# Supplementary material for: Medullary stromal cells define small intestinal lymph node identity in humans and mice
Source: Cell Rep. Author manuscript; Available in PMC 2026 Apr 6. (PMC13051315; doi:10.1016/j.celrep.2025.116441)
Supplement: 2 [file NIHMS2120127-supplement-2.xlsx]

## Sheet: Description
Sheet ID	Description
A. Metadata (relevant to Fig. 1B)	Metadata for bulk RNA sequnecing (RNAseq) analysis of human lung- (tracheal: Lower paratracheal right (4R), Subcarinal (7), Hilar right (10R); alveolar: Subsegmental right (14R)), intestine (small: Superior central, Juxta-intestinal, Ileocolic; large: Caecum, Ascending colon) draining lymph nodes
B. Counts per million values (relevant to Fig. 1B)	Bulk RNAseq counts per million from human lung- (tracheal, alveolar), intestine (small: superior central, juxta-intestinal, ileocolic, caecum, ascending colon) draining lymph nodes. Related to Figure 1.
C. Differentially expressed genes (DEGs) between Superior Central and Caecum draining human LNs (relevant to Fig. 1C)	Differentially expressed genes (DEGs): entire list of genes with adjusted P value less or equal to 0.05 that are differentially expressed between small intestine (SI) (Superior-central), draining LNs and large intestine (LI) (Caecum) draining LNs. Related to S1B.
D. DEGs between Large Intestine (Caecum and Ascending colon) and Tracheal LNs (relevant to Fig. S1B)	DEGs: entire list of genes with adjusted P value less or equal to 0.05 that are differentially expressed between LI (Caecum + Ascending colon) draining LNs and lung (tracheal: Lower paratracheal right (4R) + Subcarinal (7) + Hilar right (10R)) draining LNs. Related to S1C.
E. DEGs between non-smokers and smokers Tracheal LNs (relevant to Fig. S1C)	DEGs: entire list of genes with adjusted P value less or equal to 0.05 that are differentially expressed between smokers vs non-smokers* lung (tracheal: Lower paratracheal right (4R) + Subcarinal (7) + Hilar right (10R)) draining LNs
F. Entire list of Gene Ontology (GO) pathways (Biological Process (BP), Molecular Function (MF), Cellular Component (CC)) (relevant to Fig. 1D)	Up-regulated Gene Ontology pathways (including BP: Biological Process; MF - Molecular Function; CC - Cellular Component) in SI draining (Superior central) LNs versus LI (Caecum) LNs. DEGs with adjusted P values less or equal to 0.05 and greater than logFC > 0.5 were taken for the analysis
G. Entire list of GO pathways (relevant to Fig. 1E)	Down-regulated Gene Ontology pathways (including BP: Biological Process; MF - Molecular Function; CC - Cellular Component) in SI draining (Superior central) LNs versus LI (Caecum) LNs. DEGs with adjusted P values less or equal to 0.05 and lower than logFC < -0.4 were taken for the analysis
H. FRC expressing DEGs before and after normalization to DCN (relevant to Fig. S2E)	Human non-endothelial cells epressed DEGs list with P values and adjusted P values before and after normalization of DEGs expression (cpm) to DCN (cpm) gene expression
I. LEC expressing DEGs before and after normalization to PROX1(relevant to Fig. S2F)	Human endothelial cells epressed DEGs list with P values and adjusted P values before and after normalization of DEGs expression (cpm) to human PROX1 (cpm) gene expression
J. DEGs between Mesenteric and Caecum draining human LNs	Differentially expressed genes (DEGs): entire list of genes with adjusted P value less or equal to 0.05 that are differentially expressed between small intestine (SI) (Mesenteric), draining LNs and large intestine (LI) (Caecum) draining LNs. Related to S1B.
K. DEGs between Superior Central and Ascending colon draining human LNs	Differentially expressed genes (DEGs): entire list of genes with adjusted P value less or equal to 0.05 that are differentially expressed between small intestine (SI) (Superior-central), draining LNs and large intestine (LI) (Ascending colon) draining LNs. Related to S1B.
L. DEGs between Mesenteric and Ascending colon draining human LNs	Differentially expressed genes (DEGs): entire list of genes with adjusted P value less or equal to 0.05 that are differentially expressed between small intestine (SI) (Mesenteric), draining LNs and large intestine (LI) (Ascending colon) draining LNs. Related to S1B.
	CPM cutoff - 1cpm.
	*the donor with "unknown" history of smoking was considered as "non-smoker" in this study

## Sheet: A.Metadata
Sample ID	Location ID (for analysis)	Tissue name	rep	smoking	Tissue area	bmi	sex
1_Superior (A) LN	A_small	Superior-central	1	non_smoker	proximal_small	obese	M
2_Superior (A) LN	A_small	Superior-central	2	non_smoker	proximal_small	over	M
3_Superior (A) LN	A_small	Superior-central	3	smoker	proximal_small	over	F
4_Superior (A) LN	A_small	Superior-central	4	non_smoker	proximal_small	obese	F
5_Superior (A) LN	A_small	Superior-central	5	smoker	proximal_small	over	M
6_Superior (A) LN	A_small	Superior-central	6	non_smoker	proximal_small	over	M
7_Superior (A) LN	A_small	Superior-central	7	smoker	proximal_small	over	F
8_Superior (A) LN	A_small	Superior-central	8	non_smoker	proximal_small	obese	F
9_Superior (A) LN	A_small	Superior-central	9	smoker	proximal_small	obese	F
1_Mesenteric (B) LN	B_small	Mesenteric	1	non_smoker	proximal_small	obese	M
2_Mesenteric (B) LN	B_small	Mesenteric	2	non_smoker	proximal_small	over	M
3_Mesenteric (B) LN	B_small	Mesenteric	3	smoker	proximal_small	over	F
4_Mesenteric (B) LN	B_small	Mesenteric	4	non_smoker	proximal_small	obese	F
5_Mesenteric (B) LN	B_small	Mesenteric	5	smoker	proximal_small	over	M
6_Mesenteric (B) LN	B_small	Mesenteric	6	non_smoker	proximal_small	over	M
7_Mesenteric (B) LN	B_small	Mesenteric	7	smoker	proximal_small	over	F
8_Mesenteric (B) LN	B_small	Mesenteric	8	non_smoker	proximal_small	obese	F
9_Mesenteric (B) LN	B_small	Mesenteric	9	smoker	proximal_small	obese	F
2_Juxta-intestinal LN	C_small	Juxta-intestinal	2	non_smoker	distal_small	over	M
4_Juxta-intestinal LN	C_small	Juxta-intestinal	4	non_smoker	distal_small	obese	F
5_Juxta-intestinal LN	C_small	Juxta-intestinal	5	smoker	distal_small	over	M
7_Juxta-intestinal LN	C_small	Juxta-intestinal	7	smoker	distal_small	over	F
8_Juxta-intestinal LN	C_small	Juxta-intestinal	8	non_smoker	distal_small	obese	F
9_Juxta-intestinal LN	C_small	Juxta-intestinal	9	smoker	distal_small	obese	F
1_Ileocolic (D) LN	D_small	Ileocolic	1	non_smoker	distal_small	obese	M
2_Ileocolic (D) LN	D_small	Ileocolic	2	non_smoker	distal_small	over	M
3_Ileocolic (D) LN	D_small	Ileocolic	3	smoker	distal_small	over	F
5_Ileocolic (D) LN	D_small	Ileocolic	5	smoker	distal_small	over	M
6_Ileocolic (D) LN	D_small	Ileocolic	6	non_smoker	distal_small	over	M
7_Ileocolic (D) LN	D_small	Ileocolic	7	smoker	distal_small	over	F
9_Ileocolic (D) LN	D_small	Ileocolic	9	smoker	distal_small	obese	F
1_Caecum LN	Caecum	Caecum	1	non_smoker	large_gut	obese	M
2_Caecum LN	Caecum	Caecum	2	non_smoker	large_gut	over	M
3_Caecum LN	Caecum	Caecum	3	smoker	large_gut	over	F
4_Caecum LN	Caecum	Caecum	4	non_smoker	large_gut	obese	F
5_Caecum LN	Caecum	Caecum	5	smoker	large_gut	over	M
6_Caecum LN	Caecum	Caecum	6	non_smoker	large_gut	over	M
7_Caecum LN	Caecum	Caecum	7	smoker	large_gut	over	F
8_Caecum LN	Caecum	Caecum	8	non_smoker	large_gut	obese	F
9_Caecum LN	Caecum	Caecum	9	smoker	large_gut	obese	F
1_Ascending Colon LN	Ascending	Ascending	1	non_smoker	large_gut	obese	M
2_Ascending Colon LN	Ascending	Ascending	2	non_smoker	large_gut	over	M
4_Ascending Colon LN	Ascending	Ascending	4	non_smoker	large_gut	obese	F
5_Ascending Colon LN	Ascending	Ascending	5	smoker	large_gut	over	M
6_Ascending Colon LN	Ascending	Ascending	6	non_smoker	large_gut	over	M
7_Ascending Colon LN	Ascending	Ascending	7	smoker	large_gut	over	F
8_Ascending Colon LN	Ascending	Ascending	8	non_smoker	large_gut	obese	F
9_Ascending Colon LN	Ascending	Ascending	9	smoker	large_gut	obese	F
1_Lung 4R LN	Four_R	Lower paratracheal right (4R)	1	non_smoker	tracheal	obese	M
2_Lung 4R LN	Four_R	Lower paratracheal right (4R)	2	non_smoker	tracheal	over	M
3_Lung 4R LN	Four_R	Lower paratracheal right (4R)	3	smoker	tracheal	over	F
4_Lung 4R LN	Four_R	Lower paratracheal right (4R)	4	non_smoker	tracheal	obese	F
5_Lung 4R LN	Four_R	Lower paratracheal right (4R)	5	smoker	tracheal	over	M
6_Lung 4R LN	Four_R	Lower paratracheal right (4R)	6	non_smoker	tracheal	over	M
7_Lung 4R LN	Four_R	Lower paratracheal right (4R)	7	smoker	tracheal	over	F
8_Lung 4R LN	Four_R	Lower paratracheal right (4R)	8	non_smoker	tracheal	obese	F
9_Lung 4R LN	Four_R	Lower paratracheal right (4R)	9	smoker	tracheal	obese	F
2_Lung 7 LN	Seven_LN	Subcarinal (7)	2	non_smoker	tracheal	over	M
3_Lung 7 LN	Seven_LN	Subcarinal (7)	3	smoker	tracheal	over	F
4_Lung 7 LN	Seven_LN	Subcarinal (7)	4	non_smoker	tracheal	obese	F
5_Lung 7 LN	Seven_LN	Subcarinal (7)	5	smoker	tracheal	over	M
6_Lung 7 LN	Seven_LN	Subcarinal (7)	6	non_smoker	tracheal	over	M
7_Lung 7 LN	Seven_LN	Subcarinal (7)	7	smoker	tracheal	over	F
8_Lung 7 LN	Seven_LN	Subcarinal (7)	8	non_smoker	tracheal	obese	F
9_Lung 7 LN	Seven_LN	Subcarinal (7)	9	smoker	tracheal	obese	F
1_Lung 10R LN	Ten_R	Hilar right (10R)	1	non_smoker	tracheal	obese	M
2_Lung 10R LN	Ten_R	Hilar right (10R)	2	non_smoker	tracheal	over	M
3_Lung 10R LN	Ten_R	Hilar right (10R)	3	smoker	tracheal	over	F
4_Lung 10R LN	Ten_R	Hilar right (10R)	4	non_smoker	tracheal	obese	F
5_Lung 10R LN	Ten_R	Hilar right (10R)	5	smoker	tracheal	over	M
6_Lung 10R LN	Ten_R	Hilar right (10R)	6	non_smoker	tracheal	over	M
7_Lung 10R LN	Ten_R	Hilar right (10R)	7	smoker	tracheal	over	F
8_Lung 10R LN	Ten_R	Hilar right (10R)	8	non_smoker	tracheal	obese	F
9_Lung 10R LN	Ten_R	Hilar right (10R)	9	smoker	tracheal	obese	F
1_Lung 14R LN	Fourteen_R	Subsegmental right (14R)	1	non_smoker	alveolar	obese	M
3_Lung 14R LN	Fourteen_R	Subsegmental right (14R)	3	smoker	alveolar	over	F
4_Lung 14R LN	Fourteen_R	Subsegmental right (14R)	4	non_smoker	alveolar	obese	F
5_Lung 14R LN	Fourteen_R	Subsegmental right (14R)	5	smoker	alveolar	over	M
7_Lung 14R LN	Fourteen_R	Subsegmental right (14R)	7	smoker	alveolar	over	F
8_Lung 14R LN	Fourteen_R	Subsegmental right (14R)	8	non_smoker	alveolar	obese	F
9_Lung 14R LN	Fourteen_R	Subsegmental right (14R)	9	smoker	alveolar	obese	F

## Sheet: B.CPM values
	gene	gene_name	1_Superior (A) LN	2_Superior (A) LN	3_Superior (A) LN	4_Superior (A) LN	5_Superior (A) LN	6_Superior (A) LN	7_Superior (A) LN	8_Superior (A) LN	9_Superior (A) LN	1_Mesenteric (B) LN	2_Mesenteric (B) LN	3_Mesenteric (B) LN	4_Mesenteric (B) LN	5_Mesenteric (B) LN	6_Mesenteric (B) LN	7_Mesenteric (B) LN	8_Mesenteric (B) LN	9_Mesenteric (B) LN	2_Juxta-intestinal LN	4_Juxta-intestinal LN	5_Juxta-intestinal LN	7_Juxta-intestinal LN	8_Juxta-intestinal LN	9_Juxta-intestinal LN	1_Ileocolic (D) LN	2_Ileocolic (D) LN	3_Ileocolic (D) LN	5_Ileocolic (D) LN	6_Ileocolic (D) LN	7_Ileocolic (D) LN	9_Ileocolic (D) LN	1_Caecum LN	2_Caecum LN	3_Caecum LN	4_Caecum LN	5_Caecum LN	6_Caecum LN	7_Caecum LN	8_Caecum LN	9_Caecum LN	1_Ascending Colon LN	2_Ascending Colon LN	4_Ascending Colon LN	5_Ascending Colon LN	6_Ascending Colon LN	7_Ascending Colon LN	8_Ascending Colon LN
1	ENSG00000000003	TSPAN6	17.7941	12.3298	14.8157	17.3446	13.4166	9.50271	10.1671	14.0461	12.7106	13.6017	9.27059	14.4786	25.4909	13.8443	6.60418	9.38337	12.6833	11.6657	12.161	25.9776	11.1042	6.20464	12.4759	12.0668	15.3566	23.1742	10.1989	12.4074	7.36739	11.3357	9.5379	9.84369	12.6236	11.528	14.9823	9.80487	5.19998	6.07082	12.5208	14.1171	12.8506	16.8437	9.32768	10.7926	11.5218	7.31814	15.0522
2	ENSG00000000419	DPM1	35.859	31.6918	27.6832	33.4598	30.5783	29.8303	34.882	33.6864	29.5671	29.8239	29.375	33.9083	36.7033	37.1499	29.3699	33.539	33.1779	30.0283	42.4901	31.032	30.8135	35.4604	34.2381	31.7602	36.5384	31.9889	33.2547	33.3531	26.9092	34.3877	34.3059	36.58	34.731	33.4178	38.5048	35.0255	31.6246	33.1793	38.3466	29.8118	43.019	42.0864	30.1676	34.5807	32.4185	37.9095	38.0364
3	ENSG00000000457	SCYL3	23.9102	18.8952	20.8147	27.1934	25.322	25.494	30.9168	20.3393	32.2438	22.1202	21.6584	28.6833	28.2652	23.552	27.785	27.3383	22.7792	32.538	23.1744	29.2355	23.3165	25.3993	24.2884	29.1749	22.8364	23.6085	29.3265	30.7142	26.2499	24.3321	31.8964	21.5333	28.0043	28.5927	29.5418	27.7205	25.9039	32.9207	26.8814	30.5633	27.0904	19.5105	29.4175	29.798	31.6568	30.0511	23.8127
4	ENSG00000000460	FIRRM	6.43888	3.51787	4.321	5.35879	5.20805	6.11283	6.18614	4.34645	6.65964	7.09836	4.5978	4.95902	3.50512	6.56513	6.06415	4.38227	5.02417	7.38065	4.00407	5.414	6.96928	7.44171	5.97493	8.67317	6.10144	8.26075	5.93409	7.09058	6.80718	4.51076	9.62576	8.51597	7.1192	7.26568	6.79031	8.39915	6.18405	8.46214	4.95407	5.78788	6.4425	4.04342	4.29494	15.7149	2.64455	6.92412	5.96647
5	ENSG00000000938	FGR	21.3423	49.7601	21.6595	43.8328	23.9967	59.3853	43.7763	31.0779	46.655	33.6324	60.4014	32.5854	40.2739	24.3075	53.3205	38.9836	30.2009	68.5151	50.0155	42.6005	25.4242	70.2149	22.9577	45.6092	27.8485	33.2191	46.4591	28.634	71.1257	54.2905	42.6839	27.5921	43.072	39.4638	31.727	28.9229	87.8088	66.7004	21.6204	49.126	24.9707	22.2846	39.629	41.119	58.3628	53.4817	29.4766
6	ENSG00000000971	CFH	101.205	174.815	119.397	63.3339	100.186	199.795	106.622	241.043	107.671	71.2306	118.703	64.0691	78.3298	102.592	152.623	90.2553	179.491	71.2482	135.933	101.804	89.9597	63.777	165.238	70.2652	68.9541	107.274	61.6715	77.0924	119.575	52.2784	70.8833	46.0834	65.006	37.4028	33.9345	38.8264	56.4763	30.5231	63.9211	29.0362	69.9269	58.2709	33.1676	28.6377	61.4962	58.5671	71.8972
7	ENSG00000001036	FUCA2	24.4931	33.0459	29.165	30.6702	22.6931	31.7515	27.2234	34.6397	24.9954	22.0891	33.2475	27.483	28.9321	23.6005	28.9495	29.7753	32.1007	25.1625	32.7502	26.5537	22.7788	25.2854	33.5337	19.7267	25.8811	35.5827	22.5889	22.7732	27.5609	30.7391	23.2697	25.106	25.5742	23.3312	24.7971	23.7779	30.2066	21.8405	28.7068	25.1313	24.5343	32.9562	21.0956	28.2175	29.7759	29.8805	34.4645
8	ENSG00000001084	GCLC	42.1615	41.8062	65.0641	66.6475	58.4929	61.51	35.0681	77.1161	85.5562	34.577	40.0742	61.0289	70.0926	70.5806	52.3147	27.8228	69.7191	82.7219	53.8512	64.7805	67.1232	31.6631	71.9606	79.7701	39.7435	94.4923	56.9242	64.535	43.3394	33.8613	53.2678	33.9079	66.3015	68.1187	48.318	63.949	62.7003	33.5088	65.7991	70.9067	42.1989	50.3795	66.433	53.924	53.3045	40.2026	79.4434
9	ENSG00000001167	NFYA	19.0532	16.1247	34.5384	22.9437	29.0298	27.0401	28.8209	21.5003	31.0011	29.5285	15.8165	24.5418	22.0135	32.7458	30.1121	19.2671	29.7096	40.1867	16.233	26.9395	31.2748	32.4628	26.6449	35.5871	27.8405	18.5315	35.736	30.0285	41.695	21.6844	27.5304	20.2066	30.946	28.091	16.7565	24.3083	37.7303	40.7227	23.424	25.6587	18.9218	11.0866	26.6714	45.0219	11.5481	26.5203	24.6872
10	ENSG00000001460	STPG1	6.92654	11.049	6.54685	5.27831	7.11018	6.72319	7.082	7.35354	6.20328	6.99601	9.44715	6.47534	5.17262	5.73615	4.7796	8.17978	7.00854	6.37737	5.58826	4.3766	4.18303	7.79066	4.99528	6.79973	6.85497	4.15979	5.83087	4.36907	5.36397	6.84206	4.91483	10.1247	6.05814	6.30516	7.92439	5.14501	5.85602	6.40531	7.40873	4.85176	4.91445	6.18975	3.35717	5.13959	4.34993	6.22765	8.67494
11	ENSG00000001461	NIPAL3	28.0187	33.042	36.0606	35.4709	33.2331	34.9859	28.3233	29.5955	29.3596	30.875	32.6921	37.9437	36.2006	32.8218	32.6657	42.52	28.5174	35.8546	48.4362	32.5143	33.2858	38.2298	33.0162	42.3592	29.5154	41.7138	39.538	34.9598	32.5655	43.0142	40.6143	40.6085	39.9838	33.2311	47.0092	32.7061	43.9519	44.7054	37.3291	29.3799	39.6848	28.8183	41.8766	35.9109	35.3066	36.8288	32.6889
12	ENSG00000001497	LAS1L	51.0549	53.6771	54.1417	49.1577	58.0545	48.9561	66.5479	54.6218	55.2186	53.9253	57.0624	51.5481	57.2612	51.9936	56.7166	65.127	52.744	54.1078	45.2485	54.9865	59.2692	75.8699	55.0369	58.8812	51.3032	45.287	51.7773	60.2195	59.02	58.4205	51.4481	62.6288	55.1302	54.7957	62.7097	72.5357	57.819	65.1865	55.7708	50.7134	51.5808	45.1424	60.6215	74.2053	54.5525	67.0367	59.551
13	ENSG00000001561	ENPP4	13.163	11.6443	15.2191	15.2987	10.0476	17.7056	10.1368	10.4327	11.1649	12.0125	9.64959	20.6259	12.4678	11.9186	13.6141	8.84779	9.48707	12.452	19.1024	11.4895	12.0415	9.59267	11.2897	14.2904	14.1591	20.9106	15.3581	13.1199	14.1992	13.1496	12.9558	9.6153	16.2743	19.4586	15.0927	11.479	17.9001	15.0456	13.8489	10.4844	12.6497	19.7094	13.1196	13.5112	20.6602	12.9249	12.0585
14	ENSG00000001617	SEMA3F	21.3624	15.518	17.9443	13.8745	10.9415	19.971	11.674	11.2795	14.7554	23.3768	12.9341	15.725	15.4366	13.7271	15.8641	6.76951	12.0749	14.0664	15.5758	24.2484	10.8257	5.73284	8.69069	14.8096	30.9549	14.7301	19.2538	11.3203	19.6052	6.59121	9.52365	13.1921	19.4405	19.2989	9.73203	12.0713	15.4045	4.82632	8.49285	9.43803	21.0738	11.3467	19.0303	14.75	15.0605	5.58435	6.7984
15	ENSG00000001626	CFTR	2.02434	1.71386	1.45601	2.03169	1.35357	1.53265	0.614775	1.84445	0.810367	1.9323	2.23212	1.79005	0.864251	0.873113	1.28473	2.02631	1.34335	0.609024	2.38526	1.64497	1.51537	0.995768	1.16939	1.12296	2.16595	1.41423	0.624297	1.03662	1.26283	1.91245	1.1108	2.98264	0.870132	1.02072	3.22106	1.2597	1.20497	1.07941	2.38561	1.56635	2.61366	0.739919	0.860723	0.557321	1.57426	1.35603	2.0041
16	ENSG00000001629	ANKIB1	40.126	30.7331	44.742	29.3579	38.502	39.101	32.1769	27.6079	44.8002	40.1039	32.6049	47.7681	35.8825	50.2752	40.3648	27.0018	35.4001	38.9707	47.0935	41.2308	40.4354	31.6947	32.3486	38.9947	32.1854	34.9303	44.7767	42.3402	44.6012	34.678	39.5349	43.185	40.0655	41.8812	32.2795	39.3772	34.8229	47.3738	34.6953	27.592	33.2062	23.19	46.3426	47.7902	30.2548	38.1365	30.7095
17	ENSG00000001630	CYP51A1	24.5443	31.5168	22.1861	25.44	18.1614	23.5573	14.9077	22.4587	22.2852	20.3551	22.9902	21.8589	27.1069	24.2666	17.0055	15.7314	15.9701	19.5102	29.9706	22.807	20.703	14.4005	18.6783	22.3876	23.5911	23.1652	15.1591	17.1465	14.1912	17.983	18.1839	16.1425	24.0127	18.0904	14.1116	19.9788	18.3278	12.9635	18.6361	15.2849	18.5374	20.7931	11.1217	20.399	23.7089	18.1103	13.3968
18	ENSG00000001631	KRIT1	55.2287	56.8971	64.4799	69.2329	69.8874	66.8574	61.3029	62.2124	52.6088	56.3015	57.2068	56.6072	67.5697	69.6685	64.8439	63.3867	61.3565	50.0762	68.4497	59.3743	60.9601	57.4621	67.9355	61.129	61.9135	64.2388	60.5549	61.2681	63.1834	64.808	57.4411	51.855	62.0316	56.6922	54.7319	58.4265	64.6121	60.4531	67.3511	54.105	67.8306	51.1721	74.0839	58.7202	51.7492	56.4726	66.7424
19	ENSG00000002016	RAD52	13.6463	13.6551	29.3366	25.5296	27.7432	31.4666	33.6847	25.4498	25.7139	20.6115	11.2561	29.7278	23.9181	20.8844	27.3044	20.5827	28.0301	26.8433	15.1688	21.1487	32.6822	29.3178	36.6033	30.0285	18.8816	14.4079	35.9021	28.3414	26.9923	22.011	26.4645	14.7626	16.4827	34.2276	10.2486	22.9115	22.3151	31.731	27.2858	26.0509	20.1615	16.6731	19.9668	27.3876	21.5049	24.7958	26.4688
20	ENSG00000002330	BAD	34.6664	28.3471	21.152	19.2478	22.6061	21.0406	24.6956	23.0498	24.9713	25.3824	32.1503	19.4222	24.1501	19.1628	24.402	28.1801	24.0908	20.4197	20.1432	20.707	15.5846	21.5962	26.0653	22.1276	22.5754	22.354	14.2215	19.6417	23.335	16.6004	22.9534	28.3772	20.5494	18.1136	15.7636	22.784	16.7459	19.9085	21.1793	27.1624	23.9786	35.6798	16.2654	19.5972	22.6462	24.1546	18.4466
21	ENSG00000002549	LAP3	58.073	66.5171	55.9009	86.812	65.3305	64.3043	102.389	60.3116	78.4048	58.4889	61.4487	54.4168	75.6399	96.3834	58.994	97.3577	59.6325	75.259	181.375	89.7318	69.9471	109.304	59.5861	70.5615	73.8733	78.967	57.015	81.7425	67.2887	88.5927	73.6272	55.0428	78.1136	52.0967	78.3618	78.3499	82.7231	91.6078	63.7827	60.239	70.7387	71.7667	57.2506	91.8121	112.362	135.943	64.0604
22	ENSG00000002586	CD99	235.534	282.343	131.532	143.106	183.054	231.531	114.544	190.587	163.666	184.156	243.976	153.762	156.233	190.654	210.975	138.579	165.916	180.781	218.885	141.333	184.484	119	163.832	172.56	181.643	273.55	131.936	186.762	180.635	132.872	195.538	190.939	222.968	135.82	163.903	200.776	179.02	114.717	197.182	188.201	209.11	323.27	132.382	165.981	366.904	156.342	201.889
23	ENSG00000002587	HS3ST1	6.01438	8.20526	9.39364	7.87444	10.1814	8.42167	7.93696	9.46088	11.7464	7.70112	7.06994	6.87461	13.4857	5.7392	6.60296	7.4865	8.01203	8.1032	9.16027	8.58757	9.17994	9.43942	7.18692	9.71508	5.5259	5.18976	8.56555	4.43401	6.2843	7.53757	6.40253	5.90055	5.52652	8.29925	2.27944	3.96131	3.28792	8.82727	6.59676	4.2548	5.16867	2.28181	9.3595	7.36626	6.04958	6.25672	11.331
24	ENSG00000002726	AOC1	2.6143	5.01554	2.25977	0.952931	2.24031	3.03107	3.34134	1.99747	1.8024	1.33314	1.86188	1.50574	1.56495	1.38059	5.71358	2.97892	3.02747	1.41217	2.46248	1.29326	1.63169	2.64517	1.92543	2.06663	2.11325	1.40413	2.68183	1.99802	5.49961	1.62584	2.08617	3.42237	1.73431	1.76144	1.65615	0.960566	10.925	1.32096	1.53708	1.25073	3.6048	2.93647	0.60736	1.07857	4.1381	4.33053	2.12701
25	ENSG00000002745	WNT16	1.87429	1.78645	3.02239	4.34203	2.90114	1.86611	1.50935	2.06519	2.41755	1.42282	2.31634	5.13924	2.89983	1.68069	1.46738	1.05421	1.95909	1.67265	2.54141	1.59573	1.24538	3.68732	3.1761	3.64957	0.799273	1.33618	3.40517	1.78711	2.10417	3.21468	2.36558	1.07745	1.34715	3.23045	3.4244	2.99705	2.22824	5.36842	2.17193	3.02668	0.679855	2.71389	3.11034	2.96721	1.19664	2.61366	1.60512
26	ENSG00000002746	HECW1	2.04812	0.691072	1.43698	0.722921	1.62612	1.83548	1.21175	1.95764	0.070273	1.58465	0.418282	1.36789	0.480042	2.52087	2.30843	2.19807	1.02107	0.275947	0.801885	1.0971	0.97187	0.0078916	1.20894	3.36954	0.557318	0.0961972	0.913671	1.81644	0.523689	4.7173	0.0243899	4.55731	1.46092	0.664576	7.81709	2.1034	1.4677	1.68822	0.664873	2.96997	0.706621	3.98388	1.51338	0.39146	3.38519	0.717829	2.15892
27	ENSG00000002822	MAD1L1	40.3974	26.8991	31.6148	29.5074	26.9161	33.3675	38.8872	29.6971	33.1425	29.5715	30.9042	37.5755	24.0125	24.6246	42.274	54.0196	30.2198	32.4652	24.7581	32.7705	31.231	62.1333	28.0101	28.7205	31.2229	24.2584	41.2195	25.4088	44.1746	45.002	33.1812	55.0312	30.8409	41.0922	32.2761	34.2015	51.2685	58.6365	28.7368	32.9606	33.0347	46.9735	39.0273	36.9762	76.641	55.7966	32.7836
28	ENSG00000002834	LASP1	192.951	179.543	229.521	210.394	189.767	196.075	238.474	238.082	260.517	204.421	171.776	202.198	195.848	204.858	194.351	234.372	221.376	277.381	181.966	182.418	204.093	268.578	207.884	253.451	217.534	230.405	201.75	201.643	192.374	261.551	244.817	190.549	198.422	206.437	187.734	211.421	206.389	268.288	195.516	253.811	196.42	167.551	201.862	214.342	198.983	268.305	206.329
29	ENSG00000002919	SNX11	26.2442	32.5292	28.8428	28.6348	29.5679	27.322	32.5612	31.9814	31.3895	28.3785	35.2228	32.7943	29.3935	33.1691	31.3862	36.728	32.676	34.3707	33.765	28.1976	33.5983	34.4959	28.8245	42.3695	35.0714	29.2725	33.2051	30.5004	27.861	39.9739	45.0434	34.6793	27.5726	29.9703	34.5061	30.6896	35.9198	37.9631	33.338	39.5352	45.2157	29.0265	33.2137	31.4104	27.2806	37.092	34.9971
30	ENSG00000002933	TMEM176A	40.1771	64.3498	59.2278	45.3894	52.1683	74.557	65.1004	58.066	74.3994	35.9882	57.4635	37.7338	46.1345	58.2661	72.5632	87.2304	55.0744	64.5752	49.9224	45.5713	63.9674	52.8306	45.6907	55.9427	41.6405	52.6376	44.0955	52.4091	58.2515	47.662	58.3451	38.0892	52.1788	38.6144	36.4952	38.6133	62.9151	41.0696	44.8628	53.8023	51.286	65.7053	26.7936	32.3699	113.763	68.8848	44.805
31	ENSG00000003056	M6PR	123.357	131.088	151.13	153.932	139.066	128.877	157.016	149.473	141.444	137.34	137.396	156.745	152.963	141.86	137.904	140.712	158.125	172.557	146.04	133.349	151.965	161.208	166.925	158.531	134.317	160.53	172.654	153.66	139.878	142.233	153.437	131.495	153.33	171.758	176.016	149.524	158.061	166.023	160.415	136.382	129.766	135.572	166.531	164.75	154.408	159.247	174.576
32	ENSG00000003096	KLHL13	1.54567	1.36399	1.63012	1.76761	2.07451	1.4347	1.71172	2.72115	1.30637	1.7263	0.673552	0.650112	1.88008	3.21426	1.08757	1.37644	1.30062	0.745916	1.58533	1.27294	1.26303	0.529595	1.7273	1.57693	1.60308	0.956972	0.860515	1.07658	1.15302	1.02569	0.81444	0.794116	1.0141	1.01589	2.00099	0.911015	1.11089	3.18378	0.848463	0.084935	0.938536	0.829384	0.890821	0.914506	2.69189	1.19339	1.16571
33	ENSG00000003137	CYP26B1	20.205	27.4183	15.6604	25.6325	17.4251	29.1107	10.984	30.4674	41.4043	25.8971	25.8345	18.8059	39.2346	19.1789	16.9018	5.36065	27.6866	32.016	36.0381	56.0399	20.4793	5.77998	20.2693	28.1664	19.7852	36.6437	22.6317	15.9742	28.9545	8.6089	20.4684	7.46069	14.4462	9.76467	19.8893	18.1844	16.5251	4.36532	15.9114	32.934	17.3303	15.5811	19.6413	17.7771	13.5713	6.19299	21.9128
34	ENSG00000003147	ICA1	33.2735	40.1552	19.6774	20.7112	32.9451	42.5459	18.7617	30.2329	27.766	23.7108	35.441	28.9533	17.9093	21.1036	40.3278	14.5533	27.3705	18.9522	25.3595	27.5143	30.156	11.0743	26.9372	16.9292	19.2563	39.8921	23.7175	22.176	33.8688	13.0148	23.7026	27.1848	27.7232	26.4297	7.91846	17.4451	23.9987	12.1694	21.6588	32.8379	27.2518	46.961	18.3991	13.602	38.9482	17.7445	21.2192
35	ENSG00000003249	DBNDD1	6.13905	5.07385	4.38845	4.18444	4.40049	4.74338	6.21169	4.21318	2.07292	7.84956	3.51264	2.72173	2.16143	5.03337	4.44083	7.21917	4.24823	3.20775	2.62353	4.2767	4.59527	8.92037	3.7	2.23025	9.84232	3.42794	5.05946	3.24524	5.55183	7.00692	2.33073	8.85826	2.62191	4.76777	3.53887	5.79872	4.5888	11.2915	3.05553	2.3316	8.97273	2.12455	6.66034	3.90494	1.68588	6.72601	3.52335
36	ENSG00000003393	ALS2	25.484	27.3461	30.6684	24.0266	27.6791	27.2968	29.354	22.9159	20.3442	25.4738	18.5449	34.8329	26.7196	26.9888	25.8905	26.303	21.0507	22.7586	20.5629	23.6889	27.7872	23.2904	23.3881	19.2673	20.658	22.0857	27.351	23.9337	25.9118	25.1593	19.0538	18.9889	19.0547	25.0307	18.3136	27.5941	23.1275	22.7298	18.5865	21.0316	20.9615	22.5088	19.0559	22.9971	22.7543	24.8345	22.037
37	ENSG00000003400	CASP10	42.0021	32.7557	40.855	41.3031	37.3673	41.6991	53.7525	37.4332	35.8383	44.2296	35.3516	36.0249	37.438	40.3476	40.6427	41.2488	38.623	47.802	50.0983	40.0567	35.7092	46.1007	37.2831	49.49	42.673	41.444	42.5968	40.5169	45.3143	46.2712	40.6874	43.2105	40.8625	35.118	43.471	47.5504	44.2657	50.8848	34.4013	46.4673	36.6077	25.7535	40.2336	80.7966	21.0011	45.3864	37.632
38	ENSG00000003402	CFLAR	338.867	296.695	283.278	288.076	308.962	339.995	237.85	237.972	321.612	339.528	306.528	335.577	291.189	316.247	339.843	215.988	245.391	306.76	407.05	304.456	305.012	228.915	232.752	338.195	318.983	334.833	307.635	375.832	320.327	216.258	349.201	338.203	328.899	291.61	309.237	361.24	363.239	217.001	242.255	312.683	304.491	363.321	288.545	377.323	361.824	272.134	223.303
39	ENSG00000003436	TFPI	158	298.348	348.118	301.636	377.477	285.354	152.428	263.083	216.461	111.551	166.582	245.693	327.819	482.614	188.198	129.32	219.465	151.335	149.256	262.588	266.041	74.6317	237.855	159.76	89.3288	416.553	99.0219	225.212	240.183	106.97	116.363	51.907	171.31	95.3674	67.8499	129.389	112.594	65.6031	157	305.692	89.8304	120.998	76.865	229.361	47.1487	84.0477	196.659
40	ENSG00000003509	NDUFAF7	12.3405	15.726	17.2925	14.7026	17.5333	21.3531	20.6263	16.8944	17.6174	15.2996	13.2464	20.0953	16.2202	15.7578	18.8653	14.4177	17.8117	17.0556	21.2874	16.9319	16.081	16.2364	14.6951	20.4539	14.678	17.1273	18.1402	17.7701	17.9016	15.5944	18.1262	17.5499	19.5703	22.9473	23.7862	12.8902	20.7447	16.7131	14.9535	11.6243	13.2687	23.1893	13.2179	16.1201	19.4762	18.7678	18.9886
41	ENSG00000003756	RBM5	243.35	244.295	269.82	267.834	318.772	330.928	344.211	278.996	287.799	282.011	269.831	277.22	277.932	284.307	340.407	289.323	297.971	272.328	266.148	280.893	283.711	316.135	276.24	279.552	246.86	253.238	298.623	291.04	336.756	280.046	265.264	234.775	301.678	316.138	264.018	266.639	298.758	324.677	285.691	286.741	239.23	300.74	320.959	270.156	379.273	291.524	260.945
42	ENSG00000003987	MTMR7	3.70848	2.79072	3.05006	1.89253	3.85615	3.37186	1.98753	2.9777	2.011	6.36503	6.37648	3.03269	2.64406	6.85973	3.0866	1.53701	4.08646	2.66784	2.66922	3.76664	2.19131	1.02745	2.47184	2.57366	4.23773	7.76996	3.3408	2.82053	3.61812	2.51029	3.75116	4.72514	3.24923	2.48562	13.441	2.24924	2.72753	1.61984	3.54334	1.52986	4.78608	4.17389	3.65044	2.50077	4.77104	2.11485	2.61335
43	ENSG00000003989	SLC7A2	22.1883	18.4286	13.881	14.7936	16.3216	19.8158	13.6891	15.6599	16.9376	16.5892	11.6542	10.2367	23.7529	27.464	12.87	10.5069	16.2559	12.3727	19.9193	19.5712	21.9939	7.64014	13.5579	12.5815	14.9778	17.4043	10.0953	13.1835	16.6903	7.84782	9.85566	12.2168	14.8231	10.5291	4.95105	12.2958	8.76101	7.87399	11.4831	12.3736	19.6983	8.4065	12.4607	11.2836	4.63937	9.46325	12.0602
44	ENSG00000004059	ARF5	96.6481	95.1037	78.0246	73.9939	79.0289	77.7279	86.4911	80.5115	85.0261	79.3552	94.2658	81.7858	79.4677	78.2936	86.4868	82.7082	81.0377	84.3771	69.0065	82.7846	72.3032	88.1901	70.235	78.117	80.045	77.6278	70.0517	77.3133	75.6837	77.2568	92.9097	91.0554	76.0241	80.2375	74.4756	91.5557	75.9276	80.2574	96.1704	87.915	77.276	114.695	78.7074	81.4314	112.696	98.2768	71.512
45	ENSG00000004139	SARM1	28.1918	34.6686	60.4344	39.704	51.2552	38.8539	57.2426	46.1654	45.5673	44.1606	28.6676	49.0751	37.6586	43.6414	39.4556	34.4285	46.2092	64.6316	28.4988	39.8058	47.1256	66.8507	50.3039	47.5979	35.9782	46.2369	66.1104	48.0421	51.6468	44.1369	31.4455	28.3859	51.4695	45.7838	54.0524	48.6324	52.6446	56.578	39.4339	37.3361	29.3527	20.692	48.5906	39.1531	31.5342	50.8706	44.3359
46	ENSG00000004142	POLDIP2	52.432	57.9863	49.1582	55.8861	52.8492	48.0928	59.8023	61.44	62.5638	60.207	56.7167	48.9897	48.8111	54.5224	52.5694	55.027	58.0769	61.0499	52.5901	47.7951	59.0228	67.945	55.6565	60.774	60.2915	58.1984	54.4048	55.7006	55.2095	55.2822	67.4688	63.0606	57.4179	50.8387	51.4438	64.1172	57.7159	64.7428	49.4754	57.7484	53.6406	51.2769	51.2062	78.5395	34.5743	61.9365	51.7853
47	ENSG00000004399	PLXND1	183.945	183.495	201.881	174.879	219.463	272.692	177.475	189.044	196.484	207.412	195.004	146.829	201.074	171.46	212.643	150.591	190.422	213.361	151.001	168.184	184.133	120.789	168.255	172.044	175.069	210.883	172.848	132.785	229.009	115.173	157.923	163.956	170.675	180.302	155.383	179.278	181.384	93.4576	144.621	259.184	195.871	145.57	171.678	182.574	156.095	128.027	183.145
48	ENSG00000004455	AK2	69.8508	81.0823	84.7659	76.286	83.4243	74.9732	92.7061	75.8795	85.0812	67.2038	85.4557	85.5341	85.0507	85.5832	78.8871	83.8033	84.9103	77.052	103.605	78.8472	81.4585	98.5795	81.5984	81.8894	79.073	80.8442	79.0246	101.723	82.9519	83.2378	86.6975	68.7256	89.3031	81.018	96.0284	112.161	80.9432	102.812	105.271	82.2508	71.41	99.884	69.2363	117.058	146.928	120.984	87.5335
49	ENSG00000004468	CD38	29.6701	25.8795	24.808	34.7009	34.9076	25.8065	32.9933	39.3919	45.1289	37.5611	36.5236	26.4051	27.6809	31.9345	22.7593	35.2551	37.2232	56.5324	97.2532	40.2786	45.3751	42.9778	45.9272	40.2376	42.7445	55.0618	30.7617	72.9716	28.3013	37.7549	73.0879	67.1713	68.8479	35.9914	39.8976	139.436	38.5617	56.0741	29.1701	53.9377	29.6246	61.997	35.8524	268.354	29.1391	50.6822	32.842
50	ENSG00000004478	FKBP4	43.1508	43.3382	55.7638	40.2095	39.5764	48.7648	58.8217	50.3254	53.0605	45.4342	40.2298	58.8837	39.59	41.521	47.5372	49.1417	55.7732	51.5759	44.6407	37.6723	42.4704	64.0617	52.4902	57.7053	43.593	40.3128	53.6372	46.7804	52.7357	49.4773	44.639	40.8703	52.7499	56.1107	31.3609	44.6191	46.4151	61.1669	50.7299	48.301	38.4035	53.3135	42.6498	45.9866	49.8907	61.2999	50.2731
51	ENSG00000004487	KDM1A	89.9974	86.1347	73.1045	82.4415	78.9704	79.6971	86.1253	79.5235	70.7658	78.5388	99.1334	80.6621	75.6699	69.862	79.4906	95.0423	73.9816	67.5162	77.6446	79.5443	75.0146	89.5562	80.3807	89.3072	88.0171	66.6222	84.1834	80.0064	68.5844	76.1037	80.9042	82.5699	79.1762	79.5679	109.162	113.789	78.4069	89.7593	85.9577	79.4392	68.6816	103.664	89.2579	88.3864	93.3387	99.1024	74.0928
52	ENSG00000004534	RBM6	233.08	306.485	225.783	239.281	201.442	278.468	255.567	311.426	235.594	203.533	385.335	266.806	292.319	184.844	285.398	263.538	301.88	251.274	287.98	270.33	186.06	239.413	292.881	237.828	201.401	227.392	227.78	180.156	250.686	243.96	257.706	230.73	264.534	257.591	223.241	185.206	245.48	228.714	367.716	295.825	208.444	370.982	234.511	170.177	210.711	252.513	296.264
53	ENSG00000004660	CAMKK1	38.3142	31.2009	31.2897	21.0065	29.7917	32.4462	31.2106	29.8619	29.0053	41.3264	29.1178	29.6556	25.1441	27.0412	36.9683	28.7497	27.5152	33.0439	26.6559	26.7954	35.9655	29.8721	26.3339	28.4061	39.062	30.8563	29.0155	35.5012	38.1176	30.6917	26.2363	35.5363	36.233	27.3889	26.2208	29.1542	35.4438	26.1087	26.4481	25.0104	31.3608	31.7716	25.7839	23.9614	28.801	26.2525	21.6048
54	ENSG00000004700	RECQL	41.7085	33.3669	53.8795	48.6485	50.3636	53.1121	42.3521	41.8996	55.2259	38.1528	30.641	56.5934	45.2362	55.038	52.0183	35.3697	46.5235	51.4852	53.6139	45.4339	49.9174	42.9667	56.8983	71.712	41.2384	37.1556	50.7752	51.5778	47.9187	42.4979	55.8741	40.4886	46.4011	56.1424	50.0228	55.3061	54.7134	53.9615	51.9795	46.5756	38.558	27.3435	46.9364	55.0338	59.4478	52.22	44.7931
55	ENSG00000004766	VPS50	17.9384	15.6542	22.3007	17.9271	24.2313	24.1863	23.1478	21.5748	22.7081	15.3331	16.8967	25.8853	20.7165	26.9252	21.5351	18.1914	21.1449	25.2033	26.6907	17.4148	19.3383	21.125	24.7483	26.3555	21.0977	28.4747	23.228	20.7734	21.1035	20.4596	23.2593	14.8317	23.0978	23.8672	32.025	23.0165	26.2459	23.2328	25.2241	20.4725	15.4975	20.9495	20.1017	23.4012	23.8408	21.5641	26.94
56	ENSG00000004776	HSPB6	28.373	57.7169	11.264	47.1412	15.6721	15.3388	12.1951	34.6981	31.6116	18.685	36.0858	7.93209	35.5085	19.7152	10.3992	16.236	26.9132	21.6151	18.7395	26.6356	16.5614	5.51962	21.4206	22.1046	19.4192	42.1208	13.7325	7.95059	17.946	5.75945	13.0975	24.6521	19.2465	12.0852	5.95802	13.9299	7.25581	4.21532	20.9248	17.2615	19.0236	7.32487	11.809	9.88134	3.97006	4.07447	28.0316
57	ENSG00000004777	ARHGAP33	28.6135	29.5572	44.3911	32.7679	44.8473	51.4224	49.354	42.3471	27.2618	35.386	21.864	37.9525	33.0943	28.6174	53.851	37.4482	38.4328	27.2821	18.8441	34.6548	49.1534	44.7361	30.1786	35.6632	32.9948	28.3297	42.0124	39.873	48.2455	41.1316	27.6076	27.4752	39.2554	37.0387	43.6975	47.1931	39.6391	39.3565	35.0294	27.8274	25.2551	22.6249	53.5122	40.6069	47.8025	38.0144	53.2749
58	ENSG00000004779	NDUFAB1	25.3595	26.9701	20.7025	27.8952	26.3171	20.2208	23.746	23.5227	22.902	24.1229	26.7272	27.5956	32.0771	27.8023	21.0894	30.0841	22.2288	23.605	24.6	29.2117	24.5723	28.7755	26.1794	23.635	31.2887	20.9413	23.7669	31.9631	19.7464	26.696	30.8026	33.9293	24.3453	25.0733	30.4849	39.9497	20.1998	27.0805	28.9895	27.2957	24.5731	39.638	24.0384	38.9698	32.5757	32.8238	25.0247
59	ENSG00000004799	PDK4	579.657	796.781	655.489	680.047	404.305	209.239	38.1736	395.894	538.684	370.002	481.603	593.925	791.865	360.446	167.718	34.6308	284.636	362.186	472.673	591.736	408.589	17.7473	281.951	399.438	325.261	946.865	345.091	259.711	143.39	37.4059	280.023	154.265	442.708	360.563	281.077	264.986	43.7281	21.3018	220.518	458.966	322.805	366.708	327.042	329.913	52.2015	32.2825	229.941
60	ENSG00000004838	ZMYND10	1.89828	1.16799	3.01516	3.6061	1.85177	3.76582	4.23533	4.32011	4.26864	2.04535	2.97977	2.7223	5.90337	1.91301	3.69718	4.06123	5.01551	5.90554	2.6708	3.11597	3.2663	3.88792	2.61375	4.33177	3.30374	3.64363	1.78174	2.46108	3.27277	3.32905	4.45773	2.90014	3.73899	3.8303	1.44276	2.58947	2.84245	4.90042	4.00362	5.26208	2.25557	4.64772	5.23247	1.72825	3.55826	2.93534	4.73532
61	ENSG00000004848	ARX	3.78923	0.218391	0.0675294	22.0244	0.1025	2.2048	0.295119	2.18659	0.0481904	0.120723	0.197199	0.11103	9.10143	0.0516291	0.0920033	0.246446	0.276577	0.180938	0.0552731	25.1482	0.0502544	0.271233	7.17261	0.197785	0.152591	0.168375	0.0941537	0	0.0823587	4.70214	0.0428669	0.231624	0.0680044	7.51861	0	0.122668	0.0455881	0.062913	0.294796	0.504271	7.97566	0	0.12078	0.120665	0	0.10391	0.29819
62	ENSG00000004864	SLC25A13	14.0379	13.8722	17.5146	15.0387	16.4394	18.4352	14.4571	15.9598	14.9166	19.9357	13.508	12.5019	25.5179	14.3758	19.8766	18.401	13.7685	10.0549	27.834	13.2983	13.2531	16.3136	17.6269	16.9168	19.621	14.3766	18.4452	12.571	16.2036	15.3468	14.4294	14.8607	19.1709	19.11	13.8429	17.3984	21.5503	12.3597	16.5791	20.9439	21.1726	12.4489	16.2055	14.8072	13.067	14.7029	17.8304
63	ENSG00000004866	ST7	10.6634	11.8366	8.90151	9.4953	10.8128	10.6823	10.969	11.3625	11.0439	10.5898	10.7428	7.87059	9.52603	10.2542	8.47239	13.6584	10.0395	8.86168	8.53451	10.0701	7.50756	9.01045	12.3121	7.69562	12.5421	14.3535	7.25964	10.4418	9.76996	8.90422	8.51963	12.6402	9.18814	8.74363	11.7947	14.36	7.93466	7.75496	9.93348	10.282	11.4963	6.11376	6.96362	14.0698	14.557	8.57985	11.1762
64	ENSG00000004897	CDC27	36.5494	33.0539	31.7464	30.9802	33.808	39.8706	29.2255	30.528	50.0302	43.962	31.2393	39.5237	50.0696	41.7116	39.0937	41.6146	36.4615	38.2539	35.5828	38.4839	34.6609	24.3817	30.2202	35.7565	40.0679	26.7684	34.3617	36.2455	37.8947	39.9533	55.4473	40.7074	45.3077	41.2491	26.8066	41.8621	37.2181	39.1214	33.9053	43.8973	35.5303	31.7989	38.6269	53.1453	31.7167	42.4606	27.6497
65	ENSG00000004939	SLC4A1	0.927929	1.07376	0.621503	0.749469	0.42375	0.535322	0.5547	0.625102	0.640678	0.539701	0.729686	0.683297	0.673652	0.423812	0.842887	0.700132	0.441727	0.204901	0.330728	0.371018	0.325421	0.584458	0.547683	0.702033	0.912277	0.108132	0.887148	0.403183	0.408591	0.461325	0.680137	1.07799	0.983396	0.649622	0	0.609252	0.838732	0.401202	0.376708	0.308714	0.589713	1.36465	0.338528	0.646318	1.1538	0.689473	0.679273
66	ENSG00000004961	HCCS	11.2466	14.228	10.4468	10.7283	9.43163	9.96652	11.7341	12.6849	10.8749	12.1666	10.7543	12.3733	14.8619	13.8575	9.41731	10.6658	13.7661	12.9625	12.2475	10.7287	12.0295	11.7479	12.7016	12.1795	12.5596	10.6085	10.2414	12.2071	9.86524	11.37	12.0223	11.3744	13.5709	9.99626	12.5269	14.8355	11.6181	13.676	11.4269	13.892	11.0984	12.28	11.0589	14.1214	5.22088	14.3726	13.5357
67	ENSG00000004975	DVL2	41.3388	37.181	45.7309	49.8679	47.1044	40.2485	65.1485	49.8312	50.4566	47.9256	35.4947	44.2641	39.8559	37.7045	42.6518	48.4159	48.9022	53.296	36.6996	51.7401	49.4841	62.3247	41.4286	47.6979	45.0188	34.9231	51.4265	39.4677	44.2003	46.9839	41.4241	42.0056	41.2178	50.1673	42.3947	47.1198	39.6559	55.7153	42.1124	48.0678	44.5987	27.631	58.4884	43.6544	52.0696	48.7442	45.4552
68	ENSG00000005007	UPF1	125.428	119.895	150.543	145.415	140.367	133.588	149.57	146.368	146.431	130.566	126.43	128.941	141.132	126.027	144.804	141.606	140.314	164.596	130.58	138.645	153.365	174.146	127.489	144.877	123.722	130.345	146.656	133.216	152.733	148.931	127.016	126.872	155.407	147.072	136.801	150.678	140.64	165.595	124.393	142.923	123.18	106.364	161.932	154.686	163.723	149.57	138.434
69	ENSG00000005020	SKAP2	53.4756	69.182	43.4522	51.1589	49.8336	54.2032	34.2721	62.3883	49.7726	39.6337	68.6394	49.3163	48.771	64.2325	43.4384	45.7469	52.2421	42.3402	65.5626	42.1697	47.2417	36.9232	61.2868	49.5545	47.261	68.8729	33.6412	41.4168	42.1044	47.1823	41.7404	37.0402	50.7768	39.9904	31.3277	44.5188	43.9964	42.1006	43.2022	57.7438	45.6572	53.5457	29.9391	47.1546	41.9012	45.1156	52.5529
70	ENSG00000005022	SLC25A5	114.172	124.502	106.098	134.635	111.4	112.043	97.0765	119.195	144.888	131.251	108.723	109.526	120.732	116.387	120.908	106.541	110.255	177.598	108.087	123.581	119.676	147.952	104.047	153.973	172.084	104.094	123.026	154.223	116.644	114.894	199.696	189.122	129.238	109.65	157.778	203.646	151.425	148.069	103.9	131.768	140.222	121.107	124.483	221.851	157.183	148.193	119.844
71	ENSG00000005059	MCUB	48.5868	47.9145	51.3004	57.511	41.5883	43.5024	48.215	45.3875	54.072	44.9205	31.8862	52.5845	68.7013	43.1563	49.3557	42.2412	51.6379	67.604	54.8803	54.9197	51.8347	51.3536	52.5394	73.4597	63.5705	57.7209	75.8258	53.5553	44.5433	48.6778	66.8092	64.0425	69.5822	65.714	94.7582	60.65	71.1378	60.6798	55.2007	61.2717	68.1382	59.1595	89.7835	57.1749	128.362	59.0635	78.058
72	ENSG00000005075	POLR2J	25.4268	28.021	24.3819	22.4245	24.039	21.0328	28.5254	25.0085	27.1871	28.0171	26.9592	17.4882	21.054	25.5045	21.8221	30.0674	28.5969	27.883	22.7967	17.5713	21.7754	36.9219	28.1205	23.1139	25.8513	19.1837	24.0628	25.3454	25.5005	25.5058	35.206	32.0557	18.7747	22.2221	14.5121	24.162	23.3399	24.752	21.1487	28.7728	26.7903	15.0018	23.0584	29.5458	13.484	24.9833	21.6693
73	ENSG00000005100	DHX33	27.436	18.0707	31.1284	29.6477	34.5819	30.6014	27.96	24.4138	27.2174	28.3209	19.8082	29.3269	34.3027	33.2646	31.2415	21.2603	27.7152	30.5592	22.6617	34.6928	34.9323	28.533	29.5896	32.4526	24.1606	30.273	26.018	36.2281	35.1945	23.3534	27.4534	22.6265	30.3947	26.8327	27.8432	32.0458	26.351	32.9219	26.3875	24.9484	23.3098	25.3109	26.0252	39.8123	22.5527	27.8226	23.1364
74	ENSG00000005102	MEOX1	12.3207	6.44186	7.89906	12.7243	9.94433	9.51331	19.1411	5.98998	10.7633	15.5136	9.94632	9.54059	18.482	13.8084	8.51538	16.8612	7.71997	17.8866	7.48175	22.7069	15.8959	16.6353	7.10254	16.5458	10.9224	9.21575	10.9228	13.038	8.74172	18.5288	16.8146	4.92844	6.18045	15.0968	15.3853	14.0852	10.2287	17.3269	9.01401	10.6873	12.9807	2.79576	16.2979	9.41324	11.1705	18.5424	6.55313
75	ENSG00000005108	THSD7A	6.36593	4.75519	5.94934	4.12582	7.25213	5.62214	3.68867	2.53833	4.26815	7.35669	4.56743	4.35556	3.14999	5.71469	4.67462	4.68808	2.93517	5.36911	3.34701	3.96332	4.00109	2.85965	2.87645	4.15541	8.54	9.76615	2.05503	3.10517	5.29751	3.34202	2.30905	3.79921	4.06658	3.03377	4.08953	2.54183	2.60245	1.55422	3.63469	5.65046	6.28477	7.86826	3.28301	2.38258	0.93553	2.48623	2.44549
76	ENSG00000005156	LIG3	27.6549	19.9447	24.1048	24.8319	31.451	25.9145	24.487	16.4575	31.9424	30.3897	22.3297	25.7691	19.6199	33.8996	28.9831	26.7786	29.8795	25.7566	20.0942	29.8378	38.8522	34.1773	25.264	24.4941	21.7766	21.1476	27.6481	30.1596	32.4402	22.0564	17.6353	24.6793	31.8526	32.9654	23.7094	36.2702	38.1716	38.5788	20.7384	20.6226	22.8851	32.194	29.3644	45.7822	25.0051	28.4818	24.1792
77	ENSG00000005175	RPAP3	24.9753	23.667	15.6425	26.7113	18.3415	17.9239	21.5502	19.8585	20.3135	20.1093	26.1153	19.3936	23.242	19.0763	18.8888	25.1715	20.4408	17.2802	23.1779	24.5866	20.035	20.885	23.6244	21.4357	23.1618	23.5612	24.105	19.0012	16.6358	28.8746	25.916	27.2825	24.2512	23.9756	28.829	23.1574	23.7074	28.3296	24.5025	20.5545	25.5868	28.7505	26.8989	22.901	13.8422	29.2765	26.4246
78	ENSG00000005187	ACSM3	9.17883	9.18237	6.58337	5.91289	12.1516	5.17773	4.5528	13.089	6.24225	5.64229	11.6919	7.49458	9.39347	10.937	6.09682	7.24648	11.9481	6.93088	7.16598	7.79074	8.3495	5.7484	11.0823	6.05766	6.71741	4.38243	7.31621	5.94446	5.37799	6.20915	5.93935	12.7325	8.43592	9.65579	12.062	8.69877	6.32003	5.48289	8.39274	6.57986	7.2615	6.85289	5.46712	7.574	4.63876	4.93084	6.78788
79	ENSG00000005189	REXO5	2.69439	3.97523	1.74297	3.70099	4.86161	2.30357	2.41764	3.34296	2.03746	2.26329	2.29356	1.83785	6.21738	5.62375	1.42746	2.04668	3.17141	2.1034	3.83664	1.29598	4.05969	3.57269	2.54003	2.86904	2.06618	4.14649	1.77041	3.39495	1.98931	1.64339	2.4769	2.36134	2.4178	2.33493	2.67977	3.24437	2.33732	1.92204	1.94501	3.03264	1.60112	2.86367	2.26585	3.85348	2.66621	1.81834	2.09216
80	ENSG00000005194	CIAPIN1	30.7297	27.2543	32.2305	36.6199	32.8302	30.1951	32.2256	32.1995	33.9091	36.211	28.7814	34.6129	37.984	32.8547	33.2333	32.3106	33.1713	42.0072	27.8811	51.1383	36.5382	36.4472	34.9423	45.4929	35.8787	36.6053	40.6305	48.3282	32.2603	33.1105	44.1221	38.5934	38.8372	35.4082	54.714	50.7857	41.1479	38.8786	39.1701	34.5565	33.5866	46.6503	48.812	49.112	59.4592	35.7669	39.4321
81	ENSG00000005206	SPPL2B	192.054	138.614	253.028	271.323	211.244	259.783	193.561	212.129	264.033	242.538	161.024	269.596	258.039	154.996	293.068	160.188	215.955	270.993	168.968	261.969	214.664	249.644	197.468	267.864	259.136	164.996	320.545	217.411	282.585	211.585	226.202	226.787	270.641	343.148	318.443	246.838	308.264	287.069	220.263	338.199	160.269	194.187	385.071	258.546	346.395	203.922	233.957
82	ENSG00000005238	ATOSB	18.2001	20.5198	18.9746	19.7713	18.0609	24.3852	21.4822	24.9175	26.0283	19.1016	21.5217	18.5808	23.3145	15.8948	21.3129	18.6504	23.8074	30.8745	17.4058	21.9926	16.7483	19.9636	21.1945	19.1559	14.1117	16.5355	21.1833	14.0503	21.6352	16.4064	19.2684	12.9758	14.4318	19.4719	9.20073	16.7269	21.0697	16.3583	18.1574	17.2587	15.9891	13.4443	22.9455	19.1392	17.0169	16.73	20.2232
83	ENSG00000005243	COPZ2	10.8309	8.61962	11.3624	7.01019	7.0511	6.18964	7.04554	10.5745	7.35142	6.19405	8.4926	6.11618	8.07372	6.75637	5.12353	6.55324	10.223	4.98885	4.85968	7.26934	4.80936	4.00248	7.55962	4.74167	4.39504	6.62247	4.77727	3.37099	5.50981	4.51349	6.13646	5.49583	3.1568	4.41164	8.17499	4.7251	3.48534	2.98909	10.0251	9.51248	6.15693	6.26348	4.59788	3.89409	7.32689	4.89932	8.80622
84	ENSG00000005249	PRKAR2B	6.30229	8.20475	8.93087	6.28163	8.53916	11.4632	6.4679	9.52458	10.4923	5.68825	5.30684	7.78566	10.9904	13.7978	9.26983	6.84561	8.42765	10.3533	9.2724	8.22772	9.93681	4.90114	7.96331	13.3256	5.89145	9.95582	7.08006	8.63831	7.14996	7.23314	9.21533	4.86823	7.90554	5.82123	7.88197	8.14699	8.75029	5.25736	6.49123	10.6949	7.51046	6.70223	5.72044	7.2899	10.3663	7.69217	15.5968
85	ENSG00000005302	MSL3	124.59	90.7895	81.4545	102.113	87.2315	101.235	102.803	101.352	92.8776	104.617	107.136	109.909	126.333	82.9706	111.414	95.4229	89.624	97.78	138.798	113.722	86.3085	114.231	97.7817	114.532	109.925	91.8975	87.7101	107.21	94.7951	128.952	123.837	136.839	119.252	109.973	162.367	120.754	125.88	126.22	154.841	101.811	132.046	177.602	138.227	80.0274	276.387	148.781	129.811
86	ENSG00000005339	CREBBP	181.005	111.782	272.76	198.974	163.463	163.619	124.465	118.564	139.461	179.928	150.003	145.482	94.5943	119.959	146.633	107.851	136.193	183.701	120.731	119.824	134.57	140.651	124.077	138.292	244.545	108.724	129.866	127.312	141.908	77.6037	107.595	114.228	142.348	206.693	116.656	140.373	180.83	138.334	103.444	97.0052	194.877	102.119	180.119	99.3013	69.8888	100.484	101.782
87	ENSG00000005379	TSPOAP1	30.386	38.5974	46.37	31.0966	54.8218	38.4589	106.172	64.418	47.345	29.3105	32.2513	36.3	27.3616	40.6174	43.7203	74.1924	57.4992	46.6186	27.9894	28.9178	44.0895	87.5409	57.4918	42.9778	29.0621	38.8954	41.6333	41.6162	38.9882	88.901	33.9205	23.2593	38.5743	42.7072	14.7835	35.3297	42.0113	62.1764	49.095	58.7049	34.8389	28.8055	27.7323	33.6844	31.7315	71.8464	44.7471
88	ENSG00000005381	MPO	0.264908	0.851923	0.376982	5.29562	1.70663	0.49649	5.07938	0.950957	2.36513	1.39758	1.46401	1.49749	5.21445	2.54607	0.53798	5.93664	2.1843	5.0736	2.55698	4.91277	2.90941	3.46683	1.08789	1.7433	1.86998	0.116012	2.31988	1.08385	8.5421	7.54623	2.82264	0.759884	3.68893	5.81118	12.1654	6.34119	4.1388	4.42081	4.83461	6.32758	1.74141	2.83637	6.27535	6.59602	20.0898	9.93019	5.17127
89	ENSG00000005436	GCFC2	18.4568	20.5793	17.1932	17.6158	15.6124	18.3971	21.0434	17.9495	13.8013	20.0655	20.2864	18.1093	25.3202	20.8564	20.6737	16.8043	19.6249	16.9803	19.7754	17.2698	16.562	17.7221	18.5268	19.3574	29.0438	11.0481	14.493	21.4712	15.6726	27.4326	23.8117	23.1833	20.0232	15.4837	19.6434	18.09	14.8795	18.9376	28.3246	16.5836	17.8657	33.3144	14.7083	21.99	29.9221	22.8045	18.4964
90	ENSG00000005448	WDR54	22.636	19.8977	21.536	22.3891	21.5203	22.4576	23.9045	22.0756	22.5679	19.6406	21.8089	20.8469	19.6929	17.1186	24.3237	25.893	22.3844	20.2318	17.3481	22.3577	18.4588	26.264	21.3543	18.259	23.1998	16.3442	21.6823	17.6298	25.4598	22.6152	26.6336	17.6335	16.281	21.9326	17.2012	19.2705	23.9452	25.4056	20.5848	25.5206	15.6729	19.308	18.662	20.7611	17.7864	21.1261	22.1265
91	ENSG00000005469	CROT	9.60938	7.21027	10.1091	8.22624	10.6479	11.4846	9.63683	10.6959	9.42236	9.11723	7.90288	12.4344	9.82676	9.0008	12.3016	7.66347	11.1062	10.5281	10.2179	8.7252	8.93939	8.81112	12.3896	12.9015	11.646	6.27404	9.90545	11.3367	10.3786	10.2455	9.49147	7.34859	6.7465	9.97577	14.8275	8.32462	13.1725	7.72162	9.75158	13.0204	9.74903	6.29493	9.00996	7.0012	17.5692	8.81934	11.6623
92	ENSG00000005471	ABCB4	24.0815	11.934	17.5008	9.83078	11.3054	17.9731	7.39778	12.7884	17.9248	14.591	14.4686	20.6138	11.8398	10.0043	14.3277	13.8164	10.4486	9.68384	13.3182	11.4472	10.7066	11.9615	10.714	13.2606	26.5857	10.56	15.5883	11.7207	14.7229	8.92188	9.71107	14.1294	13.0041	14.8717	15.8319	9.61744	16.9114	13.9037	12.2616	15.3127	16.5855	18.1991	9.81481	7.22296	17.4579	12.462	7.96105
93	ENSG00000005483	KMT2E	195.928	179.04	156.994	145.505	151.422	127.946	120.74	128.562	133.975	200.491	207.741	167.675	151.299	166.571	129.332	148.097	140.264	134.972	147.541	125.124	155.331	137.778	148.073	134.746	227.309	123.481	188.255	139.995	143.704	146.036	141.1	225.928	164.904	169.037	147.676	120.499	171.845	144.711	129.674	152.449	227.508	178.377	154.295	150.242	77.0989	124.892	113.822
94	ENSG00000005486	RHBDD2	52.5394	63.7265	54.5945	54.4719	57.906	52.3094	42.1638	58.7065	52.7632	62.0657	73.6162	38.0097	57.3223	56.9442	49.9301	51.0603	62.7513	51.2899	48.2097	55.6155	54.4089	41.8184	52.8747	38.306	55.8061	57.7359	47.2081	48.6967	55.6549	36.6471	50.1531	53.5969	55.0021	42.004	52.1854	44.3457	52.3149	36.3459	44.3146	53.4406	59.962	50.3317	51.762	51.9891	40.1773	40.7331	50.9955
95	ENSG00000005513	SOX8	12.7092	26.8155	20.2977	4.75624	17.2725	13.4057	14.9043	11.4996	18.704	29.9631	27.4144	17.8827	8.02763	25.253	14.0075	13.4868	11.172	24.4906	29.7607	11.9955	25.5015	13.0114	9.49749	17.6538	29.9631	20.9606	20.3973	17.7199	16.1826	10.6877	14.072	16.7642	27.6664	16.5106	8.99937	21.7421	16.6844	11.6803	9.18947	22.0238	18.5751	24.6202	6.92648	14.0034	19.6615	12.3772	10.2516
96	ENSG00000005700	IBTK	33.1687	31.888	25.2273	32.4175	27.7718	29.4737	33.2443	29.7224	25.9534	29.0885	30.8439	28.2942	30.7743	33.4082	25.7027	33.0622	28.0655	28.4251	34.5218	33.4076	34.1166	35.7816	28.8206	34.5834	35.796	36.2857	32.8646	31.989	25.6261	32.1966	33.1635	36.2703	36.7399	33.7823	37.3437	36.8476	30.5808	29.2867	33.6906	30.0436	36.3356	47.8893	34.4493	44.9929	41.9156	36.9167	37.0423
97	ENSG00000005801	ZNF195	25.039	27.2935	33.3229	30.2345	29.8069	30.7116	36.6499	22.8766	32.3971	30.7986	25.3918	32.4279	26.3588	33.6159	31.8022	31.3574	28.4436	32.9614	24.8221	32.8734	29.4194	35.6939	30.6421	33.2632	27.7364	20.2612	29.1399	33.8736	31.8411	34.8877	23.874	31.9106	25.1172	29.2164	31.15	27.7748	34.6391	34.125	25.5831	31.5699	29.2172	35.5928	31.3575	27.7218	50.4565	35.3739	35.0238
98	ENSG00000005810	MYCBP2	208.748	160.718	133.21	147.47	129.478	118.166	89.673	124.878	146.612	165.511	233.823	154.246	154.825	154.941	124.153	143.095	128.461	115.656	183.183	165.161	127.592	105.021	142.494	120.999	160.285	140.04	126.872	132.772	132.091	124.546	144.622	202.884	137.786	128.47	133.922	116.258	130.657	130.657	140.94	135.313	188.167	199.092	139.368	118.525	148.482	129.477	118.28
99	ENSG00000005812	FBXL3	74.3793	56.0652	69.6442	82.6816	66.4326	63.4706	58.3148	67.0137	81.804	57.3417	44.7584	85.5756	94.907	78.7452	59.7416	49.043	70.1119	68.6613	72.785	86.5068	71.0418	53.0736	74.3766	87.5515	63.0083	76.5736	68.2446	66.4822	60.0357	62.926	63.704	56.8495	63.4084	79.9903	81.9679	60.9325	68.6308	62.5234	88.6509	72.6364	67.8508	51.9193	81.3527	60.0784	125.228	61.5915	89.1789
100	ENSG00000005844	ITGAL	175.677	178.158	239.428	193.325	222.362	154.144	313.415	233.748	210.713	224.405	196.804	239.563	207.548	185.393	177.777	335.187	219.853	312.057	175.615	197.56	257.676	432.219	218.361	271.863	228.974	141.556	298.459	254.898	177.543	356.228	308.889	220.005	198.934	253.303	239.904	282.366	224.352	348.736	244.497	251.064	223.014	161.747	267.162	251.546	229.641	355.864	247.139
101	ENSG00000005882	PDK2	20.3461	26.3591	32.2721	28.5524	22.1736	27.5739	40.9592	34.9205	40.4722	18.0132	18.7571	27.5265	18.7981	24.8622	24.1891	37.8342	34.2094	35.5278	22.6244	20.8041	23.9746	37.9692	26.237	31.9659	17.9102	28.3034	32.3142	22.4355	27.7934	27.3268	28.7635	18.4468	24.2103	29.4296	24.1267	18.9098	26.8069	35.8503	26.48	31.0808	20.2222	14.7031	26.0475	28.8534	17.0656	31.8123	32.0795
102	ENSG00000005884	ITGA3	37.2591	37.4412	46.7291	31.9671	33.3839	51.9781	37.0793	38.8943	36.5418	38.1043	38.7304	38.9695	41.1305	31.784	49.1985	32.7555	37.4729	29.0099	26.3211	38.4366	22.3984	24.5736	35.1774	31.7022	27.9066	27.5837	32.3029	29.5151	61.0011	23.3048	27.3077	28.8147	25.3095	36.8901	28.2076	29.3254	37.0332	21.0508	29.9376	31.5672	28.4852	18.591	33.3783	24.0312	55.8931	23.9908	34.4753
103	ENSG00000005889	ZFX	29.6549	26.4673	61.344	45.5333	40.4818	28.6914	44.8272	38.8722	52.1407	20.7884	33.8921	62.7043	43.744	32.3431	30.9681	40.051	48.9752	41.0301	29.0656	55.2725	45.3091	42.1331	45.42	45.7411	26.1985	35.3578	48.3386	36.6674	41.2973	40.2857	47.5459	23.0713	30.9761	66.1742	43.2074	35.5465	34.1904	59.7537	54.9163	43.3274	36.4858	25.3552	53.5955	29.2343	17.4102	47.0163	48.4025
104	ENSG00000005893	LAMP2	49.0908	75.7702	64.2908	79.2597	63.5942	67.1325	55.1176	78.6522	79.0757	46.8351	52.1078	54.6855	72.9636	90.7355	60.6529	46.8773	71.9492	79.8968	89.2715	70.6682	69.6323	48.6297	75.3211	75.9998	57.2105	92.8181	62.6742	55.9322	59.16	55.8037	73.9034	43.9694	72.0202	49.6336	49.6979	52.3866	61.9848	51.584	47.2283	70.6342	59.0955	53.305	46.9846	76.077	33.7301	59.1217	69.9364
105	ENSG00000005961	ITGA2B	1.8765	3.6641	3.42366	3.49972	2.94921	3.31213	2.25245	2.67356	2.37866	2.07324	2.15727	1.89139	2.42938	4.08386	3.72796	3.55278	2.05178	2.70683	2.68829	1.85523	1.96022	1.48309	3.13627	1.47701	2.59367	2.34769	1.60219	1.28887	1.67445	1.79976	1.85445	2.10474	1.6824	1.84126	2.81013	1.63436	1.38397	1.0985	1.72577	5.537	1.45133	1.05362	1.18064	0.938949	2.19676	1.27599	1.99721
106	ENSG00000005981	ASB4	1.57168	1.96365	1.35187	1.3018	1.69914	1.38709	0.885646	1.89413	0.78816	1.29555	1.50902	2.18858	0.96104	1.34291	1.29946	1.67394	1.46638	0.807516	1.29054	1.18979	1.08396	0.54775	1.25613	0.558833	2.31834	1.19959	1.15893	1.07592	1.0075	2.35062	1.49347	1.23502	1.00777	1.12941	3.25659	0.946827	1.55534	0.723207	1.69651	1.37388	3.26162	0.795346	0.782053	0.806694	1.69647	1.24671	1.2837
107	ENSG00000006007	GDE1	31.736	31.9994	31.1581	35.1371	31.3229	31.6479	25.3262	32.1173	34.3438	34.9655	29.4536	34.2172	35.1339	30.1907	25.874	29.1292	31.5116	42.5873	31.9997	26.4168	26.4029	27.2169	30.598	36.4137	32.7402	34.2577	26.5254	33.4886	26.1285	31.7463	47.7241	39.2178	38.4798	27.4586	20.7561	30.7411	28.1633	32.5275	27.6856	33.5219	34.6218	32.0215	28.9229	40.8229	25.0438	33.0808	40.3607
108	ENSG00000006015	REX1BD	91.2045	93.0394	88.0861	76.3074	90.3154	72.7501	97.841	81.2821	94.1571	71.5992	116.703	99.0135	89.129	79.5955	89.1903	113.516	88.213	88.3493	71.3559	85.4679	91.1	108.828	82.6689	80.2645	73.2051	77.7517	85.0393	84.2831	89.6218	85.3244	82.139	77.4644	71.2794	95.8025	87.3594	99.7639	75.4024	92.8569	108.255	95.5865	70.7415	160.83	93.9249	84.3724	210.133	114.343	85.335
109	ENSG00000006016	CRLF1	4.68751	6.13326	3.46884	4.16065	4.92309	7.13552	3.32133	7.3943	3.99543	5.38526	4.27428	4.82614	4.77209	6.16838	8.13203	3.38315	5.87137	4.87611	5.42117	4.35929	6.46093	3.30351	4.49044	5.36257	5.54085	8.40361	5.11164	4.88741	7.80437	2.86955	6.69049	8.15781	4.72062	4.84607	3.42293	6.6462	3.41267	4.28997	5.64059	4.63147	6.77732	5.3741	4.71586	4.38791	2.44813	4.73951	7.69203
110	ENSG00000006025	OSBPL7	40.2851	35.5571	56.9003	50.201	65.1403	57.1867	75.2606	53.0879	53.0701	64.1894	54.524	45.8732	39.5386	42.8553	72.0961	48.1225	53.4138	65.4115	36.2968	56.7787	52.4397	74.3048	41.8748	71.7213	59.0758	37.9297	66.4678	48.6725	81.6652	59.725	47.0692	48.4388	61.1907	59.4157	37.418	45.7549	66.2055	62.3408	39.2569	55.0024	41.9916	25.4126	53.364	54.4372	60.0076	46.5791	60.7526
111	ENSG00000006042	TMEM98	3.14836	10.4859	14.8721	10.2446	6.95034	8.76122	8.77015	7.56413	8.92978	2.96615	9.66655	10.565	17.3338	11.7139	6.09676	6.92719	7.56852	6.46056	4.35804	12.1972	6.04337	4.17034	4.56407	8.37334	2.73229	16.6424	6.17602	4.64054	6.52044	6.28442	5.03098	2.99636	5.52713	5.06042	5.4474	3.62674	2.48268	3.67669	4.12466	7.57492	2.49538	5.36266	5.83837	8.24352	2.01381	3.22902	3.86694
112	ENSG00000006047	YBX2	1.62863	2.35649	1.84835	2.8197	3.17357	2.29572	1.15343	1.48899	2.77469	1.77523	1.67666	1.25418	3.1818	1.36238	1.88019	0.644179	0.893533	1.52789	1.66993	4.99302	1.2362	0.322092	1.36748	0.959179	0.894698	0.613188	0.701715	1.18497	1.87621	0.682391	1.48697	1.04612	0.781002	1.23048	3.81189	0.457785	0.698106	0.215412	1.45919	1.54999	1.05501	1.58996	1.39688	1.40022	3.03009	0.523052	1.17404
113	ENSG00000006062	MAP3K14	96.0825	91.5549	111.234	114.499	149.629	99.4765	147.007	125.789	110.616	94.1427	90.1068	83.5246	109.9	147.094	94.1995	137.671	136.484	102.99	78.1853	105.16	125.537	145.168	126.713	93.8744	88.3033	82.7474	85.7337	117.874	115.294	118.147	86.8329	77.7892	89.4215	75.7925	81.5653	95.1163	98.5861	113.965	81.4407	93.1365	78.2804	56.7387	91.4007	114.463	60.8847	121.499	101.784
114	ENSG00000006071	ABCC8	4.20724	4.68172	3.12378	2.89546	3.175	3.2674	4.2254	5.02536	2.71312	2.90504	4.82966	3.25588	4.5164	2.79005	4.8526	3.87564	2.27969	2.61601	3.83294	1.99583	2.45109	4.10209	2.64864	3.36253	2.47367	3.49504	3.75914	1.97847	2.98841	4.64869	2.0713	4.59043	2.65213	2.62959	9.51625	2.70548	2.43335	2.95777	1.91435	4.04611	2.7469	5.29977	4.27776	2.76014	4.82605	1.88263	2.87025
115	ENSG00000006118	TMEM132A	16.4722	9.96447	41.7062	12.563	20.2639	23.1428	24.2353	33.9145	21.0279	18.1583	9.39143	41.0446	14.4285	10.446	23.1087	16.9521	25.734	15.7455	9.37092	12.755	13.0008	18.2275	25.9243	15.5529	17.9311	8.44169	32.2544	15.8519	24.7362	15.6541	9.04628	9.92149	9.23399	28.1028	8.51501	6.89672	17.7149	10.7206	13.2613	8.99828	11.1375	15.5565	9.52651	8.5096	10.8049	14.1692	18.8209
116	ENSG00000006125	AP2B1	130.042	133.805	132.918	105.217	125.535	103.309	120.045	109.322	124.017	124.772	133.12	132.784	114.917	143.655	109.044	127.806	126.881	121.147	120.856	113.653	134.33	123.848	131.623	119.132	105.766	126.277	128.074	126.155	117.109	104.936	128.825	110.563	128.15	125.694	101.107	115.709	110.744	131.473	99.4586	121.883	86.7841	95.0631	97.8574	128.488	98.1089	127.559	108.52
117	ENSG00000006194	ZNF263	48.7525	44.2834	49.8824	42.288	48.6006	44.3717	60.4444	45.6602	46.6663	44.8275	47.8599	52.138	43.5974	56.7576	46.3872	54.0779	49.424	47.3845	50.9708	40.6187	52.9212	56.4442	49.3678	45.394	44.086	42.49	48.2454	55.5017	47.129	47.3611	44.1932	47.3874	49.5648	50.0398	46.5116	51.109	43.9309	58.1619	55.1064	48.0999	49.5356	42.2697	46.6397	54.2426	51.0572	59.2442	48.1017
118	ENSG00000006210	CX3CL1	40.1013	34.7596	29.4746	22.1555	15.2782	14.5592	28.0171	28.8399	38.7025	55.2561	33.1407	26.4458	30.1078	20.1374	11.6437	26.8553	33.3501	41.7985	42.2244	41.0567	25.2104	17.9858	22.7326	43.2487	45.013	30.8879	36.5843	13.5103	13.9097	18.6269	25.3053	27.0464	24.5013	35.3887	20.2696	15.6544	10.3989	13.7841	25.919	38.4074	43.2859	24.2629	22.0435	9.62882	11.2004	16.0384	25.5861
119	ENSG00000006282	SPATA20	64.5128	56.3788	99.0018	104.952	105.513	82.2708	106.725	69.4831	97.5822	84.5684	67.0755	89.5777	90.228	84.9818	83.99	88.0182	69.7966	92.3685	59.2081	95.037	100.571	103.433	62.0293	78.3535	77.4103	57.6004	107.789	94.2165	91.5167	79.5872	73.8025	67.4413	63.3848	104.829	88.2939	90.0125	85.8353	86.2907	52.5814	93.8048	67.0533	50.2659	111.453	108.705	72.3591	83.0047	64.7892
120	ENSG00000006283	CACNA1G	1.50338	0.784973	0.690205	1.09436	0.66685	0.801796	1.62221	0.903458	0.432314	1.11543	1.01355	1.4162	1.27842	1.26209	0.841717	1.22019	1.05197	0.771671	1.15523	1.09728	1.63447	1.61597	0.617154	1.17187	2.24858	0.372367	0.981763	1.22556	0.976365	1.59303	0.387636	1.06605	0.729818	1.05261	0.516308	1.26121	0.33212	1.16994	0.939325	0.403513	0.548745	1.22904	0.407007	0.814048	0.166038	1.04759	0.773456
121	ENSG00000006327	TNFRSF12A	2.19461	6.4023	2.22557	1.29681	1.52246	3.27496	1.80437	1.52861	4.56359	9.22862	4.77473	1.16592	3.39043	6.5759	2.45849	2.08636	2.16807	3.94185	6.6953	2.58862	9.68898	1.44356	1.40528	3.94866	14.1978	6.48948	2.06652	9.40399	6.32467	1.39515	5.96376	4.70886	12.5302	1.6072	2.42945	11.151	13.4014	1.13629	1.96704	8.51638	4.44263	6.87291	2.53829	9.00689	3.33937	1.23382	1.83464
122	ENSG00000006377	DLX6	1.11565	2.44701	0.618898	1.21019	0.579587	1.32045	0.7384	1.41932	1.04025	1.19372	1.79588	1.0918	0.647106	0.944137	0.815493	0.791486	1.81165	1.44243	2.36982	0.983358	0.664509	1.13578	0.846331	1.36667	0.925481	1.35977	2.1006	0.531071	0.728188	0.516425	1.20155	0.429221	1.35961	1.39861	0.432625	0.598403	0.411202	0.438186	0.77887	0.706853	2.66604	0.885979	0.436171	0.867992	0	0.653111	1.07536
123	ENSG00000006432	MAP3K9	13.3624	8.02402	16.1813	12.7851	10.5886	10.7338	9.51205	9.59287	17.1505	14.5857	15.7149	16.208	16.6028	11.5171	12.6788	8.75264	11.2462	14.7253	8.17482	12.747	10.2442	11.9459	13.1737	14.046	15.2829	6.4834	12.3712	11.9851	13.6441	8.56395	13.3137	13.8907	9.96665	14.9488	17.1414	10.5241	13.4622	17.3202	13.3906	9.78549	9.38067	6.16731	20.1711	14.9843	11.6247	11.0709	10.2909
124	ENSG00000006451	RALA	26.3391	26.1265	30.7252	27.7894	28.3046	22.8621	27.6683	32.8791	27.2299	24.0475	24.4127	25.4785	29.7533	45.7432	22.9028	24.4784	30.9369	29.0427	24.3914	28.026	25.9023	25.3336	33.3811	24.3082	28.12	34.0934	24.0828	24.9598	23.3523	27.2709	30.8184	24.7115	26.7451	26.4574	36.7498	25.7657	23.8123	26.5074	30.9337	29.5769	28.5681	24.319	22.569	32.2391	26.4063	29.9482	29.9209
125	ENSG00000006453	BAIAP2L1	9.22133	7.73398	4.09193	5.50398	4.12604	10.0333	6.49437	5.66608	5.17612	8.0954	7.32339	5.71904	8.12542	5.89458	9.61212	4.4637	6.31074	6.74807	4.64981	7.32139	8.10333	5.12737	6.73702	5.85486	8.9611	7.72003	6.8102	5.95349	9.69171	6.04113	5.51011	7.29381	8.64476	5.72044	4.47276	6.01113	6.26978	4.03643	5.4055	6.74254	7.87002	6.94922	8.69102	4.30642	7.43571	3.90835	4.71442
126	ENSG00000006459	KDM7A	35.6324	26.4474	38.4509	42.4207	37.7026	36.0865	36.2506	30.923	45.8621	38.9053	24.3276	41.6148	41.1062	43.0416	37.4001	28.6663	29.3752	31.2922	32.9575	46.1945	36.2116	35.6134	34.9518	45.4699	42.7474	31.4268	44.0071	38.1179	33.3997	36.5371	37.4339	32.4801	40.5843	48.5556	46.958	33.5595	42.8865	51.6863	44.6544	31.5847	33.2177	22.2375	52.6761	34.6533	33.4992	39.4719	38.4501
127	ENSG00000006468	ETV1	3.0892	1.58895	2.13082	1.39838	1.26559	2.82542	1.93894	2.05611	2.65225	2.11704	1.56531	4.45762	5.15546	1.38554	2.95635	2.00133	3.30989	1.88413	1.07484	5.71731	2.28951	1.47905	3.95946	4.38001	2.19309	2.34878	0.793282	1.91758	3.96897	1.66848	1.75307	2.55718	1.34664	1.23881	3.99378	1.04835	3.31264	1.9261	1.59207	2.23992	2.647	1.64907	1.80069	1.17357	0.574812	1.25424	2.46348
128	ENSG00000006530	AGK	46.6572	38.1402	43.248	47.2267	51.0614	43.536	46.6817	38.2625	40.7365	50.3198	39.3822	43.7976	42.1531	46.8803	44.5719	44.7436	38.643	45.1021	42.2325	45.1168	49.431	50.1526	35.2788	44.0029	59.419	39.0701	46.1476	49.6904	46.6272	49.817	45.6203	61.666	43.837	46.1147	59.3265	54.6107	47.9189	49.2735	43.1066	37.0311	50.4566	38.365	54.5053	53.3106	46.079	49.7953	41.4224
129	ENSG00000006534	ALDH3B1	9.49654	21.9226	14.7702	13.7265	13.5704	16.0113	14.4942	22.9579	23.8951	8.5545	22.8622	9.92431	10.9307	14.4997	15.1786	14.167	20.8624	25.3475	15.7365	9.76755	13.9985	13.7799	16.7816	19.3204	9.95248	26.147	11.2551	11.508	13.8874	11.3567	16.3669	12.0599	14.9489	10.8884	6.71849	12.316	14.9698	11.196	14.0056	22.4461	11.7345	15.4103	12.4871	15.5091	17.2448	13.1286	15.6801
130	ENSG00000006555	TTC22	6.83188	9.08968	10.9732	9.29395	12.0876	7.67853	13.4919	9.05411	8.62798	8.62071	9.80083	10.899	10.382	10.2964	9.4291	12.2957	10.2565	10.5211	8.08883	7.65785	11.4024	14.9924	10.2725	9.97394	8.49139	7.76843	14.0861	13.2219	9.49955	12.02	12.0481	9.78346	11.46	11.6052	8.85646	11.7994	11.0203	14.1839	10.311	7.42517	8.54998	11.4856	13.838	10.3283	16.032	12.044	12.9759
131	ENSG00000006576	PHTF2	51.319	38.6914	36.2425	38.2351	34.1333	44.5448	35.9824	29.5016	46.4831	42.2111	33.8703	41.6826	40.5345	44.8126	43.4434	26.7951	31.3256	38.8437	41.3783	41.8714	38.1795	33.0926	31.6109	43.1426	43.5564	44.9736	32.452	38.8357	38.0775	34.5859	49.2057	50.2828	45.7194	42.7266	55.8111	41.1996	49.5056	36.4737	38.1687	43.8258	55.853	46.6527	50.8562	41.6915	60.0124	39.2744	42.7689
132	ENSG00000006606	CCL26	1.83916	2.35316	0.692373	0.554861	1.46284	2.50126	0.532019	1.73246	0.891661	1.18634	1.6621	1.17815	1.80462	2.76121	1.82054	1.28853	3.08663	0.691005	1.90206	1.09041	3.0917	0.30276	1.97464	1.09067	1.36508	4.39371	1.48817	2.05825	1.38318	0.369756	0.503869	2.34173	1.61576	0.60082	2.83149	1.94154	0.634103	0.0730529	2.57313	1.36236	1.66849	0.82021	1.07198	1.17515	0.815602	0.417657	0.958993
133	ENSG00000006607	FARP2	34.3618	33.7894	34.7421	34.5827	37.7077	42.8877	41.7461	34.9414	35.0058	41.9444	47.4499	36.0078	42.4853	34.2505	41.9872	37.4389	34.2548	34.0112	34.131	51.2632	32.5476	34.006	34.1261	35.4476	30.8377	50.677	33.9383	34.0219	43.4739	34.9369	21.4277	46.6476	42.0177	39.434	57.9608	39.621	42.6319	36.8006	31.8889	30.3321	37.2405	43.6288	39.0364	36.4979	35.2529	34.4857	33.4488
134	ENSG00000006625	GGCT	18.5528	14.2363	12.83	16.3676	11.6182	16.6074	15.1932	16.6818	13.6014	14.0101	16.8211	13.6417	20.7718	19.0468	16.1741	15.1878	13.662	14.4618	16.6854	12.2541	13.4448	17.553	11.2513	14.5963	18.6219	13.7705	11.6837	18.6886	12.3396	15.8504	18.22	21.2281	17.3634	11.9629	21.4311	19.7217	12.6333	14.8643	13.9602	13.5172	18.9063	21.9362	11.7053	17.894	20.8131	19.315	16.2216
135	ENSG00000006634	DBF4	12.3967	11.3445	10.1298	15.0451	10.9147	11.0157	11.1284	11.3863	11.8724	15.0615	10.9439	15.6041	16.7479	15.2612	10.8499	9.86509	10.2526	14.3817	20.7373	15.454	11.6126	16.2591	12.4651	16.8812	20.6511	18.2825	16.5359	18.2962	10.3216	13.6327	19.7503	19.2752	16.5876	15.3416	21.8199	23.5166	19.8112	15.7545	12.6915	12.9688	18.2781	19.2815	15.9692	25.8681	16.8306	15.2418	14.3991
136	ENSG00000006638	TBXA2R	5.8932	9.8249	5.28307	9.26421	5.48232	7.37291	6.76818	5.02771	8.36793	4.96725	6.63696	5.23707	7.16983	5.537	6.35606	7.30249	4.67225	5.6023	4.90027	4.62831	4.34221	9.51329	3.60726	5.69619	2.69974	5.11121	5.21732	5.06857	5.921	6.41033	7.53192	4.46285	5.24306	3.66038	8.58085	3.2155	4.49915	10.3549	5.35644	11.1519	7.06601	6.30442	7.19317	3.61774	5.06395	7.53571	4.51998
137	ENSG00000006652	IFRD1	25.4041	27.9187	29.1317	27.7311	25.4796	24.0119	32.5062	33.7849	32.336	26.5121	25.7015	30.1861	26.3294	25.0919	20.518	22.8357	29.0456	24.4376	37.9576	28.1634	26.7675	23.0373	30.834	27.2931	27.807	34.3474	22.8015	25.9189	20.6879	27.354	23.7174	24.3029	27.7701	26.9613	21.0351	30.0582	23.0186	26.654	31.1674	40.2837	24.5805	35.1428	23.6577	20.0316	28.4816	25.6725	29.6852
138	ENSG00000006695	COX10	10.5111	12.8955	10.9885	12.6079	9.29474	10.4608	12.9837	10.2821	10.9134	10.6674	11.4457	9.6453	11.8252	10.6018	10.3317	13.1557	9.5429	16.0538	13.2719	10.7262	11.4331	15.6441	10.9948	11.8561	14.6925	11.5423	11.7956	11.5706	10.4896	13.1032	11.1923	13.4729	12.6828	11.0082	14.2993	11.6215	14.7488	15.8017	9.06748	13.0637	13.6314	10.6888	10.0409	12.0154	18.9582	14.174	11.0599
139	ENSG00000006704	GTF2IRD1	8.18966	13.3512	6.25511	5.60007	7.86769	9.09907	6.72657	9.46306	7.60591	8.25911	6.51223	8.22682	2.90573	16.1435	9.25862	4.37689	6.69917	6.5893	6.46498	4.87801	11.2295	4.96428	8.57755	8.72859	8.82919	10.3139	3.092	7.54857	6.3856	3.95336	3.39538	5.52232	6.32258	7.21174	12.4534	6.46633	4.90596	3.48783	5.3647	5.8122	8.39992	2.59786	2.01754	2.96781	2.95188	4.53448	4.59007
140	ENSG00000006712	PAF1	62.2838	66.966	69.3809	54.1308	59.0141	62.9347	70.97	66.8184	68.9769	73.5985	64.5544	70.2666	66.7176	57.539	74.4447	69.7785	63.041	71.1845	55.9926	57.4548	59.03	81.7348	64.7451	63.8283	80.5589	56.4354	74.7115	63.6237	75.8967	58.7816	71.184	84.924	62.7385	78.0075	60.6836	60.8231	72.2344	64.9541	70.0366	76.2301	60.1356	75.2799	66.8087	65.1507	50.012	70.4918	57.9938
141	ENSG00000006715	VPS41	31.9181	40.5012	46.9645	42.1183	47.7333	46.7472	54.1571	39.3384	54.6679	38.9843	31.8632	55.245	46.6912	60.9548	42.5244	38.9975	40.3616	46.3386	54.4974	42.8887	39.4435	54.4663	36.3312	53.9547	31.4268	55.5468	42.1059	48.3101	48.0591	52.424	41.6962	25.4741	46.8207	40.6278	61.4995	37.3797	46.0218	61.5024	43.8724	44.7796	27.5556	31.0134	40.1376	55.5805	46.8886	53.2098	34.8516
142	ENSG00000006740	ARHGAP44	14.242	13.4693	29.2307	12.7528	17.8621	17.0781	22.8247	20.9568	18.4411	12.7019	14.0393	18.2819	13.9482	16.1078	10.73	19.9927	18.4593	12.9414	10.2608	19.4739	12.2785	14.6115	16.2724	10.6177	9.24572	16.946	13.6147	7.85901	16.8551	13.8703	10.2709	10.3694	11.9383	11.2596	5.43442	9.98995	7.18844	10.143	14.65	15.2895	9.66029	8.72369	7.86732	14.334	11.5651	12.453	15.9046
143	ENSG00000006744	ELAC2	65.8657	56.6434	76.8972	78.2574	80.4913	70.5342	77.0003	58.3755	74.8563	76.3061	70.4992	71.4554	70.1372	74.8957	75.0265	73.0419	69.9052	85.5255	70.7865	75.5871	83.6552	89.5885	72.1338	86.9921	75.7062	52.4829	65.6038	96.2213	87.4505	64.6514	80.3772	82.6529	82.9973	69.8427	93.4541	100.436	78.7105	82.4097	70.1798	68.1323	63.8234	75.957	87.9554	105.45	50.3389	80.8212	62.5131
144	ENSG00000006747	SCIN	3.33031	7.08822	2.81915	5.75669	3.07541	4.05491	2.37568	3.82021	4.3974	6.91277	6.50666	4.39694	2.47534	1.87295	3.39125	2.81519	2.55434	6.20495	9.86252	2.22431	3.85486	3.76378	3.83553	5.71012	2.9874	3.31301	5.39681	3.49911	2.38915	6.30819	3.86294	4.00115	2.21614	3.8886	2.39759	6.5435	4.51439	2.29305	2.5247	7.93492	4.60087	6.576	5.17367	2.08069	14.0083	3.13361	5.85239
145	ENSG00000006756	ARSD	25.3829	32.5691	29.4119	28.6685	30.4073	28.203	22.5916	40.5827	36.7518	23.8047	36.9764	28.3774	27.7081	24.1009	23.0545	25.5739	47.7386	27.8466	27.7749	20.8665	21.6932	21.9109	47.6499	35.5031	21.2791	28.4795	24.7665	21.3878	22.8445	24.7887	26.0625	19.6872	21.6117	26.2457	21.9267	21.387	19.4021	18.301	40.2231	37.5862	26.0345	31.5585	25.4789	19.9326	19.0871	22.3208	31.4991
146	ENSG00000006757	PNPLA4	4.06168	6.4841	6.21836	9.8215	7.37223	5.01789	11.6069	10.6705	9.70952	5.75219	5.44938	7.22871	12.6804	5.56644	5.04628	8.52264	10.8463	8.63178	4.28416	7.43979	7.48239	11.3803	13.0145	8.14248	8.8296	4.88012	10.7884	6.46864	7.69419	9.63372	12.849	6.50727	4.62908	7.22493	7.94533	5.29429	6.27811	10.6623	5.65505	6.19764	5.0981	4.81638	6.80057	7.89626	5.92796	8.39396	8.34975
147	ENSG00000006831	ADIPOR2	65.3957	54.1301	56.3056	64.7782	52.6175	59.7355	48.5252	53.379	58.814	62.3128	59.8986	58.5187	63.8159	64.8306	56.0126	45.9601	59.4042	59.9577	56.9134	71.0719	53.7237	50.0058	57.399	58.0087	67.4052	68.6028	59.8871	53.0185	56.443	45.6386	59.8931	57.2218	55.1563	50.8892	56.5427	50.8155	50.5541	46.5316	52.5331	52.5348	64.279	25.6609	56.387	59.6608	35.7205	45.6717	51.7818
148	ENSG00000006837	CDKL3	1.67447	1.80566	1.18483	1.1535	2.56986	2.49957	1.50051	1.86396	1.40044	1.70865	2.16684	2.12645	2.0509	1.63478	1.84111	1.7063	1.88604	0.856504	2.72424	3.69966	1.23911	1.6984	1.26818	1.19783	1.79504	2.32884	1.29168	1.83824	1.34737	2.92923	0.934605	1.12869	1.50347	1.55815	0.245849	1.19009	1.38321	2.13312	2.36468	1.99938	1.80534	3.11542	1.64365	1.50266	1.71982	1.19475	3.54253
149	ENSG00000007038	PRSS21	0.166042	1.46144	3.75497	2.37204	4.70167	0.55684	7.01922	0.798056	2.76561	0.442668	3.36382	3.25717	1.61574	3.19292	1.12473	7.17671	0.78119	3.46791	0.917106	1.83323	4.88493	9.99857	0.867517	1.98449	0.305856	0.907771	4.22845	4.09271	1.10226	5.15738	2.03131	0.334938	1.76892	4.41947	3.97136	3.38864	0.79765	6.44656	1.49224	2.42196	0	1.48675	2.68474	4.96355	0	6.40411	0.458246
150	ENSG00000007047	MARK4	34.4466	35.5827	37.7785	30.6059	35.2043	40.8153	30.0295	39.8098	35.7353	39.2683	29.9552	39.8102	33.7073	37.0447	36.0859	33.5547	40.0159	44.6982	30.404	39.2083	33.1141	35.03	28.747	42.0622	41.3601	36.1138	45.6184	35.0429	39	29.6778	27.1785	32.1294	44.2789	39.2104	16.8147	33.1636	36.2758	33.787	31.0128	45.1866	36.6688	19.5243	41.8628	21.48	47.2521	28.8455	36.0618
151	ENSG00000007080	CCDC124	31.6681	40.0864	25.3234	31.7717	30.8281	27.2184	33.5689	32.8837	35.6871	32.4054	36.6857	21.261	25.6482	26.6561	32.3431	41.9184	35.0213	32.2919	24.0288	25.9456	29.5008	45.3798	30.2759	32.0798	30.2206	24.6486	31.5406	28.7501	38.304	26.7798	42.0045	36.2879	27.7733	25.0866	21.3502	33.8358	26.8957	35.0362	28.5621	29.6187	32.012	26.4678	26.039	38.6166	27.9517	36.0721	29.3292
152	ENSG00000007129	CEACAM21	7.02586	8.9767	15.6098	11.7748	14.0803	14.0269	18.1696	8.03679	16.0087	9.49023	7.41596	15.9092	11.6638	11.7051	18.4845	15.9149	9.28502	23.7588	11.7781	16.013	18.2152	19.8555	10.4491	24.237	10.2344	12.6765	25.2576	20.8305	14.4055	17.067	25.4274	12.3399	17.6666	24.1986	24.5269	23.3431	21.0623	22.6054	12.8468	18.4391	11.0337	10.2726	29.5494	24.0539	30.8299	19.0732	11.6295
153	ENSG00000007168	PAFAH1B1	144.62	139.969	144.367	123.411	123.825	145.48	115.43	121.16	160.744	144.908	150.06	165.845	173.874	139.823	140.203	118.075	122.075	131.697	150.345	140.872	129.174	115.693	136.701	152.937	141.045	176.637	146.124	142.069	139.352	109.496	165.725	161.052	170.811	168.639	169.306	145.312	151.869	146.198	144.102	127.073	127.051	163.286	156.829	128.085	181.132	139.881	117.794
154	ENSG00000007171	NOS2	6.67378	4.43972	4.78699	5.69209	6.05175	11.12	5.48329	4.74378	4.82995	5.73456	1.99483	2.58164	2.46877	6.19024	7.85531	5.21034	4.01313	2.37402	1.9031	5.12126	2.34585	4.89278	4.35602	1.61852	6.55775	3.95011	1.34902	3.15741	7.09845	2.89926	1.39229	4.34043	4.35621	1.04181	3.78335	1.1795	4.15296	4.13667	1.54303	0.606255	3.10894	2.28618	2.30715	1.36931	0.91615	4.64282	3.152
155	ENSG00000007202	BLTP2	108.956	107.502	133.543	117.337	116.479	127.386	119.657	124.863	134.933	129.918	110.526	146.416	101.969	132.194	122.254	101.231	127.518	141.04	129.079	137.36	145.289	121.129	138.566	134.381	134.23	141.204	106.416	148.384	137.6	117.727	124.94	117.602	132.58	148.712	207.811	134.457	125.144	137.224	136.826	125.501	122.569	101.689	162.745	134.629	142.732	148.777	131.066
156	ENSG00000007237	GAS7	27.5267	32.5442	31.4504	39.8117	29.9837	35.2552	32.8466	26.7929	43.7397	28.5205	25.9509	24.9997	35.6771	30.6107	36.4298	28.75	31.624	46.4021	29.8471	38.409	28.7191	28.6607	29.4447	44.7596	26.5666	45.4657	23.8499	24.8176	38.6318	23.9219	36.6006	19.1252	30.7496	25.5893	20.0331	18.2714	35.0115	32.3081	19.5194	42.7047	25.3217	19.6386	20.9604	23.206	72.8643	33.9393	22.4664
157	ENSG00000007255	TRAPPC6A	25.7115	27.9345	25.6547	24.9951	27.4045	20.3751	32.5509	27.7923	27.0836	22.2215	29.9307	32.1181	25.66	26.6182	26.8423	40.6134	27.9917	29.6322	24.0385	25.1881	30.2283	41.0408	29.1822	27.4187	21.8723	27.8174	29.2101	27.1179	24.3306	34.4256	25.7722	28.5729	25.2335	24.5872	23.8453	28.8639	28.3563	39.3275	34.8758	24.0515	18.4229	34.6088	31.0701	27.3144	33.9605	41.5566	26.0269
158	ENSG00000007264	MATK	21.9539	20.3115	27.232	17.5513	23.4853	13.6873	51.0228	14.3107	30.2148	24.6567	21.3114	27.3096	13.8521	19.4735	17.074	49.9769	11.3536	39.9682	8.58011	16.6041	21.9793	57.3058	8.32461	24.5953	28.827	13.18	30.6115	25.1857	13.5965	43.1613	30.4613	19.7324	11.4128	25.9247	15.2382	22.3563	14.4536	42.4424	17.2294	24.1105	21.7694	16.5878	13.4764	25.4969	14.727	41.4563	11.3674
159	ENSG00000007312	CD79B	205.415	136.434	147.254	207.426	152.124	149.233	155.218	126.56	192.562	204.442	183.528	167.769	194.906	136.649	177.11	215.782	160.237	161.36	148.379	189.752	147.117	298.779	183.438	171.144	185.236	111.162	178.115	168.915	189.18	224.958	206.432	226.85	149.33	237.091	254.064	208.949	160.269	369.305	194.149	220.48	144.479	238.549	282.946	218.759	198.661	261.924	144.252
160	ENSG00000007314	SCN4A	5.14928	4.98109	4.86225	11.3355	6.24685	5.15903	3.20791	5.82938	4.61272	6.13927	10.9148	4.61113	5.76438	4.54109	3.46945	2.72382	4.38034	7.16453	5.71427	10.0458	3.72457	5.13024	2.76909	12.6616	7.44169	10.4653	8.72984	2.42265	3.23511	3.9299	4.92794	2.83865	10.2458	7.66508	2.82106	5.3421	1.7313	6.44104	3.82665	8.19929	5.23692	3.94469	7.50158	7.6546	0.894837	4.22138	4.31738
161	ENSG00000007341	ST7L	11.0485	10.3468	12.6346	7.302	9.90775	10.6675	11.8054	9.78604	10.3367	9.73826	12.1158	11.9855	9.57472	7.54472	9.32406	11.6289	10.7044	12.1221	9.42387	14.0477	11.0774	9.9235	9.72907	8.25737	10.8748	12.2932	12.2382	9.17688	8.95495	9.9047	10.3842	8.03372	11.1999	11.9987	12.1752	9.80131	9.77309	8.29842	11.3222	11.0579	10.7008	14.1301	9.85283	10.2572	10.5234	11.5518	11.2998
162	ENSG00000007372	PAX6	0.777063	0.732192	1.26132	0.226328	0.624315	0.615224	0.478309	0.826217	0.514127	0.655341	0.972869	0.665979	0.558237	0.389873	0.826373	0.8443	0.900666	0.503449	0.812821	0.644652	0.61744	0.968923	0.638075	0.480621	0.651331	0.579647	0.371506	0.46459	0.946385	0.685215	0.18625	0.655488	0.493082	0.285711	1.52333	0.525817	0.609776	0.71416	0.483285	0.2831	0.500105	0.373627	0.241802	0.876808	0.83061	0.675606	0.76246
163	ENSG00000007376	RPUSD1	29.7648	24.2099	26.7019	31.9564	28.7115	25.4661	34.3285	25.7206	31.4731	29.7145	29.7867	28.6178	28.5406	24.5587	31.0992	40.6663	26.9491	36.2976	26.5659	31.8197	29.2795	47.6634	24.9379	28.73	30.165	23.0652	32.778	31.5349	36.4828	30.3852	37.5332	37.7365	29.0204	32.7643	35.0795	36.8494	29.8097	41.3044	27.18	31.0606	27.4256	37.4498	36.4643	35.8849	44.8023	38.0782	27.0838
164	ENSG00000007384	RHBDF1	31.9002	38.8216	28.9444	16.0269	39.9439	44.7419	32.7741	38.1484	27.1873	38.7368	31.6673	15.8108	26.9973	30.8835	40.3404	24.8815	39.5818	24.3862	21.662	23.8234	28.8286	14.2476	28.2947	23.5865	24.7023	37.8521	23.7839	20.7494	43.265	15.1718	16.3082	22.5913	17.6667	21.3823	8.92531	16.3027	19.0772	11.5079	20.4097	24.3749	32.6121	17.6286	14.3807	14.6419	15.8846	10.3176	23.1679
165	ENSG00000007392	LUC7L	156.112	168.832	117.261	122.064	133.479	172.921	135.647	138.522	136.213	143.122	191.006	133.225	145.9	117.51	187.286	124.925	132.591	137.233	148.286	142.185	118.514	122.156	120.06	140.336	137.48	131.826	129.213	130.086	168.042	118.467	141.523	147.774	143.189	126.178	96.3695	123.772	158.29	108.37	170.94	155.235	133.905	201.243	129.951	106.078	207.461	115.428	138.935
166	ENSG00000007402	CACNA2D2	7.46803	5.48161	4.87942	5.6951	9.82738	9.133	10.1753	7.93531	6.85508	8.26554	6.0219	5.76626	5.75516	7.59348	11.1381	8.01976	6.14763	9.41479	5.70439	7.00264	10.6897	10.3437	6.78103	9.62731	6.95585	7.04403	7.99287	9.30232	13.8406	8.26544	7.51658	6.3434	7.93934	7.29301	8.84904	8.58295	10.9417	8.77727	4.8835	7.77402	9.57617	4.90748	7.61704	6.93379	8.41485	6.9953	6.43957
167	ENSG00000007516	BAIAP3	35.5661	16.3542	62.19	35.4314	70.9272	45.5855	16.5725	51.9056	30.2569	59.4497	24.2795	74.439	47.2711	62.1493	61.7052	8.43329	63.6183	34.3548	12.9128	33.2902	80.6523	15.4909	66.0068	32.2439	57.3182	17.5245	112.999	80.7283	54.0359	13.7077	26.1304	62.4485	33.751	130.758	76.6375	100.904	76.9724	15.0625	98.6342	52.8506	39.81	19.6061	105.317	114.347	49.8024	11.0685	83.4858
168	ENSG00000007520	TSR3	47.256	48.2585	38.6542	43.1361	40.1226	35.2933	39.4074	41.3575	48.5801	38.7921	52.7252	43.9017	43.832	40.4353	42.9607	51.6361	44.7914	47.4067	37.6287	45.5076	44.7251	48.4578	42.0834	43.6451	39.292	45.6745	35.5171	43.3532	41.4003	37.4521	50.5712	48.0708	38.3173	41.0085	41.734	48.1495	40.1858	47.7745	47.2261	49.1191	38.3775	65.7093	41.529	49.287	58.4463	51.537	41.2042
169	ENSG00000007541	PIGQ	51.0883	41.3399	46.8986	41.3788	53.576	48.3835	48.0378	43.7211	50.2371	44.5831	53.7043	37.7364	36.955	37.7248	61.2659	52.7858	46.283	50.0174	38.1492	37.9085	57.0582	61.2902	42.5749	51.422	43.4209	43.3582	41.149	44.4819	62.5894	49.1613	41.7444	42.3069	36.2123	44.5541	38.8172	48.5969	40.1808	48.8238	42.113	57.4871	31.2598	53.2931	42.8543	52.9949	47.5946	47.8092	45.2618
170	ENSG00000007545	CRAMP1	50.1556	31.6926	85.7396	70.8288	83.365	84.4265	83.4374	67.9502	79.6896	62.3859	27.8306	63.4446	95.835	56.5578	99.1027	39.787	78.9943	94.8831	47.6903	65.6773	93.0985	71.1743	65.5326	94.4359	57.8605	49.9525	83.7389	81.4106	101.302	60.2192	77.4486	48.6499	84.5026	81.9956	64.5662	68.3597	68.3209	79.0958	56.4729	72.689	42.3231	30.3917	77.1619	83.5035	38.4163	65.4662	69.475
171	ENSG00000007866	TEAD3	11.8089	15.9357	12.0925	15.0113	9.38559	12.1407	12.1336	13.0499	13.3885	16.5239	9.2932	5.60735	11.5413	12.9731	9.92826	10.3821	13.3127	13.2106	10.1787	13.2562	15.2932	6.51268	8.62335	9.65899	15.7621	14.5469	11.8617	10.4414	12.5642	4.866	9.71359	14.5351	15.5353	8.51012	5.98189	9.94982	10.2054	4.22475	9.46859	9.88972	17.6396	6.15197	6.9477	8.30225	6.91992	5.07274	6.64721
172	ENSG00000007908	SELE	1.18283	2.20757	1.22477	1.27782	0.793494	2.28137	1.33715	0.300959	1.49296	3.29486	3.63661	0.989943	1.17709	5.99975	0.892028	0.866282	0.818587	2.10338	10.1494	0.810097	1.95041	1.12989	0.50299	2.59509	5.64335	2.62736	1.25449	3.3468	1.21572	0.953951	0.5452	5.27726	1.47411	1.55026	1.67578	1.86934	0.715453	0.856538	1.82139	1.39087	0.897013	2.58277	0.886803	1.1322	0	0.945788	0.569696
173	ENSG00000007923	DNAJC11	67.9297	77.6721	73.3376	75.2814	75.8168	82.301	79.5361	71.1444	78.7369	74.9383	66.2683	78.4358	75.6181	79.1366	89.8191	70.1415	76.4689	81.0235	83.518	82.0019	75.1884	84.6011	79.1898	86.7686	65.4134	68.5733	75.5498	91.8194	96.3832	74.759	76.7552	72.0431	86.6095	85.7423	79.8135	95.9773	83.9017	85.9778	78.9708	79.1153	74.4567	81.2201	86.831	77.1563	100.584	82.7843	80.7296
174	ENSG00000007933	FMO3	12.7149	11.396	8.01125	11.7826	8.48039	18.2405	3.34571	6.7003	9.80118	10.9039	7.4462	5.80818	10.9328	9.97202	15.7773	4.49135	6.14798	8.61798	8.6559	12.0126	7.93602	2.767	5.63154	9.62713	15.2474	10.597	8.80581	5.4686	8.4897	2.98347	7.1139	15.0323	5.66298	5.08437	3.92611	3.89076	5.07045	1.4225	4.62575	9.88369	10.6008	4.40663	8.03532	3.88975	11.3762	4.18686	2.01245
175	ENSG00000007944	MYLIP	67.7559	43.1509	48.9803	74.9226	57.5931	64.6799	68.4385	61.0402	55.2139	64.6997	40.1546	62.1928	74.204	61.31	70.8169	56.347	72.6968	66.7039	51.9778	76.908	63.8793	55.1281	70.4765	69.8306	65.6048	72.7741	74.2211	61.2488	69.3395	63.6681	62.471	73.4079	63.1542	69.0069	91.3086	56.3983	95.768	70.0717	84.4101	80.7954	87.0836	41.4872	103.512	49.7152	75.3525	59.8689	89.1222
176	ENSG00000007968	E2F2	5.55336	2.92714	2.22643	4.65331	5.5998	3.01743	3.86861	2.93327	5.21868	17.0616	3.31757	2.51639	4.53752	4.80925	2.78009	3.64016	2.95999	17.3541	4.57094	3.05423	5.93584	20.1463	2.62431	13.9121	18.468	2.29064	13.0939	23.5415	3.22223	10.3688	56.041	38.0239	24.2168	9.04183	22.1307	65.9038	8.73762	20.6265	5.93519	4.80395	16.7732	6.27182	8.95527	83.0695	8.97175	13.7377	6.56539
177	ENSG00000008018	PSMB1	92.9215	96.064	72.8939	92.5229	82.9924	75.5022	82.943	89.9493	84.6211	83.6508	98.0179	83.9438	96.4679	89.7697	77.508	96.0225	88.1639	69.8532	83.2756	83.0764	83.5457	86.1915	91.513	80.2627	98.709	84.2591	75.0527	89.5595	71.4088	87.5583	97.0009	99.6281	77.7158	79.9557	104.667	108.288	79.012	80.1924	98.552	83.7689	84.7543	115.029	71.9396	100.813	78.0782	99.6677	87.5934
178	ENSG00000008056	SYN1	0.424292	2.58981	0.44205	1.25208	0.795428	0.649008	0.444394	1.05231	1.05104	1.04388	2.39855	1.18965	1.46393	1.2263	1.21854	0.54477	1.01994	0.5707	2.13812	1.09434	1.33537	0.313153	0.755312	0.846376	0.797928	4.50894	0.399974	0.524005	0.877178	0.227827	0.639441	1.54091	3.16415	0.235025	0	0.770182	1.19629	0.436638	0.269245	0.688794	0.967318	0.969284	0.520514	0.464012	0.229095	0.586066	0.535854
179	ENSG00000008083	JARID2	34.7604	33.9164	41.1259	48.5681	37.7646	35.1936	41.2384	35.3375	42.9789	38.5063	27.7959	36.5675	47.072	37.2798	43.1078	34.5667	40.0481	45.3593	39.3341	48.249	44.4794	43.6388	42.7011	49.7686	42.6071	37.7665	45.4043	47.958	38.7224	43.9629	46.8138	46.0744	47.4355	39.5562	46.3586	43.8307	52.3806	57.3301	45.2985	55.4921	36.4749	35.6376	55.5335	43.1654	34.5475	42.9009	42.3322
180	ENSG00000008086	CDKL5	13.4015	15.1307	10.1327	12.1106	10.4874	12.1334	7.43275	12.1266	10.4412	11.3269	15.1395	40.7053	15.9537	13.8554	9.2769	13.5303	17.7234	10.9782	18.6496	10.3462	11.5236	6.61941	10.3207	8.21268	13.7457	18.6558	10.955	13.1027	11.1062	17.4506	12.0669	17.7101	9.98017	9.72494	23.7701	9.0532	13.1441	8.73751	10.3075	9.90421	22.2622	21.0958	7.52867	10.8863	11.5829	9.43223	12.9525
181	ENSG00000008128	CDK11A	132.003	66.9738	158.948	167.639	155.828	167.522	150.76	113.028	155.912	170.644	80.7397	146.317	173.208	128.08	199.343	143.234	125.92	182.827	69.0104	153.62	138.298	162.051	121.534	169.889	172.226	61.0265	181.483	155.041	183.39	131.864	190.211	186.071	83.0623	176.775	211.932	167.371	200.095	150.233	139.418	185.529	160.491	88.3918	227.92	152.481	162.129	138.708	125.313
182	ENSG00000008130	NADK	103.788	91.892	153.518	131.45	127.529	146.197	139.792	138.6	159.287	135.959	106.67	139.065	127.302	108.438	149.327	113.046	130.863	151.721	132.742	116.094	115.355	176.164	133.749	143.765	122.7	108.878	150.535	132.152	152.401	138.455	142.714	111.896	131.458	156.832	128.767	150.626	140.248	159.536	137.429	137.567	114.106	94.4095	131.152	157.569	144.262	151.601	128.24
183	ENSG00000008226	DLEC1	3.32299	3.7599	4.38937	4.77242	4.39871	3.03845	6.2298	6.35918	5.17309	4.61849	4.39873	5.43394	6.16205	7.25198	4.23255	5.33251	7.72692	5.77793	5.91421	5.14869	4.73475	5.07694	6.1292	5.18214	3.02817	5.50832	6.72282	6.35693	3.51458	6.49661	3.1417	4.48498	5.87803	3.82415	9.07669	5.19142	3.90519	6.95802	6.48497	3.01591	5.02163	1.60997	6.54133	4.101	3.10491	5.37461	7.02224
184	ENSG00000008256	CYTH3	25.4896	23.5219	25.2981	28.689	29.232	32.3073	26.1644	30.3018	37.3268	30.7868	25.2892	24.9129	38.3782	27.6088	33.0573	15.5399	33.1336	38.4446	26.3561	28.7103	27.2948	15.3458	21.4953	35.5067	31.2198	43.2366	27.6138	24.1834	35.5941	19.6901	24.1144	21.2879	29.4681	27.7693	16.1109	19.8533	24.1226	14.2796	21.4632	35.2656	31.2632	13.4606	25.5623	28.2665	63.912	15.6878	23.8902
185	ENSG00000008277	ADAM22	9.44657	8.1876	11.0449	7.36273	7.86119	8.57067	8.57871	6.81489	8.62059	7.41252	8.76748	7.44429	10.2526	8.72699	7.46297	7.13856	6.95161	7.60449	7.1317	8.43587	12.1828	5.57807	6.61545	8.27186	9.72707	9.84881	6.66074	7.49041	7.87659	5.76475	5.85188	7.29819	7.00412	8.02516	8.19689	6.53686	6.07648	5.64601	6.22616	6.19697	8.76432	8.26886	8.04615	6.55615	11.5912	4.95728	6.07071
186	ENSG00000008282	SYPL1	85.8202	75.9803	88.3541	92.906	91.958	78.2369	74.1108	97.767	73.561	70.247	55.5415	89.136	88.0608	108.95	56.336	70.8152	86.8183	54.7788	74.2191	79.8562	83.0985	63.4028	94.212	74.892	78.854	94.8959	71.8562	75.387	61.7777	91.925	62.7397	54.8454	62.6275	78.5719	56.6335	56.3387	62.2838	76.3327	78.7137	74.0909	69.4866	47.5458	62.5904	56.2507	60.02	72.2693	94.0878
187	ENSG00000008283	CYB561	15.807	13.7276	27.1749	23.4187	20.9938	25.1469	33.1247	24.8862	23.5656	19.2574	20.0064	34.8792	27.8171	23.2113	28.5658	24.5169	22.342	44.3914	22.4479	29.1773	29.053	27.4452	20.1232	35.9159	17.3701	17.6599	34.8927	28.5453	28.2268	25.6231	28.0732	17.3139	19.7931	29.5662	28.0709	28.4116	31.4098	17.7485	26.6409	30.6396	22.9694	11.4594	23.3226	23.8428	26.3207	23.46	28.7067
188	ENSG00000008294	SPAG9	70.0117	61.8334	56.8763	61.7457	76.0629	68.6362	54.6104	53.4678	61.8131	64.9383	59.2963	62.1842	78.7607	89.789	64.5583	48.5195	56.3193	57.2783	57.18	70.0942	72.379	43.0422	69.9728	54.8312	51.4564	88.7095	50.2189	64.8549	74.9189	38.3533	49.761	58.3019	66.9042	50.9654	27.7375	59.7428	60.7657	38.101	59.0923	51.9852	54.8454	37.0663	61.9021	59.2616	64.3076	45.0459	53.3708
189	ENSG00000008300	CELSR3	10.0756	14.9904	24.9738	15.127	20.9489	11.1487	25.839	19.3805	16.4084	11.751	18.2379	18.9075	11.3568	18.9478	13.4855	19.5811	18.9913	19.9171	17.1613	13.0079	31.786	27.5373	17.6394	17.044	12.4804	16.1199	33.8394	24.2981	13.4417	16.7641	16.7369	13.7499	23.4409	30.2427	17.7625	20.9675	12.4224	17.9328	14.9394	13.9469	12.4907	16.8529	25.818	29.337	9.65738	18.3478	16.2696
190	ENSG00000008311	AASS	39.4187	62.6893	34.1317	41.7096	97.674	82.3932	42.3792	75.482	42.7721	34.449	55.9024	32.4637	60.5359	98.1517	71.3309	36.0172	72.9444	34.3471	61.5705	63.0422	85.798	22.5606	68.9105	38.0433	34.8715	66.1107	26.8609	70.3682	71.7279	29.23	33.2203	32.5833	62.2678	36.5683	31.3855	58.5605	42.5733	21.1284	72.2786	46.9234	44.7564	60.8308	39.8876	34.6896	32.7145	23.6263	62.6715
191	ENSG00000008323	PLEKHG6	1.23017	1.01551	1.21603	0.898641	0.72012	0.957548	0.694758	0.768816	0.705989	2.1634	0.823503	0.560608	0.713061	1.32739	0.69195	0.785994	0.88565	0.674182	0.609832	1.36704	0.934398	0.320627	1.14985	1.78793	2.18372	3.15095	1.00812	1.57886	0.982575	0.648124	0.809265	3.03756	1.87849	0.872286	0.221111	1.35902	1.32179	0.755208	1.14312	1.1884	0.479233	0.877398	1.44181	0.995035	1.7166	0.755357	1.01971
192	ENSG00000008324	SS18L2	24.7839	21.2279	29.306	18.8836	26.6515	24.0955	21.8467	24.465	23.5042	21.4795	24.4988	26.983	19.2725	29.0855	23.495	21.6819	22.5891	21.771	19.8431	21.9074	22.027	22.3607	24.9034	20.4087	23.1175	16.3386	21.9155	23.9176	23.3479	21.1561	26.1403	25.4219	16.2877	21.4551	17.957	21.7597	24.565	20.6047	24.4726	21.9031	21.4274	22.1865	19.9501	22.0197	17.5978	22.508	24.2697
193	ENSG00000008382	MPND	12.681	21.1457	17.9701	15.6168	15.0429	12.9641	18.102	17.6424	16.705	9.39894	19.2239	15.8567	13.4869	14.7992	15.8802	22.1759	17.2685	15.7406	17.9704	14.7128	14.3526	20.7601	15.0853	13.3079	10.9042	19.6811	13.3227	17.7087	16.1175	15.1243	15.4065	12.2788	15.742	17.664	9.36769	16.6008	15.2327	19.2137	15.6035	11.8577	9.77044	23.5451	13.7462	17.0724	24.4002	20.6003	14.6129
194	ENSG00000008394	MGST1	2.66459	7.64909	3.31093	2.85993	2.39672	4.20557	1.64872	3.26329	2.18591	1.73432	4.41264	1.9289	3.06153	3.00496	2.07401	2.08469	1.52245	2.18558	5.30786	2.60033	2.0521	0.810927	1.86466	6.52973	3.57152	5.32609	1.73445	1.70194	1.13185	2.96365	2.52522	4.73318	1.70214	1.59216	3.15236	1.75313	3.21709	0.827366	2.69583	1.52171	4.35635	0.859575	1.07052	1.78596	2.0929	2.09998	10.0869
195	ENSG00000008405	CRY1	17.3422	14.0237	15.523	23.3643	15.8024	14.79	16.3723	18.1149	19.5402	16.3873	12.2418	23.0252	33.1916	21.0805	16.42	8.81966	20.6678	18.8493	20.1879	19.861	23.8103	9.59663	22.7329	24.8296	20.44	17.5706	19.7371	24.39	14.2739	15.8055	19.1566	11.7683	21.4243	19.4342	17.506	19.4562	20.2338	16.3336	21.9885	20.35	19.643	19.4811	21.0453	19.4577	21.9267	12.04	20.8482
196	ENSG00000008441	NFIX	33.3341	40.2458	33.469	31.4247	28.7127	29.7942	39.9326	53.3357	36.7469	27.5071	27.4528	21.6003	28.6719	28.3452	27.3456	37.5929	43.7721	26.7194	27.3634	24.7758	24.2678	28.0867	33.5466	26.7374	24.8187	50.2203	22.9483	15.139	27.8213	30.2793	21.4735	23.2393	23.9332	18.6016	13.9982	17.8621	17.8621	24.1467	27.5162	24.9606	24.8549	16.8592	17.2564	17.2446	10.3989	25.6039	36.0962
197	ENSG00000008513	ST3GAL1	124.626	131.377	123.875	139.932	143.417	131.306	120.607	140.66	131.795	135.315	142.382	134.23	142.257	153.309	134.797	110.339	140.709	147.103	138.816	129.226	155.941	127.737	140.117	166.753	163.555	189.573	136.204	158.727	139.895	138.542	127.757	143.489	191.002	124.719	174.568	131.891	219.409	169.233	147.251	135.005	172.609	93.0854	137.342	141.66	125.172	116.904	153.594
198	ENSG00000008516	MMP25	7.89584	17.5616	17.7815	18.5647	18.113	13.9858	44.0513	20.9184	21.8886	17.3682	17.8526	18.9739	17.9496	20.0075	13.253	41.5242	21.1608	33.6669	14.4194	14.8622	23.404	49.0125	20.5779	22.125	15.7037	14.876	21.4386	23.9289	17.5595	39.6096	26.2918	15.0039	17.3201	17.7048	17.2724	18.748	19.8974	40.1119	19.2926	18.1079	10.8979	19.3544	21.8454	22.6281	16.2672	45.6055	19.5276
199	ENSG00000008517	IL32	106.951	133.075	82.5884	101.839	128.735	86.8396	207.995	139.246	93.9699	89.1418	154.715	113.168	96.5971	129.709	130.585	273.587	139.098	143.495	108.04	97.3547	136.217	268.362	116.688	130.065	117.37	102.908	124.019	181.595	95.8437	217.163	214.398	135.704	124.153	95.9747	132.719	142.105	158.038	207.658	221.884	94.6456	141.889	176.396	115.395	118.083	234.212	268.344	179.314
200	ENSG00000008710	PKD1	155.568	120.104	193.474	134.467	186.317	166.773	182.342	180.386	188.124	181.396	137.393	162.308	158.812	146.192	178.016	178.625	204.962	188.099	121.932	156.13	170.461	202.098	163.315	167.249	164.264	144.009	203.008	146.81	203.403	147.424	128.504	146.084	139.638	197.361	100.823	157.972	161.639	167.491	184.727	167.344	142.41	145.507	166.416	164.786	187.01	155.648	154.581
201	ENSG00000008735	MAPK8IP2	2.68558	4.00024	2.40783	1.69934	2.08451	2.41963	1.8266	3.5385	2.73109	3.0941	3.12732	2.7684	1.79526	2.28417	2.03693	2.06303	3.46421	1.56741	2.63465	2.01341	2.29345	1.71437	2.27691	2.59622	2.36619	2.92494	2.86563	1.70186	2.30239	1.33688	1.44581	2.76163	2.79419	2.89635	2.53701	2.17371	1.84003	1.64527	2.57033	2.99103	2.34585	5.2082	1.59461	1.43363	5.44864	1.8794	2.77744
202	ENSG00000008838	MED24	72.8539	65.2613	76.2905	80.2364	75.926	82.0135	90.9839	77.4029	83.2702	90.8763	75.5486	61.2198	72.5836	54.5377	89.8825	84.2454	84.6947	91.8343	63.7646	78.3772	80.7844	102.777	73.2707	96.213	79.1668	52.0857	81.9313	68.3732	86.7312	82.0601	84.604	95.7039	86.4386	84.937	101.883	73.519	79.5549	103.631	72.0992	95.565	65.6654	74.9193	91.7092	82.7385	105.706	87.8894	83.3554
203	ENSG00000008853	RHOBTB2	40.3597	52.1587	72.3092	31.9131	55.7524	60.3938	55.0195	89.6662	72.062	40.4496	58.2721	62.5754	25.4029	47.0593	59.5101	66.0517	96.1266	51.9215	47.8151	33.6441	56.0577	70.6508	110.811	53.7839	36.1878	46.0296	61.2177	56.896	52.61	69.188	54.7323	40.285	41.3038	59.9321	45.8417	58.2996	48.4755	84.338	74.5821	67.97	35.3842	52.5367	31.4695	50.8574	29.1563	86.8208	82.0864
204	ENSG00000008869	HEATR5B	30.5855	33.9755	43.3452	37.339	44.3269	39.6868	37.9016	35.9778	44.9421	36.7925	27.1612	39.3857	32.2027	47.7734	37.1398	36.8712	39.4559	43.1328	39.2172	40.6116	43.102	36.9456	36.7546	46.246	30.2361	47.7812	39.3365	39.7627	44.0021	47.3383	58.9744	49.7372	38.3851	46.7016	32.5672	32.5303	46.4389	45.3803	38.9159	45.8068	33.6429	23.1402	45.4801	39.2877	44.5294	35.9753	43.536
205	ENSG00000008952	SEC62	246.725	241.388	130.681	178.835	145.488	129.989	78.3401	158.967	124.214	191.157	312.109	166.395	174.121	175.797	118.348	159.246	157.872	109.575	184.096	148.353	130.769	99.4011	202.325	132.044	191.044	170.529	119.574	126.429	114.528	153.434	158.079	225.414	124.13	131.775	149.489	138.731	118.038	115.925	221.428	191.169	216.763	303.972	133.221	152.215	130.537	123.555	144.026
206	ENSG00000008988	RPS20	1624.62	1448.66	900.139	1098.55	1154.6	1146.37	1013.71	1115.09	1210.54	1355.25	1594.23	1163.32	1041.54	1201.91	1333.54	1351.91	1157.51	1054.11	1162.32	1037.6	1056.69	1155.83	1331.26	1133.6	1433.19	1137.41	957.663	1095.79	1254.87	1114	1307.74	1520.77	1023.53	952.484	1107.43	1030.23	1427.34	1099.05	1271.74	1068.7	1300.76	2176.42	1109.81	868.027	2570.09	1261.9	1154.68
207	ENSG00000009307	CSDE1	400.432	383.729	323.652	370.473	333.424	311.767	287.491	366.139	416.838	373.314	339.639	326.656	351.452	374.379	306.867	323.192	370.222	401.185	395.612	357.554	360.158	292.091	384.538	393.043	404.955	421.996	315.335	322.771	332.485	297.409	403.25	396.709	394.111	308.861	391.111	334.997	381.227	335.617	326.385	388.812	397.184	281.975	377.641	364.82	356.522	323.789	354.794
208	ENSG00000009335	UBE3C	54.6147	49.7774	70.5398	67.7637	55.251	58.1197	58.1284	55.3284	72.5135	59.2701	50.4168	72.371	66.7739	71.5572	57.4614	39.0135	58.8093	78.4665	58.5763	63.1564	66.5232	66.2669	68.5784	71.5926	69.1073	91.4126	78.7306	66.1986	65.3733	53.5497	66.0658	50.5378	73.9918	76.3254	58.9898	62.7777	75.2188	57.7385	50.9279	67.49	62.0567	40.1365	80.1632	72.2671	42.9024	57.2984	65.3756
209	ENSG00000009413	REV3L	34.0805	38.1917	52.6745	40.6839	39.0353	36.3318	30.7504	32.5914	36.5222	40.5555	35.3218	40.9169	38.0958	41.5954	33.187	28.2138	36.6335	27.313	38.0461	41.7934	47.8362	25.3672	37.1865	30.7583	40.9019	43.1163	38.4742	39.4537	39.5873	31.8079	40.5179	39.026	43.1847	39.2496	33.2026	33.3602	30.4549	29.6268	31.7225	29.4166	46.163	47.2654	42.7232	35.1754	26.0831	27.8581	35.4764
210	ENSG00000009694	TENM1	3.0657	2.49051	3.10401	2.78807	4.47517	3.24989	2.40479	2.64092	4.27734	4.24787	3.05066	3.36728	2.26363	4.73307	3.83299	1.97945	2.23485	4.69793	1.81652	3.67672	5.25995	2.1794	2.97537	4.78278	3.37453	5.08072	4.42351	5.21585	4.40825	2.27775	4.52582	5.00235	5.49019	3.61643	5.73598	4.7428	5.00057	3.63947	3.17266	2.81995	4.61021	2.90423	6.81758	3.65687	3.5549	2.37194	2.43915
211	ENSG00000009724	MASP2	9.81615	4.55025	11.7891	12.8121	13.4503	13.8139	12.5703	11.1944	10.874	16.1158	3.52295	11.1579	14.6131	12.9003	15.8378	6.37544	12.9437	15.542	12.7586	16.5025	15.2832	7.7267	14.1922	18.4407	10.2323	9.92426	12.8616	15.8448	17.3088	9.31709	16.1478	11.36	14.2246	14.1075	13.7052	14.1569	18.9764	12.1356	11.4327	12.5282	9.02843	3.70561	25.773	13.5126	5.64101	7.48592	13.624
212	ENSG00000009765	IYD	1.83747	0.830308	1.79426	1.32412	1.18646	1.42582	0.836129	1.08278	0.683295	1.40423	2.09922	1.42192	1.2291	1.30509	1.14769	2.3892	1.65907	2.08959	2.3227	0.491827	0.896194	0.802039	1.41208	1.1561	1.58288	1.18959	2.12804	1.32945	1.63754	1.40945	2.32478	2.83497	1.64962	1.19824	5.00306	1.17251	1.5483	1.76945	1.29035	3.67616	3.62096	3.37476	1.43472	1.06748	3.92639	1.33819	2.60422
213	ENSG00000009780	FAM76A	19.5787	16.8837	19.8412	21.9184	22.2743	19.5156	19.1188	17.0644	18.8993	20.3378	17.2138	20.0926	23.5066	19.4431	17.0903	13.1457	16.9184	22.6471	21.8757	24.4999	20.3507	17.024	16.1009	25.6813	24.5877	17.718	23.2514	23.0881	17.4978	18.8408	20.0461	20.1025	19.3667	18.2229	21.8857	20.5227	20.6887	16.7154	20.6634	18.7434	21.6058	14.3841	27.6851	24.3772	10.9084	14.9612	16.1566
214	ENSG00000009790	TRAF3IP3	193.669	153.148	155.319	200.67	191.773	173.104	317.861	176.44	212.749	192.654	187.348	194.413	189.197	169.893	233.948	282.004	192.858	267.812	154.789	179.386	211.844	333.906	197.909	268.335	201.489	150.191	230.386	239.862	197.651	297.093	298.435	256.851	184.268	202.501	249.386	247.424	241.281	341.091	256.313	239.001	219.945	235.015	329.957	223.387	233.014	324.633	234.483
215	ENSG00000009830	POMT2	18.0607	13.5198	20.0306	20.3096	29.2735	24.6379	18.4371	20.9665	20.8348	21.4284	17.783	21.8457	22.7186	23.3014	22.3253	16.891	20.1201	24.9339	22.9952	13.6622	25.9998	18.3858	18.0728	20.9585	17.8453	19.422	24.4869	25.0641	25.8624	19.1144	20.2698	16.1701	20.553	22.0572	23.1894	25.5139	26.3647	17.5722	22.1232	24.9089	16.8408	32.0458	13.759	23.1834	21.4777	15.343	19.7043
216	ENSG00000009844	VTA1	21.501	21.392	25.3946	31.2863	24.6924	20.722	28.9417	25.7642	28.0631	22.4852	19.7071	21.7891	20.7365	30.8814	20.8852	29.2955	26.1986	28.6029	25.9273	20.4974	26.0989	30.016	30.1761	24.481	23.4015	29.5029	25.8365	26.2209	22.7326	26.0975	27.1802	26.9084	24.4753	24.1531	21.5224	29.3628	21.3412	29.2784	22.713	24.8908	23.2112	17.6557	22.0987	34.5279	10.6752	29.4681	25.6696
217	ENSG00000009950	MLXIPL	2.73221	6.70856	5.34623	2.56359	3.27727	3.87067	1.39925	2.12172	3.19117	3.73247	5.14393	3.39149	3.46451	2.71202	2.91303	2.73017	1.56072	4.10496	3.62852	5.34749	4.68935	0.883842	1.64089	3.225	1.72149	3.23624	3.93405	2.16973	2.75801	2.14163	1.30571	1.83289	2.33184	3.55026	2.5533	1.90501	1.73445	0.944003	2.02877	2.31039	2.46198	5.31819	2.62572	2.83334	0.838178	0.786725	3.5948
218	ENSG00000009954	BAZ1B	145.165	137.78	136.553	119.305	127.537	116.945	105.489	114.879	127.182	136.379	144.965	152.115	133.349	142.167	116.531	131.332	124.464	121.365	148.455	120.28	124.415	115.761	138.642	135.53	135.451	136.732	135.118	137.945	119.303	122.195	151.694	148.246	142.541	150.836	113.784	142.847	111.878	133.693	141.573	138.141	131.768	145.191	130.977	140.526	98.4774	136.861	108.131
219	ENSG00000010017	RANBP9	34.4955	25.8178	35.6192	38.742	35.0359	38.8242	40.9047	37.1743	45.9938	41.1055	28.0002	33.6457	37.1269	28.0185	36.4803	26.4949	35.0185	37.961	38.3497	37.7857	27.8255	39.498	37.4674	40.9349	39.1011	48.6094	40.9477	31.9199	39.4822	33.8536	45.2839	47.5945	38.7634	38.8228	43.6706	35.1649	43.2661	31.0991	34.221	40.1408	39.1845	16.7887	37.9135	35.3746	37.476	34.9498	39.1804
220	ENSG00000010030	ETV7	2.45728	3.18712	1.87795	2.19637	2.33067	3.23223	7.98752	4.8041	2.82062	2.1331	3.06226	2.16214	1.68315	3.40578	2.84724	8.64597	5.24771	2.38081	9.62037	2.17876	2.72738	6.06757	4.24671	1.5512	1.65482	1.44633	2.10412	2.25383	3.48063	4.44922	1.49719	1.65669	3.67961	2.27966	1.87655	1.28517	4.43452	3.67385	4.77969	1.96532	2.88862	3.63561	1.85907	1.56291	3.03919	6.49621	4.52356
221	ENSG00000010072	SPRTN	6.58556	4.72759	8.1092	6.56284	10.225	8.53743	9.02027	9.31609	8.14394	7.85813	7.37159	11.5545	6.4138	9.2649	6.02469	5.44279	7.33683	7.50322	7.05367	6.89356	7.90337	7.2959	6.9945	7.27181	7.00608	8.05426	7.24957	9.73274	8.60751	8.4709	6.06126	6.89888	9.77402	8.49084	19.1168	7.99813	7.20538	8.19523	8.33674	6.86279	9.68082	5.2346	8.27686	8.80992	2.84447	9.18368	8.26114
222	ENSG00000010165	METTL13	33.1342	35.531	33.3108	38.917	31.9469	27.9009	39.2412	31.2998	35.7048	28.5357	39.0331	37.3219	34.2813	28.5097	25.4809	40.4233	33.9016	26.4628	24.9464	28.634	33.3217	42.8902	35.0598	29.5103	30.5692	36.9183	33.4335	36.2814	31.2463	36.7942	44.3854	34.759	32.2881	32.495	37.5456	41.7665	31.0414	39.7752	37.3084	28.2279	33.0241	28.7837	32.9817	36.9856	34.668	48.0306	38.4851
223	ENSG00000010219	DYRK4	14.3367	19.8717	13.0044	12.5627	13.8726	18.6688	19.2107	16.9622	17.8561	14.5121	23.3322	14.7049	9.93916	13.2642	18.4092	14.8285	15.508	15.1642	20.7997	11.3268	15.3531	21.9669	17.7798	12.0599	12.1081	14.7535	14.3147	15.0408	18.8721	17.68	14.6001	15.7682	18.8083	15.5513	15.1451	14.6878	17.0172	17.3703	14.7005	14.2042	13.8797	11.8154	12.6961	20.0142	12.5206	14.993	13.4638
224	ENSG00000010244	ZNF207	143.911	139.407	167.982	163.422	158.281	182.79	171.409	152.123	179.516	165.278	137.61	171.528	170.725	150.364	177.534	159.993	148.633	191.252	188.682	170.495	164.377	201.756	166.259	186.539	192.128	156.466	207.788	174.041	177.41	188.116	205.599	186.148	203.41	195.615	161.071	175.889	196.559	215.552	151.761	152.306	183.098	153.041	173.319	209.042	171.036	190.54	151.3
225	ENSG00000010256	UQCRC1	73.8262	89.0424	73.1618	87.4423	74.2565	73.949	82.4102	81.3445	86.8943	75.3664	80.6494	80.6713	92.7052	75.6886	76.2395	89.3506	84.5074	94.6719	71.1019	78.991	77.4529	101.014	80.4408	83.8734	78.165	90.8442	78.0844	82.6308	82.2866	81.6864	93.5011	92.9437	81.2203	76.4829	94.8456	93.346	85.7118	84.5501	81.8436	82.5099	75.8706	78.7419	78.2605	112.731	69.9354	90.8959	75.8388
226	ENSG00000010270	STARD3NL	19.8497	26.8318	17.9542	23.2678	17.5286	19.9016	19.4446	24.0473	21.6103	16.588	23.4483	17.1405	22.1146	17.607	17.2435	15.4762	20.4498	21.2214	26.6195	21.3532	19.3573	17.4545	23.5149	18.7024	19.9483	27.3443	16.0586	18.8374	17.6544	20.9798	18.8514	14.873	19.6614	19.7411	16.2063	18.6354	18.825	18.4534	22.0185	18.5104	21.1095	20.5676	15.5364	20.9962	21.6284	17.943	25.6732
227	ENSG00000010278	CD9	71.4288	115.829	55.0584	86.4677	77.4281	91.0891	52.515	76.1274	71.2289	60.8361	51.5589	33.024	111.688	79.4218	72.1861	36.8157	68.6392	42.8085	54.6653	51.5265	46.0215	18.9559	62.2295	30.9756	39.5916	48.3009	20.1309	40.3807	70.2846	22.5818	23.894	25.8538	20.3688	15.1852	18.9341	25.4023	25.357	12.1393	27.7758	32.1947	29.4563	21.9762	17.9648	54.6383	13.9526	17.628	38.9409
228	ENSG00000010292	NCAPD2	53.6366	50.7619	71.0486	56.4918	77.0123	79.1763	64.8726	57.0626	94.4806	77.1297	50.4795	62.1369	83.5419	61.1909	82.639	63.0277	69.2591	119.254	56.2609	59.0829	81.9847	112.013	72.4161	117.361	72.7747	76.5092	87.5789	90.0402	98.7626	75.0674	110.096	87.3523	102.433	92.6819	49.9723	113.869	95.0375	115.278	56.9877	89.6123	79.0869	48.1001	73.7137	140.16	75.6708	92.2443	62.8272
229	ENSG00000010295	IFFO1	85.0074	95.3415	121.592	108.726	128.077	134.018	146.728	128.21	107.27	98.542	104.426	108.733	106.237	98.3152	147.38	112.449	129.963	116.924	91.9052	111.643	111.663	126.16	117.188	97.3778	78.2294	96.7003	121.838	107.251	145.76	104.479	100.98	83.0783	100.844	123.304	97.1326	110.74	120.057	107.724	118.099	116.449	88.705	99.7822	124.79	102.114	89.7012	110.735	123.553
230	ENSG00000010310	GIPR	13.4532	13.9117	11.6213	15.2702	9.9697	14.9184	18.0085	17.6247	13.014	19.272	12.8324	11.3036	14.7207	9.53639	16.1031	12.6726	18.5552	22.063	9.34103	15.0861	14.8789	16.097	16.2914	22.1148	17.0717	9.29361	19.8928	12.0051	15.2792	16.0094	20.1902	20.7368	18.797	20.529	31.6241	15.3573	20.5712	12.9563	24.1837	23.8835	13.5721	9.9355	24.0801	16.475	21.8291	16.9174	23.4457
231	ENSG00000010318	PHF7	13.4518	9.28981	7.72513	8.49528	11.5956	10.2931	9.6549	10.8437	8.23375	13.7533	9.88541	9.04575	8.11902	9.71167	11.245	9.18066	10.0033	7.97066	9.93783	9.03717	12.9246	9.87092	11.2707	11.0616	12.9288	11.0576	9.45164	13.4601	10.566	9.10989	9.83953	14.3412	12.3805	10.273	21.1388	13.2315	12.5881	8.46551	9.74736	9.56303	15.809	11.8258	14.0285	11.1078	6.21122	8.91599	9.43249
232	ENSG00000010319	SEMA3G	31.5041	14.0421	11.0966	17.6301	9.58992	20.3738	9.17721	11.6472	12.4249	26.7758	15.9987	12.6652	14.8014	12.1377	16.987	9.1544	10.7287	9.8509	15.7726	18.2413	11.6423	9.17426	12.9261	15.1663	17.9305	17.7716	16.5748	9.14688	17.1932	9.00584	12.0079	19.2146	19.8008	12.8364	7.80149	15.418	12.2632	7.82555	11.3194	14.7874	18.4652	11.7101	13.5666	16.266	11.3421	5.99638	14.8901
233	ENSG00000010322	NISCH	181.873	209.109	291.313	229.373	259.5	317.408	286.077	242.789	265.872	227.228	198.779	269.551	229.397	209.734	332.819	208.056	245.042	285.328	202.183	234.925	246.39	241.167	216.339	274.175	218.757	242.866	285.692	232.848	335.924	227.807	200.194	193.614	277.295	281.104	170.306	207.624	297.428	237.403	190.492	258.157	183.647	177.619	273.288	216.652	263.587	198.57	240.114
234	ENSG00000010327	STAB1	383.233	234.537	396.207	835.302	510.956	501.726	522.668	402.127	374.245	321.564	333.447	300.095	604.105	597.908	370.768	454.244	428.61	316.251	177.709	507.761	437.477	391.728	423.595	257.419	218.302	329.26	215.331	381.659	490.426	463.984	372.809	218.849	257.848	223.001	216.938	420.751	261.722	267.704	379.851	594.262	277.073	474.451	190.051	458.667	336.332	489.477	425.267
235	ENSG00000010361	FUZ	16.0297	18.8468	20.3877	18.8463	20.2262	18.1774	18.829	20.7329	19.4508	18.4725	17.4502	18.2973	18.8658	16.615	19.4242	18.6648	20.4794	16.326	9.55527	22.1807	14.8428	22.5889	20.3104	18.2204	19.3213	14.911	19.6524	15.0469	19.1283	16.6712	19.5966	20.2445	16.6252	19.8242	14.3049	16.2793	19.361	19.2528	22.1367	22.9845	15.8017	20.8765	22.0546	17.326	23.2227	17.7687	17.7901
236	ENSG00000010404	IDS	126.449	126.221	155.837	127.021	137.823	108.755	105.272	107.268	156.141	127.118	110.37	145.619	136.915	143.023	117.055	73.75	137.664	151.837	154.61	142.515	155.496	100.255	142.829	141.61	128.451	138.563	145.038	139.201	139.462	80.0342	127.057	103.198	166.578	148.82	137.302	134.708	120.768	118.186	98.9659	109.336	119.008	72.0585	143.54	135.043	89.4916	88.6612	102.139
237	ENSG00000010539	ZNF200	13.5805	13.6553	15.2042	15.7765	19.8088	16.4432	17.0844	15.2119	15.7918	14.7851	16.6989	17.4797	17.1253	22.5041	15.9498	13.6177	16.7433	21.5691	18.3537	18.3825	21.4233	19.1857	17.0932	19.4584	14.1362	15.8189	17.9954	23.5246	15.5183	18.8996	17.8159	13.736	16.0827	17.8599	12.1239	20.96	20.4513	20.9798	16.6272	19.3695	17.7933	19.9071	17.1262	18.6282	15.9945	19.9898	16.1434
238	ENSG00000010610	CD4	81.7541	142.651	159.616	163.272	134.927	137.241	197.187	192.518	204.921	81.2649	104.991	145.649	140.592	134.711	151.07	191.116	159.811	260.287	135.274	137.781	173.023	196.849	140.46	236.729	96.5841	218.666	156.457	145.447	133.677	184.982	240.457	110.702	216.066	139.837	184.247	154.532	203.796	192.308	140.34	222.914	126.614	136.355	172.011	133.447	186.952	238.381	180.294
239	ENSG00000010626	LRRC23	10.12	10.9845	5.75184	7.02387	7.18337	8.18192	6.28996	5.44164	7.37804	10.6778	13.0824	4.80988	6.46371	4.61858	8.27751	9.553	5.5618	7.69337	10.1384	6.8037	5.07536	4.88947	6.3911	6.89931	8.70723	7.99272	4.77298	5.47774	8.19212	6.00449	6.94181	9.66376	7.74299	5.60116	4.69101	5.45768	6.56193	5.86008	5.14478	10.0573	7.0011	14.4056	7.63331	3.84859	13.3013	5.70063	4.23608
240	ENSG00000010671	BTK	71.9767	64.3571	67.4746	71.1965	55.4526	66.5946	58.8433	62.7844	84.8143	78.3656	66.1738	80.5049	60.9015	54.4384	72.911	70.3916	65.2217	60.6256	73.9291	61.6187	56.8809	88.348	76.6587	83.4391	84.5933	59.4625	73.0703	65.5605	70.9659	84.4191	82.1279	91.9178	72.0528	79.7712	66.4496	82.8561	70.7379	109.145	55.8487	86.5959	57.9922	72.8476	71.521	106.295	96.3052	90.4743	58.199
241	ENSG00000010704	HFE	7.40538	9.29533	18.0238	13.8266	11.8838	13.375	14.8607	13.2158	14.3104	6.97907	8.47349	11.8929	14.8924	10.8998	12.5505	12.1183	11.9979	15.5243	10.9305	15.2943	9.36475	9.87441	10.3249	11.6431	3.79935	19.013	9.51333	8.56478	10.3625	11.7117	8.78833	3.28605	9.92167	10.3704	13.6963	9.40453	8.47502	9.84542	11.4528	11.0071	6.02644	7.53059	9.27061	11.2634	12.2097	12.7727	9.31854
242	ENSG00000010803	SCMH1	34.3957	45.1435	43.1073	35.1741	39.8539	30.0934	43.0649	37.5622	42.6747	31.1902	43.0099	40.792	36.2933	40.7996	34.16	35.5019	39.3875	41.7609	36.3714	30.6326	37.5302	37.3176	38.2922	39.6589	32.658	41.2534	38.0804	36.9963	46.3156	37.4968	32.849	22.5114	33.2086	41.5183	37.1745	37.0489	27.85	32.5077	37.218	44.7866	32.1921	19.7803	32.4319	38.2163	22.7808	31.504	38.3422
243	ENSG00000010810	FYN	206.006	245.304	183.996	173.037	197.673	182.572	153.011	156.348	178.494	187.494	322.038	207.596	230.647	204.399	228.841	165.834	154.98	229.454	259.963	208.284	256.976	179.488	150.152	202.092	233.351	169.254	229.734	233.008	241.482	160.277	222.549	223.203	282.114	228.162	245.935	226.567	302.903	150.698	189.233	188.766	265.436	253.37	310.977	154.943	225.621	177.091	185.766
244	ENSG00000010818	HIVEP2	42.7647	32.8248	40.9566	43.6529	46.0647	39.0518	47.9061	30.8924	45.3402	39.3856	32.0743	39.6884	57.9318	49.6262	46.6253	37.2	35.289	50.4917	47.1075	45.7244	49.2013	50.8967	39.5162	49.4387	48.8758	44.2931	50.0913	49.5212	44.4925	39.4698	50.5507	41.1197	50.094	46.3575	47.487	41.5967	56.1189	48.9773	34.7138	37.0681	49.324	31.5025	62.599	51.428	52.9244	48.9929	37.2622
245	ENSG00000010932	FMO1	1.27931	0.749243	3.54172	1.11294	2.0308	1.68095	1.71576	1.24803	2.1939	0.824109	0.796184	3.26797	0.684025	1.62207	0.656438	0.99697	1.32644	1.49399	0.852943	3.15888	0.792034	0.857768	0.768336	2.16469	0.406743	3.0305	2.30206	0.283842	0.758207	1.77478	2.03015	1.22361	0.146719	0.457525	0.546552	0.468485	0.0145336	0.667593	0.103552	1.24115	0.905065	0	0.200768	0.22605	0.710411	0.391607	0.138408
246	ENSG00000011007	ELOA	74.098	54.6693	48.0794	58.0179	57.8218	55.7288	41.5375	53.2655	59.0405	74.3144	62.5299	49.1063	56.7898	59.8023	54.7198	47.0971	59.5478	53.0213	74.7735	57.7642	60.3088	51.2356	64.4278	58.2985	69.3242	60.571	47.1349	59.3837	54.6794	46.1846	55.9901	69.2247	68.3034	46.4926	61.8288	59.3037	60.0086	49.8764	56.7431	60.3514	63.7722	56.1453	61.2649	67.8201	52.5856	47.811	59.4586
247	ENSG00000011009	LYPLA2	74.2371	63.4896	81.0014	70.687	68.0649	58.7464	72.1939	60.3795	71.1619	80.4973	78.0375	69.3862	69.0988	66.4239	65.1053	79.6464	71.2977	71.5375	55.376	68.6873	69.8425	83.2607	66.1741	68.0933	69.7433	45.9714	75.6491	71.7357	71.7903	69.3321	69.3886	76.8114	57.9394	79.5014	63.0752	74.6214	73.1427	75.6435	65.2741	70.4296	67.2039	63.8314	77.1096	79.1023	62.5005	74.4454	72.4658
248	ENSG00000011021	CLCN6	60.378	30.4489	66.5715	60.5687	64.2523	57.3593	61.4633	59.1161	67.0157	67.8783	32.4223	61.9672	61.2437	60.674	56.6383	54.1269	56.1767	62.7099	34.3518	62.6342	58.2528	58.8481	56.6739	57.4799	62.4604	32.8461	59.4931	56.3382	63.9689	52.6597	52.3341	50.5505	36.506	62.0202	54.4049	51.8589	58.3939	66.3853	46.7698	67.9932	46.7711	15.948	72.4239	53.1687	29.3807	53.6162	53.284
249	ENSG00000011028	MRC2	9.7528	12.0178	11.4975	14.6457	15.5496	12.9652	24.0891	15.38	18.3701	8.18166	9.42666	7.21545	10.0669	11.5231	12.2223	24.2948	10.9195	12.618	9.20958	10.1009	11.1575	23.8179	6.58367	9.27215	12.0455	9.56702	12.6294	7.04903	6.47458	13.6892	5.42211	6.45837	9.7248	10.7152	23.1809	9.97123	14.549	17.0729	4.50054	8.67308	7.03892	10.3675	16.3364	8.70094	19.5723	19.5385	5.4316
250	ENSG00000011052	NME1-NME2	0	0.232447	0.280699	1.45442	0.247869	0.77416	1.27859	1.28617	1.44006	0.56416	0.564563	0.205203	0	0.155621	0.620289	1.17028	0.409911	0.9178	1.42655	3.14792	1.39371	1.60926	0.697332	2.33341	0.445447	2.57458	0.381904	1.62488	0.0841505	1.2288	2.81994	0.998279	1.96363	1.00235	0	1.6757	1.88318	1.31388	0.481325	1.64188	0.431368	1.27582	1.16746	1.63751	5.52419e-06	1.80198	1.48773
251	ENSG00000011105	TSPAN9	42.3157	39.1941	44.5218	48.7768	54.2851	48.664	55.5224	49.9155	44.3689	38.825	35.9268	27.6866	47.9064	56.5382	36.7548	38.0212	53.6813	28.2211	26.3338	40.7285	39.8575	25.4276	44.3251	30.7714	21.1412	57.1865	23.7013	34.0311	44.9336	27.0384	26.9082	18.115	25.7492	19.7585	24.3662	29.5595	19.1758	22.6327	26.2008	35.6653	23.1026	22.0028	20.4266	32.239	27.0557	24.9518	31.2884
252	ENSG00000011114	BTBD7	38.9573	31.4581	32.4439	32.4947	37.5328	32.9126	26.8066	28.7328	31.3677	33.7125	26.4775	33.3187	34.5865	40.6662	29.2367	27.4586	31.4406	26.6629	38.3463	29.5405	26.7384	24.9811	34.9033	31.9441	33.103	34.9914	28.5673	29.7425	33.1875	32.1914	34.2187	37.7806	30.6009	30.3874	34.2687	28.3808	25.3247	26.2364	31.6619	33.3801	31.8885	27.6264	33.9689	31.8448	18.9662	25.4927	33.3979
253	ENSG00000011132	APBA3	47.4032	42.4214	46.8978	37.9586	45.7992	42.8034	61.6907	40.8498	51.0378	49.2192	42.6004	49.9984	40.8886	37.6159	47.2994	52.9311	42.2639	57.0426	27.5709	33.9983	46.3758	66.9782	38.6812	48.1525	50.7428	37.846	53.8194	46.17	50.8856	50.9742	43.3379	61.6	43.4307	52.1535	44.1477	40.548	50.2522	62.8307	40.2816	46.7248	45.4263	30.849	52.5172	55.2094	44.2958	54.9551	39.6676
254	ENSG00000011143	MKS1	21.7828	19.183	17.3925	18.1726	23.2718	21.1047	21.8165	20.2564	16.2119	21.9019	17.0253	21.2661	21.707	19.9964	20.9486	23.0658	18.7081	20.376	19.426	21.9055	20.1821	20.9155	16.9385	19.7584	19.608	17.3893	18.2309	22.4975	19.767	21.7142	20.0513	17.676	18.4557	21.2203	17.0986	19.8104	19.5481	21.0104	17.5938	17.1707	18.7715	16.4354	17.9016	19.6867	15.4937	19.8703	22.4126
255	ENSG00000011198	ABHD5	13.168	12.7342	10.5189	12.5181	10.9839	13.1508	7.28121	11.1945	15.2675	15.8715	11.3304	13.5926	13.3854	13.9765	8.1706	5.16961	9.93688	15.9047	13.971	18.2227	12.0693	8.1859	11.5725	12.9644	15.9207	11.0368	11.6519	14.891	9.74347	9.65294	14.2112	11.4261	13.8579	12.7311	6.86232	11.7671	11.6636	8.69828	11.2827	12.4224	10.1278	10.5196	10.2884	17.6411	5.03306	9.18936	10.1799
256	ENSG00000011201	ANOS1	1.89304	1.02329	3.3784	0.226756	1.89808	2.60096	0.547268	0.788004	1.11629	1.05406	1.11809	1.00212	0.0764148	1.53327	1.87858	0.402378	1.18621	1.8166	2.33638	0.533844	2.04554	1.19245	0.520762	0.502339	0.949779	1.82787	2.27599	1.72199	1.15543	0.757033	1.60642	0.628039	1.46675	0.678619	2.67353	1.53056	1.66442	1.05616	0.347108	0.726262	1.73703	2.04014	0.417609	1.31076	1.79789	2.11487	1.01564
257	ENSG00000011243	AKAP8L	156.55	152.641	141.051	145.861	158.175	169.957	190.1	161.149	165.867	157.957	166.664	140.292	153.281	130.003	199.149	174.236	166.763	174.074	136.58	159.183	148.735	186.828	144.528	158.789	136.267	140.743	160.864	146.546	173.132	136.683	156.912	154.433	149.641	166.291	186.299	162.48	153.094	159.756	160.234	198.21	130.526	192.605	180.35	143.393	189.149	152.655	149.591
258	ENSG00000011258	MBTD1	32.2003	23.0955	32.8904	37.0456	34.1696	33.857	29.1175	29.1304	32.2267	31.236	23.6075	36.3211	44.4714	34.736	31.9661	23.0978	31.1602	32.0637	34.9836	40.3161	33.4625	24.5024	32.9848	37.6713	32.6977	41.8537	32.9512	36.9121	29.2027	26.3694	31.39	31.1499	36.1413	40.1762	39.3164	35.3349	37.8385	28.9309	39.918	34.0801	30.1388	23.6931	44.8587	31.0796	19.5052	28.2141	36.2425
259	ENSG00000011260	UTP18	32.9662	30.3132	30.5811	34.1499	28.6078	28.1938	32.9002	33.2713	35.237	30.4582	33.8622	32.421	38.1828	36.0838	28.6777	34.5163	29.8536	30.7088	37.7517	29.242	36.2296	34.3652	32.6089	36.1841	34.4203	36.1161	30.38	40.688	27.6528	38.5806	38.3693	35.2325	39.1033	35.1888	36.1151	42.2703	33.278	40.8359	41.4367	36.9212	29.7806	35.1709	33.1617	36.8021	44.7867	44.4045	37.5681
260	ENSG00000011275	RNF216	192.178	89.2866	134.727	131.571	107.464	132.812	115.554	116.87	117.729	223.303	92.1542	138.307	145.638	105.948	158.848	111.559	131.802	142.581	93.427	141.704	117.647	130.512	130.79	144.839	216.802	103.271	147.253	122.104	161.548	117.214	134.484	221.516	120.012	144.852	162.667	116.178	165.66	143.773	153.938	132.41	219.165	132.214	194.174	110.053	250.712	131.989	144.4
261	ENSG00000011295	TTC19	49.3357	46.2102	55.6185	45.7519	50.8979	52.3184	51.3416	43.5947	47.2045	46.7368	51.7124	53.1868	54.6518	50.6651	50.4108	50.1316	43.9615	51.3795	54.8649	50.8257	48.3657	48.2793	46.5874	44.5431	52.8348	51.8989	52.7465	50.1984	52.24	50.5704	44.7997	49.0349	47.8594	53.1545	47.8986	48.9275	53.1885	49.5386	48.8955	43.9328	50.4021	58.0698	50.3967	48.5173	58.5006	54.7237	50.2827
262	ENSG00000011304	PTBP1	186.062	197.256	231.301	221.801	218.091	218.198	228.262	220.753	224.396	208.722	185.552	253.911	222.797	206.846	234.119	196.445	225.563	264.03	203.966	225.728	220.411	257.522	194.218	246.434	224.367	186.239	235.184	236.345	267.919	220.62	244.784	212.664	260.751	243.896	222.581	302.871	260.616	288.233	188.924	239.664	195.123	181.256	256.072	254.219	186.32	267.984	225.583
263	ENSG00000011332	DPF1	0.955759	1.33247	0.421258	0.936007	0.652753	1.01253	0.260933	0.829197	0.441136	0.921298	1.33229	0.354279	0.497004	1.00205	0.618159	0.476936	0.582807	1.40149	1.22047	0.997156	0.749932	0.496978	1.17976	0.452268	0.561379	0.38712	0.551709	0.878221	0.623631	0.593435	0.882756	2.80105	1.15661	0.478238	2.29054	1.27922	0.980507	0.753856	0.605042	1.68207	1.30993	0.461056	0.901753	0.497587	0.268859	0.418721	0.504721
264	ENSG00000011347	SYT7	1.26787	2.65205	3.66178	2.12431	2.59703	2.8602	3.5393	3.46938	2.61214	1.55548	3.61137	1.95347	1.16976	3.50282	2.43966	3.03836	2.27844	2.68258	3.97323	4.21198	2.32774	1.51701	2.77011	1.74075	1.47058	4.90565	1.55691	1.04859	2.04528	3.18062	1.35896	1.02891	3.27482	2.25292	0.805601	2.13551	2.62553	1.81852	1.66293	3.45285	2.58712	1.41514	2.49948	3.41537	0.323487	1.74964	2.37635
265	ENSG00000011376	LARS2	16.3746	10.7985	16.8074	14.2153	13.4781	14.6024	22.1044	14.869	19.3452	17.8772	16.2899	16.5865	16.3502	13.3538	18.0574	19.2468	14.109	23.2972	16.9894	11.7971	21.4197	23.6227	17.8013	17.3636	14.0147	21.6722	17.5344	14.2959	17.5117	21.8628	17.8735	17.6245	16.5317	18.8249	17.0675	19.2324	15.3229	27.8875	16.0398	13.3257	17.8733	18.0325	16.6169	21.8522	22.7262	25.4328	21.3954
266	ENSG00000011405	PIK3C2A	43.1587	35.1199	40.9429	43.3129	49.77	51.3655	33.708	41.8138	46.5127	45.9998	31.0718	46.4105	53.0273	80.8512	42.9586	31.401	43.5838	34.6246	51.8342	50.1202	62.4307	25.1748	42.8249	40.3519	47.3091	52.8893	30.925	43.7306	45.8892	29.6623	37.867	33.477	42.1479	39.2897	32.3171	42.2066	39.4063	29.2327	35.8475	34.3667	38.5742	25.2378	45.9594	50.435	35.8805	26.8389	39.8886
267	ENSG00000011422	PLAUR	6.37845	16.8315	8.81894	6.50623	6.63152	10.4081	7.35718	6.70236	16.0073	9.58697	13.4942	9.9427	8.60323	9.32202	7.40303	9.03002	6.83895	21.3365	18.3168	5.75646	8.33792	8.00656	6.23233	10.6342	12.2781	13.0661	7.73309	8.37791	10.5581	8.50448	18.175	8.23038	17.4046	11.1312	6.97864	6.40609	24.8243	7.04188	6.27104	17.1956	6.37105	14.0268	5.62135	8.6979	16.944	10.6963	7.70702
268	ENSG00000011426	ANLN	1.67889	1.53603	1.77836	0.409892	1.55142	0.907101	1.25023	0.932253	2.10527	2.62055	1.54045	0.501883	3.43209	2.8091	0.876923	1.58489	0.786663	3.06898	2.31884	3.16404	2.05403	2.52378	1.08326	2.22216	1.98587	2.31745	0.694123	3.25407	0.37722	2.17073	5.88407	4.12359	2.48199	1.77346	5.46848	6.74404	2.58366	3.44977	1.93684	0.562011	2.30632	2.2442	2.34722	8.24411	1.79963	2.65351	1.28364
269	ENSG00000011451	WIZ	37.4927	37.248	50.2357	50.5001	53.6848	52.6876	66.6517	56.0569	56.55	43.0657	34.2787	38.2734	43.0906	41.7696	58.7211	42.0955	60.7341	67.2817	47.8303	29.0635	47.7657	70.0823	42.0659	55.3856	38.126	37.6736	52.6212	50.7969	64.2566	54.7896	51.3567	37.5978	46.6545	51.7465	29.2188	55.6389	50.4135	60.6661	41.366	50.8889	38.0635	29.0611	51.1948	60.5896	75.968	58.2167	58.6229
270	ENSG00000011454	RABGAP1	55.7227	44.6362	59.4276	51.8338	58.4827	56.1348	54.3799	54.9008	63.4497	48.4181	49.6825	59.5435	53.5602	69.6488	54.5107	44.7693	58.7481	60.0189	45.9369	50.9923	60.3546	41.6996	55.8197	57.5643	49.0426	42.1502	48.7046	53.2787	54.5548	41.3642	49.457	49.5112	52.201	50.2615	45.0717	48.8656	47.9346	48.5163	59.2433	65.3158	50.8393	36.3125	51.9249	43.8	30.9913	45.9634	52.7623
271	ENSG00000011465	DCN	408.22	536.982	317.896	381.14	294.739	395.972	288.685	506.749	578.926	294.152	398.076	245.791	490.311	368.568	281.264	236.896	461.087	361.9	413.285	446.309	340.491	130.119	394.059	327.138	284.792	599.711	216.396	240.79	277.11	173.327	303.663	226.52	298.929	211.131	222.358	217.972	177.311	96.741	327.873	316.087	276.746	268.631	201.465	164.392	202.077	166.412	271.799
272	ENSG00000011478	QPCTL	14.9611	15.0805	12.9684	20.9543	19.9288	14.8648	16.8578	18.7322	13.3541	19.5985	15.8121	17.2501	14.845	15.2682	18.2186	15.5846	21.753	16.6233	11.8067	9.62053	21.4475	18.928	18.6388	16.06	20.7461	12.64	18.3917	20.8969	19.4249	21.6672	20.4862	26.2027	18.6293	18.8621	17.2372	27.4112	14.5953	18.6534	25.4299	20.2665	16.3074	16.9643	18.3593	27.3322	31.4285	18.8404	20.8681
273	ENSG00000011485	PPP5C	51.4926	51.3028	66.5282	63.9432	71.8599	57.3396	74.4642	65.0021	72.7742	67.515	51.3407	54.3781	58.784	59.4033	56.6676	62.3387	71.576	80.9271	52.9042	56.4077	63.7056	81.4686	63.3525	72.6423	56.442	58.0261	66.7991	78.4826	59.9382	53.8104	71.3325	55.1974	61.4975	64.7572	54.4655	80.1633	53.8746	63.7058	55.5535	71.0004	46.3703	43.983	62.8529	95.5027	45.1556	59.8909	65.9622
274	ENSG00000011523	CEP68	72.6556	56.7619	74.363	61.3965	67.3257	61.6199	45.8048	59.783	58.3398	65.0975	51.2263	66.3465	57.4888	77.7497	56.243	46.5712	58.291	56.5819	45.9387	58.1809	56.5945	36.4483	57.74	57.21	55.8545	63.7663	53.3101	54.2599	51.7551	49.8817	48.3428	54.6183	56.7543	61.3545	46.6574	50.9289	50.8947	43.3669	54.0833	55.1729	59.4734	49.675	64.2923	40.1374	44.0663	40.3847	60.3612
275	ENSG00000011566	MAP4K3	12.3992	13.1889	13.3646	11.378	13.7506	15.5251	12.8332	16.064	13.6831	10.5583	9.906	12.9808	15.8164	11.9304	14.2217	8.24191	13.7789	11.9069	14.7392	18.0959	15.1142	8.58249	13.9822	15.4647	12.1737	21.1114	10.5395	10.0287	12.1726	8.4347	13.5834	9.59548	16.3048	14.2713	14.5607	9.05269	13.214	9.13453	14.9734	11.2186	11.869	14.8459	11.1963	7.90018	22.0191	10.1397	17.3559
276	ENSG00000011590	ZBTB32	15.2974	10.4359	15.7993	12.9905	13.299	8.6521	11.5383	13.0784	15.1404	24.8183	14.5011	13.123	16.0192	7.97579	10.1341	10.3752	13.343	19.1287	17.2076	10.0394	10.7426	25.8186	13.2493	11.8536	25.6098	4.98754	18.5185	20.934	8.69111	12.377	31.415	37.1765	23.4569	24.8506	22.3723	45.0103	12.992	24.0627	16.0263	21.7124	19.1337	19.2499	23.2612	42.4309	11.875	19.594	15.9722
277	ENSG00000011600	TYROBP	19.1393	72.1055	29.8869	45.6742	44.0109	44.8889	37.6405	51.797	72.6181	26.683	75.1715	26.5012	36.5288	46.2715	38.5543	45.9292	46.3445	77.5003	58.2653	36.6291	40.9896	42.6681	43.337	49.6533	20.2583	55.6434	24.3014	31.5917	44.1196	33.1556	53.1618	21.087	30.2846	22.5686	30.9497	35.1951	54.0383	27.7933	25.8536	57.7563	28.7096	34.8837	25.6271	55.0744	30.6458	43.062	36.1162
278	ENSG00000011638	LDAF1	20.4603	20.2064	16.6213	15.2393	10.357	15.2417	15.8063	24.6614	17.4403	16.5625	14.1714	15.6608	17.1903	11.0542	13.0511	16.3269	21.1401	20.7697	13.8304	17.8481	10.7949	11.4745	20.5497	13.9564	14.5701	33.4593	17.7713	9.84025	11.1125	14.1665	18.2198	17.4968	12.186	16.884	23.2415	9.29465	16.1518	12.1867	18.4018	13.9071	15.76	24.2677	14.7723	7.86477	14.7527	14.2871	17.8191
279	ENSG00000012048	BRCA1	12.3316	13.2044	12.1197	9.80452	13.7774	11.965	8.98971	11.4666	9.36081	14.0597	18.4276	10.5997	12.2168	11.2533	12.2094	12.058	8.58496	9.12121	9.68022	9.89032	13.2325	14.5883	10.7527	15.151	12.8205	10.1575	12.504	13.8744	9.14876	13.8778	13.1192	18.7536	12.5851	14.1044	18.0105	20.3722	10.1699	14.7456	13.485	10.1359	13.1794	20.107	12.3359	16.0711	13.6535	12.7898	10.9853
280	ENSG00000012061	ERCC1	52.8875	68.5529	85.4986	67.2247	83.6307	70.1902	92.1397	76.0885	73.6913	58.4407	80.7444	82.3754	60.3435	70.5227	75.9069	84.4412	78.4955	64.9917	70.9895	57.8908	75.888	99.9456	70.2304	56.9825	62.4695	62.9965	72.4816	81.013	83.9675	73.3979	58.1006	47.2566	63.0172	79.9577	49.7743	87.0331	72.9455	87.2513	74.1449	62.7996	50.3645	122.52	64.6122	83.8168	86.1871	90.2584	66.811
281	ENSG00000012124	CD22	192.311	234.577	515.499	311.67	504.362	442.095	496.414	490.115	499.682	245.36	253.297	486.376	279.995	366	540.105	481.415	496.519	398.065	273.281	315.683	476.578	784.76	534.031	487.509	239.662	184.011	561.147	466.239	441.75	657.254	381.672	239.732	289.302	565.25	300.095	366.855	373.383	876.72	372.75	539.414	166.234	212.503	354.749	401.416	217.531	676.92	432.742
282	ENSG00000012171	SEMA3B	7.75599	10.9496	9.52244	5.12369	9.68553	12.235	6.55759	6.84647	3.99397	7.19309	4.01004	4.39257	5.80814	8.66406	9.7758	3.55849	6.7988	3.19678	5.0647	5.29819	5.83859	3.02608	5.34747	2.39884	5.05804	4.91601	3.38795	4.81185	7.42666	1.77114	1.7922	3.72067	4.46212	3.91419	2.75131	3.02007	3.46551	1.54457	3.15285	3.18722	3.95622	5.60312	3.57522	3.21124	13.0257	2.03027	3.08155
283	ENSG00000012174	MBTPS2	7.49342	6.22404	10.6702	8.70365	7.34356	7.82141	7.26647	8.12996	9.35535	6.6616	6.07269	7.81479	8.84102	9.88811	6.70301	7.22725	8.31355	8.19564	8.78129	7.02948	7.22859	6.87244	7.86419	7.56581	7.65528	13.8203	6.65886	8.5507	6.25382	7.89019	6.54089	6.15069	9.2684	7.38588	9.91244	7.24441	7.53753	7.68878	7.5824	6.14452	6.11599	6.90968	6.72351	9.33833	9.10081	7.93345	8.90319
284	ENSG00000012211	PRICKLE3	12.1578	10.6536	15.8885	14.448	14.9602	12.249	15.3841	14.2625	13.3355	16.9731	9.2599	16.7355	14.9869	11.2952	13.0285	18.6417	14.6475	16.2951	10.371	11.6415	15.6734	19.0396	12.4241	13.0834	14.3368	8.39462	15.759	14.9834	13.6702	13.8853	11.7352	11.3913	10.2573	17.925	15.7333	11.6071	10.5291	15.7737	9.06018	8.41505	12.9692	6.3515	13.5026	15.7387	6.07981	12.2166	13.9949
285	ENSG00000012223	LTF	10.196	6.03002	9.4706	8.40501	13.7913	16.7293	25.9536	7.55459	14.0793	7.5841	5.42593	6.98617	5.79885	13.5156	10.0474	28.331	8.60309	11.6495	3.31886	8.97775	8.57908	26.6725	9.84686	23.3624	14.1683	5.80427	6.53031	7.07992	7.41581	28.682	13.8483	8.58551	8.36426	7.23873	7.30913	9.1798	18.9537	25.7074	3.8964	11.6756	14.365	8.11648	5.80827	7.40327	18.9421	36.6211	7.18701
286	ENSG00000012232	EXTL3	34.3067	41.9958	31.3771	41.4102	31.9791	33.6066	21.8071	34.5237	27.9401	38.2737	21.5385	32.6025	33.8687	37.8025	28.5783	27.1323	39.4891	31.4901	29.3094	31.3746	32.8622	24.7781	38.1993	25.0075	37.8666	39.1335	31.1156	36.3801	30.1928	23.0367	32.2365	33.5794	29.1629	20.8704	67.0153	23.3347	34.3417	28.5125	39.3322	38.1455	30.618	23.6608	28.2633	26.9563	20.1291	26.7454	38.8841
287	ENSG00000012504	NR1H4	2.72963	4.52551	5.29205	1.61743	2.87559	3.82778	4.81004	4.11486	4.2308	2.10972	1.66854	2.51758	2.60357	2.94288	4.83087	2.86406	2.74587	2.58906	3.76695	2.15039	1.87815	1.13012	3.10572	1.74907	2.17666	3.97628	1.04867	1.95895	2.88176	1.05089	1.1	1.55033	1.45005	1.24855	1.87188	0.582401	1.89665	0.872309	2.08963	1.66779	2.61232	1.44423	0.797595	0.168006	2.17495	1.352	1.73078
288	ENSG00000012660	ELOVL5	75.2767	67.6114	73.2822	90.9	76.6346	95.3517	64.7373	64.3111	78.1567	75.5253	64.0912	81.4368	97.6265	79.752	91.3468	53.353	67.4772	81.9783	95.4489	78.0839	81.9451	83.7442	72.5524	89.2855	93.6754	87.0734	84.3627	92.3841	87.7438	77.7053	89.3366	74.662	107.396	90.4843	108.345	95.8571	107.208	100.955	71.9884	72.2491	75.7916	64.1455	102.359	86.2021	102.998	85.1146	74.7663
289	ENSG00000012779	ALOX5	72.6744	71.1309	122.37	132.498	117.661	123.92	116.955	62.6961	109.299	105.454	72.9705	109.681	108.069	77.7197	116.152	103.692	70.1754	98.6149	90.7825	116.713	82.9298	148.701	68.4915	85.7414	87.8372	75.7287	129.776	104.315	148.157	108.277	72.6927	81.2276	100.665	132.679	80.1026	87.3674	105.46	139.734	40.2401	74.9713	50.8898	87.4093	138.609	134.252	62.2825	101.637	49.7137
290	ENSG00000012817	KDM5D	72.1169	80.6543	0.390937	1.68509	138.187	159.05	1.01547	1.32537	0.512742	86.933	101.963	0.827688	0.461535	118.685	191.428	1.30631	0.401011	1.0317	115.866	0.462181	143.965	0.135252	0.670736	1.26115	74.6046	102.721	1.96013	165.187	195.331	1.18943	1.70722	84.4492	160.005	0.465862	6.0257	176.693	173.779	1.58053	1.08494	0.612002	68.9942	99.1245	0.856461	183.61	175.668	0.76279	0.428578
291	ENSG00000012822	CALCOCO1	133.726	163.065	187.921	195.586	163.086	198.282	142.366	191.722	207.443	160.722	127.334	136.694	177.414	136.54	192.027	111.469	172.341	219.05	125.518	193.165	150.277	120.428	159.334	198.548	141.982	151.92	173.718	132.835	186.295	105.096	176.268	139.65	159.332	153.998	141.82	106.437	185.722	113.29	122.98	210.466	148.158	85.5445	196.703	150.149	145.637	98.4892	151.375
292	ENSG00000012963	UBR7	28.1764	22.9902	27.2956	30.7707	26.396	27.9927	23.1575	29.5014	27.9326	29.7873	21.458	26.4416	26.9734	29.4664	24.9396	24.1337	32.1666	25.2259	35.246	39.8819	29.0714	24.343	28.6832	31.4225	29.7834	34.1359	25.7603	31.9615	26.1574	26.026	37.2967	33.045	29.012	26.2833	42.0925	33.3954	29.5141	26.4364	27.2828	24.9958	28.3412	18.1841	31.266	35.4263	97.0184	30.3965	25.4001
293	ENSG00000012983	MAP4K5	36.8313	32.2685	34.9554	30.7151	38.8758	38.4348	30.8873	32.5672	35.6744	30.538	27.4003	37.626	37.8177	43.0323	33.2541	22.5277	32.065	31.2671	41.0742	38.6159	35.6613	22.853	40.5157	33.4767	33.5036	55.0142	31.5455	33.5257	34.3261	27.8208	31.6197	22.6764	32.8276	30.3785	29.4832	27.4231	31.8292	25.986	32.1314	32.4092	27.8149	25.8285	30.3077	27.8677	20.1042	27.5981	39.1146
294	ENSG00000013016	EHD3	20.5363	17.0452	19.0157	23.9844	19.8299	18.2973	12.842	20.9558	26.5022	32.0711	18.2572	18.9473	22.0909	20.3717	20.226	15.465	23.5753	28.4583	22.1087	26.7451	20.7653	18.384	21.9131	28.1487	24.8793	20.1009	22.0951	19.7919	26.6012	13.6177	22.271	23.8162	32.8705	27.5469	27.0061	25.5501	24.6761	21.4115	15.1379	35.5644	22.664	12.2218	31.5198	35.95	9.2632	16.3576	22.9311
295	ENSG00000013275	PSMC4	48.7949	56.2835	44.1409	51.4851	50.3253	48.9471	64.2278	50.2697	54.7026	53.891	53.3268	40.4542	50.5738	49.2325	54.6388	63.1089	51.622	53.8732	54.3377	48.0621	52.7347	72.8789	51.6451	53.229	62.3277	48.8908	50.4937	59.5957	58.2132	59.2458	64.8799	59.22	57.1506	49.1375	47.4568	62.7442	58.8089	63.0393	44.2647	48.6141	48.9358	53.0104	45.6068	73.2831	44.8264	64.0153	47.5435
296	ENSG00000013288	MAN2B2	67.934	87.7684	90.8434	96.6655	104.581	98.2128	101.082	107.93	96.7664	80.8626	75.5389	90.7659	81.6693	89.5549	106.44	80.5455	107.223	132.846	97.3372	90.4007	102.373	107.974	93.2688	108.57	82.7188	95.6939	109.503	86.837	113.534	88.1846	92.684	75.8522	104.601	95.6082	95.1866	83.2161	113.654	93.5361	88.1227	92.8577	86.7128	67.5571	111.213	94.3709	77.5478	84.1006	106.946
297	ENSG00000013293	SLC7A14	2.51097	2.88092	2.24728	2.48769	3.24927	2.63362	1.64713	4.2039	1.54791	4.37488	2.65901	1.52464	2.46277	2.54432	1.94419	4.31813	3.16744	2.58549	2.44768	3.14243	2.17814	1.76015	3.07208	1.55445	5.18053	2.12686	3.01544	2.06137	1.67221	4.4098	1.31096	2.02418	2.77311	1.8748	6.91113	2.27408	1.83244	2.31368	2.84391	4.68021	4.58837	2.55651	1.04241	1.3321	4.27795	1.89566	2.71757
298	ENSG00000013297	CLDN11	3.46287	5.14172	3.21154	3.9186	3.78315	3.90403	3.29998	3.91748	3.33373	2.78499	3.77928	2.63583	3.45019	3.68227	3.45064	4.74211	3.40451	3.60287	3.78893	4.36028	2.22617	2.06715	2.78544	3.68335	2.79021	5.84778	2.54995	2.06679	1.33034	2.65611	3.76954	2.96897	2.69019	2.74155	1.17297	2.17167	3.1432	2.08196	2.09396	2.72917	2.775	4.16844	3.39965	2.57062	0	2.42625	3.86739
299	ENSG00000013306	SLC25A39	80.9493	84.9807	106.168	86.5483	98.7823	83.1605	108.788	94.7591	85.2923	84.7828	92.6732	106.048	93.064	90.0873	86.8183	105.524	98.901	103.431	73.8167	89.4093	102.227	124.199	93.4658	80.5187	79.3822	66.4499	108.398	97.9747	97.7546	94.7963	89.3973	90.6195	83.6766	108.309	77.6186	111.249	84.2873	108.828	91.3791	75.0025	70.7346	104.266	85.3855	118.234	95.3227	106.06	90.1855
300	ENSG00000013364	MVP	155.877	169.18	154.106	171.616	163.64	189.253	253.826	181.67	173.101	170.796	175.571	138.645	159.356	156.282	212.12	251.103	192.099	208.738	176.351	147.525	169.14	307.884	167.156	178.895	170.754	149.835	182.318	168.801	226.207	208.133	197.066	171.496	162.163	158.898	149.049	163.59	234.914	236.745	160.115	151.58	168.615	169.102	170.086	178.223	201.029	252.168	185.974
301	ENSG00000013374	NUB1	86.8537	83.7132	97.1541	88.8664	89.6897	91.1211	127.474	89.7859	95.1972	91.2568	86.5007	92.7376	93.0256	87.4567	102.347	117.431	91.7433	102.304	133.665	92.319	93.7675	119.878	91.6643	105.833	88.4576	96.5694	96.258	90.6722	95.4011	103.995	105.731	89.7934	97.9437	99.4786	111.637	74.4783	101.974	113.775	88.9215	93.9416	90.5283	75.8635	114.352	80.5582	80.2872	116.174	85.1104
302	ENSG00000013375	PGM3	31.1882	26.0683	28.7662	28.4909	29.8086	28.8783	31.6022	25.581	27.3487	31.9671	28.6887	30.2425	29.4871	29.2992	29.6881	25.367	28.0176	27.5723	33.7627	26.3508	33.7466	23.6708	28.5452	30.8316	34.1504	27.7707	30.1332	25.2184	39.8463	31.5025	24.2545	33.9881	30.1351	32.5561	43.6744	26.2594	28.793	32.5482	28.5838	37.2014	31.5403	20.9781	28.5994	46.5	23.3089	25.1289	33.9062
303	ENSG00000013392	RWDD2A	7.66333	6.59824	8.25709	9.42847	7.45256	6.51234	7.76926	7.76327	7.30504	7.95349	5.39262	6.3197	8.70823	7.56305	6.85501	6.15733	7.96102	5.64136	6.24409	12.2234	6.43218	5.58073	6.31941	7.10974	6.94197	6.55223	6.41098	6.18544	5.82424	7.3635	8.51561	8.95619	6.15688	8.53845	8.58102	7.71309	6.62678	6.03656	6.68664	8.54793	8.37731	4.26895	10.042	8.56494	3.20216	5.56125	6.91411
304	ENSG00000013441	CLK1	326.375	311.347	258.475	273.286	280.274	325.339	270.418	286.923	257.374	267.319	343.104	304.165	302.174	265.776	292.978	233.412	252.83	235.405	290.43	297.68	235.45	215.379	254.201	262.673	287.444	264.075	256.79	245.196	264.513	266.432	270.859	287.172	266.066	289.196	260.397	226.172	262.668	222.513	338.096	315.035	348.242	297.631	258	192.59	250.968	229.905	323.959
305	ENSG00000013503	POLR3B	7.96054	5.2959	5.52095	8.57267	7.52757	6.04407	8.13053	5.34796	6.76034	6.97051	7.10319	8.16867	10.6206	7.9882	5.69645	7.8116	6.62613	6.35485	4.84315	7.03789	7.41183	6.96862	7.45101	7.04328	6.06882	3.85481	7.34823	7.34131	5.94008	7.71801	7.16764	7.72948	5.88495	6.32447	5.34858	7.30575	6.36695	9.36925	6.19309	6.38012	6.95003	5.30275	8.79258	8.97185	4.3944	8.20972	5.585
306	ENSG00000013523	ANGEL1	27.9136	25.5298	43.3483	45.7078	39.5558	40.178	42.3424	34.8561	40.405	33.1966	27.8686	41.6706	36.8411	36.757	38.7412	29.0182	37.1633	40.4902	30.7723	40.4626	39.9052	36.3264	34.787	38.0494	32.0565	46.6177	41.3367	41.0925	39.4561	36.451	34.0035	24.3487	41.319	49.3397	26.7483	38.355	32.175	42.5151	29.2102	33.1701	26.5398	25.3763	39.883	39.7207	29.7237	38.4328	29.5
307	ENSG00000013561	RNF14	32.3786	33.2839	38.5598	32.4786	36.4334	35.4796	29.0483	39.7618	39.4795	25.5798	29.546	42.5807	34.4815	39.0899	34.413	21.8533	32.507	36.747	30.5962	40.289	37.4087	24.6967	36.4483	35.7188	24.6794	37.8239	40.4596	34.5039	35.3152	28.0715	32.1361	25.5174	33.9837	38.3831	22.1617	28.7389	33.7419	24.8085	37.7438	29.7006	21.7595	41.2926	34.0584	33.8468	45.248	31.5798	32.7442
308	ENSG00000013563	DNASE1L1	46.2424	47.7511	57.1363	54.4257	48.1426	43.2563	48.7456	51.8058	53.945	56.3218	55.824	47.895	55.9779	43.5514	46.0884	42.3418	55.5044	57.3586	41.6835	46.8376	49.9458	50.6811	46.1645	44.4341	44.5516	39.732	46.1872	52.4032	51.3218	43.0584	47.601	47.8241	44.2034	47.208	49.218	49.9626	47.7029	54.1194	40.3327	49.1121	61.1044	39.2057	65.3743	50.6683	33.4188	46.9011	46.5851
309	ENSG00000013573	DDX11	65.4611	64.3614	104.796	81.9582	98.4446	94.8325	119	80.0287	72.4527	94.8341	80.7219	112.196	87.6645	89.832	103.981	86.8887	76.8637	88.0996	76.8925	90.4506	108.875	128.292	69.1543	83.7941	90.678	78.1784	131.472	119.153	98.6555	118.962	76.5251	90.2529	117.458	138.161	130.555	144.519	106.346	127.034	75.7454	71.5436	83.6848	82.2606	108.939	159.753	124.095	103.763	88.3374
310	ENSG00000013583	HEBP1	41.814	58.6362	39.5939	35.4598	35.5844	38.7155	30.518	44.6412	41.3273	30.2305	45.0019	33.2384	40.9639	41.383	32.5525	35.2582	42.1574	32.5165	36.5857	35.7043	25.8199	19.7947	42.3741	29.4424	24.756	61.111	21.3419	23.0504	33.6328	23.1158	29.5373	22.5353	34.4662	21.7783	21.0355	20.7681	18.9143	19.1262	32.9864	46.6071	27.6973	50.9215	17.5045	24.1135	32.7761	25.2526	37.7005
311	ENSG00000013588	GPRC5A	5.28953	10.5962	2.59772	5.81367	3.07851	4.21203	2.17051	2.65854	3.36509	4.20117	5.1311	3.49106	6.65452	3.64949	3.01953	3.8822	2.27356	2.74418	3.70886	3.74531	3.44075	2.5148	2.33919	4.34837	5.28801	5.0893	3.84706	3.11329	4.96196	4.17796	2.89936	5.36793	4.50561	3.71645	9.16663	4.19718	4.04575	2.07762	2.79869	4.76307	4.89924	5.53588	3.62463	3.34836	8.67361	2.4718	2.77657
312	ENSG00000013619	MAMLD1	5.15078	12.0673	8.66063	10.8489	9.58513	8.24546	10.368	10.2821	7.06994	7.51826	9.2765	6.50372	16.0447	15.0386	5.84189	7.70397	10.014	8.40809	11.6479	9.70935	16.0265	6.83578	8.16447	8.67047	8.37428	28.7148	9.63245	11.0984	8.94451	6.32332	5.57626	5.45644	15.4125	9.82704	7.2949	14.7826	7.13282	5.89493	9.38903	8.40228	8.82775	7.60042	11.1407	13.2943	1.35712	5.71284	9.76212
313	ENSG00000013725	CD6	129.162	111.27	155.925	129.678	139.431	95.4699	188.655	114.525	128.543	145.122	148.459	160.991	127.96	122.757	142.02	180.855	124.843	215.623	127.526	118.116	173.212	222.68	116.844	206.312	167.835	123.32	232.997	173.016	118.564	169.557	216.297	204.008	196.339	166.756	187.425	150.097	192.111	228.376	149.615	144.764	176.573	154.335	249.869	122.822	222.466	204.599	153.64
314	ENSG00000013810	TACC3	81.9026	93.9732	74.8504	80.8567	83.6018	104.33	92.7352	75.1481	89.6061	93.3246	111.546	88.4511	75.9061	68.1849	138.15	106.523	82.7369	120.695	83.0646	73.9206	92.9062	141.881	81.1274	102.914	97.2182	73.3484	99.64	125.614	123.992	100.046	139.781	133.323	140.944	122.205	109.811	157.625	142.63	135.849	111.735	82.712	98.7083	179.351	127.288	131.361	165.29	130.187	94.5284
315	ENSG00000014123	UFL1	31.6467	25.035	31.1242	38.3884	33.3284	35.1694	30.4469	31.4316	28.0684	30.8728	28.7282	29.1136	38.3655	40.1936	30.4968	22.3854	32.6826	32.6555	44.7855	46.318	36.6021	29.5539	33.7145	34.1831	35.0753	38.4291	27.2516	35.1445	28.6193	27.8799	29.0877	31.0622	35.3279	31.4049	40.0044	33.5377	30.3714	33.3854	37.303	29.6378	36.2728	26.6578	41.9889	41.7331	18.9636	32.5647	37.5692
316	ENSG00000014138	POLA2	19.2113	18.6855	14.9329	17.6168	19.3665	16.1786	27.1907	13.6429	22.0976	17.6424	16.0269	19.8083	19.8555	12.8413	18.9399	26.6469	16.8055	25.7378	16.594	20.5603	18.9421	34.0016	18.2432	19.2576	18.3883	13.8426	20.5679	22.8503	19.5538	26.1834	29.8471	25.5591	21.0609	22.1166	17.1087	32.9433	19.7883	28.7261	18.8183	19.2832	19.4655	20.4601	22.7673	31.0309	25.5262	31.5401	18.2943
317	ENSG00000014164	ZC3H3	24.9833	47.2515	73.5514	37.8084	52.5002	49.6611	31.4822	41.1093	49.642	31.8063	41.5693	52.7181	23.0682	41.6665	47.9894	33.0049	45.8461	52.9881	36.0621	25.7516	44.4447	39.7144	38.4748	40.4192	26.8595	45.2015	54.2327	37.2997	57.8628	29.9984	39.3514	27.6193	40.1511	49.0705	17.6715	35.0333	50.9411	33.6188	22.7603	47.4918	27.9849	32.9563	28.4683	43.8875	18.2548	27.9853	37.6541
318	ENSG00000014216	CAPN1	111.089	106.37	125.805	115.044	113.015	120.814	120.839	135.197	141.351	128.859	113.164	119.319	105.288	87.1118	120.373	119.297	122.61	138.741	97.6758	103.113	102.07	147.443	120.696	135.972	126.891	102.279	141.314	98.6174	126.375	125.791	136.8	125.252	114.744	140.154	94.0784	120.584	129.002	142.23	110.747	134.799	126.862	113.129	138.223	123.212	122.649	130.759	132.321
319	ENSG00000014257	ACP3	0.183386	0.970797	0.800973	0.948173	0.517074	1.00435	0.831934	1.07494	0.405736	0.438112	0.493766	0.679053	1.16021	0.824115	0.740619	0.628281	1.00073	0.942112	3.10241	1.13687	0.463084	1.15495	0.456727	0.599039	0.70159	0.551899	0.470193	0.437477	0.559171	1.00783	1.37205	0.81156	0.415432	0.680617	1.06405	0.520179	1.04089	0.746901	0.948627	1.75126	1.41873	0.580018	0.915486	1.67489	1.66979	1.12155	0.820095
320	ENSG00000014641	MDH1	50.4539	66.0687	51.8505	66.0591	55.4969	55.0694	71.3997	63.3168	63.0651	49.0677	63.837	68.3418	69.1636	64.1615	54.7231	72.3726	58.3323	58.3096	68.1202	62.8542	55.6521	70.5662	65.9652	59.1005	49.9016	65.54	49.6918	63.391	51.5703	71.0219	70.5418	56.8028	56.2303	56.2501	70.574	79.0121	57.4091	71.3679	67.9876	65.5321	50.2158	88.2319	50.3653	69.469	98.4822	85.4594	62.7239
321	ENSG00000014824	SLC30A9	34.4021	31.0124	37.2119	34.7188	46.6439	44.5309	44.2765	40.8158	32.5087	29.0999	17.2187	42.0088	36.2745	44.7697	34.1763	25.9968	38.673	33.4541	32.6742	41.9	42.3783	36.3159	42.1366	37.9993	32.1157	60.6231	41.194	41.3439	40.4301	37.4702	42.8326	35.5735	40.5809	39.6193	43.6417	36.8227	36.5905	32.8868	41.5646	37.606	27.0466	37.212	38.2524	42.5792	56.4443	41.4627	38.1862
322	ENSG00000014914	MTMR11	8.26697	4.31662	6.90366	3.70834	5.21031	5.46961	7.13698	7.30235	5.95625	7.05443	4.40951	3.35447	3.20331	3.59465	4.78399	3.85138	6.24957	6.27422	4.04336	6.96693	3.45567	4.40596	5.15986	3.40611	4.51883	6.57439	3.61511	4.3508	4.61579	3.61684	4.87247	3.50685	3.30808	3.40056	1.87033	2.97027	2.50169	2.81626	4.97228	4.79927	6.26589	2.4295	4.13171	2.6582	0.311785	1.8932	4.13707
323	ENSG00000014919	COX15	28.9673	30.2819	27.1589	37.4027	38.7898	29.6996	29.0306	35.7469	24.4937	24.2873	30.0243	29.5002	40.4458	29.0519	26.7815	35.8265	31.914	27.6529	30.7355	31.6852	29.2457	34.9967	40.6138	24.7544	31.7011	34.184	28.5158	37.8356	23.033	39.3391	26.3484	21.6757	36.4214	33.0133	60.4694	37.1147	27.2733	41.3218	28.7797	27.8702	26.2468	36.8226	41.8755	30.0344	17.4543	38.4478	32.4616
324	ENSG00000015133	CCDC88C	152.514	112.402	160.708	151.558	145.053	167.956	161.052	114.154	150.337	187.934	140.351	164.943	135.923	138.821	203.233	140.532	136.903	219.768	143.017	154.04	170.399	209.909	125.33	230.342	182.464	137.74	219.468	165.935	206.745	176.616	207.436	191.232	208.648	205.113	172.676	177.549	239.397	229.899	127.26	180.41	207.359	134.106	255.937	187.139	200.857	168.178	158.989
325	ENSG00000015153	YAF2	27.6487	29.0297	24.2565	24.47	25.1788	27.3855	20.3952	23.2752	25.9684	22.8618	27.7385	19.469	27.7675	24.7883	26.8004	15.7609	24.1356	23.8985	32.1017	22.7044	23.8116	16.8989	24.9082	23.7609	27.7584	36.0451	25.5056	22.1369	21.6897	20.2586	30.1645	30.8754	20.1199	23.5028	15.7862	23.7328	20.5691	22.1767	23.4829	31.4725	30.5057	27.9798	21.4762	17.7967	41.8171	19.8365	18.7554
326	ENSG00000015171	ZMYND11	84.5536	67.4998	82.9418	64.9042	78.5973	80.0953	65.8789	71.1103	86.6968	88.0886	64.227	79.9491	82.147	91.0377	83.6574	57.4772	81.3916	69.6186	88.7322	74.2266	89.5124	52.5384	85.0358	79.2785	78.187	100.809	75.1534	79.9927	76.5105	57.5171	66.6829	64.6287	81.9327	87.4331	68.1301	75.8226	68.1794	65.3451	73.0799	83.4505	72.6698	65.8951	78.2539	76.3313	60.5531	64.1718	77.2568
327	ENSG00000015285	WAS	92.9608	112.238	121.057	127.674	123.978	115.139	129.896	128.808	135.112	117.778	128.885	125.507	111.722	105.925	145.735	149.883	117.976	174.841	126.877	114.699	145.981	182.369	110.706	151.862	124.123	97.7154	141.904	134.498	141.653	141.491	186.813	138.437	143.545	159.466	128.879	155.242	164.256	174.284	136.294	132.533	107.007	127.168	170.927	148.453	122.696	157.623	128.427
328	ENSG00000015413	DPEP1	5.11435	11.8812	5.17694	14.3998	5.26558	1.98458	9.02159	10.3152	7.76574	4.20982	23.469	3.90428	12.8556	7.15056	1.70311	7.89794	13.2935	10.2025	22.5721	12.9025	6.94072	10.7217	10.3064	9.04953	6.58731	24.2342	6.07557	9.97344	3.9309	8.45409	6.72172	6.44861	12.3308	4.32982	10.743	18.0135	2.71578	4.37626	12.686	22.7636	6.92047	22.7073	11.8998	23.5548	1.98457	4.7351	10.2688
329	ENSG00000015475	BID	20.7971	27.0558	23.578	28.8232	25.2732	22.5563	25.9438	22.3247	32.7638	20.5108	27.9539	21.0751	23.2693	27.9571	19.951	23.8384	24.1465	36.7524	33.716	25.3767	27.3609	33.3789	24.8781	28.7474	23.58	32.3244	21.7176	29.5827	25.5938	27.9611	31.5458	20.7407	26.9151	26.1726	16.84	31.0588	30.5472	28.9618	18.4113	22.1748	21.2322	28.7665	19.9186	35.7998	29.8239	29.926	21.6738
330	ENSG00000015479	MATR3	221.133	212.94	214.28	196.993	222.846	192.811	240.344	208.02	234.182	188.97	213.008	239.553	216.051	253.153	195.842	205.42	227.273	224.08	283.762	227.904	255.033	194.849	230.517	205.467	220.886	279.907	196.906	258.474	192.003	201.993	222.189	184.858	264.21	238.499	271.714	265.43	215.927	245.684	249.434	194.597	195.477	214.695	245.479	244.342	188.801	242.187	208.711
331	ENSG00000015532	XYLT2	51.4529	45.1973	52.0338	63.5277	48.734	50.0182	58.7448	45.9274	49.2343	58.766	50.1268	47.5373	53.8756	46.9575	52.5521	59.9268	47.5585	63.4124	40.1833	53.3726	60.1386	64.3566	45.7118	60.7931	56.1777	37.2054	73.0604	46.5188	52.8894	61.6711	51.4932	56.9929	46.8707	53.192	56.2309	48.0275	52.8703	61.7885	44.0699	54.3957	56.3063	42.7851	66.2853	45.4098	62.6414	55.068	48.3698
332	ENSG00000015568	RGPD5	21.1318	19.8657	22.3758	10.1698	15.223	14.479	16.8954	7.6562	8.52347	17.7401	15.3877	20.8459	11.627	16.5235	15.9268	9.55236	11.8418	6.22534	22.9691	14.9689	14.5359	12.236	9.71129	8.22805	7.66906	21.3224	13.0715	14.891	20.2389	4.51505	12.1912	15.2818	14.3558	19.2231	12.7618	11.0126	8.18392	9.37919	14.7323	10.6429	14.6085	27.1436	25.1639	16.0439	8.27216	11.4868	15.978
333	ENSG00000015676	NUDCD3	68.7898	82.7028	96.8369	90.3649	85.0539	78.349	102.699	94.7243	99.1938	68.9435	77.0071	102.589	90.4675	96.3884	86.9007	81.293	102.306	96.1205	90.8237	84.1892	96.6954	100.797	96.1582	97.1885	71.0528	81.0331	93.6151	94.6033	87.8844	88.4243	79.8764	69.4209	93.5445	108.855	96.2321	91.1118	79.3773	103.489	106.496	106.553	63.9983	97.5569	90.8315	86.8369	111.416	109.6	88.5478
334	ENSG00000016082	ISL1	1.48434	2.60752	4.056	1.03	3.10017	1.99633	2.38488	3.03117	3.09931	0.786935	1.51496	1.10788	1.48253	1.18493	2.36491	2.02682	2.52757	0.471311	1.58531	1.16547	0.783696	0.423373	2.02458	0.798819	0.893675	2.71804	1.09531	1.656	1.65668	0.610913	0.630898	0	0.300516	0.210607	0	0.0435397	0.121919	0.201593	0.108822	0	1.24929	0.371131	0	0.462969	3.22285	0.0452426	0.628722
335	ENSG00000016391	CHDH	10.6375	10.095	12.6096	8.55316	10.1863	14.1412	9.15426	12.4695	10.1259	8.28108	7.73953	4.97589	8.83045	8.00095	10.0459	10.2917	9.15462	5.16516	7.5527	8.15895	5.566	5.84015	8.97475	4.75811	5.89849	7.34718	3.80216	8.53777	10.2708	6.11713	7.92876	6.02532	4.9558	2.6182	6.49959	3.72996	4.14078	5.00103	6.38728	6.50003	13.1332	6.92662	4.62004	4.73287	11.672	9.01049	8.51612
336	ENSG00000016864	GLT8D1	38.9713	36.2044	31.4135	36.5229	35.7382	37.6727	44.3995	40.3633	28.2904	35.1095	37.0194	30.8763	40.2818	36.8651	34.2913	39.8353	38.954	32.226	34.9275	36.9399	33.153	35.6046	36.6186	32.5622	33.5124	36.3953	34.3432	32.7861	32.8531	39.2722	33.7303	29.4711	30.9137	32.1637	39.7144	35.3871	33.1461	36.3901	35.5183	36.9497	33.648	34.2946	36.0392	36.2178	19.2786	39.2691	39.5225
337	ENSG00000017260	ATP2C1	41.3953	54.5854	63.7901	53.6511	60.0322	72.3535	70.0819	63.5595	59.1387	44.0695	39.621	68.2452	63.1047	55.6409	60.6211	47.539	57.7128	64.0587	64.4514	47.1484	54.0238	54.695	59.4377	57.7269	50.6237	52.1452	56.2781	52.2597	54.0684	70.3959	54.4444	43.0021	58.8324	61.2703	41.7703	45.4251	53.8425	57.1029	56.4537	55.8208	43.8735	50.7622	41.7974	59.2127	36.5314	60.5806	58.4075
338	ENSG00000017427	IGF1	11.4768	16.6591	7.4066	10.9682	7.12916	5.5149	3.03726	9.7635	13.3744	6.61705	13.2483	7.48058	9.61926	9.64655	4.03935	5.43851	8.65646	6.6971	9.27385	12.8516	13.039	3.76752	8.0941	9.39344	9.34632	25.821	8.12965	6.87683	6.0036	4.30948	6.13809	10.1761	8.58517	9.63888	9.13655	11.7577	5.68721	3.10615	5.03248	11.3278	11.006	17.5517	9.09309	16.1295	9.95741	4.78342	8.15715
339	ENSG00000017483	SLC38A5	12.6573	10.3561	17.4403	17.3397	10.3919	17.0731	19.4359	11.2938	15.7788	16.6994	22.5024	14.7516	13.2841	10.5003	16.6784	23.9064	14.2772	24.1938	29.1753	16.644	15.9543	24.9383	12.2428	19.8536	16.2303	13.8591	23.0717	24.1052	18.7884	20.0632	23.9797	24.3582	23.4411	19.5289	24.703	36.1207	21.9924	22.166	18.3038	20.7615	16.3238	24.0014	17.4997	51.2445	18.126	22.9871	12.6927
340	ENSG00000017797	RALBP1	101.997	101.605	72.2534	77.5473	72.3623	77.0765	57.1835	84.0189	79.0362	91.4229	116.341	84.7101	79.2685	76.1943	74.1026	91.3207	77.7437	75.0798	77.8135	76.7651	63.6038	70.5045	85.7224	77.8942	78.8087	98.5814	67.09	78.1173	72.9413	77.2015	86.2921	81.9829	76.8785	77.3294	79.0359	65.1488	80.2	73.6158	97.2986	96.3256	90.3328	114.442	66.2723	69.4141	128.787	83.9248	77.207
341	ENSG00000018189	RUFY3	55.6428	59.4409	55.5591	56.2922	68.8573	62.8373	59.1584	63.0208	61.3754	56.4373	54.1608	53.2548	60.0743	65.1497	55.0366	56.3394	67.1499	53.3562	59.8262	63.2845	64.0318	47.7469	74.7732	52.2445	51.3404	66.6506	54.2581	47.171	54.5228	52.0289	51.7501	48.6648	58.7914	61.5532	41.8962	44.6691	43.1676	51.646	69.4222	62.5013	54.8617	52.3826	50.0922	52.3945	42.7146	52.4846	55.7261
342	ENSG00000018236	CNTN1	2.64579	1.95815	3.04479	6.18926	2.69266	2.33204	5.27935	3.85125	5.67456	2.25728	1.35792	4.5977	6.87866	2.76996	1.58861	2.88126	3.60161	3.47932	11.6436	4.2962	3.29144	2.65011	4.09514	7.15533	3.77669	7.15536	3.98095	1.87676	3.16783	5.35245	3.86405	1.8981	2.57956	2.69286	2.49389	1.73232	1.71921	4.22352	1.75114	1.82254	2.52488	5.0091	2.24957	1.12381	1.92832	3.56483	1.92453
343	ENSG00000018280	SLC11A1	7.72617	12.7513	7.67784	19.8744	11.5387	27.0719	3.55846	8.0589	8.92189	38.5716	12.0658	14.7972	10.8159	18.1306	16.1873	4.59493	7.86243	18.9489	20.2539	14.9365	19.2941	6.63679	12.3464	8.8279	30.7355	19.5628	8.5795	25.8012	33.9896	11.2562	13.6799	9.8757	15.1527	6.73944	9.67312	12.9225	57.7436	6.38004	6.76591	10.47	13.8684	12.3089	6.54968	12.3824	45.0266	10.0253	10.943
344	ENSG00000018408	WWTR1	48.2827	30.4824	34.1296	33.9365	40.1586	36.2944	24.5623	30.6988	33.4137	40.7035	25.6759	28.2675	63.2686	54.1357	26.3426	17.3306	35.2502	32.8737	34.917	41.7017	52.7138	15.6213	33.6576	22.541	34.0708	53.7162	22.7694	37.7718	40.3275	16.7984	17.135	20.3731	29.9653	22.1694	17.0556	36.5535	22.8973	14.4607	26.7943	18.7845	29.723	22.2715	23.5764	33.2174	27.4917	15.6015	25.0181
345	ENSG00000018510	AGPS	21.9828	21.0289	21.5925	19.5002	23.4896	20.0158	19.4807	18.8709	26.9638	26.5839	22.5418	30.7907	20.5723	29.4758	19.0615	18.9916	17.0136	23.9663	28.701	21.8511	23.4167	18.8997	23.5606	34.332	24.1016	37.399	25.8931	29.1422	21.5539	22.6451	30.6238	21.583	25.1532	26.2899	19.7499	30.2684	22.5983	24.8848	21.9292	23.9023	22.4485	23.4773	19.0055	32.1721	18.1824	25.4382	22.2192
346	ENSG00000018610	STEEP1	21.6341	23.7024	19.0711	23.5708	20.586	21.9844	20.3247	22.093	18.5931	21.1061	18.3447	22.182	25.772	23.7678	21.5581	20.1072	20.5706	21.1858	14.2596	22.9816	23.8913	17.9276	22.46	19.5427	22.8144	23.1234	22.1363	24.159	19.9192	21.7409	20.8957	21.6901	23.6596	19.8956	33.1569	26.505	21.8157	21.0654	24.3055	21.0952	16.6054	31.0543	25.0906	18.1009	22.7895	25.4878	21.9445
347	ENSG00000018625	ATP1A2	18.0515	7.88549	5.14923	9.2053	1.74945	5.6834	6.57697	18.9385	16.5487	5.8577	7.77492	3.29335	7.28096	2.56696	4.94104	4.75347	15.5231	7.79652	11.3788	7.37495	4.14251	1.64414	8.05447	7.94741	5.38119	3.04667	5.8915	1.04581	2.61114	1.69776	3.73743	11.9216	4.68593	2.09861	3.86302	1.33147	2.91319	0.938072	3.14809	10.926	6.85827	8.19798	2.26164	1.42638	0	1.40732	9.12733
348	ENSG00000018699	TTC27	16.3125	17.2631	13.4081	15.5942	15.4562	11.2851	14.8422	14.1605	13.8866	14.7529	14.6213	15.6142	14.6237	13.7191	12.753	21.4024	13.7592	10.7964	19.0125	12.2495	16.0638	20.772	15.9205	13.9106	20.1455	15.9117	16.7474	17.612	11.8879	15.987	15.2435	13.7282	15.8055	14.7311	15.4554	22.6451	12.0533	18.1358	19.829	15.234	14.5908	19.4689	12.3859	15.197	14.7156	22.2167	16.8769
349	ENSG00000018869	ZNF582	2.79127	4.01292	3.65039	4.82071	2.98485	4.49891	5.40022	4.06086	3.14914	2.76134	2.84248	4.57487	3.42491	8.3558	4.47652	4.24279	4.2545	3.84781	3.20334	3.64082	3.62266	4.35702	5.03292	4.31118	3.9823	6.94278	4.5228	3.78276	3.72543	4.17694	2.68766	2.03449	2.49347	3.49487	4.90945	3.52794	4.61201	4.18461	3.26905	2.18661	2.41113	3.37492	3.43758	2.97787	2.62863	4.48367	4.53001
350	ENSG00000019102	VSIG2	1.35703	1.2055	0.937004	1.90822	1.11004	2.44867	1.73519	1.79904	2.81074	2.23788	1.47967	1.17567	0.848577	1.5663	1.91663	0.935673	1.2329	2.20584	0.971412	1.95032	0.897424	1.16579	1.30757	1.79063	1.69498	0.510233	1.33089	1.06005	1.96011	1.39785	1.03043	0.663614	1.02751	1.81127	1.3493	0.927326	1.55932	0.836405	1.55092	2.08471	2.14769	1.44847	1.53033	1.31885	2.1198	0.963401	1.55333
351	ENSG00000019144	PHLDB1	127.256	148.005	183.412	144.997	178.049	211.474	158.719	243.209	160.947	136.465	140.23	116.614	180.668	133.298	180.508	99.7734	201.815	129.314	134.186	194.606	130.226	64.2203	151.727	119.766	111.765	146.312	133.195	97.7926	150.16	74.4949	82.0127	76.897	109.014	126.654	84.215	105.163	69.481	40.0709	127.564	108.47	141.402	83.4386	98.7133	90.1727	113.873	48.7775	107.934
352	ENSG00000019169	MARCO	18.2928	21.9068	57.346	153.637	46.0534	38.0209	224.654	47.2964	23.9989	9.35256	16.8416	37.5711	82.3511	34.3168	23.3063	238.287	39.5036	29.5103	9.39406	48.7104	18.3549	192.102	34.7879	18.962	7.72416	33.2498	9.76485	22.6919	44.0429	224.167	44.2207	6.9862	14.347	11.8232	9.05289	22.0291	25.8293	135.96	26.2032	54.513	3.15577	17.971	6.79251	56.3344	40.9343	213.929	22.6634
353	ENSG00000019485	PRDM11	21.3209	16.5901	28.2995	23.4947	25.4658	21.8815	22.1233	24.9061	32.8614	18.281	16.9098	27.5217	23.316	23.6323	23.0843	19.404	25.0903	23.738	19.9642	23.2701	22.6993	21.9118	23.6409	25.1472	19.4912	24.1735	23.5747	18.0879	27.5633	17.0392	17.6943	16.7471	21.765	28.3792	13.2611	14.2401	19.873	23.1107	20.6857	26.3866	14.1287	7.46192	18.3193	15.9499	17.2833	17.8575	18.8929
354	ENSG00000019549	SNAI2	5.81956	7.94686	9.02152	8.2591	7.38738	12.0401	7.392	16.0541	9.76388	3.89302	8.9144	4.10967	10.1319	5.72599	8.66239	6.69764	14.9968	5.76652	11.2725	7.89656	6.4027	4.50041	12.2131	5.81319	2.85705	12.9056	3.7328	3.15315	7.98868	7.35055	4.79348	4.44203	8.87446	4.56679	1.90796	3.0195	5.19203	4.25628	9.82694	6.09394	10.3666	4.00026	6.01899	3.53702	1.79859	4.74964	14.3986
355	ENSG00000019582	CD74	2057.84	3646.14	2936.46	3593.87	2991.45	2556.87	3391.75	3561.74	4166.54	2549.63	3741.99	2387.12	2689.91	2408.07	2650.21	4848.08	3316.61	3792.69	3487.89	3005.76	2753.58	5320.43	3189.94	3416	2844.3	2684.89	3260.85	2275.68	2900.13	4101.57	3615.3	2678.26	3597.24	3046.54	2654.16	2431.17	3414.13	5050.24	2050.93	3092.06	2381.6	2654.27	3373.38	3071.59	1494.85	4188.49	2703.96
356	ENSG00000019991	HGF	4.22874	4.88285	3.70891	5.88219	5.93432	5.41242	4.45575	3.33503	3.63498	5.41048	2.44986	1.89958	6.15728	11.2274	3.3707	3.6471	2.80175	3.6373	3.79138	3.2216	9.07557	1.97756	2.32962	4.18875	6.90852	3.01527	2.4584	7.95196	4.37324	2.31035	2.20615	3.33616	3.72176	1.28686	2.05035	4.14631	2.80721	2.65029	3.34309	2.00397	5.16031	2.40336	3.14742	3.60155	0.19062	2.91517	3.1549
357	ENSG00000019995	ZRANB1	52.5747	43.6046	45.8757	45.8821	41.383	45.4254	37.6815	42.3891	46.541	46.4908	36.4879	50.8439	57.6397	53.8503	43.9434	35.9686	47.8534	39.2198	49.9412	51.016	41.9946	30.502	47.784	43.5605	45.2221	61.9993	43.044	43.7969	44.4184	38.2167	40.184	39.5597	45.9819	43.8546	41.1812	37.346	40.9502	35.9921	50.4465	49.8565	44.0376	36.2629	47.1135	36.4378	34.289	38.7453	41.5744
358	ENSG00000020129	NCDN	22.1974	24.5965	38.5312	32.5673	31.4987	25.8764	34.6434	29.549	35.565	31.2745	27.0438	37.6118	28.6737	24.4181	29.6632	28.5726	31.3224	43.096	27.6061	37.4468	33.1246	40.612	28.0962	35.4677	30.7885	31.2783	42.2383	29.2408	33.212	31.9114	34.9035	30.3868	37.6553	39.8189	28.831	31.008	32.2453	37.9128	26.8945	37.8195	24.3182	20.6048	37.0307	33.9328	34.3624	31.4547	28.0517
359	ENSG00000020181	ADGRA2	58.9645	55.2348	66.0756	51.4511	52.8708	68.2517	100.299	77.8152	70.9158	55.5076	38.668	37.914	45.1998	50.6975	54.3159	84.6819	75.5837	54.0135	39.328	49.4807	47.0369	63.2712	58.4614	47.3151	47.2869	61.6516	43.4618	31.6966	56.7662	59.3771	32.2583	38.2566	33.9622	32.8503	27.0824	23.9935	28.7104	46.8586	34.2093	37.0708	46.0863	16.6365	29.176	32.3249	22.143	53.6528	41.6743
360	ENSG00000020256	ZFP64	12.1421	11.1932	12.9396	11.4171	11.7924	13.4726	13.2791	14.7241	13.7807	12.2872	10.182	9.21112	11.4358	11.2447	11.6806	14.9548	13.6205	11.483	12.5747	10.2734	13.4374	14.4654	13.5316	12.2851	13.3221	11.2565	10.8431	12.6812	15.7239	14.3405	11.6895	15.4462	12.3314	11.1809	12.0056	12.1784	12.5616	15.1542	13.3987	13.8625	13.8773	9.98452	11.8503	16.3617	8.72492	13.7539	16.1611
361	ENSG00000020426	MNAT1	9.72115	9.07242	6.40068	6.07005	7.10945	5.97257	9.30535	7.72647	5.70223	9.42483	11.8438	7.57171	6.20819	8.32387	5.76222	8.08115	6.84915	4.64694	10.3149	7.09197	8.01984	8.46096	7.03865	5.45205	7.09906	8.61721	6.91811	6.74822	5.2003	6.73281	7.49218	9.24157	6.55666	6.04782	7.86486	8.72051	7.43306	6.90546	7.31872	5.792	9.49397	12.2371	5.29542	12.0037	12.6016	7.88395	5.92506
362	ENSG00000020577	SAMD4A	14.4136	30.0349	19.8471	13.9466	16.5361	18.696	12.9755	15.0873	26.1966	18.445	19.2266	20.2458	37.4702	20.5688	22.1602	11.6437	22.5549	18.668	55.8498	16.597	23.2109	19.9092	20.0896	20.5972	18.2731	33.9739	15.9032	20.6703	21.9828	10.5206	10.7063	11.1433	39.2344	16.0539	24.5672	19.9233	20.278	17.5154	13.6699	14.9232	15.3414	16.8391	25.5134	20.0433	24.5947	16.7366	13.3301
363	ENSG00000020633	RUNX3	148.381	166.989	152.151	146.291	123.459	110.413	114.61	134.469	164.704	165.386	188.181	170.895	125.179	108.244	124.72	160.729	130.342	226.212	178.7	140.155	145.238	192.004	133.69	218.028	212.012	148.709	202.526	133.709	142.717	157.948	201.101	204.361	225.887	184.774	162.975	148.9	208.705	179.871	138.005	157.978	214.437	146.659	181.339	139.076	130.392	162.313	156.126
364	ENSG00000020922	MRE11	43.2868	28.7744	31.9879	32.8972	47.2729	47.7588	30.4868	31.9403	44.4769	39.4083	26.6611	40.6156	34.9575	46.8942	47.6305	29.9717	30.344	37.439	48.5076	43.6366	43.3296	36.4141	36.7181	50.1462	44.7416	33.1759	37.6606	44.4324	42.5199	33.5066	46.832	48.096	38.615	36.6989	42.672	47.611	50.1817	45.3317	53.6211	39.3939	39.7291	35.9712	44.5972	39.6547	37.2599	38.5179	37.1809
365	ENSG00000021300	PLEKHB1	12.0657	20.7622	18.6399	14.1055	14.0009	8.68301	19.8021	16.3373	17.2226	14.0581	15.1176	22.1867	12.6066	14.235	12.1322	18.9701	18.012	20.8095	15.0568	17.1254	20.1282	26.1577	18.4534	22.0406	16.7167	16.7197	27.1116	19.0033	10.1503	23.4242	19.2048	15.6964	19.7743	23.335	22.1315	16.142	16.759	28.3999	18.93	20.3956	26.2755	19.4763	29.7918	15.205	19.2475	19.6872	22.2357
366	ENSG00000021355	SERPINB1	65.3539	108.652	65.8269	73.5976	80.8307	81.1342	63.4979	63.0716	76.5033	64.0227	71.8631	64.2922	73.8754	153.648	71.8315	57.1232	61.5497	75.5771	99.4349	71.2648	77.0527	64.7739	59.7586	67.7337	74.7972	73.5777	58.873	98.3424	82.8502	66.1836	66.7297	66.8584	114.057	71.1637	85.4127	70.0366	100.926	68.3877	58.7414	70.3915	57.1052	87.498	70.4285	82.1204	102.343	73.8273	59.9796
367	ENSG00000021488	SLC7A9	1.00592	1.11556	0.501665	0.621314	1.18956	2.01524	1.94713	0.95355	1.12696	1.132	1.42113	0.807241	1.8973	0.971633	1.67276	1.05396	0.786926	0.913075	1.44726	0.853344	0.432771	1.38477	1.45829	0.786616	0.358971	0.987407	0.941621	0.626337	2.53959	1.42687	0.683937	0.39821	1.3426	0.708538	1.79237	0.639101	2.03104	0.943728	1.08085	0.517542	0.746675	0.779436	1.01316	0.632056	1.84983	1.18254	1.39605
368	ENSG00000021574	SPAST	21.3584	19.8828	19.7587	20.0824	18.3241	20.7332	13.849	18.6265	17.8609	18.2533	20.0518	24.7256	20.3995	20.5683	17.7886	20.6243	16.7319	24.7527	19.7856	18.2948	20.9691	16.4189	18.8255	23.0526	20.0467	25.9848	20.3035	20.7324	17.0429	19.5398	21.0337	21.6743	20.0074	25.1015	28.6875	21.6109	19.7781	21.9743	24.5329	20.3757	18.18	26.9413	20.1575	18.3459	27.2455	17.9675	18.4162
369	ENSG00000021645	NRXN3	4.99326	4.53756	4.62361	2.95346	5.10888	13.2182	3.20291	4.91961	3.2347	4.06811	5.12162	4.10733	3.26086	3.63847	10.4931	2.34485	4.55197	3.72054	1.51226	8.29953	3.31097	1.97753	2.87128	3.53151	1.26016	3.68291	0.974488	1.79019	5.14371	1.62521	1.73413	1.57141	2.18092	2.25717	1.75616	0.850684	1.47287	1.30851	0.629611	0.700997	1.14755	1.91345	1.07831	1.23441	3.76059	2.57354	3.24448
370	ENSG00000021762	OSBPL5	32.0005	50.8581	36.5732	32.2264	35.0394	39.3401	30.6525	33.5115	42.7088	36.3128	42.9781	22.452	40.2823	34.8104	36.8663	26.5255	36.13	36.4122	24.8504	27.3878	33.0976	27.8944	28.5716	24.4954	22.9337	37.5633	28.3231	23.8095	39.2433	21.2072	24.8417	23.1478	27.8778	19.9919	13.015	28.9548	20.6985	18.5554	21.9267	43.4048	24.7327	31.6432	23.0226	24.3013	32.1875	18.2279	24.6315
371	ENSG00000021776	AQR	31.4524	46.7006	35.7688	47.5136	45.0813	40.1366	53.9936	42.5712	49.008	39.3009	37.0145	24.1801	32.1241	55.7921	39.0115	56.7304	44.6806	39.0555	47.4882	43.9014	38.8	59.4789	45.4236	40.5895	42.773	40.6711	47.0591	37.8367	45.4152	45.255	42.9072	46.0493	45.5776	47.4506	28.3568	37.6298	54.9869	53.0715	33.5014	37.3284	41.479	28.7912	45.5367	44.2632	12.5609	46.6824	44.3968
372	ENSG00000021826	CPS1	2.28418	2.29873	2.99848	0.684653	1.2861	1.72685	2.49871	2.24076	1.31312	1.94136	3.37648	2.02938	3.5968	2.66787	1.37065	1.76489	1.31494	1.14263	3.33219	2.21441	2.91341	1.41709	2.9272	1.87513	2.03261	4.31162	2.44543	2.12938	2.12867	2.67059	0.782579	1.05276	1.97483	2.83226	0.26414	1.22217	1.1786	1.00805	1.76555	1.92261	2.6046	2.89358	2.33867	0.904847	1.4456	1.72982	3.02436
373	ENSG00000022267	FHL1	63.5931	109.348	67.428	71.6192	60.4173	55.3765	59.1046	79.0905	94.4388	58.1207	55.494	57.283	77.8796	55.6152	53.5145	38.9847	62.7575	77.4674	82.9279	69.5432	94.8318	33.4213	54.3582	90.595	55.3669	97.2872	69.5264	58.1025	64.499	28.6107	54.626	61.6787	65.8222	57.2682	36.9864	64.8431	48.68	32.0467	46.6894	50.9843	71.3983	37.8285	51.152	62.2122	45.245	30.4405	58.9528
374	ENSG00000022277	RTF2	78.8958	82.5922	72.6514	71.2401	77.4443	70.3781	79.638	83.3852	73.1651	72.5806	75.7722	66.9193	68.8884	85.8688	73.0348	89.0201	84.4025	73.451	80.101	70.8525	69.9563	85.5574	85.9111	70.3603	74.8016	83.308	64.0408	74.3089	71.5475	75.3238	73.3398	76.8559	69.3876	62.6509	70.9261	80.7547	72.5399	77.4746	74.9221	77.4868	73.1407	72.8369	59.8233	76.1698	61.2885	87.7066	76.3232
375	ENSG00000022556	NLRP2	11.0761	9.99864	3.08597	16.1593	8.57428	8.62529	13.7858	17.2393	3.99254	9.40223	13.0147	3.50757	15.6519	6.96919	8.28043	12.5702	15.7502	4.85092	8.80509	16.9155	8.54839	15.2696	15.8436	5.22498	10.6346	5.08167	5.08829	8.11645	7.07627	16.9011	8.19022	15.8837	9.94423	6.29571	29.8629	7.19045	8.64106	17.2612	15.6427	8.09941	9.68989	17.8983	20.21	10.2996	6.70132	15.0355	16.8674
376	ENSG00000022567	SLC45A4	11.8225	18.3441	18.739	12.142	17.3646	12.7713	16.056	15.0107	24.0916	12.0848	10.0909	11.6052	13.8807	15.4175	15.4802	10.9574	16.6971	24.1929	16.5746	23.0363	18.2309	14.0711	14.7024	17.97	10.0183	28.4505	20.9857	19.1565	21.3762	10.9153	12.5227	12.4885	27.9938	20.596	13.5375	18.7739	30.9797	16.071	17.5014	17.2234	9.10277	21.6139	17.5825	16.8283	30.851	15.4677	17.2705
377	ENSG00000022840	RNF10	130.131	153.031	119.268	113.834	127.075	117.935	107.395	121.086	100.615	127.3	157.667	126.939	148.264	133.484	108.994	119.128	130.131	103.89	123.859	119.287	111.465	117.169	108.743	101.784	114.589	123.839	119.92	105.679	117.388	93.6046	112.596	118.798	135.507	117.856	138.603	120.308	130.139	108.66	120.213	119.025	117.195	236.813	115.594	104.838	214.228	117.103	109.599
378	ENSG00000022976	ZNF839	26.3729	28.2499	35.016	26.7702	29.5829	31.2186	37.9912	27.2554	22.3053	23.0302	29.5864	34.5178	24.009	22.943	33.6568	29.7587	28.6905	25.7299	26.6337	30.0004	27.3098	36.5207	31.9587	24.7355	22.1219	28.1953	32.1399	27.6799	27.8006	35.1819	25.7544	22.0932	33.5225	35.6285	31.2896	33.0381	32.4495	35.3228	32.9374	28.8554	20.2806	34.1214	28.8247	25.9825	38.5584	35.5863	27.3794
379	ENSG00000023041	ZDHHC6	62.2329	52.7194	53.8464	58.0537	62.1714	71.4818	67.3391	67.1111	52.5067	64.023	70.8894	54.7017	52.6216	67.0532	67.2938	46.6153	60.585	57.2128	66.0886	80.7186	69.5727	53.4798	65.9568	53.775	57.1039	62.596	63.5431	46.2005	59.2731	60.8585	56.8409	53.0619	64.4097	52.2744	93.055	52.9777	57.7249	47.1871	81.8858	53.7887	64.8094	48.8039	57.6164	53.5123	54.4265	59.2336	81.5062
380	ENSG00000023171	GRAMD1B	11.8806	15.6361	12.9169	12.8702	15.4521	12.7821	15.553	10.4563	12.8821	14.2212	14.0264	12.0606	12.2922	13.9742	11.3996	16.3048	11.6356	16.5559	17.3646	18.5746	19.9227	15.0987	10.1451	9.3002	14.2825	15.3699	10.935	15.2897	12.1603	14.9255	16.677	15.0503	12.9628	12.7728	10.6918	13.8524	8.94053	17.0443	9.62877	13.2011	18.1626	12.781	15.8393	9.92281	16.6244	18.3477	10.7711
381	ENSG00000023191	RNH1	158.752	203.624	176.508	168.863	198.022	171.867	170.811	180.861	184.663	146.575	186.453	159.28	169.655	183.445	177.556	180.289	185.312	187.937	166.259	183.968	193.499	176.81	174.964	144.975	135.202	181.036	152.768	184.499	206.142	151.652	158.109	139.165	155.029	169.007	141.951	214.249	167.391	152.292	161.4	169.638	126.34	198.941	147.674	207.596	244.505	167.034	171.31
382	ENSG00000023228	NDUFS1	54.4213	52.7463	60.5869	83.5571	65.3616	49.1713	46.6241	49.9858	62.7773	65.6233	36.5097	74.6104	101.731	68.8132	42.619	43.384	55.6478	64.9696	59.1857	76.5361	74.0149	45.5572	58.7151	82.0242	70.3771	76.6091	73.1707	77.4862	51.884	57.1562	68.6349	62.4378	70.4739	70.016	100.935	87.5961	71.5365	64.7839	57.4683	71.4103	52.3076	74.2779	94.3355	96.3117	114.874	57.0811	50.1443
383	ENSG00000023287	RB1CC1	91.516	86.6648	58.0013	83.483	67.0091	67.8413	50.1389	64.6004	59.0846	73.2155	82.409	65.6444	106.776	82.1708	59.3802	57.3178	63.7753	46.7188	68.2953	78.7076	73.6679	35.4744	68.3395	57.9123	88.3441	79.4857	51.9261	67.8867	56.3341	54.537	62.797	82.5614	59.5291	53.535	103.189	64.965	63.4319	45.6289	75.359	61.6043	83.9027	107.382	71.8758	50.7542	45.2845	53.7006	60.444
384	ENSG00000023318	ERP44	42.3837	62.2479	39.6857	53.0301	45.5121	50.9681	44.489	56.0606	55.7594	44.5285	51.4501	38.2009	44.5998	45.9285	41.5404	48.1597	47.7565	46.8873	62.3891	44.362	41.5645	49.7137	52.5676	48.0968	51.2904	61.6845	46.7772	42.4784	46.5087	51.7925	51.0496	53.8383	51.3593	39.4915	51.0017	49.3628	53.171	47.6208	41.2885	49.3393	51.3615	43.0105	37.5078	72.6325	15.9994	47.0166	54.5883
385	ENSG00000023330	ALAS1	24.3859	23.8862	25.1924	22.9869	20.9927	21.82	29.3495	26.2601	29.6658	27.4386	22.7069	20.2756	25.513	23.1135	23.741	32.8263	26.1204	31.3677	25.7391	20.4234	20.8349	31.6354	23.3057	27.1681	26.5541	20.0968	22.5106	23.544	24.4177	25.3333	26.2708	26.446	20.0221	23.2394	17.8855	21.5221	21.4331	26.382	18.7672	21.4436	22.5282	9.31767	22.5621	32.6102	16.1774	31.9946	21.5739
386	ENSG00000023445	BIRC3	133.245	142.374	189.772	158.526	145.283	152.151	257.712	111.887	166.684	114.208	139.675	258.202	121.378	173.608	163.588	216.208	120.321	175.45	259.068	149.207	168.033	224.351	129.715	211.407	186.619	177.736	224.026	173.933	152.621	217.485	223.523	129.847	231.283	200.477	182.972	149.566	204.807	207.007	128.477	120.84	146.053	165.669	139.098	138.228	266.498	242.082	129.943
387	ENSG00000023516	AKAP11	54.0232	36.2002	51.59	47.3119	49.051	54.9104	50.8065	47.4142	57.6941	44.7821	30.3275	60.2839	50.1972	66.0976	49.8072	38.0267	49.7417	49.6029	71.0561	55.132	57.2721	40.9052	55.0645	54.7561	49.8122	61.3427	47.9833	57.8825	45.227	51.7243	50.4111	39.8761	54.6379	60.4393	55.3503	49.0643	48.5639	58.7577	61.8343	51.4631	46.8694	39.4269	51.9076	48.4209	52.4993	55.071	57.4978
388	ENSG00000023572	GLRX2	18.4707	21.8957	16.018	10.4299	16.4188	13.6784	13.9077	17.0479	22.6509	14.9095	16.4018	17.0978	16.5978	15.8129	12.8424	17.8708	12.7926	15.881	22.4204	14.1291	14.948	16.4187	15.1657	13.4084	18.5306	15.1347	10.9621	19.4776	11.8879	21.6227	24.7575	16.7206	14.8635	16.7102	10.9508	17.116	12.4381	13.1318	18.3693	9.9013	20.3059	28.9404	10.5319	23.3163	38.1232	20.6307	18.6183
389	ENSG00000023608	SNAPC1	10.3692	11.6807	10.2955	7.88579	6.9572	5.88888	7.56603	10.0317	6.53698	7.95632	10.6012	7.55843	7.62971	8.82047	5.60986	8.88025	7.31133	6.92965	10.6579	6.23386	8.09606	8.6965	7.13897	8.43117	11.4354	9.44928	7.71841	8.17393	4.28598	9.18428	6.80561	8.55858	9.50726	8.39531	9.13748	8.09673	4.90153	7.84667	8.76172	10.623	9.33579	13.7244	6.30071	7.11755	4.60094	8.00063	8.21912
390	ENSG00000023697	DERA	18.3304	20.3934	15.0871	17.368	15.8662	17.3347	12.2937	21.9426	19.3502	15.2144	18.6939	15.7766	16.6757	19.8845	15.826	14.5261	18.4018	16.8491	19.1866	18.2502	16.262	13.5213	18.1466	19.2499	16.1156	24.4206	13.7718	14.814	15.7119	14.8136	19.7872	15.3577	16.4565	15.7984	21.8738	18.7497	16.3475	13.079	17.5043	23.4258	18.9203	19.3966	15.071	18.1358	34.5073	14.4839	21.4839
391	ENSG00000023734	STRAP	54.611	62.5385	44.7035	53.3829	39.7815	44.6066	45.0016	49.1018	45.3192	51.6329	59.4833	41.3643	51.732	51.2726	37.5438	48.5617	43.1729	46.4144	51.9807	48.622	46.1284	46.509	46.3889	47.2058	71.9387	60.5895	44.0646	51.0234	42.1591	46.6522	54.4285	56.8207	58.4488	44.8302	53.9444	61.7971	55.2997	41.9513	46.2285	55.4123	56.6686	64.686	42.1408	62.7001	63.8288	50.1353	54.1989
392	ENSG00000023839	ABCC2	8.74814	3.62265	6.4581	8.55603	5.45224	9.56427	8.1512	6.81995	6.98792	10.8675	6.74325	6.74971	6.13171	6.05045	7.9052	4.10534	8.41752	4.28052	6.5018	5.67785	6.68555	4.70068	7.36261	7.37797	7.55142	4.92618	9.5377	5.86431	9.16072	8.44774	9.63438	6.18571	5.34159	6.4599	5.9812	3.78924	10.1051	5.41414	7.99636	7.94832	9.00483	8.32728	7.35913	5.71349	11.598	4.28723	7.30106
393	ENSG00000023892	DEF6	195.21	151.942	198.452	211.218	195.158	166.272	250.172	165.528	199.684	201.428	201.889	214.483	196.985	169.841	223.821	253.047	185.136	251.923	165.421	208.032	205.391	335.948	174.918	220.344	212.609	152.855	271.548	245.295	203.938	233.785	264.601	249.21	209.947	251.543	247.697	264.932	230.431	317.581	220.282	186.877	216.171	235.141	321.734	260.669	245.783	300.243	190.403
394	ENSG00000023902	PLEKHO1	117.624	154.852	121.34	99.688	110.983	104.372	136.927	110.143	158.067	118.718	197.706	128.945	112.064	103.59	117.123	191.978	103.738	153.21	164.671	110.008	122.844	178.024	99.5017	139.993	109.735	89.9974	117.869	116.054	113.952	153.701	165.7	123.602	128.072	116.482	108.586	117.52	110.513	164.581	111.135	135.027	106.915	197.238	105.879	98.5043	127.283	198.858	98.6344
395	ENSG00000023909	GCLM	12.9794	14.6104	20.9069	21.2999	13.4558	11.347	9.66586	13.9466	14.7244	16.6395	9.44032	23.0129	21.4471	18.1646	12.7046	8.60165	11.4141	12.6474	17.9142	16.3405	20.0446	13.0235	11.739	12.2926	18.8245	15.1721	16.1019	20.5147	11.4064	12.3047	19.7909	19.1352	22.1537	16.4215	23.3202	21.0438	18.4443	13.4276	20.5127	15.7099	17.7899	18.517	17.1497	18.8302	9.78698	14.875	16.9606
396	ENSG00000024048	UBR2	51.1242	49.4214	56.5529	57.3871	55.1475	52.8067	50.9958	46.3771	57.2383	55.1244	54.6539	60.5131	62.5044	60.1663	54.6009	45.7069	50.7511	52.8978	61.1419	67.7979	53.7918	47.3027	55.3143	57.3346	53.0292	55.3154	54.4488	57.7658	54.2049	47.4291	57.5379	49.4826	58.5291	61.9842	56.0232	50.8538	62.9308	54.8906	54.389	54.8555	46.2302	53.0692	75.4923	54.6328	45.8788	52.6664	51.0021
397	ENSG00000024422	EHD2	68.5137	85.5536	61.4715	51.7117	54.0767	66.4279	45.4067	87.5452	72.9041	52.1911	62.5829	50.6296	59.0796	58.9501	51.2415	55.8471	77.899	61.1134	59.7583	45.8755	51.224	30.5975	69.6424	62.1906	49.6943	114.898	46.1681	28.9643	64.2093	42.4331	46.9957	38.9306	46.2305	42.9437	18.8128	44.8302	37.0713	28.9873	61.1528	72.4548	60.1533	40.1087	36.905	38.4262	34.9711	28.2428	66.3876
398	ENSG00000024526	DEPDC1	0.508217	1.34382	0.0658128	0.383037	0.748716	0.386181	0.710471	0.514826	0.956972	0.693519	0.211891	0.962936	0.169319	0.374275	0.33282	0.483153	0.262969	1.61082	0.435473	0.578011	0.54568	1.86929	0.246228	1.99668	1.87304	0.573921	0.86263	2.08995	0.508923	1.22149	4.94031	3.05695	1.93459	0.931822	1.65317	6.25026	0.641198	1.99456	1.23407	0.558055	1.66772	0.352989	0.605887	6.61622	0.284186	1.79995	0.460406
399	ENSG00000024862	CCDC28A	25.4918	29.5235	18.6168	20.6299	20.0176	21.9926	19.6593	23.9366	22.4214	20.8441	26.0176	23.3204	18.7172	23.1387	21.017	24.299	19.3154	22.4666	19.6108	20.9427	18.731	20.41	21.0267	20.233	22.4885	23.9898	20.6601	19.1372	19.6246	22.1199	23.1376	24.2014	22.6371	20.284	27.2328	19.5335	21.8147	18.7702	20.7701	26.6177	20.0491	20.2998	19.7402	19.6106	15.4404	23.6473	21.7458
400	ENSG00000025039	RRAGD	11.7088	16.7593	10.9539	5.82731	7.73599	10.2726	9.47665	14.0685	15.1851	10.4247	16.9819	9.01048	7.58649	13.988	10.2891	9.29874	13.2423	11.1625	16.4671	11.5464	14.4073	6.60211	10.6498	9.4761	9.44093	20.2472	7.35368	9.37688	7.55461	9.00172	12.8316	9.00693	11.4203	7.38375	16.0162	11.1013	12.5225	9.43831	10.715	18.1308	10.4273	13.622	6.45706	15.6925	7.01823	11.5143	13.7774
401	ENSG00000025156	HSF2	18.0423	14.819	18.0693	25.4283	17.3745	15.4939	27.7803	22.1065	21.0266	16.6728	13.4049	18.873	25.0244	21.8645	18.8184	16.5299	23.7256	19.6052	16.2205	20.7621	19.32	20.0072	17.6831	19.5016	21.0562	18.6403	20.5504	21.8381	17.153	17.5659	19.9789	20.2612	21.0669	28.0851	31.7865	25.7251	21.6859	24.7046	27.6241	18.2118	21.2531	15.896	34.9145	13.4789	19.1485	21.7503	24.0327
402	ENSG00000025293	PHF20	90.0791	79.1479	62.896	60.2383	68.8757	56.2813	57.0432	57.2479	68.3162	81.7708	82.3345	86.9561	64.2563	74.0871	56.0778	68.6426	56.1152	72.4368	74.6127	67.4476	73.3958	53.0294	66.793	62.8464	93.2824	69.9253	74.9703	79.0616	56.8139	68.8362	65.6412	72.3564	74.6866	81.0288	74.4313	69.7487	79.6116	65.6375	70.9647	60.2061	79.0209	87.1303	67.5657	47.0546	112.718	74.8404	71.0351
403	ENSG00000025423	HSD17B6	1.20288	0.375806	0.784488	1.39826	0.291576	0.869457	0.774545	0.9754	0.669827	0.488712	0.348021	1.35464	0.459235	0.419202	1.3344	0.620718	1.35008	0.775131	1.34955	0.889125	0.340862	1.1058	1.00845	0.631066	0.458232	0.881016	1.10176	0.391463	1.10841	0.838505	1.45021	1.14768	0.480272	0.895554	1.83135	1.38789	0.67306	1.48784	1.00378	0.602898	0.640573	0.737621	0.515779	0.390786	2.09776	0.604721	0.943703
404	ENSG00000025434	NR1H3	89.2171	92.9205	79.9359	81.7583	107.325	71.4259	102.639	91.4842	114.391	68.8661	122.613	82.6432	75.2498	84.8146	61.5877	90.5023	90.118	111.683	60.5785	70.22	67.1741	82.972	85.8194	73.6003	43.1733	70.5914	53.88	54.6196	64.957	83.8985	83.9114	51.6204	49.8654	49.9538	39.6799	59.9065	42.2714	60.281	69.2467	109.014	59.4036	81.1366	46.9294	79.5761	61.9003	98.8912	94.0422
405	ENSG00000025708	TYMP	145.123	161.818	112.438	148.586	141.159	145.108	204.514	93.0509	107.283	137.913	204.842	89.0286	137.148	139.138	133.399	275.53	101.209	113.856	319.763	140.405	133.505	235.586	92.3892	74.6809	125.617	115.181	77.6741	128.922	162.804	171.863	97.6769	119.144	105.984	77.3847	106.175	115.139	185.252	161.149	111.115	93.2233	117.275	174.296	69.0937	129.322	342.26	251.696	96.4558
406	ENSG00000025770	NCAPH2	92.0965	60.2804	68.8073	78.7821	74.7114	68.1408	80.3031	67.4633	74.3055	87.1499	82.277	77.9703	73.8612	73.0821	77.8488	78.9141	67.8475	71.3801	60.3285	79.4776	76.2427	86.7363	65.5948	75.474	91.7045	63.6806	79.5889	85.5699	79.2751	67.4454	85.1118	106.248	71.9579	90.5606	95.399	100.728	80.629	81.7366	79.8253	89.8654	85.5952	82.8593	91.047	97.745	123.555	81.364	71.187
407	ENSG00000025772	TOMM34	22.2054	26.6035	22.9343	21.4959	23.0813	20.2061	28.73	20.7097	22.749	26.4951	27.1972	24.5555	19.4656	21.2132	21.058	27.7659	24.1803	22.178	20.8554	21.4318	24.0451	35.0085	24.5331	21.8895	27.4732	19.1596	24.125	24.0755	25.341	24.1157	24.6178	25.4625	25.7524	27.0815	23.0572	25.9459	26.6945	29.7426	22.4826	20.9873	20.9482	27.6644	21.1671	29.0885	20.1607	29.5204	24.999
408	ENSG00000025796	SEC63	100.463	97.243	56.3572	81.2596	76.2376	72.583	64.5625	75.8758	73.231	90.1554	88.8041	60.8471	83.2739	82.0257	70.3058	77.6798	73.3217	68.298	82.4778	90.2336	68.6099	59.3253	74.8987	69.98	98.6556	94.2089	61.0403	74.4517	71.3978	64.7565	80.5069	107.309	75.363	59.5488	108.18	87.2426	81.688	55.7427	72.3489	94.7993	84.1191	81.907	81.8603	105.862	41.7364	75.7374	79.2996
409	ENSG00000025800	KPNA6	81.5599	75.5201	76.4072	89.4199	71.7093	73.0268	66.4494	73.0655	72.625	85.3591	75.5109	81.5489	83.0332	82.1852	71.6959	74.7441	69.4799	76.2737	78.5442	85.4542	77.0831	74.546	72.191	85.9545	94.9497	74.9509	77.8818	77.4959	71.5892	74.9228	88.6486	85.6855	85.9463	74.4377	82.9943	72.3589	81.8866	77.6011	78.3074	79.2337	85.1074	75.8936	94.0572	75.0169	72.0269	75.6243	75.2057
410	ENSG00000026025	VIM	1674.84	2122.71	1279.17	1206.76	1331.16	1302.65	971.314	1610.46	1867.91	1478.82	1606.49	1020.94	1399.28	1181.05	1041.44	1145.9	1473.32	1802.97	1388.65	1315.4	1192.23	948.47	1311.47	1427.44	1370.97	1808.28	1087.26	974.418	1216.62	911.521	1578.77	1366.99	1092.22	939.108	824.293	1090.57	868.045	816.237	915.492	1141.75	1650.9	1081.63	914.987	1138.54	703.575	888.214	1196.13
411	ENSG00000026036	RTEL1-TNFRSF6B	36.6695	35.089	41.2584	48.0105	43.0335	50.1291	44.2915	46.242	34.4961	47.713	37.814	32.5899	34.1894	33.5948	59.7241	40.4114	45.384	41.4652	35.7002	45.7934	44.2285	48.5687	36.9647	29.1284	42.4832	33.1793	39.5354	42.2184	58.1328	28.9221	32.2514	40.2493	43.5468	34.7098	28.9834	45.9163	51.5514	41.3186	35.5605	28.1397	33.2996	28.7992	57.0821	55.7175	33.0644	37.4198	31.3793
412	ENSG00000026103	FAS	31.1915	39.9512	37.5255	22.4147	37.3467	32.219	41.161	32.4077	43.3804	36.949	28.7638	32.5159	40.4636	52.6463	31.122	30.3547	32.0245	44.8969	55.3003	35.6088	56.988	31.5361	30.2316	47.2842	43.0626	52.6076	33.529	46.8791	31.0127	31.1728	55.421	30.5573	45.6073	34.0524	46.9098	44.3029	41.5025	25.525	30.5227	38.8697	45.5873	39.6625	24.8509	38.2189	54.1533	42.7378	34.0555
413	ENSG00000026297	RNASET2	208.45	289.368	298.496	229.585	263.68	323.784	228.291	335.415	393.199	203.43	326.267	354.495	233.046	238.831	382.906	270.969	323.922	422.15	349.593	239.624	274.354	267.368	326.455	415.37	227.071	312.949	289.107	282.352	336.208	256.111	400.182	234.329	333.786	343.538	257.763	283.089	402.063	290.307	356.362	425.235	194.797	404.81	260.762	267.691	440.62	291.426	344.005
414	ENSG00000026508	CD44	249.368	208.722	238.038	194.125	210.131	223.61	240.778	192.973	288.253	266.611	179.383	208.098	162.153	225.008	256.143	221.288	229.24	349.697	231.126	178.966	246.265	244.072	245.753	325.896	297.197	253.447	254.828	248.267	294.28	226.407	305.487	261.942	303.629	230.327	198.619	217.798	316.4	282.571	220.722	221.363	294.272	205.115	230.118	233.355	204.157	276.048	233.927
415	ENSG00000026559	KCNG1	3.73013	1.06629	3.94682	5.41335	2.68462	5.06452	3.30013	0.951383	7.84723	3.28853	2.0483	2.34319	3.16934	3.56622	6.75412	3.99796	1.6434	5.53855	0.990413	4.38632	1.74685	13.8188	1.54332	6.52938	3.85821	0.650455	3.263	3.41366	6.0334	8.94114	6.67646	4.81381	2.6991	5.20322	2.00086	2.87726	7.81181	16.7476	2.59709	7.41835	3.0626	2.72152	4.72029	9.83031	4.81494	7.94971	2.38622
416	ENSG00000026652	AGPAT4	12.0034	11.6862	16.0599	17.4048	18.5443	15.3332	10.2735	8.19447	14.2165	16.2234	12.4822	10.1497	11.8992	14.9398	13.9809	6.45964	6.14313	16.6144	10.6324	14.4344	16.4239	9.94068	8.50754	11.0913	8.71983	13.8456	11.8603	12.2282	14.9991	8.34028	14.0572	10.9038	15.5403	5.87292	22.6627	8.25397	10.3134	8.30586	9.34836	8.60683	11.1615	11.5419	13.295	14.1063	12.5167	9.14971	9.95032
417	ENSG00000026751	SLAMF7	26.664	37.3472	20.5953	44.5171	24.2913	15.4056	61.5918	56.5797	32.527	31.9553	43.4359	23.3877	36.4092	24.0432	14.6555	60.9868	54.1742	45.699	52.591	34.0077	26.7698	68.7964	57.8983	31.7827	44.117	39.2909	35.3668	45.2087	20.7785	64.3795	31.8887	72.348	42.2053	34.7649	44.3835	99.8321	29.5032	60.2948	49.6274	45.2899	49.3574	34.1826	41.5978	176.211	20.3381	72.7629	54.9655
418	ENSG00000026950	BTN3A1	128.731	126.57	120.722	138.433	123.048	113.206	180.103	114.834	192.073	173.678	152.24	131.715	123.546	124.661	137.358	126.626	121.606	237.226	224.495	153.773	137.645	188.004	125.625	234.322	151.035	149.414	146.578	148.372	136.468	154.187	202.987	154.228	242.905	154.429	172.359	140.796	165.543	183.066	134.505	183.314	162.528	93.8207	218.826	150.462	100.048	156.068	125.224
419	ENSG00000027001	MIPEP	8.56419	9.62892	5.02193	6.34279	6.06545	6.77646	7.70322	6.41681	5.23091	8.41923	8.81121	10.3332	4.98278	4.6361	6.09849	7.53206	4.21521	7.12385	5.89339	5.35904	7.52364	5.82919	6.92597	5.45946	6.97508	6.42218	6.57066	6.60901	6.04473	8.72515	7.79852	9.69419	5.06773	6.67258	6.12369	7.569	4.25725	6.20075	8.73802	8.66778	4.86525	11.2148	5.67314	7.46505	10.1228	11.0289	7.31851
420	ENSG00000027075	PRKCH	92.4433	89.196	83.0179	89.0249	91.5664	93.5505	83.1341	84.7156	93.4574	96.5811	86.3715	109.068	101.038	106.968	92.5776	91.2429	88.8584	122.047	88.0592	89.4618	109.232	91.6601	89.4591	132.703	103.546	126.611	104.267	107.22	85.0556	103.126	130.502	107.555	108.972	106.374	109.58	96.2419	130.904	93.9393	109.804	122.883	114.331	92.3758	112.341	82.7233	295.593	101.354	111.728
421	ENSG00000027697	IFNGR1	99.012	162.634	131.058	119.857	135.615	138.895	94.7909	161.997	163.036	98.5286	137.388	115.414	125.324	145.5	104.462	85.0069	127.929	139.955	151.952	122.484	120.123	75.7139	127.374	130.245	112.478	175.248	101.824	104.137	107.61	82.5918	122.108	84.3595	123.585	103.677	95.393	95.039	114.779	69.968	94.7491	114.046	111.144	104.091	83.7759	89.3241	114.351	87.3206	113.151
422	ENSG00000027847	B4GALT7	18.5674	21.077	35.2214	31.9245	29.5888	22.5669	29.8209	28.9558	24.3984	22.2088	22.6823	24.6112	24.5185	29.521	26.2089	29.1639	28.7202	26.3377	20.6765	25.4308	30.4638	33.5852	28.4892	25.1531	26.2957	15.4855	34.945	32.4682	26.9552	24.9347	22.3349	21.8134	27.0377	28.1948	24.1732	31.7028	23.8935	31.5845	25.6464	23.9477	16.4269	26.343	39.5181	36.4276	10.7345	26.4057	30.6377
423	ENSG00000027869	SH2D2A	14.646	21.0356	22.0821	17.4882	15.027	11.9031	26.6614	12.3944	19.4855	20.3101	37.3134	20.9742	19.3875	15.6724	18.0038	21.399	12.2283	31.6827	28.2418	20.0779	23.5576	31.3898	9.40917	23.9874	26.1379	17.992	33.9542	26.4799	18.1756	22.694	36.2969	21.5782	34.997	30.4035	23.9654	21.0205	41.7107	22.5405	16.877	15.1383	24.1536	24.6676	22.9258	20.6786	27.1224	26.0169	16.6555
424	ENSG00000028116	VRK2	10.5949	11.375	10.09	10.6098	12.0926	12.3989	11.6432	10.2968	12.6343	9.87682	9.42456	10.9029	11.9933	11.3705	11.0461	8.53625	11.3836	10.089	16.3147	9.9774	9.31614	12.1056	10.9901	10.6221	12.4622	7.84787	10.4215	12.7027	11.311	9.24331	14.2414	9.73723	11.9791	9.84223	11.6416	11.4922	12.8948	14.9236	8.25954	10.0405	9.91179	7.33706	9.48691	14.2784	16.9368	14.5121	10.1725
425	ENSG00000028137	TNFRSF1B	144.365	176.37	158.964	146.399	138.706	162.065	154.896	179.801	181.843	149.576	195.203	163.611	154.661	130.297	157.863	188.904	161.733	219.929	167.521	148.309	145.932	185.35	162.325	176.173	182.684	193.836	162.953	156.66	135.379	165.816	209.192	157.309	213.213	159.028	165.379	147.122	194.944	154.745	152.663	173.461	179.725	147.966	144.797	140.397	213.882	210.929	160.118
426	ENSG00000028203	VEZT	35.928	35.8735	43.3629	34.2598	34.3728	31.9943	34.0423	35.3976	45.3258	31.2223	27.3014	35.8453	38.0791	39.5173	31.6702	34.2801	39.5339	40.7561	36.865	35.7863	35.2032	31.1782	40.503	47.2526	32.0009	35.3499	28.9615	28.5807	33.8906	33.6544	35.0301	31.8097	33.9629	37.8492	23.8382	32.2231	31.7974	26.2636	32.6685	44.6598	37.6102	35.0005	26.8963	29.8002	27.9707	30.0316	31.1541
427	ENSG00000028277	POU2F2	158.456	182.505	236.265	293.199	195.891	163.707	164.384	216.72	216.69	190.021	198.658	213.315	197.781	159.542	167.772	266.6	240.459	200.447	180.916	217.465	193.142	292.942	284.964	216.311	202.144	135.106	296.936	202.874	177.88	283.819	237.454	232.335	189.5	267.198	226.378	209.886	187.82	367.775	211.237	251.014	156.838	184.828	274.428	285.276	141.307	259.492	198.982
428	ENSG00000028310	BRD9	80.8067	91.9388	83.6942	88.2262	79.1118	74.6241	76.2536	59.6544	72.4289	95.845	95.228	101	105.213	81.2715	89.5893	85.744	67.5854	90.927	94.7024	106.488	102.861	90.1295	65.4865	80.3347	74.0261	81.0584	92.5873	94.7785	86.3063	70.9762	100.424	94.315	108.913	94.8707	98.9573	99.5696	84.9754	85.1223	80.9021	82.0574	82.8367	122.67	122.079	82.4364	99.7344	90.9267	63.9816
429	ENSG00000028528	SNX1	103.208	118.78	143.406	136.726	193.317	132.31	149.702	142.59	201.533	108.116	133.732	194.576	173.59	184.79	122.432	110.341	158.947	197.107	135.336	179.937	168.026	196.781	149.062	177.437	115.951	126.804	219.566	196.127	185.269	130.86	190.109	113.939	188.099	170.095	192.381	155.175	124.499	214.423	130.131	191.035	96.1324	133.331	177.274	203.694	146.913	187.378	152.646
430	ENSG00000028839	TBPL1	15.1215	21.4448	16.8774	16.9829	16.8392	14.4572	18.4085	16.6026	16.2158	12.6269	16.2212	18.2681	14.4117	18.276	12.4738	14.8328	13.6005	13.9221	15.5251	17.6175	14.255	15.9107	16.328	13.2472	17.6258	13.9914	16.3747	14.7344	13.2007	16.0391	16.3794	18.069	15.8735	15.8184	14.8285	15.1228	13.0166	16.5467	19.5792	16.1516	13.7084	9.9035	11.4649	16.2349	6.1584	15.9089	19.6969
431	ENSG00000029153	BMAL2	8.53905	9.03826	6.99896	12.7191	10.0253	11.6308	9.31635	6.94988	9.72517	9.50037	5.76851	8.46248	9.14313	7.07345	8.4839	7.62208	6.03882	6.24959	11.4682	6.10756	8.4572	7.02027	7.12851	7.37571	8.35093	13.1106	5.7827	8.18821	13.1708	5.3305	5.36066	8.34636	11.5068	3.626	7.30657	7.54767	7.7484	6.47644	5.11985	3.37523	6.20909	19.6874	3.76901	6.23743	16.7515	8.02832	8.65561
432	ENSG00000029363	BCLAF1	171.68	134.378	159.371	153.791	171.797	172.138	135.292	110.234	203.586	166.109	152.94	183.837	180.143	184.037	179.414	127.233	143.002	169.731	205.102	146.828	163.685	141.352	170.055	185.54	160.915	172.045	155.18	167.1	183.513	122.392	209.898	165.23	192.61	183.638	124.569	183.033	172.307	182.422	152.502	132.089	143.674	145.882	196.97	174.626	176.918	160.023	118.023
433	ENSG00000029364	SLC39A9	38.4409	32.3245	40.1197	40.92	35.0695	34.5931	36.304	33.3671	34.741	36.1605	42.545	35.0066	39.4401	42.3962	35.5271	34.0188	36.1733	36.5099	38.4474	38.049	36.6366	32.1304	38.1707	33.4524	38.0863	37.361	32.5204	37.3914	32.3219	34.45	34.3912	31.9514	34.4579	38.1669	39.6133	36.2268	33.6598	34.1218	38.4868	35.479	37.3021	29.6469	45.1901	45.9322	32.5312	35.2215	30.971
434	ENSG00000029534	ANK1	5.04752	8.88513	6.76898	3.37999	5.56317	3.75273	6.22906	4.02482	6.97241	6.62361	6.46214	7.73675	3.66645	5.15888	4.7641	6.50692	6.75135	7.4638	3.719	5.19377	9.19006	8.17225	9.68487	7.20754	5.70393	10.3428	8.21301	7.77515	4.14288	8.45805	8.40687	10.7099	9.94935	8.95511	6.8454	10.6254	4.86156	9.70755	7.4874	7.48929	8.98711	8.49779	6.30741	5.75465	7.8175	8.58482	8.0765
435	ENSG00000029639	TFB1M	9.41894	11.1045	10.8335	9.18991	8.81132	10.5371	13.7295	12.1423	12.6179	7.21065	11.7106	11.6149	8.02855	8.40514	9.40352	11.1055	11.2445	10.4262	7.66948	9.99526	10.9433	11.2121	11.0997	7.62948	8.35856	14.3891	11.3768	8.08449	11.6126	11.2287	8.14105	7.35026	9.85022	11.3432	4.8844	9.03655	11.8683	14.0417	10.4489	13.3987	7.83842	8.67523	10.1558	8.91923	15.2743	12.0805	13.4202
436	ENSG00000029725	RABEP1	48.8031	42.1825	68.2271	60.5352	49.5829	50.3575	50.3269	34.4289	94.331	59.6785	51.387	72.2798	71.3853	62.9502	53.5237	53.8963	50.854	80.3442	73.4543	65.7073	67.6626	56.0283	54.0819	87.7696	47.1465	57.3518	72.6094	71.5314	67.8256	53.0587	83.5158	53.96	63.8181	78.7262	36.3902	56.9109	43.6435	96.7122	44.8678	76.2978	41.5564	40.3258	80.058	68.0848	67.0601	72.643	41.674
437	ENSG00000029993	HMGB3	6.1226	9.42772	2.43809	6.73161	3.11845	5.0317	2.24831	4.08452	6.45783	9.16948	7.39651	2.40158	3.63308	7.77531	4.22696	4.50646	4.54884	7.31306	7.46223	7.63009	5.72481	8.5316	3.20221	7.33098	9.57935	9.59202	5.97075	11.6527	4.65901	6.68523	11.2589	17.6201	13.0759	4.39516	12.1737	30.4057	7.78163	5.81702	4.82252	5.43838	12.5351	16.1118	8.07756	34.1458	8.88951	8.40145	5.65692
438	ENSG00000030066	NUP160	45.2617	40.225	44.1072	46.7673	47.4323	52.4338	43.0185	46.6431	41.2738	46.7836	34.1427	51.8776	55.7184	46.5538	50.8964	42.7198	42.333	45.3482	52.5869	50.7073	49.9743	43.7104	43.8292	41.9199	39.8706	36.8408	51.1765	52.7645	47.5021	48.9227	49.4124	38.7941	50.4523	54.2725	59.0062	45.5389	50.4132	58.7271	48.2636	48.9899	40.1581	40.6503	56.6705	47.9848	55.3776	45.2987	46.6893
439	ENSG00000030110	BAK1	24.8298	31.1067	26.2406	34.0097	28.393	24.7561	31.0663	26.408	32.4217	35.647	29.1786	25.1258	27.4773	32.4022	28.8733	39.0273	30.6076	39.3731	28.7811	29.2949	28.6075	57.1305	29.0836	34.6182	41.1711	22.7974	36.4102	40.8343	27.4131	37.808	57.4861	58.1906	41.0767	29.7109	38.1797	64.3039	41.3096	48.7473	27.2116	29.1973	32.6139	32.7566	36.3527	90.5044	33.068	43.0146	28.5215
440	ENSG00000030304	MUSK	4.22713	6.46591	11.4116	5.94362	7.28365	4.06707	3.73626	12.3337	11.0432	2.66603	7.41695	6.58951	6.58103	11.8277	4.76842	2.16284	8.67374	5.18133	2.48028	8.2831	5.84369	1.62904	10.0906	3.46474	2.36875	8.86769	5.85139	7.18665	5.18819	2.82085	5.99522	1.59646	2.70429	6.13704	4.57763	3.22922	3.1915	4.70036	6.02343	2.29573	3.31772	0.862121	2.92544	1.76226	0.328347	1.89789	3.02339
441	ENSG00000030419	IKZF2	14.2629	8.94088	8.90101	5.43609	4.28833	13.5004	13.4557	7.44988	19.2846	7.97932	8.4089	12.0103	9.0677	6.38986	17.7637	10.3251	10.6693	13.9808	13.3707	6.53488	8.71134	10.4664	12.2866	15.7991	8.45345	12.9028	7.42411	11.2287	13.9686	15.4203	19.8177	7.01417	16.2188	9.08945	6.3261	5.19769	14.0741	12.6762	17.5091	21.3433	18.7336	13.5442	7.29454	5.61633	23.1396	17.04	20.9247
442	ENSG00000030582	GRN	263.947	550.35	465.601	386.325	430.481	380.514	339.103	473.976	586.313	248.807	499.031	370.589	325.689	357.6	339.965	394.471	418.182	583.289	435.011	332.889	380.023	404.397	377.214	375.604	230.169	476.925	294.96	310.515	403.99	315.1	351.335	219.798	341.918	313.166	219.819	296.038	323.537	295.217	216.288	380.109	207.995	379.398	244.41	354.097	519.108	354.485	292.829
443	ENSG00000031003	FAM13B	38.9346	38.611	49.2887	43.3392	46.6195	33.6894	36.4326	39.0556	42.8444	40.5493	38.8796	48.786	36.7706	44.2925	34.0789	30.6242	49.3074	35.7263	39.8412	41.4627	37.3459	36.8198	48.6426	47.1257	39.0287	36.8725	46.6913	39.6724	39.2469	38.1366	45.3722	35.044	42.1671	58.4856	32.1306	29.4661	40.0101	44.1371	36.3284	37.2687	34.5302	20.2987	42.2179	36.0992	14.8254	37.8392	40.1387
444	ENSG00000031081	ARHGAP31	52.8929	44.7333	49.6967	47.3673	49.253	50.7426	43.2089	47.4847	55.3605	54.5542	36.1024	40.7726	52.2153	68.2171	44.2243	37.431	47.5787	49.0524	45.5631	48.9638	50.9579	35.1781	47.725	50.9683	43.768	55.476	43.5423	44.9642	45.6788	35.4572	28.8515	29.2299	46.9135	37.7307	36.6743	38.6178	43.3643	37.8256	29.0168	37.8823	45.6576	18.66	28.8647	53.7445	10.4451	38.2953	37.2526
445	ENSG00000031691	CENPQ	5.78647	5.76275	3.70417	3.78686	5.75388	4.51767	4.95761	5.85784	5.93108	4.95513	7.70605	5.81267	4.2429	7.18887	4.42058	4.96982	3.92134	4.98228	5.27966	2.9101	5.81514	5.36068	6.9834	5.90094	6.12155	3.95227	4.22886	6.21572	3.73332	6.97112	8.18748	6.2794	4.78885	4.69375	7.91858	6.36791	4.00336	5.14017	4.72082	6.16528	7.24975	6.82632	2.75564	6.71914	1.76542	5.74782	6.45793
446	ENSG00000031698	SARS1	112.584	132.338	110.231	119.785	105.689	112.582	116.291	118.794	118.855	113.742	123.469	116.54	134.947	112.305	112.296	124.486	114.457	122.63	122.239	124.048	112.32	118.735	115.392	115.094	119.582	130.166	110.431	117.645	113.145	106.826	118.078	120.154	127.019	110.135	141.432	126.233	121.545	114.53	123.327	124.744	113.577	145.099	134.448	121.67	152.903	127.262	102.877
447	ENSG00000031823	RANBP3	70.2867	80.1466	88.761	86.145	78.8987	91.3038	105.705	94.5939	103.824	90.8043	76.4193	79.5512	74.3019	72.2643	104.985	81.5833	83.7376	110	69.3384	88.377	88.3141	106.068	82.8599	105.14	88.8702	76.1314	92.9623	92.1355	108.268	83.9693	109.634	83.194	99.1685	88.5567	74.1699	83.8401	105.397	106.466	82.7319	86.7112	78.9966	80.5132	106.619	89.4263	83.2422	93.5069	97.7478
448	ENSG00000032219	ARID4A	122.678	105.862	66.3923	79.8798	70.791	73.3029	34.6087	75.4904	61.4061	97.9531	141.054	87.204	93.9206	102.945	66.5258	78.1855	70.6428	56.1959	81.9013	76.1016	66.9635	40.5371	84.5491	71.8232	99.9136	78.4982	63.3574	68.8361	49.4925	66.9886	74.9181	106.807	56.9462	70.2836	75.9167	60.287	65.4958	65.4326	110.458	86.3432	109.477	138.373	74.122	55.3277	108.825	65.0958	59.3749
449	ENSG00000032389	EIPR1	13.6226	18.9438	16.4762	17.6329	14.8856	14.2795	18.2396	15.2871	17.7149	16.8339	18.3816	14.7071	10.6483	12.3053	16.6093	18.5288	17.3177	20.3957	21.2106	14.7561	15.9366	23.9181	18.4235	18.9738	18.3602	17.3092	19.2468	19.5937	20.048	17.1023	19.898	19.5713	19.3951	19.4376	18.38	21.9983	18.832	23.061	17.241	14.9531	16.9063	25.2015	17.9123	24.0611	24.997	23.4258	18.0514
450	ENSG00000032444	PNPLA6	136.602	101.8	109.438	111.161	105.726	130.567	104.378	108.6	124.201	127.607	138.52	113.23	102.744	79.4693	143.494	114.792	107.456	130.217	79.1058	103.272	101.401	125.452	103.883	120.215	105.176	96.9652	109.577	95.1634	136.024	96.5105	141.585	136.81	101.139	115.421	99.0149	111.578	112.343	100.742	117.281	147.34	113.075	193.774	113.869	93.4537	200.413	120.595	90.0576
451	ENSG00000032742	IFT88	16.6105	12.2763	9.25683	14.3448	14.3505	12.4936	16.0238	12.2167	10.7554	14.2912	12.4218	11.2322	14.8008	16.1673	10.964	16.9925	12.8299	8.99121	11.5381	14.0059	11.2513	13.3342	11.4248	10.4262	12.0101	12.6767	11.5027	10.6156	9.26429	14.1861	11.2217	11.546	8.68075	8.74243	15.0415	12.6836	12.3261	12.2444	13.2608	12.1825	10.3093	9.54396	14.9471	12.2693	8.62635	13.7669	15.4107
452	ENSG00000033011	ALG1	29.4507	29.1156	33.6622	33.4415	30.3728	26.8858	35.1046	33.4582	36.3553	27.1435	31.1559	32.6596	30.1387	26.4087	29.5362	41.1711	34.2251	40.2431	29.2919	30.4811	38.0597	38.5444	30.2657	31.5688	28.7243	29.8992	32.5347	36.9174	28.4084	31.3278	37.6987	28.4219	29.6564	31.2478	25.2751	39.852	26.9015	42.9427	29.0952	37.222	24.5988	36.3733	33.027	46.8906	32.9923	44.8164	31.723
453	ENSG00000033030	ZCCHC8	35.4706	36.9084	48.0086	46.7107	43.4954	50.8866	48.7473	44.8828	43.7424	44.9924	37.3907	39.2841	44.7874	44.402	49.8212	38.7165	47.5109	41.4979	47.5779	51.1934	45.5487	41.6307	47.6022	46.4876	44.4427	36.1312	43.4618	43.5602	44.8076	44.9609	44.7682	39.8332	44.0915	43.1407	45.7937	40.1428	46.6497	42.1529	41.6883	37.5442	44.1942	28.8151	47.761	41.5005	25.5771	40.3891	47.5708
454	ENSG00000033050	ABCF2	24.717	24.9168	24.7651	32.1653	28.5602	27.8253	28.6315	25.5657	38.0368	36.6147	34.5175	30.4315	37.3201	29.7617	28.3762	33.0568	34.95	45.4656	35.2594	21.318	36.6352	34.9998	39.892	30.5646	32.3204	36.8164	26.5347	41.8262	30.6389	26.6045	31.2951	29.9308	37.6851	32.0326	20.9255	47.9733	34.0433	28.4901	28.1116	31.1661	21.236	23.7804	22.7027	44.3071	12.3624	26.525	31.5241
455	ENSG00000033100	CHPF2	62.5052	63.5585	67.9412	88.8374	74.0401	72.5905	87.7767	78.563	78.147	71.4353	68.8356	58.2168	73.1013	63.8513	77.8746	77.9014	87.7443	89.759	62.7526	72.7021	75.32	100.688	71.9573	74.2807	74.288	57.6311	74.7906	72.613	88.2432	80.688	78.7861	72.9884	65.4858	69.5063	61.8559	78.0936	80.4032	87.0993	69.05	79.375	69.6609	56.1054	80.4538	93.4652	61.5739	80.1119	78.4386
456	ENSG00000033122	LRRC7	9.85728	8.58252	12.9092	11.9197	10.6732	16.5958	15.5082	10.5192	16.3901	11.1942	4.5466	15.8412	11.5813	11.8636	16.4786	7.83255	13.546	8.57096	10.6345	16.8019	12.4903	12.0802	6.20232	16.7783	11.9222	5.9223	21.9958	14.1625	10.6777	10.1728	12.3035	9.22647	29.1981	22.9959	15.9002	17.696	19.5102	14.2566	15.3218	13.0807	9.40015	6.03433	24.8616	14.1103	8.10037	13.446	10.8981
457	ENSG00000033170	FUT8	28.0849	19.8784	19.3509	13.6482	18.0884	19.5963	17.1384	23.8234	15.6757	26.6964	26.3966	19.476	20.2955	15.9154	18.4159	26.1001	22.7721	18.5588	25.6577	17.9589	16.6673	19.9626	24.4228	17.8033	29.9059	17.8993	20.4502	18.1147	18.4271	23.7329	23.5093	31.5287	21.1374	26.3349	31.6613	24.4581	21.9292	22.3174	25.232	20.6646	29.3539	35.3058	21.0739	29.3848	35.2827	24.9816	23.2143
458	ENSG00000033178	UBA6	28.2573	21.7526	41.9251	50.0801	39.0843	38.9196	40.8986	31.5924	43.9622	32.6278	31.5173	52.3835	39.3246	41.0953	39.5679	30.797	37.3222	64.5743	36.8941	49.1948	41.5131	42.5433	37.4776	45.4217	32.1286	26.5334	46.1931	42.1243	44.3095	35.696	48.2122	32.7383	43.9877	53.5674	49.0096	44.3621	46.5782	55.677	32.4503	29.0354	25.9833	26.8398	30.9559	53.2557	35.2846	42.0097	29.9099
459	ENSG00000033327	GAB2	39.2308	38.4926	42.9504	45.4128	44.6028	51.1285	42.0542	46.7665	53.0704	43.5384	28.0565	43.6333	41.7396	49.1339	45.1485	31.4838	43.8905	41.5666	37.9295	45.7656	40.0601	37.0624	43.1268	42.0239	43.7234	61.6905	41.851	45.2971	49.3618	33.8843	35.5174	36.2022	41.7126	42.4177	34.1626	42.524	46.0159	27.0102	32.1195	56.5226	36.4396	24.963	46.481	56.5503	31.5215	30.5354	43.2634
460	ENSG00000033627	ATP6V0A1	55.9299	76.7954	64.9739	63.3096	66.0027	68.4656	65.4142	65.7476	53.2898	63.0449	64.1734	49.0857	62.8368	56.5172	65.0803	65.8538	65.0043	47.7718	41.8647	65.5035	55.6193	66.0963	56.3394	40.6676	50.4232	60.0569	61.5689	56.5894	70.6745	54.1674	40.7749	72.7007	57.6971	63.6999	74.278	65.8103	62.36	60.3098	56.0489	73.5867	51.8687	65.8085	55.9638	78.5693	69.0984	59.5681	51.4856
461	ENSG00000033800	PIAS1	51.9899	74.2175	68.0439	53.7107	60.2923	62.1887	59.8846	59.378	76.973	63.1686	76.0969	50.9906	50.8305	65.499	68.4347	56.3355	59.8622	72.1632	59.4463	62.3636	73.1161	59.7724	65.8301	68.5738	57.1029	68.5165	68.7193	54.1197	71.4552	49.1917	68.6031	64.4518	62.899	62.1821	46.0757	67.3816	61.6623	68.2793	52.9436	61.4415	65.6976	47.8194	68.8068	65.3074	34.2443	54.8502	56.6558
462	ENSG00000033867	SLC4A7	88.8588	54.8692	25.2424	26.9622	32.3407	28.6611	11.8952	14.2961	29.9502	72.0011	96.2179	38.9134	51.3768	52.9352	35.3554	19.4405	20.8575	24.5297	50.9364	54.0586	43.0523	13.0195	25.0589	35.1351	44.5129	37.7256	23.1525	39.7789	33.8605	16.9897	40.6756	62.1433	40.2268	32.4628	37.4448	39.0733	34.6866	23.9123	26.7568	23.2208	63.3723	97.4086	57.4161	27.929	53.9207	21.27	23.9956
463	ENSG00000034053	APBA2	70.3567	62.6993	65.6935	67.0837	44.4839	38.9716	48.7205	58.3952	61.0775	80.4174	75.1798	65.6499	70.1676	46.8031	67.278	43.3098	61.8604	123.919	69.2768	69.3778	67.4629	58.296	52.9088	102.913	90.1118	55.5196	118.819	76.8747	64.6784	50.0088	96.0872	108.651	98.4388	99.0367	121.295	70.7097	94.0985	66.5968	85.8016	63.2743	105.057	59.1148	157.181	49.5793	84.2173	46.922	82.4521
464	ENSG00000034152	MAP2K3	60.6116	54.1492	49.3868	60.359	68.9892	51.2103	41.0613	47.9637	56.7078	70.5737	51.0098	54.3959	60.8661	64.655	50.0376	44.7318	46.4468	63.311	42.7789	52.4961	77.3411	56.5883	43.5509	61.2522	69.7872	50.134	52.7646	85.0661	59.822	46.6653	69.4744	75.4374	69.395	55.2235	70.6496	95.1101	76.7141	55.9677	52.9176	57.7877	61.3647	53.6709	58.4861	92.4082	85.6702	51.3447	47.8329
465	ENSG00000034510	TMSB10	781.744	983.793	444.192	561.589	563.061	517.492	677.31	587.744	715.794	747.361	1009.92	537.791	581.142	570.213	624.507	947.627	582.258	751.168	761.575	543.512	496.008	886.144	578.171	718.778	695.036	683.135	525.9	668.973	518.69	733.414	1186.91	1051.78	734.891	497.244	765.998	962.879	704.52	873.478	722.864	711.173	761.412	1234.11	614.726	943.153	1274.33	1022.64	661.356
466	ENSG00000034533	ASTE1	11.7204	9.84201	10.9509	11.8974	13.8447	11.6652	14.8187	11.1966	13.4354	10.5644	10.5929	13.1367	11.8953	13.0525	11.2014	13.0802	13.5282	13.0712	11.8054	10.6707	13.19	12.9973	13.9329	15.6264	13.1558	11.5211	10.7741	14.8438	14.485	14.1115	10.4507	10.8387	13.0089	13.9135	10.854	11.2494	13.3291	14.1277	13.2471	8.47029	9.58471	10.4438	11.2413	11.9997	13.406	12.7176	12.4521
467	ENSG00000034677	RNF19A	103.813	89.1677	116.118	89.5667	134.318	121.941	102.564	121.708	193.734	120.335	92.0798	144.758	107.854	139.345	139.763	60.4391	166.391	180.771	181.332	123.964	184.706	90.8817	190.953	213.487	120.45	149.841	150.489	170.668	153.793	73.0725	130.297	88.8544	223.526	169.883	92.6269	147.023	184.364	99.2539	158.948	142.887	81.6189	99.8883	157.508	121.178	179.33	94.0406	146.306
468	ENSG00000034693	PEX3	8.74809	10.5216	11.1771	14.453	10.338	9.73625	11.7827	11.2073	13.8283	13.4759	9.52688	10.0636	7.4072	9.05365	9.28145	9.3708	12.2382	8.95883	17.3978	12.3651	11.2225	13.9259	13.4352	13.2676	11.5098	17.2751	9.53016	11.7964	11.3776	10.338	11.3783	12.8055	8.02863	12.8227	7.08952	8.66696	12.2315	10.3905	9.23216	11.616	8.99905	4.17955	10.9594	12.8879	9.95925	10.1363	13.6649
469	ENSG00000034713	GABARAPL2	68.4325	72.3369	57.2938	53.1643	53.4071	58.3602	51.9964	66.1995	59.7464	51.5937	62.6173	62.5202	59.6783	57.6434	57.2206	54.5759	57.2561	50.4859	55.7564	60.6895	47.8617	44.485	58.2956	50.6441	52.7706	64.9896	47.2722	45.3032	49.3771	52.1141	47.4685	50.2927	51.5609	49.7161	58.5215	46.6899	49.7358	47.181	66.9856	56.4251	56.5782	80.9702	44.5035	44.9381	76.8562	57.3965	56.6934
470	ENSG00000034971	MYOC	1.11766	3.94298	0.0747545	0.337882	0.063051	0.281172	2.31424	1.04949	0.859551	0.175944	0.933866	0.121694	0.264889	0.55617	0.137592	1.83217	1.41423	0.356698	0.260069	0.396372	1.41975	1.42281	0.975695	0.342001	0.226153	1.51807	0.110808	0.2597	0.0745916	1.23494	0.290351	0.233008	0.26439	0.142865	0.84823	0.116602	0.0359695	0.297451	0.437278	0.730471	0.692435	0	0.224508	0.684333	0	0.87211	0.454192
471	ENSG00000035115	SH3YL1	28.6453	31.7238	27.0788	32.2296	38.6253	27.7628	25.7955	30.7166	26.8771	25.5037	26.1279	36.7024	34.7431	38.2493	30.0937	22.8747	30.8444	30.8753	37.7	44.1532	39.0023	26.3793	36.2284	32.4669	28.4464	33.8422	27.7115	41.9385	29.3116	25.4512	28.6538	26.0742	38.9494	35.9855	54.9798	36.2319	31.6858	31.4151	46.57	39.4321	31.6245	41.3114	41.3594	28.1078	95.0801	30.074	40.989
472	ENSG00000035141	FAM136A	40.0264	35.9441	29.5769	36.521	36.0648	32.037	41.4144	38.9064	33.5987	40.9095	43.3893	31.6794	36.9365	35.9312	34.8491	42.396	39.9711	41.198	37.3377	42.5604	31.268	46.5607	39.2798	38.9325	45.1115	34.8078	36.6913	36.9475	31.9683	43.4198	43.2835	50.4019	41.2308	35.1774	54.1611	44.1111	42.405	42.7252	45.6456	36.7584	46.4087	37.242	44.0603	46.896	26.2128	42.3913	47.4815
473	ENSG00000035403	VCL	64.36	62.7437	59.3462	59.9781	54.1227	69.4108	58.1309	59.9921	86.4451	69.9245	57.6362	56.9033	75.3485	91.2473	67.1441	49.1563	63.956	82.3426	75.0253	72.617	138.384	43.874	52.6516	83.064	85.4655	103.634	64.2026	90.4758	70.6764	45.7389	58.9856	67.7677	106.086	65.1225	53.6816	98.7936	98.7774	48.3711	50.6164	92.2728	73.7013	45.1791	40.6244	76.4803	41.6818	52.092	46.1254
474	ENSG00000035499	DEPDC1B	1.65219	1.3655	0.495225	0.991214	1.5468	0.79341	1.1883	0.85621	1.75634	1.52637	0.689315	0.679529	2.49761	1.08799	1.15093	0.948047	1.12039	2.40434	2.27279	1.62975	2.39611	4.03652	1.79818	3.38894	3.00328	1.71484	2.31839	4.08495	1.44834	3.25881	5.65844	5.38874	3.6453	1.41704	3.98914	8.00024	1.97861	3.64906	1.38693	2.45981	3.28408	2.41478	1.53238	11.7664	6.84118	3.59064	2.19505
475	ENSG00000035664	DAPK2	21.5212	21.8417	23.8977	18.8704	32.3183	20.5592	24.8416	22.9791	26.2229	21.9586	29.7576	27.4315	25.1057	32.0236	21.3837	18.9109	18.5752	21.6592	21.4498	25.9013	33.0319	18.6288	19.2178	21.9067	17.4976	19.6664	18.1721	30.8327	24.1725	23.1444	17.5426	17.1372	16.5335	16.856	19.4695	20.5255	14.2096	13.1696	17.238	16.2484	10.8862	17.5765	22.4138	25.1658	16.7414	15.8205	15.9817
476	ENSG00000035681	NSMAF	53.108	48.1738	70.8079	57.1895	53.5534	60.9585	55.3337	52.1974	61.1534	55.6369	59.712	64.3282	64.4714	58.1557	63.4136	47.8132	61.9587	52.5919	62.647	63.7497	64.2089	53.7258	65.4726	57.9055	62.5532	46.2445	69.8885	66.3228	57.8309	53.6167	66.9513	55.8937	60.478	74.2101	48.3712	65.4293	68.7096	54.4347	61.9669	51.0212	51.768	46.9487	73.2799	62.2815	73.9384	53.8014	65.8739
477	ENSG00000035687	ADSS2	36.589	30.8634	38.4472	45.617	36.0582	38.1951	39.1047	35.3043	40.2542	31.299	27.0784	44.5856	49.8345	46.2934	37.8902	30.8166	35.8034	39.6199	54.2252	40.7662	41.4945	37.8342	35.7242	47.8521	40.8325	55.4155	43.8255	47.4687	32.2515	43.7182	42.8402	30.1985	55.4192	43.5683	62.284	49.5985	45.2691	44.1662	49.8749	37.5584	35.4752	45.9478	48.7042	43.1309	56.4726	47.3819	42.8902
478	ENSG00000035720	STAP1	42.5194	33.2712	30.4908	37.6491	24.6167	26.7032	27.5604	27.503	34.1254	42.1174	43.8387	33.5007	30.3207	21.6793	29.1335	29.5954	26.9962	23.5929	63.6211	36.2798	22.5612	33.5461	33.1094	31.4689	45.111	24.9297	32.9419	22.7464	25.3681	37.5898	33.7423	41.2245	37.8043	37.2206	49.3421	23.1317	30.7398	39.2505	28.2173	39.189	33.9809	49.6867	34.8985	24.6713	16.5128	37.624	29.4319
479	ENSG00000035862	TIMP2	150.185	212.147	162.607	174.371	144.684	175.095	136.21	239.937	173.628	94.9883	145.353	107.663	189.408	153.353	118.435	131.932	187.896	138.341	161.731	155.855	112.592	81.8694	166.505	133.837	81.9331	271.573	80.3863	77.7423	116.083	110.434	87.9458	82.927	135.003	77.0405	80.6521	87.9203	77.5484	73.2501	129.624	163.495	102.572	109.498	75.298	86.1234	94.2346	105.517	149.644
480	ENSG00000035928	RFC1	80.6694	65.7528	67.086	49.6297	63.4999	52.9939	50.6587	53.4435	47.9196	68.3661	86.6011	61.338	56.8009	59.7887	68.2334	53.5736	54.1411	48.7104	73.1002	55.8245	47.1215	59.0701	55.8581	54.5237	65.9886	58.4386	62.5212	58.7185	58.7533	53.3879	64.6842	83.5185	58.9025	56.5336	56.7115	48.2911	56.2704	57.2865	51.3516	60.2407	83.0021	56.1098	60.5154	70.4693	47.246	55.1029	49.2916
481	ENSG00000036054	TBC1D23	30.258	24.5765	25.8366	26.4532	27.4153	25.9703	27.2026	28.2516	25.5713	22.1837	27.5416	26.0724	34.4034	33.016	25.1358	23.6301	25.7572	22.1108	33.3282	30.7895	23.0778	21.3952	26.6481	25.1374	29.4532	26.0753	22.9498	25.6336	23.1218	28.6139	29.3962	24.5199	25.4479	26.0443	43.4052	26.5752	23.7734	22.8933	32.8418	31.4118	32.4089	30.0406	27.2705	23.5421	27.4417	25.6995	32.2245
482	ENSG00000036257	CUL3	90.5185	79.2031	68.2693	61.5428	56.1807	61.3897	50.5299	66.0017	56.0182	76.76	80.889	63.5808	75.0889	69.3859	55.063	63.8505	57.7925	50.2793	70.6557	68.977	56.834	53.6783	60.9908	52.0695	91.8993	71.3354	68.427	64.2773	57.8155	67.267	66.0516	95.2244	74.1212	60.59	67.2053	66.2131	73.1518	56.9094	66.762	65.9641	82.1963	92.2306	60.3369	59.5304	97.0477	61.1717	70.8166
483	ENSG00000036448	MYOM2	1.8204	2.57386	1.98092	4.2686	1.68848	2.81126	3.00352	2.56029	2.16673	1.6892	3.01742	2.68887	1.95758	0.784935	3.47642	2.55391	3.11515	0.72987	2.29447	1.5135	0.512177	3.8078	2.22414	1.44633	1.25076	3.10384	3.37403	0.913271	2.69447	2.58293	1.30873	2.19385	2.46274	1.67989	2.31453	0.729694	2.35242	2.70876	1.78316	1.20468	1.64327	2.53648	1.6991	0.429204	7.40682	3.39375	2.3033
484	ENSG00000036473	OTC	4.71172	15.0502	7.01384	2.83347	7.0246	11.6339	2.48511	4.82812	5.54671	4.90107	6.66828	2.77456	2.18288	6.15138	5.86802	2.48563	5.95348	2.00264	3.58322	0.942231	1.20847	1.06446	5.62094	1.14021	2.03985	4.7041	3.10148	0.99648	6.01794	0.306496	0.435889	0.698875	0.966717	0.321682	0.424631	0.27969	0.783115	0.093048	0.872915	1.31828	0.310071	1.02377	0.224751	2.27847	0	0.498872	2.56703
485	ENSG00000036530	CYP46A1	10.5332	8.77292	11.6519	12.1397	13.0651	8.19565	11.5004	10.2022	7.3138	11.0102	14.3356	8.7974	13.7169	13.4703	9.22396	11.4605	11.9682	7.43883	10.714	12.7252	9.78563	12.5153	10.5536	7.21131	10.7289	22.1327	9.05875	8.12114	8.28593	11.5479	7.71311	8.71312	13.4901	6.16554	11.4358	9.4177	7.61118	8.80754	6.96232	8.74372	13.1877	9.19789	6.09584	12.7656	6.06081	9.87962	10.094
486	ENSG00000036549	ZZZ3	32.5343	24.1009	33.9523	24.6142	28.4627	28.9359	29.3851	22.7875	30.7331	26.6017	27.7191	30.3773	27.747	32.6516	27.7396	25.2807	29.5204	35.528	36.1883	35.5141	28.0591	25.2947	34.2618	34.3495	28.8434	34.6038	31.392	29.429	27.186	29.9895	27.24	30.0481	30.0993	30.967	29.8457	27.2106	33.0486	27.9073	29.5505	38.194	28.3258	24.6667	37.8354	29.8994	13.6992	27.3574	32.748
487	ENSG00000036672	USP2	1.16105	4.88628	1.88596	0.879279	1.32108	1.7084	1.52603	1.39133	2.55238	1.8771	1.9138	0.755194	0.946543	0.696448	1.25798	1.08683	1.51195	1.89466	1.41417	1.50011	1.21059	0.375234	1.28118	2.45067	0.764969	2.32073	1.59403	0.695073	1.41133	1.29122	1.20058	0.514831	1.3526	2.32285	1.57161	0.713908	1.14098	0.769357	1.52526	1.73071	2.22699	1.17886	0.822679	0.724683	0.2774	0.408894	0.743957
488	ENSG00000036828	CASR	2.5333	3.54519	1.89176	3.49031	2.29163	2.24914	1.23515	2.44273	1.37656	1.82421	2.586	2.68397	1.24296	1.64273	1.90425	1.25913	2.61029	1.21504	1.56053	0.838336	1.62871	1.23247	1.81606	1.50979	2.21131	3.49334	2.44061	1.83863	1.39771	2.59222	2.03994	2.54599	2.06889	1.42423	4.09701	1.29337	2.99249	1.73445	1.82136	2.42529	3.23848	5.09356	1.33567	1.99442	2.92773	2.40713	2.07834
489	ENSG00000037042	TUBG2	20.0361	27.1402	26.7608	31.6428	28.7281	32.9336	36.6997	32.6966	31.7605	26.4738	25.9142	18.5392	25.6446	20.6322	33.3007	30.2135	35.4301	36.2007	23.5618	27.158	22.4608	27.7808	30.3381	29.3831	18.7125	23.7824	29.0333	16.6707	32.2012	25.1146	25.8611	18.2185	25.7246	23.8469	10.3439	16.4622	25.8513	24.2719	25.5083	35.4579	26.3069	15.2083	25.7663	23.033	10.1981	20.6317	28.4315
490	ENSG00000037241	RPL26L1	7.74494	11.7735	8.04829	8.70979	8.626	8.41341	10.0196	8.72181	8.66403	9.36398	10.6385	4.90641	6.4621	9.32839	7.22433	11.0691	8.73896	7.44797	8.97937	6.63993	10.252	13.7085	9.53667	6.59437	8.88153	7.64982	6.81508	11.2033	9.3076	8.69802	11.1296	10.796	7.69083	6.06144	14.5266	12.5229	7.64777	10.4049	7.0814	5.51628	9.1658	12.2074	6.30434	16.968	6.80139	9.48716	6.74464
491	ENSG00000037280	FLT4	183.909	151.239	298.072	235.586	294.082	339.407	196.476	233.895	162.362	200.943	94.625	169.248	199.601	287.947	248.299	126.664	228.762	129.81	90.0531	188.573	225.341	99.7765	227.503	104.701	145.676	181.275	128.854	181.108	264.053	110.367	65.7085	98.9184	138.464	111.33	79.4971	152.425	102.183	81.2938	140.732	127.975	105.808	95.8458	101.63	175.657	76.1246	87.6872	187.274
492	ENSG00000037474	NSUN2	87.8321	42.838	59.8099	85.7494	64.8346	62.7605	116.835	110.068	80.2091	109.953	50.0161	63.0927	98.0695	65.7625	68.8668	96.6675	117.455	84.0712	69.1841	91.7678	77.1589	121.612	125.171	96.9537	109.664	56.4176	66.5216	77.2888	63.5292	105.766	84.4158	105.87	79.4896	75.5008	94.4237	80.1919	63.8096	129.137	141.855	77.9739	94.7557	66.5611	115.427	73.4501	71.6648	113.547	124.705
493	ENSG00000037637	FBXO42	38.5763	51.4317	55.6488	45.0302	55.3892	47.4422	50.084	45.144	60.0999	31.9707	39.1	49.5214	43.5812	51.048	47.2782	46.2004	44.3292	51.7453	35.4841	50.491	45.1353	47.0629	38.639	41.8292	29.8846	47.641	46.3453	38.0364	42.977	37.3606	37.8362	36.2431	33.4367	57.1465	35.8338	32.8515	34.532	39.5885	30.9549	52.5523	32.0318	38.8622	42.1364	33.5489	48.3004	46.6724	36.3609
494	ENSG00000037749	MFAP3	23.5736	19.7217	26.8146	26.1456	30.0265	32.4486	27.0287	25.2077	25.7496	20.1155	23.0594	24.2591	31.8484	46.5457	27.2897	20.2966	27.5821	24.0802	24.5266	29.8267	33.6299	22.5477	27.4302	25.842	20.1879	26.0183	22.163	32.6996	28.9981	25.7225	23.0601	20.1183	27.3563	25.4344	24.2644	26.5509	26.5992	24.8269	23.8972	27.4356	26.5973	14.985	24.8583	31.751	28.8043	24.9008	24.1131
495	ENSG00000037757	MRI1	54.5457	52.142	80.3659	59.8403	80.4687	45.7417	98.3034	80.5491	75.7985	61.8565	55.4262	70.8299	61.6739	58.0071	55.7487	60.1729	78.4429	87.0526	57.5006	60.3498	75.0761	78.1817	74.7909	80.01	54.9491	73.5919	86.3369	71.996	52.5202	72.4316	69.0682	53.577	77.6451	88.2321	59.6762	70.3799	49.5228	74.2004	77.0323	72.3891	54.8925	58.1296	83.5006	76.5622	47.0915	67.6975	78.0984
496	ENSG00000037897	METTL1	4.79165	5.6034	5.72482	7.06576	5.86147	4.54468	8.37364	5.17469	4.57969	6.15113	6.0151	4.14827	3.98576	10.0507	3.82182	8.8625	5.67978	7.73862	5.95064	6.08243	10.282	8.30744	6.03405	5.24751	7.81083	3.89529	6.3724	11.5144	6.28957	7.55028	5.69405	6.81787	7.70439	4.34324	8.83354	10.4765	6.26476	6.75002	5.25857	4.17584	5.23954	12.0905	3.70965	9.93766	4.1252	7.39108	4.87859
497	ENSG00000037965	HOXC8	3.3044	1.69903	1.6065	1.03584	1.76456	5.14542	3.38664	3.3331	1.82093	4.04836	3.70736	1.52941	2.17457	1.65324	5.39451	4.00545	6.18309	2.74929	5.07898	2.43437	3.19032	2.49916	5.6888	3.76687	4.03055	7.40258	3.13245	2.81821	6.86795	4.107	2.93283	2.49165	2.21336	2.54514	1.12881	1.77343	1.87116	1.44781	4.91414	4.0257	4.19406	4.82034	1.76515	1.02107	3.19033	2.17934	4.01789
498	ENSG00000038002	AGA	13.2269	13.7325	12.1022	19.0875	15.6956	18.2131	20.2933	18.2134	18.7285	13.7995	12.1034	12.7531	13.144	14.6966	18.0543	18.3503	20.9278	22.0405	18.8967	19.5885	16.3446	21.5288	21.8031	20.6417	16.0577	17.9714	13.1363	18.4469	21.2567	16.6114	20.5291	14.5844	18.178	14.5319	26.0639	16.7298	21.5599	21.0909	20.636	20.2232	13.6151	12.1264	19.8445	19.0617	23.4403	18.9568	21.3369
499	ENSG00000038210	PI4K2B	17.7694	15.2256	16.9052	18.7009	13.5387	16.2047	18.7231	17.0206	21.207	15.393	13.7264	22.5792	23.6021	17.1785	15.0393	14.5313	17.7833	19.454	45.2538	23.5285	14.759	19.2697	18.6165	23.5162	22.0907	21.2323	21.208	17.6832	14.0951	23.7165	25.6956	20.0262	22.2433	24.2932	19.4473	23.6744	18.9856	23.7742	24.1491	20.1164	20.9243	24.7421	21.2027	26.0451	30.2874	23.9715	24.3171
500	ENSG00000038219	BOD1L1	189.337	129.615	152.187	174.629	169.893	162.351	164.641	137.302	155.618	206.418	164.902	179.841	215.907	181.705	153.035	178.872	143.766	143.048	167.534	149.174	145.49	149.33	153.58	171.7	184.309	139.923	150.601	177.475	186.412	166.464	141.15	177.335	147.125	143.507	178.016	164.266	180.359	171.158	136.723	137.163	179.516	124.887	207.749	140.773	134.912	166.643	114.148
501	ENSG00000038274	MAT2B	85.0634	82.9844	90.5451	109.164	84.9362	86.9255	85.2818	98.2796	99.6596	80.0106	68.6572	96.4916	99.3209	96.0249	88.9467	78.3688	92.2884	96.1046	106.768	95.176	96.9285	92.6749	109.43	105.556	92.5669	101.95	98.75	88.7787	81.6129	103.048	118.867	90.2397	88.5363	100.824	111.777	82.8426	103.464	99.4626	109.648	109.822	92.9211	90.1031	105.383	87.7526	130.364	98.4013	121.173
502	ENSG00000038295	TLL1	9.23121	6.82214	7.68651	5.29298	4.47503	12.2943	2.26865	4.1728	3.94189	8.93989	4.72157	6.98343	4.85929	7.96484	8.37607	3.15906	7.36448	2.28726	5.82325	7.82475	4.76345	1.53047	7.68519	4.08455	7.13025	7.35558	5.34886	3.18373	6.02164	2.98488	7.91075	2.60193	5.07258	4.89498	1.76175	3.6296	2.39616	1.97485	3.5971	2.88811	5.01209	5.17305	3.31761	3.41515	4.74919	2.86291	3.61077
503	ENSG00000038358	EDC4	100.695	86.4475	108.213	93.8679	120.918	106.238	141.348	93.3092	100.559	138.106	130.556	100.811	123.943	83.731	112.908	127.435	109.591	131.231	63.8086	122.092	124.491	140.921	104.604	104.367	109.805	86.5108	126.933	103.758	133.434	92.5736	122.37	120.374	107.7	111.979	174.363	123.309	123.107	110.141	97.6731	90.7748	109.344	78.6008	134.547	123.746	108.115	122.429	110.736
504	ENSG00000038382	TRIO	56.1469	47.6246	71.9211	71.1795	63.499	69.6467	45.7111	45.199	73.3021	78.5031	38.2485	60.4147	55.1824	55.486	67.3989	39.785	53.433	69.2016	61.094	68.6794	61.2714	44.4792	64.7814	49.9742	70.1465	59.6726	59.1326	51.9428	69.2326	40.6688	54.787	55.2194	82.739	57.753	62.5551	81.6901	69.0546	55.886	55.3724	52.6998	60.6325	51.0555	62.7706	92.3771	42.5205	45.2699	44.4848
505	ENSG00000038427	VCAN	4.57441	5.13463	4.3089	6.15679	1.0487	16.0852	4.36699	3.62038	5.04669	3.26542	7.59483	5.73038	7.83011	2.8892	9.41163	3.02405	4.76342	11.5737	14.6332	4.1277	5.76968	4.28397	4.47681	7.81986	8.45209	8.64885	5.07292	5.59483	10.5194	5.49466	4.87319	0.720492	6.96545	3.82998	1.11529	3.04568	22.6277	3.97118	6.40886	7.44064	5.19727	2.74518	1.77405	4.78368	20.185	6.35088	3.85199
506	ENSG00000038532	CLEC16A	43.9255	48.5957	53.0102	40.281	36.8957	49.9627	38.0471	47.529	40.8146	45.6174	43.6594	44.6713	40.3591	31.9709	42.9515	45.2848	42.4366	43.073	34.8634	29.6219	40.4844	44.2396	39.5218	42.2803	41.3492	45.1864	48.325	32.8575	42.7955	44.6306	33.7766	41.7911	46.3748	44.2815	43.5076	37.872	44.3399	45.5347	35.6076	46.7418	41.7915	46.7113	37.4549	31.9548	41.3583	43.9859	48.4195
507	ENSG00000038945	MSR1	10.5792	13.5663	21.4689	26.5003	7.56432	16.5254	4.54967	10.9787	23.2073	6.17236	10.2465	15.6762	23.676	15.9459	12.4422	7.09591	8.8928	32.0703	9.06498	13.9297	11.3194	5.90937	12.387	21.8641	7.14157	21.008	9.24417	8.21458	15.9385	7.29005	9.58626	5.39669	10.7128	9.81092	13.9072	11.0175	16.1159	4.73989	11.9678	12.1612	9.34931	6.00922	8.99532	15.1252	19.9303	7.20042	10.294
508	ENSG00000039068	CDH1	8.12969	6.02695	7.2996	3.28086	5.62944	7.10842	13.2824	7.17798	7.62968	4.47501	7.2253	6.00698	3.13777	6.60361	9.47167	13.0197	5.38191	7.25342	5.02531	4.19402	6.22343	13.0075	6.85144	9.348	4.10314	5.39253	5.80742	4.64876	4.14782	12.6344	3.51813	3.64552	6.20891	4.04095	3.05698	3.98905	5.79425	10.8144	3.66653	4.0069	4.93318	3.98427	2.66835	2.33383	2.82365	13.7429	3.00258
509	ENSG00000039123	MTREX	44.995	43.5119	39.5102	42.9191	48.5304	43.8061	53.5506	44.5727	49.4217	38.8264	51.7833	50.0613	43.4429	50.9211	42.62	52.2542	39.84	43.896	40.2822	49.1447	43.377	45.7461	49.4035	47.2787	42.7144	35.684	39.2288	48.8578	37.6829	56.3492	46.3306	36.9991	45.4818	47.5273	43.7016	57.0949	38.5953	59.5076	51.2139	46.9103	40.5536	65.9904	39.5219	46.1458	54.5156	58.1874	44.1362
510	ENSG00000039139	DNAH5	0.429029	2.72265	0.201646	0.517046	0.344981	0.720775	0.649949	0.894316	0.10841	0.413425	1.09287	1.21131	0.489366	0.57148	0.788724	0.251638	0.816135	0.0758444	0.641988	0.731005	1.46522	0.70929	0.196548	0.204831	0.64569	0	0.621783	0.525186	0.569559	1.48686	0.323761	2.11245	0.948567	0.760136	0.707642	0.218349	0.792928	0.829969	0.872789	0.0657061	2.34473	1.24304	0.448255	0.22901	6.89534	0.637025	0.733916
511	ENSG00000039319	ZFYVE16	21.1706	26.576	46.726	18.2003	29.6125	44.8848	27.4296	28.3099	35.3926	20.9278	18.6699	43.8056	41.2879	51.4734	36.1948	13.0611	32.377	21.8822	38.7136	32.1948	29.0545	20.8738	33.007	35.6304	22.9285	43.6612	17.783	24.7437	34.8244	25.2177	22.5671	17.6001	36.8063	25.8694	23.2321	33.6232	25.1712	29.4547	46.343	28.1642	14.0475	21.6636	23.7806	19.6592	67.6874	31.4224	41.0293
512	ENSG00000039523	RIPOR1	236.051	187.739	239.216	176.845	212.821	215.669	157.204	172.226	193.315	254.816	170.792	222.385	171.283	183.424	185.902	154.693	157.213	186.377	132.057	202.201	165.821	159.685	156.805	172.466	219.348	147.258	174.103	163.667	217.525	135.182	132.384	157.646	168.559	188.659	155.026	151.476	153.444	147.901	141.662	205.301	170.603	159.624	180.639	145.67	144.485	138.48	138.318
513	ENSG00000039537	C6	7.13084	8.97991	3.91079	13.2353	8.7734	8.5199	2.73417	7.77309	7.05995	7.20119	8.66451	5.17581	6.06695	7.58159	5.20842	4.12229	8.56423	9.95621	3.78707	10.6195	12.4543	1.67803	6.77964	4.67369	13.7286	7.47993	7.08243	7.23853	8.99434	1.89694	2.24192	5.38324	8.46898	8.5226	3.43906	7.74733	2.92698	0.95691	3.81321	3.83761	7.70624	4.32796	11.0577	4.12651	4.12248	1.35204	5.30255
514	ENSG00000039560	RAI14	75.0126	67.8699	58.4937	65.6663	66.0796	67.9835	42.9768	36.459	54.9136	61.769	46.0383	39.4795	54.8489	65.8467	57.3509	37.7044	35.7942	34.2045	35.8872	44.8533	43.9644	32.7627	37.3511	36.6684	40.4961	45.3791	28.031	43.309	61.3251	35.0785	29.1451	32.2743	41.1443	24.7079	20.3615	25.4109	27.6986	26.0321	28.6984	29.3141	28.6483	25.8977	26.2565	45.9016	30.5614	36.225	33.0124
515	ENSG00000039650	PNKP	69.2019	75.5095	96.0454	92.934	89.9244	82.0834	110.34	89.702	70.3929	84.8931	73.0057	85.7882	96.4134	71.2124	89.684	94.775	86.6006	79.7228	87.6817	88.3342	92.144	110.059	78.4631	80.1465	80.5827	65.9974	100.345	83.1209	93.5246	115.905	85.1001	81.0353	81.6002	95.0031	88.2778	89.4048	91.5926	107.337	80.6939	81.3936	66.7657	77.696	108.785	91.5623	106.986	96.0499	96.6453
516	ENSG00000040199	PHLPP2	18.1512	21.6444	19.3235	17.2009	15.2506	15.038	12.1888	14.2935	15.5235	18.7413	14.7499	21.4311	17.7921	18.5867	16.1215	17.9039	14.0307	15.0184	14.4883	14.4515	15.935	13.0871	15.1715	15.2191	22.2055	14.5003	15.0722	15.1161	17.2802	14.041	16.5387	19.5006	15.2492	19.9208	26.9894	15.5119	16.4101	16.2175	15.2603	13.2698	16.2968	14.7888	19.0394	16.3178	11.6884	14.9978	13.9568
517	ENSG00000040275	SPDL1	7.0014	7.10242	10.0574	7.3442	8.55899	11.6754	11.4673	8.89529	10.3504	7.42341	8.32782	10.4363	8.38826	14.2398	14.1105	9.07537	9.25252	7.8218	12.2092	11.0979	10.4645	12.7394	11.3404	14.0075	6.1024	8.49309	7.97055	14.0464	13.821	12.1884	15.1714	10.2029	13.2476	11.9702	16.8381	20.4257	13.3325	14.7611	12.0511	7.29921	7.5657	12.8655	12.7861	18.676	7.99832	13.0379	9.37419
518	ENSG00000040341	STAU2	26.8224	22.3158	18.2083	14.8924	16.3971	20.1392	18.1803	15.2637	16.9182	27.4955	19.7991	21.6777	15.1443	13.6206	20.0578	13.4833	16.366	18.1946	16.2162	21.3652	11.792	17.5156	17.3679	21.6985	20.9976	20.8079	25.1404	18.4527	16.6941	21.2981	24.5431	25.225	22.824	22.5913	17.8268	19.3433	20.1358	17.7942	16.2161	17.9975	21.9373	13.5401	18.1779	16.1935	16.8696	18.5885	19.9027
519	ENSG00000040487	SLC66A1	25.5234	23.0421	28.5608	22.4519	25.2574	24.5223	24.8931	20.5805	21.7864	24.4805	21.4711	22.164	22.3673	17.4231	25.7488	24.4949	22.3255	20.919	17.468	22.3925	21.3888	25.9382	19.9584	19.939	23.717	20.6191	24.8738	19.4361	25.6321	21.4125	15.0746	20.3254	16.9951	24.1897	20.7846	18.6811	21.8681	20.6169	16.6634	19.5837	15.8347	15.8451	22.1681	17.4871	17.1299	22.5013	16
520	ENSG00000040531	CTNS	23.4412	29.2133	40.451	28.2449	30.2926	39.6622	36.1052	33.2197	39.2439	29.3008	22.6877	26.4022	34.3205	24.0413	38.3804	30.1488	31.8895	34.4087	19.5131	38.3656	27.7601	29.7738	34.5836	31.4087	22.7024	25.6303	33.7117	24.1391	42.0292	36.1934	25.3777	23.9698	26.2557	28.8988	14.9609	19.6774	32.8282	28.4773	22.4905	33.59	20.4076	20.2989	35.7827	28.2106	19.894	25.2775	31.2114
521	ENSG00000040608	RTN4R	1.26811	2.6064	1.59586	0.924008	1.11305	1.24763	3.88283	2.1042	2.04906	0.980665	1.9781	1.45273	0.475376	0.919447	1.76183	5.2485	1.60024	2.35027	1.31856	0.7946	2.04803	4.02527	1.33257	1.88576	0.894688	0.909156	1.15654	1.17854	1.06035	4.91839	2.04036	1.09235	0.675248	0.701413	2.38999	0.639896	0.832501	2.89887	0.754282	2.92425	1.39649	0.868994	1.95837	0.519021	0.943094	2.92939	1.86166
522	ENSG00000040633	PHF23	35.5122	33.2197	43.5105	41.9226	32.3714	38.038	48.6419	44.9186	40.4988	39.6015	39.6419	38.3138	41.9998	38.093	38.9465	47.7813	40.2081	43.8225	33.0772	36.136	36.1335	56.2245	43.5369	40.0001	30.564	31.8473	37.3674	36.7813	35.912	43.286	47.8679	40.9141	30.8771	42.9824	33.7803	38.4922	34.4924	53.501	44.2373	38.3489	31.8991	39.1915	39.0929	34.6868	36.7663	53.6609	45.8572
523	ENSG00000040933	INPP4A	43.6251	37.8288	73.1092	56.0613	59.9365	59.6977	69.1473	54.2334	70.2051	51.229	35.6547	69.1693	68.0716	67.4826	63.5121	61.1506	57.8404	85.7337	46.9063	63.1603	64.181	81.1296	51.1144	75.5008	49.7983	47.4066	70.1752	71.25	55.4882	70.308	61.8292	56.0818	63.8863	72.5386	60.1384	77.0862	68.5968	87.6643	67.1688	53.8432	54.7617	45.5361	73.8634	91.4676	64.597	81.1626	54.8363
524	ENSG00000041353	RAB27B	2.28575	2.0671	3.74184	2.97542	1.86065	0.918052	1.64035	1.06632	1.52452	1.88961	1.12997	2.41808	1.05761	2.53372	0.75045	0.87657	1.634	2.19295	1.44853	1.3826	4.23783	0.679752	3.50476	1.61061	1.44364	0.927657	1.88849	1.72646	1.04162	1.08264	1.27774	3.91898	1.37871	1.47964	2.43021	1.86055	0.788636	0.477344	0.854069	0.446791	2.06153	0.979619	2.37564	1.93464	0.889017	0.907869	0.734573
525	ENSG00000041357	PSMA4	65.8702	67.7281	45.6205	68.45	56.8941	52.4332	64.9299	64.5954	58.6841	64.4594	72.3674	49.5776	61.0115	67.3207	47.2637	79.7899	60.2161	57.039	70.9882	59.6507	53.3231	83.5413	71.6884	59.5937	83.5551	68.0066	49.0729	61.8958	47.5312	74.0662	84.3539	86.9896	57.4225	46.6608	57.1336	79.2654	60.2552	70.7518	65.0115	50.4193	72.5786	57.381	46.9827	91.9242	31.2904	74.7233	66.2163
526	ENSG00000041515	MYO16	2.19786	0.895415	4.85619	1.99387	1.37541	1.08891	2.30144	1.11558	1.28936	1.19466	0.616323	1.15678	0.731354	1.34351	1.23178	2.73831	1.31254	1.04372	0.484922	0.723416	1.37442	1.15494	0.570599	1.23327	1.03704	1.59243	1.17115	1.99885	1.32777	2.66788	1.44098	0.666609	0.938517	0.903454	3.76598	0.53641	1.00067	1.02822	2.5037	1.24968	2.05501	0.24585	1.92922	1.17946	1.05522	1.73977	0.661515
527	ENSG00000041802	LSG1	48.6993	45.513	46.5512	83.5081	56.747	48.1164	57.3273	48.3893	74.6784	61.8424	44.1882	51.1077	81.891	65.4187	53.9002	57.7236	54.8036	76.0223	53.7677	90.4103	60.0791	51.7944	53.9328	85.4421	59.0625	43.3725	49.2614	65.4275	56.4469	52.6906	86.7002	58.3329	57.2772	55.1811	78.8181	67.4368	55.7017	58.3101	63.5988	84.6908	60.6357	48.5458	84.7488	63.0603	45.0825	55.1913	61.716
528	ENSG00000041880	PARP3	16.4819	17.4234	17.9602	18.7478	26.3266	18.3534	26.9089	22.6279	17.5404	21.7401	19.6934	17.7421	18.8236	17.9045	18.5777	24.6927	20.7359	19.6894	22.074	22.3315	23.3764	28.2821	16.9557	15.7764	24.075	18.0868	22.2809	20.6024	20.7847	24.7418	15.2131	13.6545	23.176	18.283	11.1535	17.8697	20.8864	22.5889	15.8859	16.4456	18.1505	19.2914	19.2993	23.4445	14.0211	21.8249	17.5681
529	ENSG00000041982	TNC	45.4495	59.904	62.3045	50.8578	33.9939	48.4163	145.447	52.58	37.342	60.8541	24.5705	32.7686	37.8638	61.5618	38.7078	114.34	42.0163	47.4368	56.7886	40.3105	54.5388	117.07	37.2912	43.4794	76.016	64.2091	49.6386	53.9793	45.2336	87.5108	44.3941	36.5517	77.2799	22.6525	38.528	35.5383	24.6988	75.5132	34.8736	10.9339	66.0356	31.065	23.4722	40.6574	24.4662	91.0658	38.381
530	ENSG00000041988	THAP3	17.0438	18.8012	14.4376	16.0842	17.4681	15.2472	21.8075	17.4437	17.2481	14.9452	21.9818	12.918	15.6696	14.472	17.0517	21.8841	18.7206	15.5171	13.1515	15.674	16.2713	20.7737	19.5806	15.5962	14.139	13.3467	14.2733	16.6964	16.7507	15.8464	17.9469	17.6561	13.8466	13.8698	21.5623	17.082	14.0514	17.2597	17.6693	17.0066	15.0929	20.1399	17.7142	15.1766	18.3318	18.1781	18.1882
531	ENSG00000042062	RIPOR3	91.7593	94.3532	148.662	100.753	117.6	137.403	79.8074	119.206	144.202	99.9732	85.7875	91.2428	129.725	82.3578	107.677	57.5518	132.449	120.44	75.6799	137.273	82.9259	56.7204	100.949	94.3165	81.4865	94.7992	102.349	62.4487	108.494	52.5716	89.6295	83.5764	66.5881	78.1517	76.691	52.0492	68.0745	30.2303	91.3499	89.0296	99.977	58.9815	80.6958	51.6844	57.2904	43.0172	81.6658
532	ENSG00000042088	TDP1	21.8777	24.7668	21.7819	21.8084	22.7973	18.9071	21.9275	16.9677	23.6921	25.7263	17.9237	27.2813	22.7319	20.1532	21.8787	21.8613	18.0822	30.6358	25.721	21.3703	26.4598	28.4095	21.9708	28.9548	25.3694	30.4364	23.8451	25.2327	22.494	26.7664	30.447	27.5007	33.7691	27.5232	20.7127	34.5099	27.016	32.7028	23.0331	26.1009	25.9931	31.1671	29.7711	32.6095	26.7748	30.803	23.2165
533	ENSG00000042286	AIFM2	18.7357	21.9867	22.5535	16.7635	21.0862	25.0064	22.5551	19.6272	22.6798	18.6013	20.9089	22.3877	17.8552	19.6869	25.8882	16.4874	19.8119	18.8442	18.7607	19.0851	19.5297	20.992	19.3487	23.0272	18.5824	14.7259	25.6884	18.286	26.6496	16.8741	17.5603	18.8181	20.3571	26.6614	15.1721	25.2076	23.8821	18.5217	19.2869	23.5894	17.8479	20.5603	21.6339	25.775	24.2894	21.0211	18.1935
534	ENSG00000042317	SPATA7	4.07543	5.98704	7.95706	4.25853	6.38738	5.5349	4.62148	6.49341	5.65849	3.26843	4.55113	5.64729	5.12307	6.35724	4.98531	4.26741	5.13459	4.66348	5.39486	3.43956	4.76798	3.47975	4.60519	4.98633	4.63767	5.47377	5.07121	2.39327	4.39825	4.593	4.28661	5.34226	3.82228	3.72309	3.66076	3.04546	5.40596	3.17703	2.69802	5.14104	4.87932	4.57932	3.22648	4.82489	2.65925	3.70073	5.9597
535	ENSG00000042429	MED17	40.25	32.2708	42.1266	41.8487	34.601	37.1274	40.5779	35.5355	34.7371	42.9977	37.3725	44.9978	35.7454	36.9338	35.8177	32.5584	34.5879	45.9308	53.6766	42.7438	35.3173	38.5471	34.4797	38.0416	43.1803	43.8376	42.5229	36.4014	40.0756	42.7026	38.2724	47.8051	43.3616	47.9242	41.3131	36.0058	38.5119	42.7974	42.8257	42.0922	37.2833	47.5195	42.8683	32.956	38.3941	40.7398	45.0316
536	ENSG00000042445	RETSAT	37.8624	34.9622	46.6847	48.0244	50.547	57.5632	45.0118	45.4702	54.7055	47.9021	35.1052	42.3627	45.8637	43.7288	63.9588	32.6233	48.3078	64.7207	36.8593	47.9646	51.9465	42.0535	43.8167	64.0681	40.8056	42.379	48.7692	48.7449	64.8272	34.5541	51.4559	38.6098	49.4583	50.5156	37.488	46.9314	56.8619	43.1442	36.8032	59.4844	39.7005	24.2378	56.8711	54.8842	30.3853	38.4835	45.1138
537	ENSG00000042493	CAPG	43.4622	74.3681	48.2533	34.3549	42.5838	38.166	48.3164	52.8046	71.9124	47.4532	99.0761	49.2447	34.6391	34.8412	39.7322	61.5964	55.7543	92.4719	64.2146	33.864	34.4296	67.1731	54.2284	53.8622	37.8357	36.6407	47.0991	38.2095	34.3037	55.8662	51.3353	35.5226	40.4416	52.3084	26.5088	37.9433	34.5318	59.2699	38.8824	38.3994	31.1794	57.1158	33.192	39.4206	59.0276	68.5503	39.7954
538	ENSG00000042753	AP2S1	54.1412	61.1345	42.2522	51.2999	46.8022	44.7114	40.1439	54.8359	50.1259	46.9145	67.2831	54.0783	56.0961	53.3994	45.8256	61.396	50.7472	51.9403	43.2693	46.8712	43.2026	48.6181	47.823	40.8192	45.041	45.849	31.061	46.227	46.5047	44.9824	53.7045	50.3059	40.7147	37.0777	45.5943	51.2236	40.9126	46.3386	55.3006	55.0798	42.7269	103.665	31.5699	54.5918	85.5424	58.0753	45.5246
539	ENSG00000042832	TG	3.1135	1.49017	2.17279	2.24151	2.05615	4.12914	0.743254	1.65694	1.76804	1.44038	3.71168	2.03722	0.615559	1.44508	4.13447	1.24569	3.33977	0.998448	4.85113	1.11984	1.0395	2.01856	0.728973	1.10617	1.87192	0.874263	1.82864	1.58424	4.82957	1.01267	2.1824	2.08401	1.18116	1.76581	1.0355	2.55419	1.53023	0.601706	1.77987	1.26601	3.80538	0.382572	3.92589	1.99164	1.70799	1.11899	1.09319
540	ENSG00000042980	ADAM28	112.171	105.02	98.1541	124.683	85.5512	92.2987	64.057	154.66	123.161	145.971	120.868	114.344	128.965	77.0015	88.9296	81.3579	164.54	99.0864	159.635	146.628	83.053	83.718	198.822	128.339	128.19	124.488	94.4204	78.5053	86.9076	93.3537	99.0954	92.2695	146.806	104.639	129.113	67.4717	103.793	112.415	139.515	111.753	95.461	128.426	138.796	71.7325	52.1022	88.7422	162.696
541	ENSG00000043039	BARX2	4.9009	4.07535	3.99162	7.40165	6.02479	2.49378	5.08007	5.94545	4.22117	4.117	3.22751	2.20238	8.17343	3.6001	2.19221	3.57642	4.69565	3.2719	3.54346	3.52702	3.23132	3.14755	4.94303	3.03529	1.59195	5.49905	1.43218	2.16849	5.90982	4.93015	2.57269	2.20782	2.29548	1.80666	2.08511	1.54239	0.998878	2.61461	2.3658	5.096	2.00723	3.91305	1.8868	2.96739	0.689981	4.69765	5.78291
542	ENSG00000043093	DCUN1D1	22.8837	22.3079	33.0648	19.2469	19.6196	27.5272	17.8494	24.5621	23.9239	19.8749	20.261	26.5125	27.9915	27.6871	23.154	17.3075	24.062	23.0574	26.0066	26.4924	20.0432	20.8161	28.3239	26.3326	22.3322	40.6984	22.2039	23.3719	25.6729	22.2952	23.7138	21.127	23.1963	24.07	21.6418	27.6979	22.7756	19.6667	27.7795	20.4214	24.0919	28.661	24.0979	30.6284	63.8799	19.3595	27.3859
543	ENSG00000043143	JADE2	139.328	120.627	193.832	158.541	148.249	164.913	137.071	164.135	216.023	168.689	119.605	188.906	152.535	142.266	185.188	127.72	182.692	239.792	176.071	154.33	179.587	152.432	168.345	245.252	150.206	160.02	200.524	152.942	200.038	135.393	174.605	155.274	176.708	194.099	184.015	136.267	175.472	164.156	153.082	195.508	155.117	113.329	218.617	133.178	135.537	137.582	172.775
544	ENSG00000043462	LCP2	57.7581	81.694	99.1177	104.203	93.3935	93.6409	137.717	95.5032	110.165	72.3196	63.9904	103.927	94.7184	121.74	94.5396	108.28	92.3103	150.094	113.696	100.126	129.972	133.863	89.4284	149.095	91.6983	122.398	120.182	132.109	103.462	140.597	133.944	89.1657	127.171	99.3951	104.438	115.627	174.986	137.587	114.542	133.418	104.763	66.7957	116.432	106.016	124.397	146.475	119.767
545	ENSG00000043514	TRIT1	15.0642	15.6197	16.3814	21.4518	17.199	17.1117	20.6244	17.8423	16.3389	17.0658	14.458	23.5403	16.579	20.1556	16.6249	18.7557	15.9929	16.6406	16.5448	23.0244	19.1882	20.326	21.301	18.6207	16.6906	19.6788	19.4582	23.035	15.8434	19.8826	16.2522	14.0292	16.8553	19.9065	23.1964	19.3133	20.7808	22.7722	20.8721	16.5637	14.4004	17.3042	20.5351	18.6168	21.6195	20.6432	17.9032
546	ENSG00000043591	ADRB1	2.28709	1.45692	4.20936	0.946652	3.96655	1.46906	1.30117	2.90189	3.34723	1.01413	1.99247	1.6852	1.80354	3.37945	0.960875	1.11959	3.07775	2.57953	0.846416	1.61919	2.58973	1.79526	2.41194	1.85206	0.843215	0.913048	1.18177	2.74918	1.22709	1.8765	0.981458	1.40167	0.821187	2.04242	0.225546	1.96012	0.70367	0.630705	2.09708	1.22364	1.70383	1.46511	1.02662	2.16709	1.06569	0.913519	2.8644
547	ENSG00000044090	CUL7	49.2423	52.8549	41.7175	36.7348	58.603	48.0279	67.3071	45.8759	45.9835	46.0469	61.8915	34.105	33.6813	50.8461	47.8462	63.7097	46.1038	49.8262	54.4699	51.3408	54.083	64.8531	43.2727	43.8931	39.9973	53.0645	42.3714	50.9513	51.4191	55.7489	37.8307	41.432	47.383	43.0943	32.2714	52.9076	36.9764	51.6688	38.2302	49.5421	40.6527	51.0411	37.808	49.9195	34.8659	56.1435	41.2823
548	ENSG00000044115	CTNNA1	119.478	135.022	93.6683	106.033	124.438	115.778	116.778	120.048	105.38	114.58	106.978	93.6875	133.398	114.437	109.714	112.688	106.049	93.697	103.484	114.694	90.1656	80.2674	111.467	91.5115	89.4015	105.687	83.0754	95.3025	124.184	91.907	90.8981	76.127	101.39	88.3429	90.3589	89.7287	93.5524	80.7009	85.693	118.875	96.3213	112.605	85.8423	93.907	121.708	97.7306	84.6613
549	ENSG00000044446	PHKA2	57.2264	52.5804	66.2731	56.0246	69.699	63.0758	57.2203	46.672	56.848	66.3412	63.4563	65.2974	61.2452	56.5135	78.5304	52.792	57.2156	60.5397	47.5581	64.5631	65.697	64.1157	56.9673	52.6379	58.12	45.6227	63.6546	58.5467	72.0024	53.5654	52.7071	58.5879	57.815	74.2665	47.3465	64.0312	51.8484	60.5663	57.3158	52.4308	55.4171	62.2613	62.2687	68.4348	61.2796	52.6268	46.5194
550	ENSG00000044459	CNTLN	14.0272	20.4156	12.5299	10.9222	15.9181	14.205	9.38399	15.2942	11.2176	14.8061	21.2566	11.0055	10.566	16.1018	11.6161	13.9008	14.4	10.16	10.2848	14.0549	11.9233	6.66881	14.018	8.26188	8.34987	24.4408	9.19495	7.92517	14.2249	10.1416	10.2945	10.5261	8.51668	7.8111	10.3189	7.76906	9.16592	5.68112	9.13962	12.5032	11.0072	12.2407	5.96118	5.93411	11.7097	6.47644	10.415
551	ENSG00000044524	EPHA3	14.453	13.5884	17.328	10.4268	13.0532	16.1558	13.8804	18.0275	14.5591	9.97772	7.19101	6.9116	13.9946	15.0885	13.1676	10.0866	18.5213	7.49226	13.2313	14.4993	12.5515	6.86244	14.7242	8.27881	8.19754	17.673	7.3536	9.59811	10.3453	6.28138	5.56402	6.76418	8.55101	5.81031	3.36685	5.21128	5.57592	5.83718	12.1312	6.58287	9.82883	6.60248	6.65782	5.30737	8.82862	7.46211	9.31994
552	ENSG00000044574	HSPA5	210.93	272.028	227.556	284.5	206.842	216.88	270.244	284.734	234.649	243.41	234.449	238.368	267.869	271.304	191.25	286.941	304.913	247.048	360.255	246.008	266.748	284.91	328.991	226.83	373.912	326.073	260.577	329.927	244.687	288.112	231.928	409.303	387.326	273.153	355.707	614.235	283.569	327.707	390.571	260.605	318.659	363.605	249.859	773.582	345.795	405.247	360.816
553	ENSG00000046604	DSG2	5.49705	6.75473	4.20861	5.77806	5.76091	5.49356	5.44198	4.59602	4.27643	3.66856	6.61317	6.6855	7.99959	8.4264	4.25324	6.51228	4.48274	3.96025	6.85739	6.06864	5.30453	3.82293	4.98523	6.04566	5.97608	10.1883	5.2314	4.93829	3.38791	5.0566	3.14317	2.97793	6.56351	3.94984	2.7929	4.11114	6.38537	4.66595	4.85397	5.97919	3.72993	4.78951	3.099	4.52961	10.0384	5.0931	4.03303
554	ENSG00000046647	GEMIN8	15.8433	18.1885	15.4995	21.4221	18.8835	12.8005	21.6785	16.3532	14.8802	18.3803	16.8093	13.301	17.8096	13.5826	13.503	23.8786	18.8743	15.5244	13.7928	20.087	18.5652	23.2102	15.8576	11.7568	16.1672	13.6399	15.0169	17.816	14.5088	15.9548	11.0681	17.1527	13.6117	16.3085	20.9703	17.1247	14.379	20.6205	14.5244	11.0862	11.6535	20.2015	17.47	20.818	4.86117	19.5195	14.1927
555	ENSG00000046651	OFD1	126.987	130.018	104.83	97.6785	77.8563	79.832	117.214	90.0763	86.7663	105.375	161.094	108.001	104.793	83.9	72.1357	141.19	100.517	90.0496	96.2937	111.236	78.6667	119.13	95.1128	91.6483	109.775	66.9806	122.043	72.6818	72.682	114.174	114.878	122.914	82.3735	117.567	101.38	72.5443	89.1453	113.105	102.962	128.972	117.829	134.243	105.963	59.895	40.3374	120.236	95.3721
556	ENSG00000046653	GPM6B	4.45475	2.8622	3.19814	0.895498	3.17791	2.26301	2.26596	2.64553	4.19919	3.44206	2.90458	3.33208	2.63359	2.60474	2.20066	2.60711	2.75681	4.34379	3.58798	2.99814	1.76153	2.3875	3.89645	3.30968	2.6355	2.91139	3.04195	1.97488	2.52066	1.81842	2.74456	2.21002	2.57466	2.61431	1.54849	1.56482	2.53545	2.21811	2.12702	2.81776	2.11469	1.38637	2.03271	1.62189	0.711845	2.15127	3.09427
557	ENSG00000046889	PREX2	7.71023	7.07287	4.75794	13.3586	7.05751	6.81077	5.52885	5.72271	6.89494	11.1267	5.00413	5.27873	8.47568	7.90202	4.70187	3.28976	6.63504	3.89993	4.38067	15.6826	7.6025	4.62697	6.21365	6.21258	7.80443	7.14452	8.82206	7.10067	4.92546	9.92695	3.76614	3.21498	5.01327	4.72463	4.44916	4.55277	3.48841	2.30532	5.02063	10.9363	5.88943	3.56707	5.94705	5.05151	4.90819	3.45515	6.44395
558	ENSG00000047056	WDR37	40.7294	31.4363	55.2326	50.0494	50.1873	47.3868	45.2951	43.0142	47.7763	43.536	37.0418	54.4642	50.4539	40.5767	52.1983	35.9076	47.1246	55.8634	46.8455	44.2677	49.197	48.4223	51.8126	55.3612	38.0915	40.9975	50.3678	51.4695	53.4389	41.1041	50.4891	37.3845	52.5464	57.7874	37.1865	49.6881	50.4674	58.338	47.3217	40.6267	37.587	29.5136	61.7481	50.6495	57.3215	48.1511	46.505
559	ENSG00000047188	YTHDC2	47.9889	33.7012	48.4633	54.6174	65.9852	55.7041	48.2124	43.69	63.449	50.3661	34.5496	54.8532	61.091	68.2126	57.617	37.9253	53.8566	64.5127	57.2623	68.1048	68.3551	49.1423	52.6904	68.8979	49.02	52.5812	57.2541	82.8557	65.3982	44.1397	53.2049	42.588	73.5226	81.0853	63.2921	73.0079	62.0791	58.2846	59.0452	51.0039	48.0567	45.2572	74.4499	63.1558	47.9402	57.5981	57.8104
560	ENSG00000047230	CTPS2	18.4706	15.9621	15.9103	10.9753	17.682	16.034	15.3524	14.7089	13.943	14.1344	12.1797	15.6403	14.2715	18.5355	11.4529	17.6693	12.4806	15.0081	15.4804	16.323	10.4026	9.95851	15.9289	17.1906	13.0029	25.2429	17.7918	15.5768	11.4641	13.0016	15.3384	17.0188	14.411	14.6567	9.67777	13.6371	12.1984	12.1602	12.838	16.3056	12.5552	7.87008	11.0851	15.0246	4.33261	12.2955	15.3603
561	ENSG00000047249	ATP6V1H	28.5547	33.4474	21.1921	26.544	17.9943	20.8041	20.4294	23.9785	22.5745	21.9955	26.7118	21.334	25.6284	19.9397	23.5338	23.4766	19.1634	25.4005	23.3182	24.9226	19.4972	27.1715	21.8476	24.6681	21.6198	22.6769	21.3677	18.4693	20.2822	25.5971	24.9738	25.6362	23.0651	20.1187	26.8269	15.554	25.0334	22.9773	25.292	27.3902	24.3825	48.5978	20.5865	16.0689	58.1411	26.2332	25.1232
562	ENSG00000047315	POLR2B	86.9906	69.2807	91.0465	115.036	109.758	112.158	115.327	109.918	92.0944	90.6032	67.9786	113.298	121.367	108.847	105.452	108.274	101.042	102.934	114.465	138.304	107.068	102.799	102.823	127.019	103.289	153.846	114.248	115.168	102.908	116.321	106.702	104.942	111.461	104.302	121.757	113.205	127.039	118.308	113.63	112.179	95.6497	87.1013	139.426	118.714	90.2303	125.864	111.434
563	ENSG00000047346	ATOSA	68.0511	56.6156	80.1398	77.7524	57.1266	77.7514	45.4289	64.1133	68.4437	72.1769	47.9523	79.4461	76.7254	52.0797	75.5352	37.7262	60.8158	70.0413	66.5737	83.4936	55.0695	50.3831	67.2594	75.6643	74.0199	66.9524	67.6211	65.3348	74.6027	50.1548	74.8976	69.5724	67.776	85.458	88.5234	66.6446	76.817	55.9187	65.083	77.1351	72.7199	54.2159	82.6293	65.3446	53.7636	51.859	77.3838
564	ENSG00000047365	ARAP2	47.8653	38.481	47.1503	42.5131	35.5641	47.5225	37.4667	37.4619	53.5616	54.1766	42.9656	56.0438	49.9947	49.0668	50.8296	37.1529	37.4215	53.2839	60.6844	48.2237	43.5097	32.813	47.3754	64.4756	66.9145	64.2887	50.4526	53.624	54.1329	44.7153	59.9319	44.8771	56.418	66.3697	65.9746	43.7371	59.0337	44.2368	47.5146	63.9683	47.0209	28.0939	65.3225	38.4964	33.8339	42.9605	46.3504
565	ENSG00000047410	TPR	127.141	132.086	155.926	144.745	147.71	176.857	169.082	150.462	142.489	127.519	135.954	142.3	162.639	166.912	202.504	151.619	145.568	141.102	175.082	175.087	158.363	170.163	158.843	155.36	125.975	152.796	162.572	156.984	185.181	146.964	190.391	118.04	148.036	184.442	200.235	151.092	226.052	159.377	147.526	147.83	121.113	123.791	167.592	129.597	176.212	184.906	156.021
566	ENSG00000047457	CP	55.0485	58.293	56.7415	40.9866	55.3935	63.7497	36.6515	44.4238	84.7843	60.6852	57.5074	31.3439	63.5204	65.099	60.2293	37.3489	53.2483	68.087	61.9256	59.5484	69.2626	20.6503	51.2146	53.9094	59.5706	52.4127	36.0531	59.2489	54.3317	19.5229	41.1102	39.0567	50.6846	22.3037	38.4399	38.3785	36.6355	18.0382	28.5314	41.921	66.6292	44.3081	33.945	35.2954	40.8852	24.8708	35.0527
567	ENSG00000047578	KATNIP	25.068	29.4621	29.4407	27.6009	41.3277	41.6544	33.3663	31.1039	27.2657	31.9147	29.464	28.4582	37.3644	33.6879	41.6915	23.0104	36.0231	28.6067	47.5269	38.7065	34.6002	26.8437	29.485	32.2195	29.0099	31.325	31.0328	30.3103	45.6652	24.8331	20.5565	17.4715	49.9575	29.4789	10.2289	27.5973	36.1446	24.8245	29.173	43.3193	29.6779	25.8847	25.9381	29.6136	13.128	21.0828	34.683
568	ENSG00000047579	DTNBP1	30.4772	31.418	24.7015	25.4608	21.9919	23.5744	27.0435	26.6433	29.0607	26.8197	32.0278	26.5077	24.5599	29.1078	28.9156	36.5556	24.4196	27.8048	24.2816	25.825	23.7759	31.9162	27.2383	28.5394	30.9509	26.3348	26.1963	22.1735	27.1721	29.4803	32.8332	32.8317	27.8894	30.2409	20.6003	27.1412	28.7572	33.2748	27.092	34.4267	27.0344	43.6365	30.3128	25.2848	25.1036	39.5299	23.5479
569	ENSG00000047617	ANO2	1.16463	2.49547	2.75846	1.30014	1.19273	2.54199	1.86834	1.53589	1.04504	0.934378	1.23401	2.40658	2.92339	1.18493	2.38445	1.09776	1.86348	1.30184	2.84545	2.50222	2.43356	1.7184	1.04923	2.83364	2.0235	2.97718	1.89795	2.24297	2.08866	1.33413	4.43504	0.41405	1.08208	2.42428	0.1281	1.47806	2.00609	0.335702	0.778676	1.61096	1.43349	1.14191	2.15361	0.897695	1.3027	1.09192	0.966142
570	ENSG00000047621	C12orf4	12.3891	13.8706	12.8548	10.9168	17.3321	14.9732	16.9023	12.6698	14.6546	9.6787	20.0731	15.1377	12.5223	18.8087	13.6486	13.8257	14.4207	15.7078	27.3873	10.2816	16.7442	14.2116	13.6328	12.352	10.9334	21.895	18.1627	19.6176	12.7538	17.2937	13.2677	11.6039	20.5186	15.7169	12.6269	16.658	16.9071	16.049	18.2569	13.6827	12.5873	12.4791	13.8968	16.1968	12.0708	15.3142	15.6842
571	ENSG00000047634	SCML1	26.4798	24.6735	20.0347	23.1804	23.9886	27.3574	20.4277	20.483	20.6076	25.7543	17.9861	14.5517	21.5777	31.1827	25.2495	14.0262	18.2245	21.9578	31.3174	21.6702	30.0574	17.0185	17.8992	23.7602	32.382	27.6007	19.4658	27.2324	27.9125	16.8001	22.1572	26.1608	30.7951	17.7954	21.9514	18.6836	31.7955	17.2599	21.1802	19.7486	34.38	20.2972	22.5493	18.5848	21.62	17.4225	22.538
572	ENSG00000047644	WWC3	52.6351	51.4296	73.1393	75.0385	55.5321	64.0951	58.9774	47.6187	77.5385	57.533	38.1242	68.2652	65.1012	66.3814	71.1191	47.5519	49.5472	80.0822	44.6055	73.7224	60.3304	70.7861	51.9476	80.3928	52.7096	44.6073	81.6082	64.3505	75.5399	62.1419	68.431	56.7569	45.0321	85.8352	70.7603	71.6958	76.5564	92.639	50.3998	83.6678	47.0661	30.1917	60.8091	79.6604	47.2197	68.2549	43.3575
573	ENSG00000047648	ARHGAP6	9.84927	10.9119	9.8923	9.90016	8.28858	13.2794	7.79382	11.3351	11.1068	12.2431	10.3926	5.53988	14.0111	8.2999	10.9303	5.31896	10.7071	10.6574	11.9063	13.9993	12.5613	3.19571	10.6217	10.3627	12.3117	16.029	8.50094	8.04912	13.1982	4.84341	7.05517	10.9187	11.6583	8.51347	5.8075	8.50827	8.72515	3.44742	10.2445	13.516	15.4575	7.76259	10.2189	8.07237	2.59377	3.80321	11.6475
574	ENSG00000047662	FAM184B	2.13461	2.88236	2.10052	2.19343	2.44968	2.67879	4.41324	2.74546	2.51333	3.85358	4.08955	2.06323	4.35876	1.84964	3.022	2.26732	2.66896	3.21068	5.77029	2.48557	1.76634	2.96405	2.62095	3.30319	2.45021	2.06746	2.76081	3.02699	3.10782	2.51143	3.10431	2.8211	4.87338	2.50021	1.90442	2.3772	4.43187	2.87069	3.5112	2.80083	1.86361	2.01637	4.24998	1.03626	1.08222	2.57155	3.92497
575	ENSG00000047849	MAP4	130.899	160.247	181.809	176.467	168.205	177.6	190.063	201.828	163.349	150	137.374	132.493	146.5	158.829	165.231	142.113	174.94	164.971	161.03	179.05	158.165	154.568	161.877	173.827	145.35	207.909	153.596	159.874	171.543	140.778	132.234	117.398	167.182	124.601	144.005	133.494	158.904	126.23	128.589	122.827	159.329	99.2683	131.056	134.956	77.3406	135.659	158.492
576	ENSG00000047932	GOPC	44.9264	36.3642	50.1053	42.815	45.27	49.6613	51.1585	43.3171	43.9341	36.9853	41.4849	53.3568	46.618	62.2612	47.7199	42.979	41.6292	39.4806	42.1491	47.407	47.5703	39.3749	50.6434	45.8001	34.3627	59.3598	41.6101	46.5211	43.0579	46.9238	39.082	34.0625	42.8238	46.3291	34.3414	42.1445	42.0275	48.1532	52.5323	40.8392	38.2122	37.4685	45.3559	42.197	53.0526	47.3394	48.2297
577	ENSG00000047936	ROS1	0.616193	0.969451	0.543935	0.948969	0.609107	0.673292	0.32723	0.565359	0.163755	0.532747	0.55658	0.665034	0.665321	0.764564	0.236101	0.616718	0.365605	0.2629	0.747738	0.636469	0.639727	0.232225	0.44331	0.337315	0.54622	0.615481	0.749991	0.25679	0.337257	0.997008	0.193744	0.832231	0.390013	0.420119	0	0.21899	0.861792	0.404457	0.438047	0.561596	1.19724	1.28523	0.336831	0.195202	0.375874	0.569711	0.742794
578	ENSG00000048028	USP28	22.5622	17.2715	28.1656	27.4566	24.9856	23.5152	31.5474	24.9272	33.2269	28.1699	22.304	30.1892	41.027	25.3062	26.6565	23.5987	32.4379	30.7303	31.123	25.0433	27.1489	32.4387	29.7778	34.054	28.4042	16.8844	34.1291	26.0847	28.3484	34.5811	30.5481	26.8764	31.1958	33.7981	22.8534	21.7016	30.1898	32.6307	21.4577	35.0032	24.1146	13.431	36.2387	34.5594	9.81954	24.9216	28.6811
579	ENSG00000048052	HDAC9	17.4114	20.0171	26.5245	25.1388	15.1784	23.6255	22.4247	29.7229	26.4363	18.4065	25.0873	22.6393	18.9872	16.0791	25.4146	23.1094	28.9919	24.4903	38.9663	25.5906	15.1125	26.9175	36.329	25.729	18.272	23.7851	21.6872	17.3774	17.5919	26.7403	17.6956	16.736	26.0713	27.0582	23.8954	18.3509	18.3084	31.4847	23.4512	27.0585	17.9005	13.3828	18.694	26.0563	16.9959	26.7605	26.2983
580	ENSG00000048140	TSPAN17	33.85	33.2506	39.1082	41.5732	32.2162	39.9612	39.9229	43.3566	40.6613	38.3034	33.6772	31.8855	38.3412	34.7971	40.8299	37.4796	45.2168	45.4933	30.323	34.9876	32.0921	46.1566	40.9033	40.1098	33.2262	37.2038	38.0517	36.2176	41.0587	37.5892	42.5961	37.0334	33.338	35.7544	44.774	32.3306	46.1427	38.4436	42.3321	43.0016	35.1365	30.1349	35.046	31.9626	57.2043	44.0386	43.0932
581	ENSG00000048162	NOP16	15.0221	13.7265	14.7163	17.8697	17.7572	14.4604	18.1372	14.8485	17.5714	19.3427	16.7946	16.234	18.3488	19.6195	15.6598	16.9052	15.1279	18.7975	17.9323	18.7735	23.9673	23.7277	16.4972	15.5542	19.2737	14.2595	19.6137	28.4199	17.2886	16.0033	16.0179	19.3122	21.3294	17.5337	12.8535	28.9073	19.6098	19.8897	14.7998	13.2774	18.3655	18.888	20.393	27.5331	27.4258	21.4514	15.3576
582	ENSG00000048342	CC2D2A	11.3105	10.1882	6.94377	10.6471	6.74458	9.83542	6.72	8.40209	6.04547	6.91205	16.4141	7.66446	7.49907	5.93321	6.56542	8.20221	8.23738	7.81096	8.89938	7.98112	7.34587	5.84055	8.49898	8.70903	5.43176	6.97811	5.38903	5.33011	7.33257	10.7819	6.91568	8.32974	6.5873	5.25796	11.8925	5.37615	6.34295	4.90642	5.31977	7.01424	10.0122	6.05527	4.99019	4.80316	3.61763	6.77929	7.48827
583	ENSG00000048392	RRM2B	22.4893	16.1118	21.603	16.0741	16.6663	20.603	15.8899	17.123	22.4395	21.8536	15.4755	24.5255	24.0172	26.3537	19.3076	11.0641	17.242	18.8605	26.0536	19.1001	23.8992	14.2891	21.0328	20.4834	23.0619	23.7142	19.2543	18.6061	20.0402	17.8328	20.6571	21.5958	25.4058	25.0247	21.0893	16.5607	22.0928	24.133	17.4474	17.3046	16.9796	18.0937	23.2735	19.9154	12.4241	19.9111	21.9484
584	ENSG00000048405	ZNF800	32.4247	27.2916	32.8436	27.8592	26.4735	33.3287	22.7177	24.0327	34.9525	28.2886	28.4247	29.0377	29.8255	30.289	38.5196	20.3211	28.7136	36.4673	32.2658	29.7276	30.2834	24.0676	28.2391	34.1432	31.0004	29.4519	35.4161	29.5026	36.4155	23.1915	31.6353	30.242	35.8642	32.6974	28.6307	30.7297	36.1808	29.6838	28.9628	30.8694	29.2797	27.6192	34.032	26.3528	49.6673	24.1174	25.4904
585	ENSG00000048462	TNFRSF17	9.25308	7.80646	5.00125	15.6932	7.90677	5.02673	11.3413	18.5038	5.2758	16.2977	11.2322	5.20193	10.9436	8.39496	4.87461	15.3516	16.7632	5.48743	10.1782	12.0075	5.90943	11.9146	18.2105	5.26591	19.8088	7.53246	8.78619	19.9223	3.53628	14.4087	9.50912	47.7005	12.7768	10.4349	36.6375	66.5224	6.95066	13.5365	17.095	13.1596	16.3185	12.7883	16.3942	82.5459	10.3783	17.2454	14.0925
586	ENSG00000048471	SNX29	41.6215	42.1167	50.0373	44.1197	39.7115	38.9795	34.6885	33.8753	51.2228	43.3772	44.7318	45.2869	39.1238	42.4793	38.9362	49.1194	42.8838	51.5018	48.0358	47.8318	44.393	55.4941	41.3295	61.6644	44.0924	46.557	56.797	45.1586	41.9564	56.1631	50.7588	52.9255	49.6258	49.2964	56.2939	41.659	50.7593	72.0305	33.5753	52.8422	49.994	41.8264	55.2578	56.7649	34.3616	52.9304	36.6957
587	ENSG00000048540	LMO3	2.28396	3.25718	0.773749	1.09007	0.245845	3.24818	1.02683	0.69997	0.736875	0.781373	2.3075	1.25231	1.3773	0.352017	1.6176	1.02789	1.14237	0.703297	2.29075	1.29777	0.834775	0.87722	0.505706	0.882053	1.06084	2.36041	2.14293	0.147118	1.23575	1.05504	0.877627	2.06444	0.869517	0.233964	0	0.548694	0.42987	0.286765	0.509171	0.496123	2.04429	4.24388	0.394188	0.0366567	0.895603	0.813449	0.850076
588	ENSG00000048544	MRPS10	19.5524	20.4369	18.4593	19.8227	15.7687	17.8773	18.7413	21.817	20.557	18.6995	16.767	18.2246	18.3598	22.3883	17.4229	21.2974	19.7352	17.4476	20.6125	21.8914	17.4839	19.4029	21.887	22.6723	22.9235	22.1243	18.7672	21.194	16.0816	23.7784	21.0461	19.4515	18.474	18.1393	20.1487	22.3828	20.6761	17.9314	20.7927	21.8149	25.2732	20.1791	16.5476	20.397	17.4313	20.8959	23.1231
589	ENSG00000048649	RSF1	148.736	131.661	71.6347	93.6529	86.8109	97.9334	48.8017	93.1092	61.9699	135.336	166.958	115.668	117.845	122.466	84.7579	121.964	94.897	69.7503	105.504	93.4996	83.1026	55.1867	124.105	78.355	134.256	92.3434	78.6129	85.3921	81.0907	90.3968	89.1632	140.53	74.3816	89.6094	106.367	79.1269	75.8532	74.5905	111.066	110.107	139.355	161.563	80.1668	59.2776	86.8182	80.9481	75.6533
590	ENSG00000048707	VPS13D	66.5634	64.8489	90.9413	78.7626	74.9605	66.5064	72.0829	69.6407	80.0751	66.7659	64.7765	74.5398	63.0003	66.4607	69.7073	60.7357	67.9197	69.8587	63.7401	82.9244	71.1071	65.1613	69.9042	80.272	66.9781	69.9805	74.1121	70.3796	74.0297	67.9373	65.8295	63.6934	70.6056	66.4393	69.37	63.7608	63.8834	66.7168	67.5358	66.5346	63.5595	47.7209	93.5304	68.2653	52.3087	65.3981	69.1291
591	ENSG00000048740	CELF2	186.104	202.525	210.009	173.88	166.972	179.152	115.481	145.012	214.104	200.303	195.007	250.023	177.788	189.391	228.242	106.659	166.516	260.642	235.835	191.016	215.227	142.818	161.523	267.611	207.771	229.338	265.233	217.703	228.757	131.088	278.336	222.433	262.065	255.974	223.094	203.213	278.166	165.155	183.003	204.288	237.948	191.82	305.963	213.815	173.933	135.741	184.419
592	ENSG00000048828	FAM120A	127.644	106.291	150.11	143.984	135.161	138.234	119.058	118.85	170.15	122.881	111.243	150.163	144.56	147.557	140.822	92.2091	130.146	176.097	152.023	153.817	151.439	120.763	136.414	167.602	129.503	144.819	157.935	157.052	146.17	106.824	154.196	113.514	148.936	168.709	110.585	160.434	153.337	151.765	143.007	147.009	130.545	104.533	159.156	185.581	171.453	137.887	146.734
593	ENSG00000048991	R3HDM1	22.5164	25.7142	22.2932	22.4294	20.8227	24.4928	21.5445	21.1839	21.3399	24.4937	24.5389	24.8699	17.0699	20.4671	29.3198	20.0742	21.6021	23.4896	24.6157	28.0805	24.2654	25.5143	26.8472	22.4055	25.6508	21.2428	28.0272	21.3867	26.5151	24.3625	22.459	25.4091	22.6208	23.3856	29.0113	21.6294	28.5417	27.204	16.0711	17.1215	27.9957	21.5757	23.7762	26.6348	46.4849	23.5416	20.8867
594	ENSG00000049089	COL9A2	45.6698	58.5481	73.0537	49.1861	93.1311	65.1788	60.7381	52.3036	49.2862	53.5133	59.4128	77.3811	52.1753	73.4288	76.9185	52.6824	49.5309	49.9622	62.5069	54.1777	82.9519	54.1089	50.8341	53.2225	43.857	54.8555	72.3481	76.6468	63.7934	43.2303	47.274	41.2306	81.1907	73.8016	99.4551	84.1416	76.5971	50.3576	64.8028	48.0857	39.5364	90.6566	71.3767	73.3689	100.005	51.3953	51.2306
595	ENSG00000049130	KITLG	13.6654	10.8404	15.6739	12.7989	17.0628	17.2148	12.8821	17.1219	17.2986	10.2237	9.64501	11.622	21.4375	16.9133	11.9496	7.83509	18.2017	10.27	15.4094	20.2759	14.6704	4.47225	18.2512	11.0898	9.44147	19.526	7.74644	12.1014	9.66724	6.35243	8.04682	5.66114	8.08305	8.61775	5.47155	7.44491	4.16582	4.95072	14.999	6.46448	6.51772	7.45051	9.84181	4.31999	7.57656	6.36057	13.4903
596	ENSG00000049167	ERCC8	15.3082	17.2205	15.414	14.3775	14.5318	14.3073	13.5779	12.6168	12.3645	14.0098	19.2255	13.9668	11.9547	17.7795	12.5149	13.7767	12.9609	10.96	16.8075	14.3294	14.846	10.9975	13.4697	13.5979	15.6033	16.0943	14.6514	12.8416	11.5818	14.8361	17.5547	14.9765	14.598	12.2785	14.2609	15.5254	14.1568	13.6219	14.6869	15.0979	17.3433	13.4533	11.6214	14.2729	11.5876	12.739	15.8539
597	ENSG00000049192	ADAMTS6	13.7808	3.7176	4.26163	9.61331	9.39989	5.22206	2.74596	5.14397	9.10955	13.5118	5.67393	8.51706	5.60694	6.99516	6.0588	5.40049	7.53211	5.08715	8.40313	6.00752	7.84899	4.70124	7.88176	5.75643	14.4822	8.84758	10.2244	10.5989	6.17204	4.51537	5.82163	11.8982	11.188	10.6625	3.18443	7.88482	3.94974	7.02681	4.84581	3.03767	8.11523	6.60594	9.39097	10.3787	2.27206	6.55662	4.48695
598	ENSG00000049239	H6PD	143.781	102.953	148.446	161.263	146.799	149.738	138.686	140.397	128.584	148.048	91.6561	113.211	178.376	159.314	137.319	118.38	153.126	126.178	114.131	167.522	170.849	114.983	148.988	130.107	155.787	141.918	133.847	152.128	157.597	122.723	88.1282	126.609	143.727	125.563	163.676	131.193	162.917	119.384	124.627	120.898	149.575	83.9474	161.922	127.034	113.817	116.775	129.343
599	ENSG00000049245	VAMP3	76.7816	80.9063	67.86	57.6241	66.9343	62.1387	54.1925	72.3903	56.472	61.8517	63.3808	56.645	68.34	82.0341	53.1042	55.2177	67.9035	51.1743	59.71	72.3852	57.4033	39.3443	73.1516	55.2279	59.5848	80.0101	46.951	50.2892	56.2946	46.6742	53.5595	42.4746	52.2683	44.9225	40.0568	50.7977	54.8508	44.2223	56.4865	70.3912	63.0136	50.8818	43.732	45.6974	33.8707	49.604	68.5869
600	ENSG00000049246	PER3	13.0506	8.46815	6.6361	8.99261	19.7165	7.90005	17.4787	11.6279	12.8906	12.8376	8.35391	7.52827	10.7962	16.7536	8.06435	14.1354	12.8479	9.87785	9.52025	8.99067	17.1675	9.81008	11.5983	8.33678	7.40305	16.8196	8.10391	19.2863	10.3375	11.9012	7.81052	7.42262	9.1591	7.91568	9.82358	18.7483	4.27399	9.80341	8.36623	12.558	10.7082	8.41582	12.6446	14.0887	7.43068	12.0353	5.6274
601	ENSG00000049247	UTS2	0.539377	0.714161	0.10254	0.375377	3.12202	0.573086	1.04705	0.597209	0.522011	0.328261	0.908912	0.160069	0.46424	5.03155	0.448663	0.667677	0.36636	1.27975	0.841953	0.927092	4.99306	0.492338	0.626812	0.792322	0.788698	0.583427	0.717879	3.90212	0.405626	0.995512	0.26754	1.91604	0.290851	0.26856	0	4.61123	0.926646	0.538361	0.38106	1.49018	1.03362	1.93214	0.177834	5.33611	0.223539	0.763089	0.91046
602	ENSG00000049249	TNFRSF9	5.87615	9.10875	7.89571	4.32364	7.40417	7.36632	10.9167	6.16675	7.87494	6.19861	9.36231	9.29533	4.36713	5.1642	7.74355	8.39256	5.53515	12.5748	7.78948	7.27713	8.89487	11.9963	5.82689	6.35888	9.00468	10.3294	8.39792	7.97268	5.34617	11.3037	8.6602	7.9894	9.10936	7.55694	2.88043	3.77689	9.99379	10.8035	6.32881	4.74115	6.4384	7.92522	4.77411	4.64034	4.23155	12.5764	6.42425
603	ENSG00000049323	LTBP1	31.8846	36.3001	49.0182	29.0913	33.774	44.0792	22.303	47.6394	46.4564	24.0188	18.5819	27.6462	51.6197	35.911	38.7381	17.5068	45.3747	23.8482	36.8443	37.3859	22.6634	10.6745	36.0977	26.6623	23.0792	53.7784	20.4891	15.1898	28.565	8.51019	15.0469	18.0548	23.8905	19.6061	12.3431	12.8733	13.5254	9.48651	19.7247	27.3949	16.8404	34.1713	14.9824	10.7709	35.8949	13.6174	18.3568
604	ENSG00000049449	RCN1	48.5629	57.7307	47.3879	39.3902	45.9263	49.4683	56.5725	48.3098	41.5209	37.0517	46.0685	36.4313	51.0027	52.3824	44.4372	57.119	44.2188	36.0822	51.0318	44.1506	45.6907	40.9239	44.2573	39.8441	44.0631	63.8632	29.8228	40.6029	38.3699	46.016	35.3766	30.8568	49.4997	33.7918	31.6254	46.216	30.1892	35.5439	44.8907	41.6788	41.7429	54.3941	24.2686	38.115	40.0747	49.2048	42.9719
605	ENSG00000049540	ELN	82.4782	155.108	96.2518	59.5798	114.727	160.472	46.1368	131.519	108.624	79.3438	99.2443	92.2382	81.1375	69.1425	139.926	50.2215	105.493	54.767	78.349	81.6894	58.2438	27.321	83.9457	57.5409	59.883	274.44	59.6591	43.947	110.597	23.2527	40.3975	63.8157	79.7339	73.8639	32.1961	35.9388	43.7006	20.6149	59.6467	47.3218	78.984	89.6756	38.4311	33.9991	47.4307	25.9219	40.2611
606	ENSG00000049541	RFC2	18.5736	18.9789	19.9556	20.7673	15.5425	17.1128	21.031	16.2653	17.2071	19.3111	18.7808	14.3858	17.7089	17.1841	17.6706	19.616	15.3411	16.0091	14.8819	13.4645	17.4655	25.0601	17.1792	17.8738	20.5036	12.1068	16.9937	24.5794	17.5338	20.5399	30.279	22.0499	21.033	18.0977	22.3365	27.6342	18.0845	23.1261	12.525	18.8292	23.4756	24.9743	16.4522	30.9311	11.7432	22.4062	15.1295
607	ENSG00000049618	ARID1B	130.375	120.494	135.761	112.211	116.325	122.637	106.823	96.9763	125.179	112.073	120.27	120.804	103.09	122.577	116.663	102.937	101.188	117.363	127.839	123.577	129.731	117.638	113.162	111.853	133.237	116.565	134.993	120.443	120.32	112.839	101.219	115.073	125.397	119.759	124.321	101.583	128.536	111.839	98.8562	134.296	120.151	101.886	120.267	102.323	105.85	108.882	103.029
608	ENSG00000049656	CLPTM1L	110.426	82.6461	104.816	110.087	94.6118	105.101	115.726	109.328	97.8463	129.384	108.468	119.231	107.681	95.1211	121.847	107.313	111.722	118.756	105.256	115.1	107.092	137.799	97.2957	112.064	119.646	97.8993	131.879	124.181	120.452	102.672	114.622	163.548	140.618	132.524	148.612	216.638	128.056	147.515	112.176	107.158	121.758	127.039	143.098	245.972	137.811	136.603	99.7201
609	ENSG00000049759	NEDD4L	24.1364	17.1032	14.7872	20.7017	13.1116	15.896	11.9293	19.0422	12.319	17.5164	19.5733	16.4278	14.1794	12.2121	17.1281	13.3513	18.7044	12.5917	21.5823	16.2889	9.52018	17.8474	23.3152	11.8999	14.0208	17.4966	9.97262	10.9668	15.097	13.1696	10.3424	15.4157	14.3153	12.4923	7.23731	9.52192	11.4326	11.3254	16.5726	16.412	16.7574	17.4786	15.7445	15.3185	10.7235	11.4989	13.3459
610	ENSG00000049768	FOXP3	7.80071	9.1442	7.20571	6.74793	9.90442	14.3847	25.5589	6.3786	12.9599	7.79127	7.08844	4.65659	3.78872	7.62426	21.8067	22.1306	7.9839	21.368	8.75157	6.457	11.6716	28.5473	6.48061	16.5069	10.129	5.58531	10.1923	10.8567	16.3172	19.4901	16.5106	9.70141	12.9614	6.01896	11.588	7.518	24.8197	20.9702	3.82892	7.34667	12.9244	5.50963	8.06515	8.1858	17.5462	25.9855	5.01681
611	ENSG00000049769	PPP1R3F	12.366	9.69017	13.431	8.23974	14.9889	15.5803	22.0052	13.4227	18.4256	9.47111	13.592	11.3418	12.9388	17.5234	19.8349	16.5875	12.45	18.4097	19.4434	13.5722	13.6292	19.9693	10.655	20.4627	7.82206	17.9792	11.6112	15.7661	19.6903	11.3028	11.8681	11.9747	17.1793	14.6142	10.6094	16.0615	23.5684	20.6649	12.6351	13.8212	9.10811	14.7109	19.9195	17.0384	21.3068	17.1383	14.5601
612	ENSG00000049860	HEXB	74.384	98.1382	50.858	62.6009	54.3418	76.8429	60.1187	65.8172	59.0959	53.7063	99.8573	52.7415	71.7705	61.5822	70.2557	74.4848	59.2034	55.3789	72.6757	69.1117	42.1675	49.5251	61.3488	46.2118	50.6272	74.7942	37.1088	48.9825	56.984	57.8559	56.4232	55.2492	49.5456	35.7639	45.6847	52.6553	47.1908	39.025	62.554	56.436	47.3726	84.6232	36.8222	47.3176	74.522	57.0371	50.9425
613	ENSG00000049883	PTCD2	8.776	11.1166	15.3966	8.84452	11.2561	9.35487	13.6603	9.99429	9.6547	9.48746	10.289	13.0904	10.281	11.4155	10.53	13.8961	11.7573	11.2877	11.1886	14.4263	11.4722	12.5122	11.2113	10.8552	10.7509	13.3974	9.70912	14.804	10.5309	9.71854	11.2299	8.65952	10.432	15.5426	20.4291	13.4756	8.56184	15.4511	8.21576	7.72859	8.82672	12.542	15.0166	11.4175	6.41994	13.0834	9.89717
614	ENSG00000050030	NEXMIF	1.84814	1.40314	1.69621	1.59863	1.76124	0.96459	1.38799	0.991882	1.19264	1.33891	0.837149	1.92657	0.384445	1.76489	1.01126	1.31028	1.35062	1.08825	1.86057	1.00006	1.8032	0.934493	1.54126	1.34719	1.56388	1.35375	1.63985	1.97553	1.14437	2.17157	0.675749	1.3791	1.27148	1.37941	1.24963	1.25883	1.05472	0.968567	1.53507	0.448314	1.41463	1.31187	1.59248	0.565937	1.98348	1.40532	1.53223
615	ENSG00000050130	JKAMP	17.4637	19.1972	19.993	25.118	19.399	21.9351	17.9667	22.9766	18.8813	15.8231	14.609	17.3716	20.2094	18.8783	19.3397	15.874	22.3327	21.5498	24.0698	18.6379	19.0946	16.0747	24.0183	22.9464	19.2008	26.5097	17.8862	16.0139	18.5667	23.5355	19.7418	15.8424	20.154	16.3543	19.6694	16.19	18.5805	17.164	19.6145	16.9045	18.0306	13.4162	18.2097	19.1437	27.4587	19.2232	23.5644
616	ENSG00000050165	DKK3	25.5396	52.2286	17.4174	34.2255	26.6886	26.5745	22.0339	30.056	21.8187	21.0944	33.8582	10.141	29.2262	21.7281	20.6812	16.5016	26.7165	9.97937	19.0541	21.6222	14.7185	10.946	15.8586	8.25221	15.4827	33.0054	8.2199	11.7927	20.8864	12.89	9.45955	15.3837	16.9067	7.83962	17.7765	9.91873	12.0972	7.29484	10.3457	8.16008	13.705	14.204	14.2848	17.3001	15.1006	10.6723	10.4505
617	ENSG00000050327	ARHGEF5	7.13062	3.69238	8.35992	7.00401	6.91636	6.09751	5.58629	9.56378	8.08999	5.76472	4.64749	7.66958	5.67002	5.69327	8.82786	7.24564	9.68708	6.38851	4.42975	8.77714	8.7666	6.91918	8.83438	4.64255	9.58084	4.51852	10.9914	8.37345	7.86572	5.75858	7.38806	9.59908	4.34069	9.57669	9.23073	9.04188	6.1454	6.80542	6.40619	5.82245	8.92818	4.70213	8.86468	14.4749	7.87714	8.77645	8.04918
618	ENSG00000050344	NFE2L3	23.6384	30.227	33.9775	29.4388	31.1499	33.8079	37.4959	24.81	26.9945	21.5415	23.7799	33.3475	36.6859	31.5489	24.7958	27.8479	28.1888	32.8692	25.077	25.6435	23.6399	31.0551	27.4068	33.8232	18.5103	29.3397	21.7525	31.6396	31.9306	29.5054	28.1223	14.7204	27.8431	25.2058	42.8396	22.6549	22.7114	29.3124	22.1223	32.5207	15.2763	17.2075	25.3787	27.2248	13.5729	30.0234	28.4943
619	ENSG00000050393	MCUR1	23.2075	27.5538	17.6568	17.1309	12.8318	17.6497	23.3789	23.2701	15.5193	20.2497	25.3839	17.7013	21.0169	18.8118	19.6368	24.9373	22.7642	16.9179	20.237	15.0448	13.4215	22.6946	18.4535	21.0247	18.3221	31.3696	14.6565	17.486	15.9234	21.0849	23.3129	27.1539	20.1044	14.42	18.3883	27.3735	20.236	18.6192	20.7414	29.4578	23.0607	26.2374	13.6869	24.8308	13.1122	23.4676	17.5887
620	ENSG00000050405	LIMA1	68.603	60.4353	73.1315	67.9483	82.8139	78.1915	88.7941	73.6088	88.1412	81.2406	52.9037	51.6569	92.1993	93.7695	67.596	70.7069	79.7988	68.7768	71.9897	87.7371	83.9322	53.6098	76.3992	87.0698	79.283	85.4015	53.9771	75.0788	63.7732	64.3086	68.3994	65.2887	81.2742	60.2464	64.0738	69.5761	63.4203	54.2131	84.4015	93.8387	84.2131	56.8289	57.343	57.8353	38.3045	64.4164	66.0406
621	ENSG00000050426	LETMD1	96.0419	68.7801	89.8162	109.719	115.697	91.2565	83.0569	80.404	82.6106	101.336	75.3257	101.719	126.815	99.1749	94.9989	82.3229	86.2774	84.7655	73.2611	128.132	108.617	79.3172	87.0122	87.6477	94.5002	80.9003	102.018	109.117	91.2401	77.1714	87.9387	103.862	82.344	106.14	117.222	104.426	96.6871	82.4306	86.4537	70.3502	95.9492	79.0842	132.607	93.2352	97.0896	82.1191	77.9109
622	ENSG00000050438	SLC4A8	9.503	8.61997	4.10533	6.78876	8.74249	6.18311	7.83087	8.02006	5.44125	11.1457	7.04855	5.92613	5.15973	5.17745	6.54187	12.2702	4.80154	11.1112	6.04606	6.67194	8.30845	7.85557	3.443	5.39765	10.3225	9.04016	5.90521	6.68382	6.9875	9.73117	5.41413	10.9153	7.96172	8.01233	6.58839	5.97805	9.09286	7.56268	5.39898	5.52072	15.0622	5.96843	8.7429	8.71	6.58498	10.6294	8.20253
623	ENSG00000050555	LAMC3	9.59376	4.75335	7.53134	9.89628	7.77657	9.44633	4.36272	5.37594	5.33722	9.66921	14.3656	4.73721	4.05654	10.5777	11.8309	3.8187	5.3319	3.32229	5.20722	7.30519	9.14573	5.25994	3.07786	4.09392	9.13433	14.5823	11.4112	8.35556	9.52911	2.90934	7.64645	10.5654	9.74221	5.16921	5.23498	9.4426	11.1972	5.32586	7.72864	2.79712	15.3345	10.7081	10.3722	4.2614	13.7017	3.8169	5.89775
624	ENSG00000050628	PTGER3	1.84243	1.02018	1.98681	0.521606	1.95863	2.82155	2.45848	2.99342	1.95235	1.15428	1.24482	1.20741	1.03561	1.84717	2.7887	1.48789	2.24122	3.04781	3.05596	3.69993	2.04625	1.94783	2.07023	2.5082	1.11358	2.78113	1.95167	2.43583	1.3417	1.01593	1.99842	1.55904	1.62772	1.48348	1.90346	2.38058	1.15755	1.44885	2.88368	1.79303	2.07002	1.16186	1.36488	2.18961	2.94163	1.90765	3.1408
625	ENSG00000050730	TNIP3	1.91721	2.39704	0.781933	1.87407	0.828001	1.14096	1.48671	0.895054	1.3692	2.36279	4.22942	1.75185	2.60003	1.22224	1.54125	2.68866	0.983889	1.37827	1.44627	1.42576	1.14231	2.16328	1.25969	1.06757	1.61745	1.93053	1.32447	3.00775	1.32827	1.87316	3.2297	1.81063	3.3174	1.85397	2.16712	1.22534	1.71489	2.33254	0.657843	2.30167	2.21113	2.97012	1.64995	2.90482	5.7705	2.84671	0.87382
626	ENSG00000050748	MAPK9	35.1028	31.2339	40.3847	43.2596	29.3571	37.0858	35.6125	35.7914	41.9466	36.2721	32.9417	42.0027	45.4464	38.7348	34.0257	28.0762	34.9709	44.308	40.427	42.3638	38.8338	36.0672	35.9341	40.9344	40.8558	36.6307	39.7217	34.3452	35.4296	37.9773	41.4308	33.9802	46.2463	48.3143	45.6044	38.9431	38.6279	42.0451	35.1677	34.1015	36.9828	38.621	36.4623	41.6581	37.5015	44.5533	35.5937
627	ENSG00000050767	COL23A1	8.83773	7.52046	6.25466	2.8483	5.48508	8.80439	12.77	9.4368	8.05892	10.5615	5.48364	4.7614	4.65521	5.35023	9.34372	9.86469	9.91047	5.23686	3.31015	3.87813	3.97913	5.29592	10.1619	5.56771	5.1451	9.14849	4.43358	2.68569	8.38986	7.11751	3.94311	7.6733	5.83323	6.08151	3.34729	3.63979	5.2693	6.00564	8.95592	5.07907	9.83928	7.94169	2.84896	2.5523	11.0012	7.45546	9.99105
628	ENSG00000050820	BCAR1	43.8743	51.6403	57.5531	43.4555	52.4706	46.7408	57.3578	43.678	44.4293	48.4403	35.2335	39.2053	60.4403	61.8082	40.0978	46.4485	45.5708	39.1135	35.0635	50.2291	44.3288	33.8716	39	30.278	42.9977	60.4207	28.8148	36.5555	52.0191	37.5471	27.9038	24.4036	39.3062	25.036	8.77841	27.1846	25.7255	25.2867	24.7564	45.9358	29.3219	27.7064	21.7137	48.3737	15.9672	29.0351	30.9637
629	ENSG00000051009	FHIP1B	38.6907	42.0662	51.6998	43.0573	53.2981	53.2515	62.2057	51.335	39.5824	36.4558	45.5477	43.9568	44.0735	44.7182	54.5217	48.1133	50.0929	45.7642	32.2368	56.0921	41.7397	59.5174	45.1609	42.3231	34.5369	39.1592	45.8136	46.092	56.043	51.1613	44.3404	34.0185	39.8458	46.287	38.4094	41.8516	45.8917	49.9217	46.617	46.7009	34.187	31.917	48.6782	40.2641	31.3452	52.8113	52.1232
630	ENSG00000051108	HERPUD1	157.829	142.262	196.653	161.502	142.912	160.451	145.998	200.907	179.747	192.298	142.416	222.223	144.681	116.61	145.796	121.105	211.304	195.415	175.393	159.837	127.621	127.912	192.748	164.909	219.835	248.298	278.241	122.264	176.309	120.993	139.483	185.571	217.102	281.012	169.095	168.095	232.522	131.413	210.055	246.183	207.915	137.527	168.076	233.497	102.862	138.789	221.389
631	ENSG00000051128	HOMER3	33.3746	42.6306	41.3232	34.4761	42.5994	32.8973	38.3881	45.8936	27.3438	25.1949	47.2604	32.6568	27.4973	45.4879	27.5038	37.8932	44.1488	21.2955	20.5082	26.1458	26.1949	20.6711	43.1943	17.4295	11.7518	47.8164	18.5692	23.6166	35.9045	21.4045	18.6144	15.1121	18.8071	18.5789	13.8941	16.9642	14.5724	14.4051	31.8554	45.5588	13.3986	34.0117	17.9153	21.3014	23.6243	21.4669	35.366
632	ENSG00000051180	RAD51	1.89266	3.46509	2.4784	1.95284	2.04623	2.15978	1.94675	1.82451	2.73924	5.26947	2.77856	1.49293	1.5354	2.46681	1.58465	3.30263	2.05503	4.58103	3.12592	1.0176	2.14632	7.61643	1.52904	4.32047	4.31602	1.32743	4.07024	7.11035	1.89937	3.3069	9.44541	9.46995	5.13254	3.84516	11.8581	8.58414	3.74084	5.32223	2.20372	3.26025	6.08288	2.9406	2.61756	14.8064	5.02998	5.39097	2.80013
633	ENSG00000051341	POLQ	2.88161	3.59608	0.829415	2.89145	3.64088	2.66734	2.34987	3.24354	1.92222	3.02642	4.61508	2.72896	3.52405	2.04075	4.74253	2.44325	3.20146	2.65294	2.9186	2.97999	3.751	5.23487	2.66138	3.67217	2.91645	2.95049	3.40255	4.77213	2.17258	4.281	5.0902	8.20048	3.40984	3.51093	1.81962	7.64549	3.63058	5.52861	2.09024	2.68188	2.44186	5.12271	3.56351	8.7959	4.10902	4.58895	3.62355
634	ENSG00000051382	PIK3CB	19.0801	19.3446	16.5732	18.4285	17.8517	17.0238	19.3762	17.4938	22.4206	15.6015	19.3028	22.9865	13.3299	19.7318	15.9449	16.7637	15.5256	22.1286	23.1056	15.1851	17.6267	18.0185	16.7178	19.8788	20.8683	24.6853	22.04	19.8178	15.3406	21.967	18.5014	18.5744	19.0581	19.9333	20.5429	16.8139	18.1678	24.5203	16.7181	20.2072	17.0151	13.3922	21.2926	16.5536	15.2051	24.33	18.901
635	ENSG00000051523	CYBA	443.104	485.196	472.124	515.15	443.532	392.013	422.188	453.229	519.338	459.8	611.133	509.594	471.613	361.805	434.259	550.349	457.71	533.068	497.702	451.56	423.637	642.644	463.074	484.335	489.246	399.445	524.034	462.691	462.661	487.071	553.107	564.462	471.708	577.353	505.271	543.793	495.085	603.623	433.952	540.511	396.277	607.532	544.905	641.176	532.18	567.776	455.047
636	ENSG00000051596	THOC3	11.3091	14.1249	20.3081	23.5315	20.1537	22.1799	21.3065	12.6575	24.0704	13.3937	12.6112	27.1127	20.4641	19.2359	25.1968	20.9236	16.8347	24.4087	15.6723	18.3665	18.6145	26.8443	11.1363	27.2584	14.761	16.1753	26.2832	24.688	26.414	21.5883	31.0049	16.9284	15.653	27.8764	29.0045	27.6432	24.5098	30.1031	16.9521	24.3191	12.3933	20.8451	27.4639	26.5182	81.26	26.8115	13.9022
637	ENSG00000051620	HEBP2	32.252	69.2961	45.631	46.1444	43.9847	43.1848	28.4957	22.9612	46.0205	29.1191	68.1344	47.0938	51.7371	34.9448	47.6889	38.9714	22.9416	42.5091	53.5171	44.8918	41.5545	40.9673	21.5579	46.8149	36.3703	67.9249	41.1627	42.2392	51.9364	34.6531	53.0582	37.0652	46.2026	43.5041	46.4702	51.2202	55.3471	32.9039	30.9616	42.5317	23.2632	84.8707	47.6928	50.4198	95.0599	43.6574	33.6085
638	ENSG00000051825	MPHOSPH9	20.2938	16.7851	16.7248	10.3191	24.3187	16.7896	18.1255	18.5267	20.9394	19.0497	20.4337	26.7566	18.3655	19.4647	21.657	15.468	18.3688	13.6326	21.2749	20.6587	17.5106	21.9718	24.9297	18.4322	17.699	20.9409	26.6841	25.88	18.6397	20.8051	26.1194	23.2423	25.3273	26.3965	16.7852	23.5712	16.3224	21.6105	18.243	13.4878	16.6839	26.9025	19.3332	38.7655	37.2026	18.9856	15.5703
639	ENSG00000052126	PLEKHA5	16.5013	24.1332	18.1765	16.2883	19.8566	22.4723	13.7493	23.5693	16.5807	16.6657	22.9661	18.3466	23.9236	21.6	15.607	16.9664	19.6359	13.7408	18.3865	27.1022	17.1545	9.93189	19.0323	16.0827	15.0554	25.3796	16.051	13.8879	14.6818	15.5008	13.7279	16.5236	16.4098	16.3932	9.55128	13.2218	15.5393	9.92683	19.6106	16.2446	21.0299	19.5983	15.5107	12.6926	18.5041	11.2667	19.0598
640	ENSG00000052344	PRSS8	0.519197	0.667756	0.458878	1.13159	1.14141	0.738557	0.553484	0.687176	0.385026	0.897162	1.14067	0.508948	0.876813	0.622344	0.724542	0.526386	0.765477	0.31171	1.1411	0.708168	1.14832	0.712783	0.638674	0.416054	0.457981	1.71417	0.757052	0.614261	0.566479	0.358382	0.505525	1.11784	0.403593	0.730245	0.702257	1.07119	0.949458	0.482607	0.598562	0.200823	1.01609	0	0.651723	1.35697	2.31911	0.594176	0.892411
641	ENSG00000052723	SIKE1	23.1567	16.4381	23.5572	24.5163	22.7419	23.029	18.8607	17.4989	31.3302	22.4984	26.4732	33.2873	35.1629	18.6163	20.6499	16.2913	19.5005	27.7675	35.4745	26.8177	31.7942	26.1102	19.3901	33.6711	25.5747	31.5176	23.7248	35.421	26.8012	20.6231	28.0638	28.0479	26.6405	32.1703	27.4634	30.2452	23.5479	25.2375	23.3577	23.485	23.7462	20.521	35.0336	49.4437	36.707	26.0481	24.0455
642	ENSG00000052749	RRP12	24.678	23.2662	22.8315	28.9055	25.3223	22.2545	30.4483	23.4415	22.6378	28.7501	31.7682	25.0387	38.5623	28.4473	25.8918	38.4395	22.491	24.1735	29.2156	29.9868	29.6677	40.4294	25.7829	25.6402	33.4775	31.1817	34.2798	37.4174	24.0335	35.2139	26.149	32.8716	32.6357	30.7143	20.9059	42.9318	26.9483	36.3818	31.5537	24.2233	26.6324	35.3319	27.468	36.4483	32.9975	38.3856	26.8858
643	ENSG00000052795	FNIP2	34.083	45.4351	34.7861	42.2281	46.2594	37.0144	21.1371	33.6914	37.9798	30.2193	38.4845	31.0673	51.7543	62.9961	29.1926	21.9736	35.7335	29.7519	30.8284	45.0717	43.2994	19.6992	32.3493	30.9168	21.1019	37.5147	23.6979	35.0429	35.2708	21.8904	24.3542	16.9086	33.5006	22.6538	38.5833	22.7408	26.9372	18.8738	24.2505	26.8615	21.8464	23.7314	24.3443	36.5946	8.95971	20.6725	25.5298
644	ENSG00000052802	MSMO1	13.55	14.3779	14.6901	15.0413	12.7414	14.1928	12.5507	15.0762	11.7528	12.0679	13.3729	11.7557	14.4024	18.3895	12.364	12.969	11.7712	9.36046	13.9589	13.0571	12.4763	15.5709	11.1898	11.5957	9.9686	13.1757	9.1069	10.0219	9.38343	15.6448	11.8972	7.83004	8.86062	8.20045	8.17505	10.8379	10.2703	11.4909	10.2777	9.92542	10.3202	10.8009	9.64413	9.41307	14.4062	15.8066	11.4988
645	ENSG00000052841	TTC17	77.139	81.5702	79.4724	73.0512	95.1233	95.0626	80.9078	82.7257	81.1199	95.3873	86.0367	66.1387	66.5973	86.5996	92.6393	82.785	85.8637	85.5729	93.6981	85.7692	81.0049	85.7377	93.8575	88.2519	83.1498	74.8125	83.7426	70.4712	99.7472	80.0031	77.0538	89.0181	84.5348	75.1399	70.2715	60.8944	87.1592	80.3361	70.7349	84.774	97.1918	52.8059	83.5536	72.1192	41.9271	67.2386	89.4758
646	ENSG00000053254	FOXN3	96.9659	84.8725	96.8912	89.2236	77.4623	89.0352	54.1316	77.1027	113.077	89.708	89.0835	82.2963	95.9438	113.37	95.3299	64.4208	92.4018	111.132	119.472	93.5838	99.9855	64.379	100.207	107.768	79.4866	98.1481	81.4614	85.716	93.9614	54.4974	96.7922	85.9078	99.4024	87.5885	107.479	91.1193	90.5858	91.3616	93.1372	75.2276	91.4649	73.2793	107.379	92.876	45.7143	64.3142	76.4223
647	ENSG00000053371	AKR7A2	24.8803	31.8526	25.1387	22.2323	26.1717	23.3921	31.1322	31.3128	31.1912	19.4512	24.3572	28.7796	25.4429	29.8798	25.4729	35.0266	29.0345	29.2436	19.0253	25.7291	26.3831	34.2383	31.9934	28.013	22.9489	31.3362	26.4065	28.5777	29.1744	33.9919	34.7456	21.983	25.1738	30.9679	23.0461	32.812	25.869	32.3606	31.526	31.9006	19.3632	30.644	21.8904	31.3795	46.0465	37.2379	26.0818
648	ENSG00000053372	MRTO4	25.4784	25.5339	19.5993	25.7442	35.836	22.5339	28.9725	24.1911	25.4824	28.1178	29.4159	27.436	35.1577	33.7669	27.0029	36.237	27.2453	30.7129	24.3237	28.8565	36.7197	40.9019	32.0847	28.5007	27.6188	25.3341	23.8998	50.3699	28.0318	34.9667	36.4965	34.3131	33.3995	28.2388	40.9869	59.1729	31.8403	37.0453	32.6359	29.0613	27.3399	38.9227	28.5939	46.0518	24.7256	43.475	29.2667
649	ENSG00000053438	NNAT	1.74374	0.740028	3.21938	3.28741	2.76475	3.70422	3.83198	2.11475	3.55441	2.53361	1.49432	4.6987	1.76987	2.32622	3.59395	2.06387	1.84867	3.21827	1.37832	2.57057	3.10436	2.82437	2.22351	2.82117	0.708178	1.69702	2.90435	3.1855	4.20269	1.93203	1.9914	0.973931	2.20241	2.75603	4.93835	2.84039	2.20758	3.80038	2.60197	1.53538	0.867387	0.801436	3.05036	2.44634	2.23294	2.37102	1.34736
650	ENSG00000053501	USE1	28.579	34.762	30.9875	27.9362	31.6526	31.4003	35.9649	31.9502	34.6725	27.8545	42.4502	29.5298	24.9546	27.2158	35.2964	36.4218	32.0955	33.3191	23.5805	30.4317	31.2909	40.395	34.2193	34.0145	28.322	32.9975	28.8054	34.0574	32.8778	34.5752	35.6038	34.5308	29.6839	31.5357	27.3885	31.1808	30.678	33.0939	37.791	35.1638	28.7423	51.0175	29.4253	28.3274	32.0806	39.7978	32.0245
651	ENSG00000053524	MCF2L2	3.85907	2.39697	5.54704	3.44563	5.27604	7.14361	3.88908	3.46132	5.03523	5.03499	3.7711	4.62354	5.60791	7.86686	7.11129	4.25785	2.73772	2.79348	4.14466	4.31762	5.59188	7.80868	4.83932	5.33279	4.74259	2.6364	12.619	4.02475	5.54565	3.84893	5.71009	5.68511	3.30412	9.06303	3.69637	8.5993	9.53852	4.32531	4.54471	3.5216	7.93988	4.46943	3.47909	6.86176	11.3234	6.19522	3.06374
652	ENSG00000053702	NRIP2	14.1197	10.9917	12.3413	12.0249	10.9976	10.3408	17.0694	12.2684	10.2871	17.437	11.074	12.1122	12.3885	12.8448	12.5345	13.6359	13.6276	11.6732	12.3857	12.8305	13.2018	14.5729	11.7999	11.9052	13.2179	12.1308	15.6166	13.7877	11.7759	13.3832	9.91786	11.6647	13.5717	15.6229	11.0264	13.6518	11.4185	17.6318	13.9717	14.6316	13.2119	17.8836	18.1289	11.0699	9.90889	14.4137	11.9877
653	ENSG00000053747	LAMA3	57.9065	89.1057	129.015	37.4101	84.757	146.306	36.6838	109.292	117.47	71.2796	83.5321	72.4607	74.5104	71.2829	124.042	24.1979	109.254	78.6499	63.8275	95.6404	76.5488	22.3938	81.5476	57.9636	71.6015	71.84	78.0655	54.4804	127.667	15.9032	58.3723	43.8333	64.5829	62.3061	43.963	36.65	61.1715	8.03353	57.3319	56.6493	83.2408	23.704	54.4043	30.9952	65.9852	15.4483	37.1594
654	ENSG00000053770	AP5M1	24.929	29.2326	46.0044	29.2456	29.7686	32.4026	28.7703	28.5626	42.0989	32.2631	25.4911	42.0997	30.0726	39.4799	31.2116	28.4557	30.8151	42.7465	48.4122	44.312	32.4107	29.1349	33.2096	40.1014	32.9984	47.1884	35.0681	38.573	34.7047	33.378	34.6853	25.6267	39.5099	53.2467	29.1878	37.7071	46.0457	38.4134	36.2362	38.278	19.1556	23.301	37.9968	44.9845	70.0842	42.2427	30.3198
655	ENSG00000053900	ANAPC4	47.4508	45.3555	41.7556	54.6343	68.5268	48.654	69.0394	54.8178	51.7253	41.7348	45.1019	45.9829	54.5201	62.1126	43.7398	53.6253	55.3139	44.1076	52.8691	56.4683	67.2741	50.4095	56.1996	48.775	43.2599	50.768	38.9543	57.261	43.8248	58.5309	49.4826	39.6453	50.3754	45.3255	62.4506	56.6075	41.4623	57.6745	54.9435	45.834	45.1092	46.7551	56.361	58.8531	58.1935	57.2753	65.437
656	ENSG00000053918	KCNQ1	15.3623	15.1966	19.8328	25.142	16.7436	14.4996	14.1626	20.6767	17.6339	17.3162	11.0007	21.6512	15.1996	18.4977	18.9305	17.5713	19.3681	20.4183	13.039	14.3042	19.0385	21.544	15.9635	23.6691	15.4271	14.3997	18.547	16.1862	21.3793	16.1697	20.1918	17.6945	17.7921	25.0949	14.5096	19.3675	20.2315	23.4374	18.1465	16.6151	14.337	16.661	31.067	31.5419	17.5605	17.616	20.1392
657	ENSG00000054116	TRAPPC3	46.8615	50.2135	44.4567	54.1815	43.8607	45.4317	44.7014	49.0072	47.6568	47.1694	43.4453	46.714	51.1417	42.7914	43.8627	46.1628	45.0173	44.6609	39.992	45.3682	40.6986	44.5378	50.0997	47.0197	46.0016	43.9731	39.9162	42.3494	42.3129	45.277	47.0034	47.5948	39.3678	41.6498	55.2099	43.7335	43.3519	42.9714	47.9433	52.2167	44.3651	52.5584	46.1154	42.3406	64.7096	49.2881	48.7593
658	ENSG00000054118	THRAP3	127.864	133.639	135.957	149.094	139.089	144.64	161.534	140.411	154.609	131.436	123.924	137.119	140.498	141.141	148.575	144.174	143.183	153.968	153.92	147.401	140.951	167.232	144.313	173.84	139.04	128.316	144.484	149.167	155.185	149.95	165.129	138.457	163.545	146.623	148.444	148.783	150.66	179.429	136.432	164.493	132.763	124.445	149.283	175.488	92.9455	169.252	127.382
659	ENSG00000054148	PHPT1	29.2396	36.171	31.8883	25.7661	38.5245	35.0252	50.0581	33.5835	29.2635	27.6837	43.0277	23.248	21.1031	28.9621	34.4039	56.1809	34.4944	27.9192	31.6647	20.2585	30.7719	46.7831	35.4002	26.0647	28.2209	30.3559	29.1991	29.3141	38.8711	35.8301	33.2402	26.9932	23.7299	24.8205	20.905	29.03	25.6352	31.7778	24.5376	21.6278	29.1543	23.4051	21.0525	38.7281	17.5402	38.8616	26.1088
660	ENSG00000054179	ENTPD2	0.612398	0.681814	1.09385	0.82031	1.5248	0.832621	2.58589	2.14673	1.02991	0.979697	0.865564	0.848869	1.90822	1.68328	0.63265	2.48244	2.23379	1.06395	1.04147	1.08373	1.71194	1.77505	1.45536	1.25115	0.722487	0.871301	1.32644	0.630941	0.943022	1.23341	0.958471	0.638839	0.323883	0.660395	0.257475	0.470844	0.196465	0.603366	0.713238	1.14965	1.27997	0.17379	0.639357	0.55779	0	0.59905	1.54592
661	ENSG00000054219	LY75	28.4093	21.3534	40.3266	32.2711	32.4779	30.513	51.8496	27.3714	50.9913	24.1344	19.2744	55.7355	30.9164	35.3074	32.732	48.9391	26.492	46.6578	34.2289	34.7776	38.5324	51.0543	32.7669	56.29	29.9322	31.4624	48.1391	41.8011	29.275	48.8911	54.3355	27.7955	40.0665	51.1286	47.2559	39.337	44.306	71.6205	33.8845	33.0878	31.2596	38.6307	42.3791	32.8419	44.6493	76.1435	32.7985
662	ENSG00000054267	ARID4B	173.414	164.62	119.541	151.225	144.982	127.383	74.4663	117.464	103.636	150.034	177.652	142.243	178.055	161.432	118.264	135.874	120.996	114.527	170.765	123.726	138.762	72.8967	136.579	125.086	172.38	151.61	109.513	136.224	117.576	118.746	134.186	162.741	143.444	126.66	155.84	107.303	139.187	103.851	136.395	117.082	171.923	175.018	148.626	98.3066	126.061	107.474	101.514
663	ENSG00000054277	OPN3	20.5602	18.8415	16.9946	18.3604	11.5583	15.2419	12.9345	17.3769	25.0796	17.8276	17.8937	22.4817	19.8537	16.1386	14.6707	11.8711	13.9909	24.2201	18.4748	16.428	16.3614	14.3834	18.663	21.2887	21.691	24.7626	19.0456	15.2388	15.6489	20.5853	21.8624	22.4532	19.4284	16.4206	14.5688	14.8198	18.2343	20.4148	14.549	23.622	18.1915	16.9711	14.7096	15.7567	14.2843	16.8066	14.8482
664	ENSG00000054282	SDCCAG8	33.8312	23.2568	20.3896	24.6305	26.4161	27.461	22.6778	28.8242	21.4926	26.3896	33.6498	19.1366	26.757	22.0419	24.1546	26.235	21.056	21.4708	21.3708	24.3179	19.9266	23.056	30.36	23.9245	27.8095	26.028	26.7603	23.0806	27.1059	19.3067	20.5534	35.0117	24.027	20.1367	37.3354	17.6597	21.5237	19.2904	28.4121	23.8555	24.8168	33.9147	19.0381	23.1677	10.5767	23.4287	30.4802
665	ENSG00000054392	HHAT	5.6276	6.66737	9.05365	6.42081	6.25182	5.47876	5.71894	6.85108	4.94797	5.21827	6.9543	8.50324	6.66004	6.03147	3.95098	4.84234	5.89226	4.85202	6.18876	6.42523	7.32458	5.78848	6.07416	5.05987	4.66315	4.78836	7.30784	4.82956	4.38734	6.19761	5.62275	4.61866	5.60919	9.47992	10.1476	5.79832	3.61038	4.42872	4.83741	5.12979	4.11087	7.04696	6.53162	4.50555	2.0461	5.13289	6.36054
666	ENSG00000054523	KIF1B	38.6953	39.6376	23.4447	29.5616	33.7122	29.9813	22.8284	29.9816	33.227	40.6842	36.3295	33.4563	34.9647	37.6366	21.7686	24.9232	26.8308	25.2856	45.3354	27.5934	28.1665	19.776	37.9759	21.2694	34.0294	38.3547	24.6552	22.95	28.6196	22.3583	30.718	25.2577	28.9096	30.7075	46.9938	26.2498	26.4636	21.0001	25.6994	27.2993	35.015	30.6237	32.4558	22.8675	16.4422	21.3327	27.4251
667	ENSG00000054598	FOXC1	13.3675	21.3939	14.8862	9.90093	18.1347	15.8986	9.00315	20.6362	14.2404	14.1232	12.5206	9.46238	11.7777	17.9269	11.578	9.74857	19.687	8.3363	11.9873	11.9652	10.1648	4.54596	16.9716	8.07251	11.3449	23.1402	7.0892	7.23004	11.1087	4.61968	7.22234	7.38818	10.2863	7.30328	5.63391	7.38505	5.92877	2.59709	7.16504	9.87681	10.6296	9.69604	6.57615	8.48762	4.98278	4.35657	13.2806
668	ENSG00000054611	TBC1D22A	64.378	58.4401	52.8907	52.4994	45.3038	45.6034	48.9447	52.6286	58.7803	58.9006	63.5278	60.5433	48.7894	47.5088	49.9368	51.3755	50.1664	56.8105	56.3792	49.3309	49.2666	59.6762	49.2976	53.3422	54.6615	52.7918	61.2618	47.8176	50.5791	51.8311	61.2936	62.8814	58.8289	61.9358	46.105	62.7053	51.7797	62.4641	48.0538	71.2294	51.1591	68.0322	62.1466	63.9698	71.7989	66.5595	44.7871
669	ENSG00000054654	SYNE2	109.861	118.935	120.52	106.624	126.051	138.828	153.632	104.285	131.103	96.3948	95.0334	108.72	98.774	129.555	147.76	109.965	105.514	153.854	136.677	119.328	122.51	137.037	99.9997	136.012	113.545	118.978	126.967	121.096	138.831	121.751	129.065	97.7827	120.907	135.104	109.529	114.598	142.483	126.613	110.893	98.4812	123.293	129.389	114.209	112.819	206.929	128.513	115.483
670	ENSG00000054690	PLEKHH1	1.3887	2.75082	2.54141	2.94636	2.60107	2.78749	5.59483	2.96929	2.31847	2.52543	1.68704	3.52729	3.52245	3.09482	2.07097	2.31476	3.19544	4.85051	3.41199	2.84903	3.11886	3.66793	2.89928	2.79277	2.71516	2.28853	2.6847	4.13636	2.58191	2.31567	2.21461	2.86843	2.10315	2.88124	4.32035	1.97229	2.53937	7.62582	2.99135	2.68247	5.2332	1.57238	2.42606	2.85687	2.93298	2.86397	3.14442
671	ENSG00000054793	ATP9A	18.4701	20.2526	28.0517	18.2179	27.5008	25.3593	13.8017	24.3138	19.9776	14.6812	13.522	17.7493	18.9923	26.8408	20.0422	11.454	25.4885	11.538	13.953	13.009	19.2288	11.4252	25.9972	12.6785	10.1905	24.5323	12.5611	14.0949	20.5747	9.84593	6.87803	11.0273	13.2561	14.3342	11.8799	13.2465	9.7204	8.82381	18.0583	14.2304	10.1301	7.9361	5.44817	18.9456	11.2295	10.74	16.7976
672	ENSG00000054965	FAM168A	36.8829	35.1677	76.7455	48.8414	50.5321	66.3678	53.6973	52.2715	60.2089	44.0845	37.0133	52.6783	49.8111	49.8422	59.7714	46.767	59.4685	63.5377	45.1886	49.3835	43.8065	58.8079	65.4091	72.9632	37.5507	59.6451	57.2488	47.3311	72.7697	46.9008	48.3245	35.1316	56.9784	56.3123	35.0528	44.2873	61.4557	61.7025	50.1345	56.4879	35.6777	23.0587	50.7928	40.9434	51.309	46.0183	43.2163
673	ENSG00000054967	RELT	46.9046	39.3845	69.5879	53.7468	43.6481	66.2274	62.498	45.9293	78.2039	71.1683	40.3156	71.7243	56.2409	43.6897	64.3107	57.4878	47.7083	75.1343	42.8236	56.797	51.5044	88.8415	49.3624	71.2007	71.094	43.4013	94.2063	53.5392	71.3564	72.8748	62.2458	56.6362	72.2778	94.5284	64.59	60.5734	84.7981	91.715	43.5745	60.7938	64.9249	55.8053	75.4066	69.0378	71.2437	87.5607	47.7556
674	ENSG00000054983	GALC	25.597	23.7534	25.0921	20.0442	24.7909	29.6712	18.377	24.4726	23.0689	19.5716	22.6995	27.5758	20.2881	26.3807	23.0271	20.9856	18.5433	23.2684	34.1787	24.4821	22.4542	16.0779	21.69	25.8109	22.0291	22.4873	17.7509	19.7548	23.0444	22.9886	24.3383	22.6965	23.5992	21.8707	23.9887	18.156	25.7906	18.7344	21.4157	23.6584	22.8618	31.0719	18.2616	25.5831	38.8873	17.8211	22.004
675	ENSG00000055044	NOP58	96.255	85.0597	66.8101	85.8488	76.6629	60.7663	75.4804	64.8177	61.6439	91.018	97.9631	75.5608	89.1584	87.7407	67.041	88.7117	72.6002	66.188	90.4929	86.3332	82.9108	74.4858	75.9153	71.3767	98.5355	68.9252	72.4615	98.6332	63.4546	74.8838	81.7681	99.8918	95.4499	80.8163	105.242	108.74	80.6784	77.7515	88.7919	64.6049	92.9299	120.374	91.2811	102.487	52.3702	88.7283	84.2098
676	ENSG00000055070	SZRD1	113.029	127.682	132.249	134.97	119.558	103.649	124.829	134.26	147.903	112.51	112.315	108.576	121.462	121.386	109.871	122.842	133.642	162.246	118.399	124.409	135.594	156.866	134.523	145.465	121.425	128.783	133.078	114.471	133.712	121.51	130.236	107.824	137.568	119.965	98.9916	122.92	129.399	143.436	107.852	131.206	96.5293	104.228	120.152	131.523	123.023	133.069	125.675
677	ENSG00000055118	KCNH2	4.8331	5.55499	3.91696	5.11124	3.43308	3.88056	8.66719	6.21953	5.53578	4.9692	2.61951	2.86064	4.22735	2.29482	5.12945	6.79388	6.87463	4.20326	2.51703	6.55839	4.87784	7.95334	5.4867	2.94102	3.83942	3.16891	4.02276	4.89391	3.62377	5.80432	3.39474	7.37025	2.64611	3.97876	4.79648	3.21804	4.33384	4.91671	4.98048	2.20611	5.14	2.08297	6.52431	6.01247	2.50838	4.67197	8.02249
678	ENSG00000055130	CUL1	70.2435	67.4222	68.3597	71.6071	64.2997	60.0513	71.594	65.8335	71.2142	69.8039	62.0005	64.2237	67.7927	77.3408	62.3438	65.4237	70.4093	70.668	73.9715	66.4017	70.6435	72.9066	69.7734	70.8256	75.579	79.012	66.4817	72.8042	66.8838	63.6288	76.6445	67.6088	74.9622	66.6143	59.941	76.5797	76.8761	70.4142	66.6156	69.8165	64.6301	64.847	70.7447	77.4952	42.9997	71.921	64.9419
679	ENSG00000055147	FAM114A2	20.3183	16.2785	19.7545	21.4332	24.1991	19.6131	21.2293	19.8113	18.9783	15.8912	12.8534	21.3496	15.9797	25.6934	19.5056	17.7146	17.4317	15.5237	27.0797	23.411	22.2217	17.3819	18.8907	18.81	18.2331	21.2523	20.7928	20.6961	19.3118	21.5444	19.235	15.822	23.5529	21.2622	11.3445	28.7933	18.8986	19.2288	19.3871	18.8105	16.8648	9.86465	16.9613	31.1813	9.10567	21.3669	16.1385
680	ENSG00000055163	CYFIP2	140.426	120.741	134.549	159.132	133.824	133.411	124.258	103.073	172.451	158.463	119.332	179.35	121.905	113.471	175.698	162.612	133.777	203.397	124.668	150.295	137.914	201.341	139.98	183.992	164.642	104.897	191.034	148.357	163.366	152.518	215.059	201.451	167.201	201.901	228.846	151.991	187.399	251.669	142.758	159.621	138.725	127.457	234.243	152.337	163.327	190.134	119.262
681	ENSG00000055208	TAB2	80.4159	70.2083	80.3156	71.7072	63.7764	74.689	71.0809	70.9869	87.4444	69.263	65.2215	83.0568	74.3546	77.2744	76.5202	65.5643	73.3151	87.3315	87.9463	70.8482	69.5718	72.6435	80.4317	87.4274	79.4597	100.12	84.3639	71.9503	71.382	78.8035	91.5592	68.7252	86.9288	79.1225	75.2852	63.7451	95.4175	84.6288	71.2731	86.0474	78.2666	72.7564	85.1708	70.3547	78.0402	82.1172	79.0214
682	ENSG00000055211	GINM1	50.4946	45.2064	35.1959	35.9418	34.1819	43.9933	25.8281	40.5566	37.025	37.4154	30.7818	30.8508	48.4361	41.0995	35.4651	27.7534	31.8744	27.3563	35.802	43.386	29.9507	21.6273	42.1148	32.925	39.6492	47.2918	22.8665	27.3663	33.0064	28.7817	27.5668	37.499	30.193	31.1732	40.2616	32.0606	30.1509	22.7534	30.0463	42.297	41.5196	27.8366	29.8705	25.9066	42.9454	26.2745	40.4267
683	ENSG00000055332	EIF2AK2	44.6012	48.2384	41.7584	46.1334	35.4103	48.0382	44.3687	41.5927	39.1764	37.6993	56.8156	54.6466	46.5477	47.9921	45.1955	46.4634	39.757	39.4802	225.566	48.6801	34.5184	38.4452	49.2794	47.474	37.9322	58.2595	42.4839	34.8594	39.191	46.3967	56.1067	40.2157	49.1563	44.4895	32.5754	36.4371	40.6105	43.0339	44.2724	42.3682	44.356	37.75	42.9947	41.5616	41.3079	38.7433	44.249
684	ENSG00000055483	USP36	99.0234	94.5128	93.2556	102.978	86.8927	102.401	111.062	82.4364	87.8362	116.874	107.289	94.4298	104.54	90.9975	109.188	88.1575	92.9694	112.799	110.792	115.208	100.789	98.4822	80.9421	102.66	159.997	87.5017	114.817	107.893	114.659	88.8411	92.7217	130.791	158.758	115.98	100.163	100.096	160.422	92.3896	94.6826	88.751	142.637	117.032	131.542	95.8656	107.985	97.2571	82.3808
685	ENSG00000055609	KMT2C	102.211	84.3014	94.1427	91.1133	87.3436	86.9898	87.184	77.7576	81.368	80.1005	92.1009	98.1376	103.553	88.1922	84.4985	67.5216	79.6384	81.1845	108.098	100.581	83.9341	72.2673	90.6524	106.439	101.637	119.883	88.2239	104.245	80.6282	85.1842	68.7686	87.17	100.687	106.981	82.9922	89.6879	88.4115	96.844	94.8466	88.4215	84.5991	89.1299	97.1929	98.1163	109.257	81.4229	98.5274
686	ENSG00000055732	MCOLN3	1.84667	2.68103	1.6941	1.75967	1.07835	1.82491	1.56852	1.82219	2.20174	1.2362	3.11732	2.0168	0.824904	0.74666	1.58516	1.18075	1.25386	1.87005	1.43925	1.33448	1.07513	0.632733	1.61	1.39213	1.25655	1.48696	1.34949	0.961387	0.932434	1.44751	1.0186	1.10185	0.932831	1.23631	2.47474	0.610025	1.22005	0.775331	1.18935	0.403586	2.57634	1.49436	1.57233	1.49854	0.795798	0.975498	1.5825
687	ENSG00000055813	CCDC85A	1.60648	1.40579	1.31937	1.63042	0.973755	3.16097	1.27272	1.95827	2.26917	1.47897	0.511423	0.70558	1.22641	0.951058	2.57375	0.797733	1.98481	1.56516	1.29916	2.20202	1.16362	0.65018	2.25716	2.27864	1.20833	1.7439	0.941464	0.765824	2.84108	0.820579	1.35109	1.26608	1.41078	1.43753	0	1.09931	1.47176	1.36839	0.947039	2.01543	1.91312	0.333983	1.00472	0.865754	0	0.781143	1.48697
688	ENSG00000055917	PUM2	96.0142	89.4867	118.478	116.888	105.233	105.79	100.696	95.3519	127.715	90.7786	82.8883	135.509	115.29	129.116	108.724	94.7953	109.817	117.719	123.501	108.574	113.036	100.512	128.805	134.283	95.9752	125.866	129.955	108.367	113.605	103.955	122.994	100.082	116.075	137.481	112.075	103.217	117.373	130.418	110.194	105.449	87.8502	73.3169	140.805	115.607	114.392	115.959	112.061
689	ENSG00000055950	MRPL43	36.2567	41.5359	36.7224	34.2746	39.9596	32.2624	44.6976	39.4731	36.2694	39.5759	38.9529	29.2031	27.7176	36.4092	32.6602	43.9116	40.3088	36.8497	26.3178	32.8015	38.5102	49.3017	35.2897	30.9561	37.9732	34.419	36.6714	35.0433	35.5633	34.3205	38.8829	45.446	29.7389	36.0852	34.8618	36.8188	33.2632	37.6368	35.0647	29.6312	42.8759	31.8194	37.1641	50.1744	29.2714	36.2382	35.3657
690	ENSG00000055955	ITIH4	25.3362	22.9276	30.5052	22.8436	20.4746	23.5358	21.0812	18.7274	18.8442	19.3719	42.3545	32.3042	29.5042	17.1086	28.6789	22.5597	19.8587	23.5191	32.5347	25.3712	20.4607	15.636	19.8284	18.8472	18.1666	26.769	29.3171	22.4016	23.9019	20.5116	19.4544	18.7416	24.2519	30.145	40.3955	19.304	29.4695	20.6586	24.2604	25.6384	20.4222	56.262	23.5309	12.0306	48.5413	19.8799	19.8141
691	ENSG00000055957	ITIH1	1.15613	1.99876	2.50968	1.51538	1.9579	3.18562	2.95505	1.56594	2.7821	1.17978	2.1423	1.80066	1.48377	1.64298	4.12768	3.0083	1.85056	1.75655	1.8927	1.34277	2.88974	2.22191	1.38257	2.13887	2.54562	1.12649	3.84461	2.77619	2.59692	2.06483	3.36015	1.88587	1.38187	1.04799	1.81089	2.2591	3.76027	1.45428	0.337349	1.97353	1.48892	2.14974	0.88599	0.973671	3.34695	2.06151	1.06154
692	ENSG00000056050	HPF1	9.84537	14.7286	8.89491	8.29056	9.2928	10.737	12.3002	13.5329	9.26247	8.44486	13.5633	12.3118	12.7135	10.174	10.2079	13.2844	10.6071	8.55786	13.5145	8.09938	7.94187	9.89622	11.0638	9.508	9.88624	12.8005	7.42302	9.74662	8.67686	14.1149	13.0619	9.10745	8.80495	10.0357	8.17501	8.79358	9.49536	10.8012	14.0316	11.2797	9.27865	18.0107	5.14368	9.51745	19.8153	12.4597	12.8987
693	ENSG00000056097	ZFR	70.3795	60.1349	70.773	64.871	67.1516	69.3552	66.4866	64.7685	74.4559	64.6586	59.715	72.684	74.2502	77.8036	64.805	52.6967	70.4045	71.4413	81.4437	65.6383	73.8522	60.1411	75.9488	82.8746	73.0822	88.384	71.7886	71.2438	68.1209	65.9357	74.3351	62.6883	77.3339	73.6074	67.241	74.8248	64.6134	70.7745	80.9253	67.7065	64.8334	64.5159	76.8314	72.0984	58.7074	64.2462	72.9619
694	ENSG00000056277	ZNF280C	3.41343	4.07832	4.22626	3.79908	4.98748	4.06899	4.83375	3.55018	4.36184	4.18207	2.77702	4.68901	4.07559	4.12659	3.55143	3.60559	3.70369	3.50564	4.22078	3.94476	5.33801	5.09635	3.59903	4.48928	3.48595	4.33975	5.50055	5.62185	3.9398	5.37868	4.12594	3.27896	4.75233	4.45421	3.52279	4.6881	4.09623	4.66627	3.79368	4.3572	4.17804	2.04475	4.04705	4.67928	3.53203	3.95443	4.22339
695	ENSG00000056291	NPFFR2	0.966492	0.708836	0.950717	1.40603	0.485985	0.25282	1.17153	1.89425	0.993956	0.539452	0.873812	0.555538	1.62598	0.831504	0.185406	1.0941	2.68414	0.426643	0.584985	0.704061	0.73682	0.623778	3.51434	0.615679	0.808362	1.64878	0.543424	0.986134	0.81559	1.05025	0.862156	0.50873	1.48546	0.442695	0	0.620504	0.220966	0.790825	1.83197	2.9095	0.43675	0.660882	0.736304	0.673519	0.641561	1.57021	2.26881
696	ENSG00000056558	TRAF1	61.3542	66.4012	87.5709	58.3556	105.724	93.9747	164.551	104.717	88.1456	76.6103	69.073	74.492	63.9332	87.6022	111.102	121.818	119.357	108.366	75.7108	81.2107	110.844	138.421	105.075	93.9662	100.812	61.6108	99.9031	105.993	104.896	99.5321	93.25	69.9843	96.1551	94.2207	85.5407	86.1652	122.08	122.864	116.845	69.8214	96.8286	74.4447	89.4154	69.9142	108.109	141.75	92.068
697	ENSG00000056586	RC3H2	57.1742	53.5934	53.9965	45.2112	46.6559	49.3812	42.4469	43.7039	50.2871	53.0225	49.4232	60.1398	62.6135	52.2283	51.6188	46.9923	38.5455	40.1399	64.1593	58.4365	43.6164	34.8344	50.7295	41.0058	54.6732	56.0384	52.3019	58.4441	42.7333	37.7661	50.8653	53.4917	52.1378	54.6469	41.3223	47.175	59.0927	45.0729	48.6028	56.5539	44.0164	50.2774	49.6325	47.1621	51.9084	36.6148	46.0974
698	ENSG00000056736	IL17RB	2.87591	2.35518	3.39936	3.08693	2.91073	4.00223	4.18775	3.79797	3.30135	2.5449	2.21303	3.32548	3.68155	3.27752	4.05047	3.46252	3.42962	1.9835	2.18154	2.87128	2.58471	3.10839	4.04414	2.81273	2.77644	1.68196	2.79134	2.8512	3.05885	2.4235	2.20888	2.02798	2.13496	2.94803	1.93534	1.90724	2.13608	2.97931	3.03315	3.08724	1.49309	2.52344	1.77923	2.12416	3.82799	3.58121	3.76057
699	ENSG00000056972	TRAF3IP2	41.6534	32.951	22.6546	23.3152	23.8746	27.9005	19.5028	25.0245	25.6784	33.5793	37.8064	20.2904	26.6335	25.3473	25.6101	21.995	19.7886	30.6516	29.2615	25.4358	25.4526	17.7335	30.1315	29.9908	39.6491	30.7912	26.2472	22.5166	23.7681	24.8282	29.4508	39.1211	27.1402	25.8284	16.6181	25.3002	29.6958	20.4422	26.8772	28.4988	37.7097	37.1952	27.3313	20.1609	30.8442	20.5935	25.9738
700	ENSG00000057019	DCBLD2	15.0101	11.6448	6.62908	10.1188	9.63015	12.2749	10.8821	11.7739	10.3641	12.0145	15.5137	9.59947	8.05471	14.0253	10.5663	8.1969	13.0367	6.95083	15.6606	13.9905	14.6337	6.54138	10.5903	9.0769	12.9322	11.9015	8.85542	9.88038	11.1979	7.94868	9.94147	11.1574	9.65504	6.93768	4.1167	5.83657	6.94528	4.10216	9.49562	10.7962	19.4416	22.5814	7.70745	10.4214	29.8575	7.17957	12.2189
701	ENSG00000057252	SOAT1	37.6094	41.4261	51.7815	41.4064	40.0668	41.6195	37.7919	41.2004	58.8976	33.6859	48.1332	44.4915	44.6842	42.8904	36.5012	36.9242	36.6779	72.1315	65.3399	41.2938	47.4721	37.5393	45.2453	60.2146	38.5788	54.1247	46.0233	50.2924	37.1317	42.513	42.8398	33.7889	56.3056	50.7954	46.7427	50.951	42.0713	52.1095	40.5861	33.2466	39.1843	43.738	50.4892	61.1188	39.9697	43.9653	37.7112
702	ENSG00000057294	PKP2	8.85119	10.2548	10.0277	8.98743	6.90555	12.1904	5.4241	10.1024	10.2824	6.93303	11.7718	6.37333	5.10249	8.16715	11.6012	4.39769	9.53082	10.2588	11.1465	7.67011	13.4453	6.33622	6.46049	11.0442	9.21945	12.3121	10.7268	9.54366	7.96036	4.41329	6.47375	8.15985	14.2961	10.2454	6.83016	7.83755	10.6864	4.18776	5.33765	8.1276	11.0301	12.7805	5.55658	5.70929	16.8144	4.24688	7.10552
703	ENSG00000057608	GDI2	204.304	188.197	157.432	190.904	163.99	178.371	149.989	192.15	179.19	176.61	189.731	167.966	188.5	178.598	165.301	166.669	178.669	170.387	200.191	184.541	159.196	179.777	195.242	175.234	200.816	218.947	141.89	175.156	164.329	179.352	197.122	198.646	181.773	152.042	164.761	189.353	183.705	191.562	177.464	170.213	197.481	203.526	156.335	201.336	304.03	211.128	181.429
704	ENSG00000057657	PRDM1	44.8184	43.7591	45.2269	38.6719	33.6597	38.841	18.8089	26.2852	46.4433	58.4772	52.9145	63.9834	36.9611	54.0395	45.6119	19.4157	33.5718	70.7789	60.2595	37.0813	40.7702	23.2304	35.4364	59.6789	62.436	69.7724	92.2561	63.8127	42.8935	21.7783	58.0763	59.6376	100.005	70.391	57.6008	83.4184	72.0221	22.3276	38.3405	46.3318	51.8202	37.7337	51.4109	145.305	36.2183	21.9729	45.4442
705	ENSG00000057663	ATG5	24.6186	28.5483	24.2472	21.1111	26.059	23.7783	22.8231	29.9183	27.4902	23.5168	27.1593	30.0402	25.3794	28.7714	22.2962	25.7018	26.1708	23.3953	41.649	23.4421	23.1283	24.6548	27.12	29.0317	27.1584	28.2231	21.4273	26.1622	20.0896	24.0153	30.7316	30.4621	27.2107	23.2776	25.2891	31.2679	26.5953	28.3346	32.9558	24.409	24.3813	32.5486	22.0833	26.9729	46.2721	28.4385	28.2779
706	ENSG00000057704	TMCC3	27.5163	17.9683	21.8089	23.1244	19.0634	22.6635	17.9523	14.3068	19.4117	29.9199	17.4558	26.9607	23.0363	17.8866	18.6758	16.4055	15.9324	17.2161	31.4866	26.3209	19.3846	15.8699	15.7214	21.2723	24.9452	30.3641	24.774	19.6088	24.2876	13.1495	15.4112	19.5578	26.5463	19.4711	12.3136	17.2356	25.1659	17.0996	16.3976	16.1275	28.4799	14.0054	27.214	23.3011	16.1844	15.2081	12.3173
707	ENSG00000057757	PITHD1	56.111	50.9865	49.9798	52.0407	41.6436	45.7434	51.2706	47.3062	46.7361	43.0741	58.5553	59.9836	53.3391	43.3082	48.9886	52.437	46.7987	42.8374	42.8952	54.1281	42.9859	48.6397	46.0957	42.4967	47.03	41.5638	48.4565	44.0135	45.5621	49.8961	54.5491	49.6395	42.2138	56.8399	50.7718	50.6567	45.2122	49.504	53.2547	51.7103	49.4369	60.92	46.7997	43.7638	47.3839	55.8317	46.8164
708	ENSG00000057935	MTA3	29.8165	30.4941	23.1993	33.8306	22.6659	31.036	35.0381	29.6121	24.9506	26.7847	21.4087	23.4614	22.1424	24.0003	25.6973	29.6821	27.0645	20.2049	25.5049	24.4151	19.4424	29.5032	27.8996	26.6982	33.0307	25.0168	25.6498	21.9531	26.7891	31.2264	22.3851	27.2031	24.6178	23.386	32.5568	23.1052	20.4095	27.5369	27.2593	20.6913	22.7515	33.4511	28.4265	27.9022	20.4568	30.9322	28.8414
709	ENSG00000058056	USP13	34.8194	11.5309	17.1331	22.9845	35.5123	16.5185	11.252	22.62	14.3514	30.0981	36.7619	38.7472	22.84	15.2637	12.8325	16.2475	15.5004	33.0595	33.8509	25.4831	30.5654	14.5344	26.7115	16.0776	17.4038	43.4553	16.02	15.8546	17.2539	10.7738	14.1208	30.5558	14.4957	28.2866	48.9631	11.2191	11.5281	11.001	16.6982	14.3564	23.0406	25.4326	8.084	12.8504	58.888	13.0838	19.4961
710	ENSG00000058063	ATP11B	57.6987	36.7228	56.0496	45.3786	48.9003	51.7474	44.735	50.1585	60.2324	66.0997	38.5186	69.5755	64.1661	61.5063	50.9986	36.9378	47.9901	56.8859	57.8831	44.2825	61.9657	50.6082	58.2428	61.794	59.444	52.5987	68.1205	57.9114	48.8252	41.622	65.7544	53.0392	55.6637	57.156	53.5396	63.366	57.3146	59.1488	61.6572	58.4756	55.3503	42.0246	73.7211	60.9686	55.8984	49.4078	52.6881
711	ENSG00000058085	LAMC2	9.38224	9.91589	14.1497	6.39544	10.7294	12.6327	22.4429	7.62283	13.2162	7.80891	9.13005	11.0689	7.26916	11.1612	10.4674	21.2892	8.80366	10.2848	8.53597	7.0017	11.8174	17.8265	8.14502	8.09191	6.59966	7.5131	14.0498	8.43637	9.48247	14.3857	6.74863	5.25913	6.81504	6.79406	5.41288	7.78114	5.42607	14.7041	7.20065	4.90757	7.78425	4.47909	4.829	4.66532	5.76352	19.2128	5.45398
712	ENSG00000058091	CDK14	17.8801	22.9165	15.9822	20.8206	16.1777	19.2355	18.3748	16.2007	25.1004	16.9791	14.4266	25.1489	22.2064	13.8712	15.8987	15.055	17.1451	17.7052	29.0817	17.5328	16.5578	18.4104	23.5376	19.3075	23.7692	16.0036	17.1127	20.1392	18.6765	15.6153	14.4039	16.1244	21.9663	18.7188	15.4238	20.395	16.2698	22.4443	13.5685	21.7621	17.0017	14.0105	20.2166	32.4429	8.27353	20.3316	16.4658
713	ENSG00000058262	SEC61A1	239.473	222.748	241.298	275.043	246.873	192.581	196.441	196.784	215.722	263.114	234.153	214.437	278.779	254.648	184.704	223.816	222.903	219.899	201.983	271.074	250.192	217.031	219.782	200.883	271.841	223.902	238.723	269.19	219.567	187.265	231.798	310.033	227.224	224.85	251.591	343.784	194.785	210.531	197.361	215.483	269.107	201.349	258.783	477.151	163.926	222.273	203.275
714	ENSG00000058272	PPP1R12A	120.304	164.678	76.2269	92.42	107.027	84.5187	55.1803	87.3376	85.4536	142.427	157.276	75.4046	87.7037	118.397	79.3713	101.98	98.0419	73.8524	97.8341	60.4823	82.5439	57.9036	101.074	78.3124	123.838	74.0444	77.7343	79.9173	83.2601	73.8059	97.4782	122.378	69.1486	68.2361	77.7792	71.544	87.0108	66.562	70.9109	91.2149	137.309	109.814	70.6536	77.6885	36.0908	57.669	59.9162
715	ENSG00000058335	RASGRF1	4.1136	3.07965	4.26767	4.35322	3.71919	4.90429	6.25402	3.38464	5.38688	5.82498	3.71368	5.91778	4.49467	5.28207	4.70423	7.54275	4.72203	5.16018	3.85513	4.20637	3.97833	9.03135	4.83062	6.04025	4.63712	3.93356	6.50212	4.07228	7.61036	6.8654	4.63813	4.96715	4.87769	8.04178	9.02345	3.51262	4.30639	7.0205	3.19472	3.84893	5.8766	7.09956	12.2129	4.34842	1.64757	6.91149	2.74613
716	ENSG00000058404	CAMK2B	0.359538	0.858023	0.619017	1.51676	0.360853	0.605901	1.29967	0.79447	1.0357	0.773928	1.36258	1.0312	0.944759	0.172389	0.380355	1.01417	0.68921	0.367159	0.429362	1.10257	0.156391	0.885323	0.408385	1.46733	0.542697	0.41908	0.737881	0.268755	0.278864	0.604955	0.684289	0.718185	0.588637	0.867019	0.473235	0.441527	0.478649	0.221362	0.79852	0.492565	0.615846	0.588377	0.707607	0.253997	0.720255	0.405392	0.580199
717	ENSG00000058453	CROCC	127.998	108.471	145.754	148.319	155.498	135.921	162.574	157.584	142.794	141.142	131.658	154.062	137.567	117.242	150.882	119.719	163.487	155.511	121.484	141.807	157.467	155.255	150.035	169.424	124.653	135.921	160.905	147.061	157.343	135.364	121.34	133.205	158.678	153.664	156.204	153.165	127.012	133.111	195.382	153.275	120.324	151.601	184.179	154.195	153.607	134.47	171.957
718	ENSG00000058600	POLR3E	39.0731	29.7371	48.533	55.9215	59.5776	52.9519	64.4054	46.7146	53.791	50.6935	35.4112	55.1063	58.0872	51.103	68.9926	50.0018	46.8329	70.1193	46.6914	52.2303	64.4665	64.0861	44.7777	66.3884	54.6606	54.6675	56.7972	63.6181	72.3466	52.0915	64.9445	56.4723	74.781	64.5104	69.7282	67.3057	71.7573	71.8914	50.1066	57.396	45.8467	47.0676	74.1466	70.3893	63.8688	55.9555	53.5567
719	ENSG00000058668	ATP2B4	72.1224	80.0572	88.3623	81.2066	89.3794	89.1867	81.1551	71.8066	67.3006	74.2863	75.5933	76.9904	69.6018	91.8973	77.075	74.9202	77.1645	73.481	80.7601	62.3633	74.0415	60.3969	63.8321	70.3237	58.6034	62.8238	65.9862	77.9369	80.4926	64.7268	75.6388	58.8247	66.1886	69.9076	48.8887	61.0402	70.258	59.1323	73.2166	56.369	60.0422	35.3335	51.9148	76.4805	56.5983	63.8543	69.8103
720	ENSG00000058673	ZC3H11A	180.41	158.655	206.83	188.073	191.768	204.921	193.916	169.294	207.315	187.569	156.871	193.731	185.558	200.65	206.873	152.533	199.413	195.544	209.359	207.786	199.671	179.046	211.505	212.598	180.581	207.464	187.954	190.052	216.586	162.768	205.715	167.122	201.004	215.877	157.971	185.256	211.629	202.299	199.598	187.479	175.771	132.863	229.442	199.09	162.631	186.984	185.868
721	ENSG00000058729	RIOK2	15.6446	17.5613	12.0475	13.9186	13.0721	14.0895	17.782	13.4337	16.2789	14.795	20.5523	15.7005	19.2194	17.1998	14.0517	16.0163	11.4849	17.2497	16.5752	20.3097	14.9538	17.5537	15.2422	14.8099	17.6639	15.6243	15.3351	19.833	11.7026	16.8273	15.3146	14.2996	19.5364	13.5914	19.9549	19.5026	12.2166	17.2406	17.0379	17.0568	19.2211	20.9895	11.4842	20.6603	28.2955	19.6631	17.7405
722	ENSG00000058799	YIPF1	21.1793	21.9879	17.156	18.658	17.9754	17.2975	18.5064	19.4409	15.9941	18.2298	19.7438	19.2797	16.3821	17.8767	15.9165	19.0195	19.5407	19.0237	20.0637	14.6955	16.7168	18.8889	21.9287	16.24	18.5579	16.6007	14.8921	15.8886	15.9492	16.475	18.1607	19.4441	16.7773	18.0592	19.9516	16.6666	17.5753	17.3503	17.4146	21.3868	18.4929	21.3832	16.0767	19.6935	16.7797	20.028	19.0183
723	ENSG00000058804	NDC1	15.3458	9.96365	14.0249	20.0873	16.8878	15.4174	15.4834	14.6854	15.983	17.0452	12.3448	15.9064	19.8777	18.3432	15.4312	16.0699	15.536	16.0054	16.2692	16.3404	20.3085	19.475	16.9565	21.178	18.0289	15.3209	17.3867	25.9504	15.6334	19.7773	23.8715	22.4282	18.4775	17.1719	21.5817	31.8718	18.4163	21.123	19.9497	13.5712	19.5773	13.7282	19.5594	38.0437	21.0346	20.5772	17.3399
724	ENSG00000058866	DGKG	7.72026	6.35944	8.24034	7.1002	6.67497	6.0686	2.3849	4.99117	5.87889	13.9224	3.18045	7.41977	9.87342	11.7894	4.53836	1.73887	4.45197	5.90711	3.76874	3.86272	4.54218	1.90765	4.55685	3.3674	6.99068	4.90773	5.70728	7.63168	6.60452	2.41002	3.17923	5.58407	4.35371	7.45628	8.44981	3.7093	1.94605	2.46396	3.24432	2.27757	4.45462	1.92186	2.19745	5.5612	0.961692	3.59406	3.35592
725	ENSG00000059122	FLYWCH1	73.6803	117.862	106.064	244.564	175.626	155.358	145.779	236.918	228.695	98.0557	145.061	87.6555	215.363	137.638	182.484	116.784	262.683	257.382	125.619	260.822	174.121	155.755	212.322	251.09	98.7742	104.369	101.617	153.322	210.414	129.602	202.289	92.8578	167.653	108.798	277.599	167.893	185.988	137.07	239.375	205.373	75.2173	111.575	380.989	150.607	200.16	119.782	277.921
726	ENSG00000059145	UNKL	58.7834	42.7875	77.858	73.0114	90.4347	71.462	85.9253	69.1662	56.7264	79.7846	36.5837	63.3018	66.4606	59.1781	91.2909	55.459	77.5682	80.4098	45.4512	89.6305	88.6358	75.0063	66.0973	63.9903	61.9871	48.5372	84.9942	81.4942	101.785	70.4381	62.2189	66.7167	67.923	89.048	91.631	81.3643	92.3757	88.772	75.4372	55.4641	48.7312	42.1665	128.676	93.9961	112.057	64.5762	64.2366
727	ENSG00000059377	TBXAS1	39.1584	58.1363	40.7942	63.5932	44.4783	53.9767	21.8907	53.2383	59.7345	41.6294	57.6463	38.8726	63.1697	41.6954	44.6605	26.2002	43.606	58.213	55.2254	56.3728	43.6366	21.1577	42.7474	48.0263	43.6198	70.5214	33.7741	38.6758	49.7128	18.7581	52.8263	34.7975	61.1757	33.9044	59.9404	39.2456	49.4135	15.5117	32.8686	58.4252	41.5568	51.9717	42.9308	44.9871	39.379	25.6819	39.3287
728	ENSG00000059378	PARP12	64.913	61.3971	96.093	101.275	79.3109	81.5924	113.044	72.8053	92.818	77.025	66.5035	101.22	100.39	75.8067	94.2218	83.7126	75.7602	102.191	238.341	99.5749	76.0488	105.945	73.3579	93.8242	63.7021	74.708	104.1	77.9426	93.2179	83.276	87.9848	67.4817	85.686	104.994	104.859	77.141	96.1817	105.477	78.6296	90.7608	58.1048	62.6357	130.717	73.2359	138.816	89.423	77.4216
729	ENSG00000059573	ALDH18A1	29.2129	27.1876	38.8013	30.6209	31.0865	30.8952	37.2377	36.519	31.2871	33.1075	24.7907	34.5946	30.9886	31.8135	27.7155	36.3088	36.0957	34.7208	33.2669	33.1007	34.7914	43.4743	41.1628	32.3514	38.8321	32.6375	42.0838	40.1478	33.7959	38.5361	39.9929	36.4983	42.8124	41.894	32.5477	54.1476	38.967	47.241	37.6835	34.4898	26.9657	22.2018	29.6897	57.5277	43.8917	47.7339	35.9793
730	ENSG00000059588	TARBP1	63.8056	56.3631	80.7846	88.4575	86.9193	72.7031	113.626	86.6395	55.4407	66.8986	60.1027	72.0858	87.0784	82.4928	66.7478	93.989	82.9648	56.8029	69.1113	88.3695	76.3167	88.7762	86.2613	61.4176	59.9632	60.0097	75.8065	80.2271	66.7838	95.6818	57.7053	55.995	63.7568	76.0332	87.0468	72.1875	59.1469	79.6503	82.6059	56.9177	57.2672	75.9872	90.6306	65.2988	122.702	87.9985	84.9342
731	ENSG00000059691	GATB	12.4573	14.1028	9.51653	10.5246	13.7375	9.59466	13.3166	10.7571	11.6782	13.8062	19.6851	13.2723	10.8393	12.2186	10.1694	17.4329	9.96339	15.2681	11.245	19.9545	13.1831	15.8076	12.4733	11.1997	11.5165	16.4528	14.7084	13.6777	10.7616	15.8942	15.1434	11.3118	11.901	12.4407	12.588	14.196	11.2411	12.457	11.0604	13.4205	9.52434	23.0407	12.6883	16.0506	20.9629	13.197	10.7091
732	ENSG00000059728	MXD1	16.323	16.5971	14.0325	15.9488	14.243	17.7426	15.5995	11.4769	17.7037	24.6157	10.1169	15.8893	12.1775	16.5491	17.5644	12.0333	15.3631	20.318	17.6674	14.4955	15.5355	13.7634	11.7248	19.0902	22.15	11.0046	17.7563	19.1497	16.9771	16.3686	23.4109	13.2173	17.4957	19.3403	15.4147	15.4428	27.4632	16.3299	14.213	12.9043	24.1377	13.3061	17.3769	16.3791	22.8245	17.5414	13.4669
733	ENSG00000059758	CDK17	39.2386	25.2181	38.28	43.1317	43.5407	38.035	36.8155	30.5227	43.7822	38.8972	19.6198	44.6363	44.9844	54.1541	38.06	24.6115	32.6392	39.0376	46.2883	46.6088	46.1753	29.9691	38.0439	45.2182	39.0733	51.5062	48.1359	48.9506	39.1832	33.2436	37.0222	28.4536	49.9878	50.0584	40.3143	42.8617	40.1729	39.3189	35.7552	34.2506	35.001	25.6398	43.458	55.8523	30.7831	37.9614	33.9421
734	ENSG00000059769	DNAJC25	8.25605	8.546	5.23114	7.36525	7.29016	7.34909	8.41423	7.34897	5.6145	6.46553	8.42783	4.81602	7.65572	8.53167	6.43104	7.40773	6.80411	5.3806	8.94696	8.60588	7.99441	6.84234	8.67776	6.90827	9.24425	8.06835	6.7323	9.24281	6.52379	6.88183	6.29156	9.51852	9.40206	6.36393	8.51522	9.8558	7.49115	6.9994	9.08929	8.75886	9.55103	7.29366	5.99475	11.4483	4.57626	8.55697	9.62664
735	ENSG00000059804	SLC2A3	69.0815	130.599	95.3932	50.0117	54.0516	89.6586	55.879	43.4114	66.3165	99.4657	70.9262	107.495	42.27	136.059	56.1024	53.8226	53.5845	84.9822	127.991	45.6771	90.2275	56.9201	61.6551	77.6089	153.223	187.989	127.258	94.2563	63.4367	69.9584	91.3889	112.426	120.614	122.691	55.4078	60.1095	134.291	70.2508	75.2776	78.6723	92.4602	78.6787	43.6328	77.7784	63.6266	73.4336	54.4466
736	ENSG00000059915	PSD	10.7829	11.9315	10.6886	10.4627	8.78318	9.82423	15.5644	12.2485	10.0943	11.1856	11.0686	10.7956	10.8067	7.38146	12.0014	15.3319	12.6851	14.3506	12.7822	10.3718	10.7213	15.4142	11.1362	12.4249	9.54376	11.6778	11.9668	9.27301	12.0608	14.7467	12.0006	9.65482	10.2998	13.6662	13.5408	8.43892	11.5408	14.0047	14.3109	11.8352	9.73501	10.955	11.5475	11.0256	14.0205	16.0795	11.0752
737	ENSG00000060069	CTDP1	39.6729	42.3035	38.1509	38.1021	38.8612	41.8067	46.5655	39.6694	44.8776	40.1569	47.245	40.501	40.2563	36.3214	45.5293	42.6022	39.4085	48.6108	43.9207	45.7063	36.8039	46.2849	36.6376	45	38.5452	45.8269	41.701	41.7968	48.4712	40.2612	44.3751	40.6471	48.7575	41.8497	47.7431	46.4973	42.8702	47.3924	42.4585	49.0732	40.5366	60.1864	51.3406	43.6795	51.727	49.8511	37.6772
738	ENSG00000060138	YBX3	190.044	232.878	117.866	226.199	122.587	146.801	87.0622	117.442	177.388	191.904	156.988	114.067	262.463	174.782	145.81	77.7086	122.13	149.574	151.899	244.821	127.77	65.9378	116.858	139.403	259.774	167.036	125.974	124.492	166.267	72.9117	181.267	241.93	243.022	122.093	235.052	148.633	175.331	91.2587	133.082	253.145	195.349	165.628	215.565	150.669	222.423	78.945	134.075
739	ENSG00000060140	STYK1	0.520175	1.60661	0.762168	0.222043	2.33872	1.23151	0.580153	1.6946	1.63619	1.06403	1.44713	1.54588	0.284975	1.06552	0.824135	1.23837	1.46448	1.52976	1.47611	1.44188	1.02837	0.494801	1.8764	1.42134	1.67912	0.90237	1.00402	2.36368	0.702394	0.599872	0.783904	0.465563	1.36733	1.35703	3.33305	1.0614	0.775475	0.86546	3.41944	4.81847	1.12219	1.31746	1.18308	2.13954	2.00766	0.848732	0.830784
740	ENSG00000060237	WNK1	130.099	129.886	176.893	204.585	153.346	185.738	162.624	139.344	226.352	206.435	106.039	141.461	137.948	166.686	187.403	126.758	172.575	267.232	175.445	190.211	198.153	179.597	178.273	241.843	167.605	187.018	217.185	176.839	212.494	151.287	205.047	130.917	224.449	190.065	120.195	166.509	198.363	197.177	114.089	197.435	159.719	64.6876	203.83	211.664	76.2791	134.991	128.372
741	ENSG00000060339	CCAR1	142.98	123.284	87.7825	104.749	97.6698	107.253	94.3663	97.6914	92.8193	135.821	138.713	100.87	106.832	110.277	106.006	101.417	89.2721	81.0379	114.003	113.83	83.9781	82.3715	100.437	81.7684	132.734	112.038	83.8793	105.103	92.2258	108.515	134.198	145.968	105.95	102.831	114.654	108.765	106.928	98.3637	123.275	101.736	152.308	135.761	113.401	87.8506	87.3159	105.061	93.3449
742	ENSG00000060491	OGFR	150.27	132.078	133.487	135.145	127.798	112.827	148.727	134.716	150.69	147.569	163.973	135.951	127.324	116.706	131.71	167.397	148.288	161.754	160.054	136.497	130.95	189.651	134.256	134.178	142.079	120.881	138.964	129.464	137.29	146.237	156.333	164.005	136.177	151.34	144.019	159.217	134.893	165.212	152.746	156.562	126.553	178.655	157.884	149.77	189.638	162.511	138.377
743	ENSG00000060558	GNA15	3.96463	9.33202	6.39659	7.9198	6.12249	7.70802	9.34169	8.0011	10.4575	5.02783	10.5181	5.39911	7.09952	7.93298	6.16011	12.0593	8.29898	15.7642	6.31428	7.08365	7.28647	10.5721	7.40264	10.3312	6.16768	10.43	4.5883	6.38114	10.0945	9.36536	16.0033	5.58699	10.2552	4.99481	6.66919	7.05548	15.4895	8.83193	5.67443	6.94761	4.6847	10.099	4.73638	9.50118	11.5379	10.6589	6.86512
744	ENSG00000060642	PIGV	12.7439	18.9939	17.5166	11.1165	13.7945	15.1836	15.6611	17.8438	15.5081	12.0135	15.732	14.2013	10.2976	13.9654	17.3779	19.5594	17.8646	15.7615	12.7395	10.99	14.3206	16.8103	14.794	17.1023	11.0186	12.3558	14.182	11.5923	15.1575	17.6807	13.0087	12.6883	12.8212	14.0872	7.33182	11.54	11.186	14.0742	17.5864	15.9962	13.8494	14.3257	12.4351	13.3144	13.1418	14.2532	17.2244
745	ENSG00000060656	PTPRU	7.02897	5.64501	6.09015	4.2424	4.79857	7.66537	11.2933	6.53409	5.27146	3.50711	4.51687	5.75044	6.29951	7.23473	6.26603	7.19271	6.96887	5.08148	6.35353	3.45064	6.07656	6.98886	5.52223	8.29194	5.65135	5.96245	6.48296	3.50691	5.51035	6.08541	3.97782	4.04965	5.6342	6.36544	4.08449	4.30328	5.73797	4.4811	7.79192	4.65377	2.91329	1.91319	5.78539	2.73492	4.45994	5.19308	4.22122
746	ENSG00000060688	SNRNP40	29.7184	27.9491	24.0652	34.6972	29.9564	25.3046	38.9172	31.5494	30.7382	30.7323	27.1378	26.2447	26.553	35.1851	28.6122	37.1605	28.9612	28.8654	30.0494	24.8483	29.7703	40.5472	32.2214	34.544	33.6788	24.8335	28.702	35.6353	27.8673	37.3564	43.6869	37.1549	31.1366	31.2666	39.9215	38.1028	34.5403	40.1109	29.3125	28.4522	34.9408	27.1361	31.7834	42.2663	13.9222	38.0631	33.4401
747	ENSG00000060749	QSER1	15.8337	13.3477	15.7318	14.2675	14.4595	16.2185	14.4987	14.5991	18.1719	20.1566	12.4782	22.055	16.8081	17.987	15.7604	11.8687	14.4757	16.4854	18.9061	18.1684	14.8342	11.2318	17.9996	15.9031	12.9307	20.2184	15.0839	14.0013	16.4692	15.9317	12.5645	12.9524	15.4231	14.9371	14.2625	15.1186	15.0437	13.3966	13.3948	11.363	14.5455	8.19916	15.8489	15.3079	11.4674	12.8975	14.8609
748	ENSG00000060762	MPC1	23.1946	24.1636	18.5482	20.7848	22.334	22.1107	22.1972	24.8152	20.7821	21.5931	21.8333	18.5679	22.0301	26.5179	19.5096	20.0655	21.7927	20.3979	21.206	25.6976	22.54	18.4917	23.5435	20.1902	22.1557	19.5102	17.3654	24.9104	21.0272	19.2006	21.49	22.6721	21.7468	18.43	17.1548	28.3832	19.9008	19.7925	23.3371	26.8201	25.3857	16.7457	17.4522	30.9903	11.1411	20.2331	26.2161
749	ENSG00000060971	ACAA1	68.0919	79.4531	81.4938	77.0569	86.1473	78.135	110.51	84.2981	87.9442	68.9978	85.4878	79.3346	76.8252	73.9026	89.5026	101.689	88.9606	90.4579	82.2695	74.8382	83.9238	123.328	77.7881	79.0864	64.1701	56.9044	79.9095	82.0029	85.1063	91.7787	95.7843	74.3702	78.7122	86.6136	82.6727	85.0067	77.9906	104.988	87.2513	77.675	60.5404	77.6409	82.3354	84.9319	97.9252	104.609	82.0329
750	ENSG00000060982	BCAT1	9.84954	10.9236	7.00394	6.42844	6.91929	6.40132	3.88746	8.16795	9.79433	11.3226	13.7814	10.9214	10.3705	8.59435	6.55603	5.043	6.76611	12.1056	10.8093	7.95827	6.31512	7.28766	5.05116	11.409	11.6082	12.6687	6.47089	7.4034	7.03164	5.44235	10.9896	10.8403	9.59274	4.90141	18.7013	8.27779	6.86975	7.02598	6.6066	10.8233	10.9204	8.70321	7.64102	4.39033	14.473	8.67124	8.29582
751	ENSG00000061273	HDAC7	214.755	178.899	253.435	229.769	239.514	241.416	285.741	244.836	247.259	239.563	184.568	228.664	236.459	201.345	259.872	235.466	231.66	268.805	161.69	253.494	241.234	266.426	225.369	224.48	209.216	181.242	234.922	233.094	259.539	225.277	227.373	202.96	198.844	228.923	205.987	249.011	212.206	255.016	224.217	227.966	178.367	192.914	261.868	265.946	316.682	238.027	201.322
752	ENSG00000061337	LZTS1	6.61521	5.33521	4.33104	6.71345	5.01547	7.61214	4.39757	6.55959	5.14543	7.2455	3.66863	2.1488	4.25266	5.84527	5.11104	3.90978	7.10476	4.40828	4.37053	7.18797	5.48367	2.73001	4.26524	3.7541	8.96822	5.98081	4.65145	5.16125	5.72585	3.5114	2.47262	4.2469	4.34739	2.44251	5.84639	3.33976	3.84971	1.26347	3.44709	2.91923	6.47618	2.18688	3.60454	2.4355	7.80671	2.7068	4.72879
753	ENSG00000061455	PRDM6	3.60036	1.3777	1.57671	2.42617	1.56193	1.83911	1.05444	1.83941	6.56177	1.16462	3.16785	1.36279	0.368081	0.741779	1.50134	1.22738	1.11068	0.769596	0.435693	15.714	3.04297	2.37354	2.45273	0.546865	0.893561	3.56884	4.37175	0.822754	3.51818	2.93805	0.54987	0.962608	0.671217	0.774421	0.156084	0.450551	1.54172	0.494891	0.378991	0.773093	0.892547	0.204778	0.70182	0.184189	0	2.35469	0.78416
754	ENSG00000061656	SPAG4	36.2234	21.5195	12.2341	29.3003	14.9016	15.4382	13.7288	29.4721	13.6389	26.9299	35.3067	12.7048	31.733	11.9559	15.0562	17.8108	24.9545	16.2784	34.6959	30.6159	11.3122	10.738	27.0705	12.4899	35.2934	26.9436	9.75797	11.8276	16.5521	12.7678	9.93376	18.5776	20.6928	13.3767	23.8961	20.0041	14.8306	7.04252	21.9662	28.2266	36.0483	31.7133	20.8581	24.7124	25.9991	12.2287	22.961
755	ENSG00000061676	NCKAP1	60.1106	48.7371	52.1192	62.0537	66.2136	67.4089	50.575	82.6129	60.4719	48.3276	26.6331	49.5501	84.1364	71.0951	38.6588	36.3905	61.4408	35.4111	46.1713	65.0716	52.0278	23.9856	59.3866	46.7473	41.2791	85.9894	40.3634	45.9099	49.3635	38.305	32.7217	24.5986	37.7767	31.221	38.892	36.0189	36.3053	22.1462	42.5685	53.1407	36.4581	27.5402	24.6435	36.3298	40.0377	29.0702	54.4156
756	ENSG00000061794	MRPS35	23.8553	22.9557	15.0562	20.2866	18.3578	16.2165	22.1888	20.9506	19.1711	20.7952	17.9846	21.6712	18.9938	23.0076	16.6442	22.8223	18.8371	20.039	21.1329	17.7562	20.5256	22.9887	21.9719	21.2535	24.3113	28.2631	15.3497	24.0599	15.8907	26.9952	25.2375	26.8653	20.6516	19.4365	25.1844	25.6676	19.2093	23.9589	22.6346	19.8927	24.0888	38.1064	17.7648	24.2011	32.833	28.4686	22.704
757	ENSG00000061918	GUCY1B1	21.0571	20.6897	26.6129	17.6998	24.0144	27.2624	29.4367	29.5497	29.1819	17.2419	12.3187	16.142	19.0478	21.4323	22.6576	18.6303	28.4274	19.2896	23.7873	22.0375	20.3728	15.49	27.1062	18.3552	19.0898	31.6412	18.1054	13.9874	20.9128	16.5353	15.5182	10.7365	15.6013	14.901	7.36969	9.46274	12.4967	13.5562	21.4181	16.2363	24.0973	9.98633	11.2375	8.42621	12.6464	17.3248	24.2959
758	ENSG00000061936	SFSWAP	97.6517	106.92	102.058	118.844	115.142	130.475	115.245	104.477	115.229	101.977	119.364	92.7181	114.597	100.089	140.248	104.543	109.646	123.013	96.4573	127.833	116.106	115.887	101.886	124.381	97.6898	93.9754	123.927	112.464	141.509	97.3013	125.591	104.35	116.402	107.012	121.047	118.075	134.392	116.921	115.373	118.457	101.338	122.892	150.677	115.646	139.364	106.003	106.757
759	ENSG00000061938	TNK2	224.001	173.612	298.579	245.617	200.911	263.536	297.62	233.462	268.18	255.863	235.791	282.217	208.649	149.825	301.056	265.365	240.899	319.273	334.053	239.735	208.848	333.614	213.667	330.407	240.569	221.838	315.266	208.73	294.348	295.398	270.684	237.112	265.804	325.193	202.364	234.913	299.842	327.41	250.092	276.874	204.591	292.363	306.904	204.529	312.552	290.939	235.532
760	ENSG00000061987	MON2	48.8684	48.9064	48.1213	69.0782	61.6111	58.6331	65.739	55.9901	51.6979	53.5365	33.1317	59.3749	52.882	57.3125	58.0556	43.1027	53.8521	45.8996	56.6161	51.1599	54.0742	47.2074	54.577	57.2847	59.1033	63.7643	61.2913	53.5362	57.4866	57.3717	59.5563	42.6059	57.3971	72.1623	41.8589	53.0634	52.2878	69.2378	50.5834	37.8345	61.8068	32.7446	48.8364	59.4892	83.7377	59.5795	73.7531
761	ENSG00000062038	CDH3	4.10559	2.45913	2.97998	3.34997	2.22298	2.88737	6.63485	2.80527	1.80736	3.40283	2.57637	2.3178	3.12898	3.39355	2.21976	10.5906	1.85963	2.46661	2.22861	2.03508	4.59305	6.78451	2.52672	3.07997	4.62638	4.33569	1.69724	5.19069	2.38159	5.4427	3.05691	3.30584	2.66762	2.92708	4.88773	2.61155	2.56879	4.19894	2.38277	1.46855	4.99109	2.9998	2.69436	1.21141	2.29902	6.15257	3.58582
762	ENSG00000062194	GPBP1	101.794	102.106	82.9412	89.3891	90.7535	92.4307	99.5924	99.2396	88.2536	87.931	115.439	99.5717	95.6759	101.745	87.747	108.352	99.0998	85.2811	147.301	97.9719	88.1396	88.5809	113.973	92.1432	96.064	122.394	88.1682	87.8499	83.1917	96.9516	107.867	99.134	102.468	94.0012	116.164	89.6969	99.5988	91.8605	116.328	92.9798	96.1192	108.201	92.7378	77.7161	106.832	105.691	111.382
763	ENSG00000062282	DGAT2	4.28193	5.30447	7.01078	5.80135	7.49357	5.34559	6.08738	4.38247	5.83985	6.21886	5.55198	4.73651	3.77628	6.87353	5.50428	7.67584	3.40772	5.84015	5.36173	5.03549	5.40665	10.1574	4.6643	7.48947	4.27456	6.267	4.54545	7.85814	4.35976	9.64726	6.28476	5.40483	5.88953	4.85479	6.0818	5.00363	5.22482	7.67184	4.70763	5.23489	4.46781	3.82403	4.0164	4.99587	6.12373	9.6757	4.7042
764	ENSG00000062370	ZNF112	2.06973	3.00709	2.86775	3.0569	3.88315	3.24219	4.34279	3.15416	1.98071	1.96205	1.36887	1.91774	2.14775	3.15171	2.27257	2.10866	4.44732	2.47368	1.52041	3.33979	2.02756	2.71612	3.31462	1.64591	1.8373	1.83215	2.14516	2.96487	2.59299	2.57021	1.50787	1.28954	1.64644	2.87779	3.7518	1.62255	1.75374	2.48957	2.56885	7.12554	1.46406	1.55962	1.79911	1.96261	0	2.09004	2.86717
765	ENSG00000062485	CS	111.442	97.6717	112.215	131.672	114.925	119.936	112.426	106.996	130.178	127.422	87.6407	102.113	114.129	113.116	125.178	95.0494	116.597	149.054	107.593	121.372	115.57	133.74	121.7	152.899	139.082	102.442	135.844	120.786	135.002	128.591	134.916	135.008	135.369	115.632	145.902	128.271	142.491	137.943	95.9272	128.026	134.671	66.696	136.2	142.372	81.3081	115.99	117.175
766	ENSG00000062524	LTK	1.4054	3.64752	6.68207	5.31129	3.40458	1.63871	10.399	2.80507	3.30873	7.54925	4.21008	6.96382	5.34624	2.86684	1.91112	6.54846	3.98319	5.82117	3.9967	4.49802	3.70206	7.79373	3.69442	5.39794	8.92169	5.41209	13.4848	8.65575	2.38571	7.71781	23.3548	19.1928	9.80312	8.72382	11.7498	16.8111	3.76516	13.5271	4.15892	6.62036	7.19147	11.5046	6.96999	26.6585	4.12244	13.6216	5.49767
767	ENSG00000062582	MRPS24	36.9478	35.9238	24.1472	25.1661	25.8426	25.9355	25.7402	28.8989	32.1244	32.9018	33.766	28.2723	29.8406	24.7351	29.794	31.9046	30.9894	29.1058	30.5799	31.8413	27.7637	38.8511	29.2807	28.4252	33.8527	27.4594	26.2817	32.2976	27.6435	28.5904	38.5676	48.4117	29.5485	27.2534	29.0384	43.7329	29.1678	31.1922	34.3257	34.5081	35.5643	56.113	31.3184	49.9003	63.3665	35.1954	30.592
768	ENSG00000062598	ELMO2	50.3658	52.7135	67.5678	58.8413	60.6118	63.1888	55.3634	52.2188	64.6578	58.7285	61.8676	60.875	55.0288	61.2101	69.9065	44.8312	55.36	67.4389	67.6457	56.292	64.6014	54.5559	55.8435	59.7032	51.7923	61.0803	59.794	57.7971	71.9984	44.3902	69.2142	45.7957	70.3796	58.298	43.5457	55.318	74.0562	47.7313	51.4114	55.699	52.8495	42.9662	61.0894	49.1475	63.8437	47.7575	59.6366
769	ENSG00000062650	WAPL	47.2327	47.1742	49.3278	54.2965	40.4224	44.8427	46.5435	51.2641	49.01	47.613	44.8282	46.863	55.4464	51.058	41.2898	40.5726	44.0867	49.8535	50.7263	45.1298	51.182	53.9061	52.5292	53.6165	56.6962	60.2577	55.0867	53.6262	42.4824	58.8467	50.4052	52.5592	52.7919	56.5783	48.7973	52.0683	56.8297	52.4055	51.6097	58.2687	53.1185	63.7378	51.9093	53.4209	35.3119	55.1985	57.7996
770	ENSG00000062716	VMP1	88.8922	133.601	95.6121	82.2145	94.4072	110.017	82.0066	69.6921	153.107	134.6	104.789	81.5743	91.6919	169.713	93.5399	68.1036	81.5023	142.497	106.23	81.6159	154.925	78.2977	81.3246	134.466	174.852	119.025	104.572	175.894	100.55	80.38	137.155	112.436	183.623	95.8168	89.9175	142.072	171.176	84.7797	116.86	159.142	103.295	109.433	56.5827	145.428	120.544	102.292	83.4318
771	ENSG00000062725	APPBP2	38.2764	33.6175	40.9157	35.8356	34.4833	35.6289	28.7101	30.4976	35.8668	36.4001	35.5507	46.2802	36.1135	40.6974	32.7894	25.7031	31.8986	32.6732	42.8687	36.7199	33.7045	28.898	37.4342	34.2601	37.3551	42.7419	32.7489	32.7615	32.422	31.9059	39.1007	39.2005	37.3579	35.7077	46.5017	36.0139	39.2953	34.0954	38.0022	37.8421	36.4947	38.4417	40.5231	29.1795	30.3152	27.7309	35.5508
772	ENSG00000062822	POLD1	35.9958	33.004	34.8614	35.2797	35.6033	42.1869	51.4238	35.2522	45.0682	41.786	40.373	34.9862	30.2037	24.1507	50.3768	45.4344	43.2072	56.4805	25.8263	33.7565	35.7084	71.7839	35.2492	58.5629	49.5614	22.3878	45.1681	39.7016	53.4757	44.769	64.7859	46.4263	36.0818	49.2495	38.7784	41.5335	43.8933	56.5851	42.6192	48.0159	38.1976	34.6677	42.0832	60.5675	37.0192	56.3218	39.8448
773	ENSG00000063015	SEZ6	1.17835	0.372199	2.28911	1.57368	1.09896	1.35113	0.328761	1.19951	0.911429	1.09249	1.15297	1.3955	0.712744	0.931165	1.27402	2.06711	1.05021	1.06576	1.28342	1.26134	1.18684	0.455583	0.975352	1.97397	2.4373	2.84625	2.63626	2.4674	1.54476	1.14001	1.4121	0.621237	1.22677	2.20659	0.354317	0.965895	1.52394	0.933201	1.32427	2.67522	0.643689	0.841106	1.7838	1.75926	1.53552	1.36489	0.991221
774	ENSG00000063046	EIF4B	838.133	638.654	621.006	631.631	617.607	587.232	442.692	707.089	792.815	760.728	593.179	701.369	670.989	690.967	608.411	492.318	724.851	761.363	684.155	712.286	689.103	463.387	805.35	848.732	835.973	888.471	572.875	692.602	594.057	492.018	712.529	760.11	798.898	634.304	704.48	680.721	683.539	632.478	804.904	776.353	816.355	696.848	738.137	637.401	726.331	599.299	681.591
775	ENSG00000063127	SLC6A16	13.4916	15.2237	16.4302	14.4782	15.4612	17.5437	16.0903	13.3909	11.1274	13.9623	14.4704	17.0556	11.42	12.8659	16.7605	17.5008	12.4043	11.745	11.6592	13.4031	15.263	16.3221	14.238	15.5866	11.4076	11.012	12.0353	16.1893	16.0937	14.3562	13.1327	12.0226	15.9144	23.2885	16.4615	12.7287	12.8134	17.581	14.9104	17.5152	7.39572	12.5004	18.6561	16.0444	7.34129	13.0856	11.9185
776	ENSG00000063169	BICRA	35.9772	34.8871	47.8448	44.2471	45.7538	48.0099	43.7331	45.4769	45.9311	43.9485	41.005	41.8432	40.7911	39.7315	53.4989	46.5356	44.1033	59.957	41.7157	44.9606	47.1453	56.2912	39.1289	50.1746	42.6853	39.3854	52.3676	41.6202	55.5067	44.4056	51.7046	39.0783	45.6198	51.7792	35.5807	46.2747	53.1666	53.2852	44.3801	54.2963	40.1738	34.2282	50.9676	50.1115	39.6943	44.6249	46.9109
777	ENSG00000063176	SPHK2	15.2495	23.8165	27.0085	29.4623	29.9075	28.6385	31.2152	33.5054	28.2314	20.0431	27.8775	23.9052	25.8315	26.9403	30.1302	34.7873	29.656	28.5485	17.133	32.6493	28.7486	39.6386	27.3664	28.618	18.1364	13.8487	28.5777	29.1452	32.7906	31.571	30.8415	19.9442	22.7835	27.4479	23.6346	33.2051	21.696	40.1768	26.1692	29.4581	15.7897	22.3088	28.2303	33.5764	22.1903	34.3619	27.17
778	ENSG00000063177	RPL18	1093.57	989.333	711.55	802.342	791.883	794.095	735.602	534.698	896.325	938.606	1055.39	856.674	767.215	738.284	985.465	1015.2	552.395	898.126	678.438	767.065	812.434	975.132	549.165	887.353	1034.69	696.171	807.227	861.456	907.054	798.386	1060.31	1163.74	792.865	778.473	858.294	898.979	988.374	943.721	623.29	852.747	978.748	1511.37	905.549	788.91	1611.67	1007.19	570.524
779	ENSG00000063180	CA11	15.2944	15.0151	20.4785	14.9149	16.715	23.444	14.5772	20.423	18.7286	15.8293	23.9179	16.0571	10.7097	9.29833	25.4053	18.4024	25.0363	22.0417	14.0484	12.742	12.8156	19.3196	21.1984	17.7767	14.5494	11.9729	18.7741	10.5761	23.4721	15.9776	20.3572	13.4445	15.3166	20.8676	11.8262	13.5176	21.4312	18.4738	17.5082	26.6253	12.7398	18.1425	15.1006	11.5826	14.5655	14.2792	16.7259
780	ENSG00000063241	ISOC2	17.2507	17.8003	14.0581	17.7712	16.8465	19.0627	23.9641	16.8481	21.724	18.508	18.5174	13.2368	16.5901	17.7504	19.5561	29.6716	17.8016	19.2776	15.8174	14.1151	20.8047	27.3125	15.5391	14.6317	17.3781	16.4702	15.6069	23.6989	19.3422	23.4767	17.5053	26.972	15.6916	15.0789	22.0295	39.6743	17.9563	26.573	18.6281	17.6052	14.4822	26.5078	16.6923	38.6497	44.2518	28.9945	16.5038
781	ENSG00000063244	U2AF2	181.567	180.916	260.419	243.985	251.181	261.2	313.723	258.33	286.116	226.806	192.706	246.023	223.081	215.644	301.793	237.904	270.906	314.558	197.456	241.588	257.647	371.044	232.531	298.27	232.681	189.244	309.016	263.364	319.246	280.186	255.642	214.153	275.781	296.443	222.745	288.834	279.885	324.303	229.791	297.881	190.44	193.707	284.872	284.249	207.953	301.278	264.398
782	ENSG00000063245	EPN1	162.958	163.146	123.442	145.95	142.481	122.73	115.807	162.367	158.94	144.121	150.434	130.506	146.095	148.946	132.499	158.591	163.986	144.715	105.241	145.505	118.665	138.536	161.12	142.437	126.302	172.274	118.954	127.671	151.018	120.626	131.915	129.846	134.861	124.07	109.188	151.609	112.656	140.494	135.138	167.024	117.535	181.326	144.275	148.787	148.598	152.392	137.423
783	ENSG00000063322	MED29	47.1012	60.2789	54.7795	64.2613	57.326	50.4424	57.4517	61.4951	64.5625	54.6342	50.5315	51.4638	55.9147	55.8256	50.098	58.1028	64.8381	62.3188	56.4375	50.8024	61.9745	59.7219	68.0908	63.3601	56.2744	48.6327	56.4769	52.5904	65.692	52.7958	60.7697	47.5914	54.6559	56.1488	65.3454	57.272	71.3	65.3764	49.2872	54.8703	52.3395	43.727	64.1394	66.0182	30.5296	54.1286	59.3473
784	ENSG00000063438	AHRR	1.58325	4.11367	2.81258	3.31138	2.76373	2.11244	3.45152	6.92447	1.82859	1.28716	0.513413	3.09547	1.94123	1.32155	1.88577	2.96874	4.59518	3.68185	1.08527	2.42674	1.89956	1.62314	3.40154	3.70716	1.11377	0.672729	4.79886	1.97588	0.948505	3.68387	1.71007	0	2.15406	4.7415	2.31088	1.50236	1.42259	2.00134	3.62617	2.43314	2.03657	5.83735	1.72117	0.0874546	0.227961	3.02346	2.85306
785	ENSG00000063587	ZNF275	33.2878	27.8075	27.0022	37.7842	35.8776	33.7317	28.8217	23.9106	25.4924	39.0806	31.9407	23.6261	31.8276	35.138	40.7017	30.138	28.0542	30.2844	30.2675	39.1065	42.1982	35.367	27.0195	32.4954	38.7722	28.2489	29.8112	39.29	38.7011	28.9952	24.4166	39.7984	39.8106	30.2823	46.2713	41.6269	38.9099	39.3593	28.5761	26.8928	39.2843	20.5884	50.9356	48.0189	40.8581	30.078	31.9284
786	ENSG00000063601	MTMR1	41.8658	36.8471	51.0012	53.0373	44.0701	44.643	47.8409	40.0929	62.9694	53.042	36.2969	43.718	54.0845	42.7942	49.6078	39.3551	45.8476	61.2935	48.2142	58.715	48.6078	58.4526	50.4343	67.2844	49.7229	50.857	59.1084	49.8343	55.9785	47.6302	62.9496	58.9243	60.6096	57.9468	74.5771	51.6809	60.5095	64.4308	47.566	58.2883	47.2759	33.9131	82.4553	63.2052	36.2088	54.5252	45.2688
787	ENSG00000063660	GPC1	21.2341	40.6223	27.5664	15.5772	29.9197	28.9287	12.2275	25.554	30.3109	29.6267	34.7409	16.7522	25.271	27.7421	26.769	12.5145	28.257	28.8676	41.4123	21.9914	32.1655	7.92296	22.0737	21.6105	45.3351	48.7912	20.2774	25.0861	37.4844	6.70761	14.9299	22.1233	46.9875	24.4188	28.5058	33.3934	23.0693	5.91007	19.4844	20.59	33.5666	31.7633	18.8562	26.7357	22.0028	6.5277	17.5245
788	ENSG00000063761	ADCK1	10.0906	10.6692	12.2295	14.8598	11.2793	10.3702	12.2474	9.85719	12.0503	14.4958	11.8357	11.5292	11.696	9.59211	10.0366	12.9016	11.8233	14.916	9.96306	10.3996	11.737	13.2881	10.3689	14.3491	13.9924	7.18367	13.1067	11.0584	11.091	9.86085	13.2356	13.5218	11.7285	14.3907	13.9161	9.16743	10.3441	12.0537	11.5645	16.4407	15.0568	10.9773	15.794	12.9289	11.0509	11.2272	9.81208
789	ENSG00000063854	HAGH	49.5338	51.8567	48.7774	47.9485	48.6512	51.4581	61.8924	53.4397	54.2336	48.638	60.0757	47.8771	52.5473	43.5125	58.8495	61.5182	54.0495	57.6952	50.6184	48.219	44.1383	62.989	51.2034	55.0023	50.8184	42.4352	54.4838	45.9604	56.3137	56.7499	48.7871	51.1217	52.4497	51.9912	48.3349	48.2658	55.7967	59.6472	54.8522	58.4283	49.332	67.6534	58.4016	43.4849	70.2754	58.6653	53.3497
790	ENSG00000063978	RNF4	72.2559	75.9274	82.1115	89.0345	93.1838	84.8995	92.679	79.5088	88.5204	90.8212	72.9521	96.5588	85.9619	81.2083	84.1358	78.1806	79.3248	97.9593	96.8944	81.1621	95.0071	104.458	90.8091	99.87	95.5572	86.7284	102.594	97.0384	91.5927	102.176	108.514	89.1445	114.044	98.193	110.038	100.664	114.105	112.174	84.8054	104.77	90.6043	68.1973	102.624	103.627	169.818	104.481	86.3371
791	ENSG00000064012	CASP8	79.183	63.1171	69.8789	123.806	58.4754	74.3076	74.41	89.2607	71.8571	92.5648	61.1575	93.7552	139.247	63.2182	82.4299	57.2306	86.8398	95.6507	90.371	123.096	64.7589	72.7561	91.0653	99.9868	107.254	72.6392	90.193	72.3607	72.6327	76.9134	95.7833	95.168	90.3375	89.8307	199.643	83.4178	102.618	73.9262	120.722	83.4983	103.136	68.8714	169.047	68.9942	113.323	78.2122	112.792
792	ENSG00000064042	LIMCH1	34.7237	31.2257	36.5566	35.0411	43.4392	31.2449	21.1976	21.4537	31.207	25.5474	22.7321	33.6528	46.5032	52.5338	25.0171	19.1484	27.4545	18.2561	28.9407	40.7081	29.7393	11.145	25.571	23.2991	25.5103	45.3896	23.4774	28.0875	31.5995	14.7324	19.1071	12.4958	33.1306	25.443	27.1566	22.4738	17.8899	15.3786	18.1984	35.0777	25.9652	14.7911	18.6325	30.2804	5.70121	12.6142	20.3113
793	ENSG00000064102	INTS13	17.1842	17.863	13.8052	16.1094	11.5635	16.9975	18.5135	16.9846	19.2879	16.6107	20.2924	17.4162	18.93	16.8217	17.9523	20.6368	18.0081	14.8029	23.9848	19.0297	19.0838	22.2136	19.2159	17.7387	20.5905	17.7547	21.3298	17.8213	13.9797	18.3821	25.5842	19.8226	18.9814	22.0301	11.71	20.4026	17.8695	20.6292	24.4002	17.9862	18.2179	19.5971	16.4637	17.5493	23.3207	24.1294	21.2163
794	ENSG00000064115	TM7SF3	28.7383	29.2927	64.2077	42.8067	49.6427	47.4466	52.2213	42.2119	48.0473	28.3387	35.8157	49.5021	39.6437	41.5851	46.1911	31.8836	46.7881	44.959	38.4833	44.0437	43.5271	43.4003	50.0971	43.6338	28.7199	51.3011	42.2941	43.4554	44.1728	49.7322	37.4516	26.3745	35.785	44.5037	40.2168	39.4011	37.0486	38.9039	37.5133	45.4493	24.662	33.9706	31.3032	66.4374	61.5193	42.1684	36.1041
795	ENSG00000064199	SPA17	1.41212	1.15065	2.12016	1.99026	2.11099	1.56994	1.27471	1.29719	1.41998	0.996904	1.3882	1.01109	3.10359	4.42891	1.1939	0.915934	1.20447	2.772	1.8301	1.92433	1.5321	2.2168	1.0115	1.84058	1.15265	2.8553	1.91352	1.97879	1.62673	0.857398	2.25112	1.6639	0.53129	1.68848	1.20823	3.20493	1.76467	0.786961	0.660449	2.40015	1.02658	0.753759	0.704356	3.92048	12.1641	2.16495	1.52097
796	ENSG00000064201	TSPAN32	16.506	11.0563	13.8783	27.8207	34.8663	10.1534	63.0267	17.8642	26.6476	24.4088	11.2442	13.5425	17.5852	29.4016	16.2009	54.3346	18.2094	52.8731	8.83815	18.1919	29.5689	79.9987	16.0943	34.9544	29.9919	16.0321	34.6888	34.6552	8.97165	63.8542	49.805	39.0036	20.3362	21.0222	23.8363	36.2769	24.8054	80.2288	27.3337	30.7894	39.5578	20.2737	46.8098	43.7793	27.474	57.3758	30.4569
797	ENSG00000064205	CCN5	3.31485	2.65161	1.26235	1.12691	1.85217	2.66665	6.65746	4.35993	2.23666	2.07422	2.32367	1.45519	1.65858	2.02953	2.8528	8.60024	4.7962	1.59136	2.22682	1.97898	2.51065	3.70881	2.64099	0.893556	1.89317	1.82338	1.1699	1.69844	3.91579	2.22172	1.10336	3.91638	2.26156	2.08781	0.764517	2.15223	1.50914	2.14505	3.07595	0.639283	3.44579	5.78618	1.64902	1.48925	0.633299	8.85693	2.52818
798	ENSG00000064225	ST3GAL6	9.11596	7.09819	5.98599	4.9058	5.34166	7.94422	8.7136	11.8326	5.88556	6.87031	8.64118	5.12249	9.38891	4.99474	7.33782	7.29055	10.6472	6.9106	9.90759	9.0688	5.22759	4.79825	10.2004	5.7793	5.32461	8.28368	4.25909	3.26495	5.7673	4.71345	6.05726	2.94086	3.69715	2.73251	10.8527	1.71138	6.03667	3.35929	8.70431	8.43366	5.52522	3.88205	2.79297	4.76342	7.19322	5.05834	10.3483
799	ENSG00000064270	ATP2C2	1.48075	1.3962	1.44708	1.7871	2.90487	1.20321	1.14022	0.853577	0.742068	1.23381	1.20949	0.39261	0.899947	0.67913	1.05434	0.852519	0.942594	1.41467	1.00535	0.611565	1.66709	1.38886	2.05242	1.55065	1.95682	0.277609	0.553191	1.23513	2.37094	1.1531	1.17823	2.06184	0.818303	1.25776	0.231366	1.2442	0.87259	2.37125	0.365602	0.934683	2.59653	0.468486	2.61709	0.796649	0	0.976218	0.507802
800	ENSG00000064300	NGFR	14.7533	16.439	10.3089	16.7753	11.3401	21.2755	16.9683	16.1343	16.6305	20.584	19.653	6.07645	13.4778	24.9641	13.5304	18.4897	19.3456	16.7551	17.8951	12.2794	17.3667	22.6557	13.9484	16.479	28.7352	40.431	15.124	15.7039	19.5509	14.9775	17.3358	19.8639	20.6021	8.05458	8.31398	14.3792	9.11889	12.5656	8.90638	10.7749	13.7545	14.6002	9.59368	16.0863	12.7567	21.4315	5.45959
801	ENSG00000064309	CDON	7.11343	8.60656	7.15618	7.23483	6.46693	7.02644	9.51555	7.87657	6.86234	6.06843	6.16435	4.80795	5.86466	7.27389	5.25535	11.8408	7.5339	5.96835	4.18396	6.6921	4.88278	5.91361	8.39646	5.81684	5.71682	8.34577	6.04412	4.56617	4.8951	7.16618	8.73399	6.08951	5.15708	5.09836	6.05099	4.66939	5.02821	6.45476	5.93924	5.29742	7.09539	8.71235	4.44021	4.85958	1.22701	6.70712	8.60485
802	ENSG00000064313	TAF2	27.3988	29.7167	35.4855	39.9187	34.7247	37.4962	35.6018	34.6237	33.059	30.8581	23.6225	35.5617	34.3602	35.369	34.2237	32.7794	30.7879	32.2327	32.7832	34.2908	38.8254	35.4226	33.1144	32.4483	32.5518	35.0724	35.4862	39.0855	35.1937	36.5127	34.7242	32.8843	39.9946	30.1534	38.7443	39.4571	40.7056	37.8791	32.7656	35.308	33.0497	34.0371	35.9752	32.1996	42.4855	34.7116	34.6151
803	ENSG00000064393	HIPK2	127.642	76.242	90.773	123.818	104.205	97.6211	49.6248	86.9654	117.326	129.601	70.8399	78.405	151.828	129.802	92.9822	41.9669	82.2047	105.012	107.765	146.555	130.97	44.7025	96.392	108.775	138.899	105.291	79.6368	120.951	110.98	49.8007	93.0186	114.101	131.868	82.396	113.537	122.295	108.028	51.0187	76.8583	92.0287	131.802	60.9917	161.463	134.797	50.0846	45.4241	78.5507
804	ENSG00000064419	TNPO3	49.0208	40.9965	50.0521	49.5509	50.3385	44.5295	50.5432	49.8088	50.2849	46.5921	46.9722	53.3257	46.0562	53.9604	51.0889	53.4506	54.5695	51.9729	51.8567	51.4278	47.5069	60.2488	52.9363	54.9132	48.7857	44.0156	54.4243	54.5945	49.0705	49.7944	57.8945	51.4829	50.2937	54.7312	41.757	54.7961	49.4742	60.3281	53.6057	59.6138	49.5413	32.3949	49.1422	63.8756	51.1428	59.1979	48.0091
805	ENSG00000064489	BORCS8-MEF2B	5.33379	5.99479	4.91326	6.6495	9.98723	8.47944	8.50318	8.28734	9.13272	6.93197	2.08469	10.5476	7.72634	8.12813	9.82112	7.11732	11.3611	7.24619	13.0013	9.32081	8.86255	11.5813	9.55388	4.84962	5.19938	8.73111	6.3737	9.35711	11.2268	11.1646	5.067	5.1197	9.92624	8.9401	5.71143	5.71406	11.5599	10.4388	6.36648	7.97893	5.44671	8.13166	9.65246	7.4161	2.37101	7.99786	8.14781
806	ENSG00000064490	RFXANK	33.8992	41.9554	29.2412	29.4273	32.0721	28.7547	39.3173	35.3788	37.8133	36.532	43.3974	32.9503	28.8749	29.7621	31.3749	45.0401	34.0081	37.3455	28.4114	30.664	32.5009	41.053	35.1291	30.5182	31.7393	30.0856	33.7697	28.1199	33.7119	34.0329	40.6	40.1204	28.4153	30.6147	18.5084	33.3542	30.8896	38.6023	32.4708	34.6297	33.5408	43.4381	36.3559	36.0006	31.1297	41.693	31.6472
807	ENSG00000064545	TMEM161A	22	22.802	27.3244	26.1791	27.2166	27.6135	28.8707	24.0225	23.7603	20.5194	25.0152	22.2448	20.6015	20.6885	28.8783	30.0629	26.7469	22.332	17.249	22.8166	24.8132	33.3388	20.6827	23.7407	22.6523	17.4695	28.2685	24.3311	29.9626	22.624	26.8507	21.773	18.7724	28.2975	22.5513	26.5837	25.3644	26.7316	24.4074	21.7522	22.5427	33.7088	25.9502	27.5182	25.203	27.2065	23.3147
808	ENSG00000064547	LPAR2	33.1387	44.191	55.2073	45.1034	31.2961	61.3695	33.4638	41.7645	42.5807	45.5458	48.9818	48.8167	39.189	27.0236	88.0825	30.232	40.3917	60.5447	40.7714	44.7643	37.5942	49.049	36.0723	54.8427	40.5204	40.2746	77.6864	37.8689	81.2591	33.451	57.353	36.9153	54.4909	64.7072	41.4836	37.4803	88.8392	39.4459	47.6938	41.7091	41.4512	41.7639	72.4674	31.2064	53.2514	37.9351	43.2756
809	ENSG00000064601	CTSA	102.679	185.464	144.561	130.962	134.914	136.544	166.66	166.044	169.422	98.8475	205.615	123.478	112.628	157.73	141.585	184.478	165.355	183.685	140.382	127.649	144.273	187.801	153.754	131.494	93.0497	158.978	125.759	128.465	139.052	135.234	149.739	101.761	141.854	111.62	85.4795	132.625	138.945	135.255	107.957	137.382	95.4203	137.128	90.5586	148.493	143.778	164.402	146.096
810	ENSG00000064607	SUGP2	197.185	165.086	152.739	169.346	173.93	233.474	200.114	181.915	207.705	209.776	220.102	158.009	168.176	143.711	249.473	158.352	193.138	220.524	156.595	177.814	172.533	215.898	174.957	200.94	198.196	151.355	197.379	179.905	254.62	159.802	220.698	238.092	215.206	180.255	203.684	161.741	259.221	195.633	195.6	209.789	189.018	206.997	194.731	191.606	269.075	181.873	179.336
811	ENSG00000064651	SLC12A2	16.7459	13.152	17.2989	16.205	19.1766	20.2473	14.9903	13.7043	16.5802	21.4964	14.1633	18.8502	19.927	24.519	14.7326	12.8091	13.4688	16.9273	19.6681	20.7612	17.2759	13.648	19.5193	16.8303	17.7216	18.122	15.0734	27.2251	20.6321	16.6486	20.7784	14.2187	15.5029	22.3997	20.151	21.7077	16.9743	17.8453	16.367	16.3405	17.2351	20.7494	19.2099	18.7039	10.6409	15.7766	16.9519
812	ENSG00000064652	SNX24	6.96256	9.62216	4.19392	4.03554	5.22347	5.36321	3.84006	7.0133	6.03359	4.45246	7.39934	6.34964	5.76432	6.78349	5.10653	3.38506	5.50729	8.15033	6.31451	5.69852	3.83086	4.46332	5.73897	5.622	4.80926	8.03574	4.55864	3.58533	3.36383	3.60668	4.5143	4.20257	4.20858	2.89944	8.88976	4.54485	5.24314	3.16642	3.96995	9.55426	5.8362	7.0079	2.73862	3.43472	7.43318	4.4441	5.66939
813	ENSG00000064655	EYA2	4.58706	6.32737	1.4711	3.01079	1.37494	1.8386	1.49954	3.63189	2.0237	1.77486	1.66163	2.28932	4.73668	2.48815	1.81792	1.95192	3.01314	1.22323	3.4235	2.59912	1.59939	1.13936	2.09152	1.3177	2.38223	0.967639	0.333274	1.03468	0.846345	1.73355	1.1599	1.7343	1.50586	0.477363	3.10635	1.87283	2.37975	0.944748	3.03104	1.77837	1.87756	0.88684	1.8241	1.32928	0	3.16649	4.68561
814	ENSG00000064666	CNN2	120.318	162.495	179.082	185.525	162.168	109.59	151.59	159.288	212.83	163.547	146.258	160.8	154.086	158.038	134.62	157.573	169.33	276.921	148.332	136.719	200.442	261.31	158.692	288.606	193.773	177.819	219.875	213.751	125.139	200.837	322.347	232.89	231.706	210.487	203.176	262.324	230.449	269.128	207.968	242.689	218.344	164.195	247.928	262.374	148.651	203.868	207.247
815	ENSG00000064687	ABCA7	253.344	208.001	248.073	209.631	198.953	306.336	202.888	188.888	296.151	228.08	299.878	295.697	226.948	156.094	403.823	203.377	187.179	352.383	182.127	227.364	193.721	246.662	154.432	316.186	212.17	187.309	362.546	214.708	385.658	182.692	370.584	244.825	253.959	344.437	233.245	268.653	375.767	258.89	270.688	372.354	213.354	358.822	322.871	244.548	504.158	213.917	215.614
816	ENSG00000064692	SNCAIP	20.3235	36.5547	49.0562	20.3423	72.2565	55.9277	35.4254	90.1924	35.7026	13.5396	24.1513	28.4155	14.5097	59.751	29.2089	30.5685	70.1736	22.093	19.1465	10.7633	22.6132	17.1035	57.2538	18.5439	9.1772	49.1957	11.6844	13.6605	45.1621	22.7747	20.5851	9.94085	12.8486	8.76008	4.24049	6.14732	8.19613	9.16935	39.9286	29.6283	8.90881	9.98568	3.87027	13.154	6.40689	19.3897	66.0713
817	ENSG00000064703	DDX20	20.755	18.258	20.734	19.1025	20.9218	22.0135	24.3922	20.5598	22.0491	23.358	17.4051	22.8852	19.5898	22.6004	21.7583	22.3803	21.3596	20.3394	19.4208	27.7234	22.5666	24.5785	22.9126	21.7287	22.2894	24.2247	23.3493	22.6706	22.2009	22.7905	21.9303	19.7014	25.5074	23.6722	27.3504	22.0047	26.8865	24.8475	24.5799	21.2047	21.8618	23.4394	23.4255	19.7886	27.7502	23.6582	21.9011
818	ENSG00000064726	BTBD1	57.2473	51.1999	47.9104	47.5625	49.0383	50.3191	43.1001	46.1118	47.2109	54.6807	38.195	47.6935	56.8714	60.5774	43.8389	35.5751	45.8133	45.1983	56.5438	49.1396	52.9666	43.6991	44.0812	46.8946	66.3276	71.2957	48.5453	50.4591	47.118	54.4877	50.6823	56.0384	54.2611	45.5081	58.1215	54.0336	56.8065	50.4581	46.9974	42.2969	60.672	48.0187	50.4265	53.5788	68.2778	50.0692	54.8664
819	ENSG00000064763	FAR2	13.5619	11.8033	7.79638	7.14266	11.0036	12.4526	7.62497	12.2825	9.94747	10.5756	13.4342	10.4184	12.4069	10.2154	10.5164	7.48797	12.096	11.2966	18.4538	9.19509	11.6936	8.11248	11.8887	11.874	10.5033	13.4604	8.20354	10.3042	9.89751	9.42847	10.6762	8.71264	10.347	9.49181	12.7045	8.21985	11.2608	8.25681	10.5483	10.1274	11.2598	11.6715	7.8759	10.7407	5.98521	8.99698	11.0224
820	ENSG00000064787	BCAS1	1.98144	1.6021	1.68527	2.05503	0.727756	2.69933	1.78786	1.64956	2.07486	2.83088	3.31503	1.16676	2.66669	1.46092	1.70371	1.99748	1.32242	1.69457	3.48902	2.39576	1.36277	1.76024	1.09092	1.79507	2.29631	1.75465	1.98369	1.29084	1.69648	1.66714	2.98606	1.44021	2.36623	1.09247	2.44651	1.45202	1.89104	1.66835	1.19336	2.28909	1.4256	4.00742	2.48881	1.79775	1.69292	1.29107	1.41832
821	ENSG00000064886	CHI3L2	15.0586	34.4162	19.0389	14.939	17.973	23.4397	25.3864	26.9869	20.6508	10.1552	46.0299	18.8462	14.9607	18.918	29.3027	31.1955	28.6714	15.8316	26.336	18.4703	22.3467	39.6223	31.5732	15.8844	12.6097	20.0571	15.1425	21.2877	21.4096	32.1344	20.4246	15.4492	24.2943	19.3975	12.982	14.9795	23.4956	32.9419	25.3383	17.6042	9.16898	36.0966	19.8945	9.64448	18.7584	39.4366	20.174
822	ENSG00000064932	SBNO2	132.477	216.888	140.238	127.748	185.907	255.787	201.814	126.96	161.522	211.561	126.151	116.269	137.395	321.127	214.521	163.845	142.539	195.991	145.504	153.022	241.771	242.797	117.504	172.743	259.793	204.868	167.731	260.11	277.371	170.522	165.669	178.185	352.15	177.534	153.483	206.53	339.55	200.081	133.138	154.743	149.205	210.498	146.809	300.016	228.187	208.782	136.838
823	ENSG00000064933	PMS1	22.0575	18.0203	26.9211	25.9568	25.4561	27.1685	23.8643	28.2261	21.5915	21.4609	17.9081	25.4731	23.4518	30.9995	25.3618	21.2817	24.3573	29.4228	28.8426	26.1818	25.417	29.1067	24.7367	26.8851	27.9057	24.5111	30.5715	25.4112	24.2716	24.5836	27.7249	23.6048	25.6294	32.3962	29.0674	25.4897	30.1074	26.5047	27.779	29.7541	17.8431	29.978	38.3889	30.2868	36.0985	25.4307	30.5022
824	ENSG00000064961	HMG20B	91.9798	84.8823	84.2859	82.7816	79.8496	91.8542	88.6946	94.0793	90.9068	85.7898	85.219	80.4975	88.4818	69.3151	99.0824	93.6584	89.387	90.3492	60.4852	78.2089	73.8671	96.0007	81.6512	80.0786	79.5837	71.276	78.8123	70.811	94.7703	71.9211	79.0821	89.6653	70.1084	77.0044	66.6413	76.2886	78.327	82.0893	78.1916	93.2885	86.9468	78.8588	74.7315	88.979	100.811	84.2499	85.0945
825	ENSG00000064989	CALCRL	39.0026	37.4184	63.2537	44.844	67.9578	63.8043	22.8006	43.5969	43.6969	19.945	26.9099	52.1661	50.9962	69.2052	38.1325	19.2726	45.878	25.0196	36.6863	44.1365	36.7523	10.2587	40.4916	31.6133	19.3426	44.9225	24.0825	33.8933	49.9151	14.4231	16.2402	13.1955	26.4633	28.3282	17.9692	24.6057	21.8645	12.2645	24.5527	23.7088	21.0852	18.5093	12.3029	28.2716	13.9438	13.3308	31.0133
826	ENSG00000064995	TAF11	74.4743	55.6617	54.3927	63.5935	59.6864	57.5731	56.8391	55.5318	48.846	69.0798	70.5053	66.0859	71.4099	61.5097	64.2417	55.1245	56.6633	50.4413	67.306	67.3488	56.0562	58.9365	57.0144	49.7971	64.3971	55.0282	52.9404	65.8539	54.1112	54.7995	59.8925	65.185	67.3463	64.2826	90.2412	70.5789	59.8533	59.4353	69.5527	57.6944	71.3332	69.7691	72.8787	59.6642	53.7588	65.0025	58.9571
827	ENSG00000064999	ANKS1A	69.3003	80.1533	94.3086	86.2385	72.071	111.45	53.4498	84.0972	102.748	65.0877	57.6549	77.9907	133.464	78.5109	101.792	37.9669	79.7197	84.3645	63.813	101.352	76.1717	38.463	69.9913	88.0899	63.1968	146.717	63.0827	61.274	102.959	40.1599	57.3158	38.06	74.967	68.2929	67.7136	58.8197	74.6008	42.0145	69.7183	104.166	67.6586	62.7996	61.0519	75.26	53.1524	41.5607	70.1749
828	ENSG00000065000	AP3D1	172.352	163.841	174.393	170.085	160.236	174.09	175.307	173.781	176.01	172.179	187.643	182.208	175.749	150.17	181.567	187.018	174.188	168.066	160.685	192.036	163.255	194.199	165.818	158.145	163.427	176.577	180.282	169.161	184.226	167.219	179.723	169.008	174.127	186.757	196.078	214.265	169.33	175.177	197.46	186.151	160.466	257.197	201.963	188.334	244.393	200.308	164.354
829	ENSG00000065029	ZNF76	58.7357	67.217	106.807	125.761	100.255	96.9368	124.703	101.518	95.3228	93.2356	57.6775	89.1114	89.8529	79.6507	109.344	84.9019	104.729	117.867	76.3577	94.4704	101.759	127.091	97.925	105.928	84.5455	65.2891	134.483	88.6499	116.99	99.039	90.5863	78.7824	95.4808	121.715	62.0225	88.735	113.896	116.278	75.2011	99.9739	71.8912	51.5053	131.117	110.863	45.3202	83.5352	107.102
830	ENSG00000065054	NHERF2	142.083	161.288	120.387	142.565	138.099	119.401	100.246	128.122	128.992	111.578	143.373	97.4605	190.492	117.195	108.731	100.862	122.706	81.2118	103.458	133.402	77.9031	52.8955	107.884	75.7677	53.6148	92.2598	64.9042	58.9359	118.72	58.0331	57.4436	53.2618	53.9069	62.8908	52.9237	60.9079	38.6578	40.5363	85.2116	106.255	81.1124	71.8694	62.2251	74.9472	60.8126	50.5773	100.157
831	ENSG00000065057	NTHL1	16.7703	11.7052	13.5375	11.0404	15.5815	12.6399	16.3884	15.5489	14.8249	14.0222	12.6935	14.6694	17.2569	12.1002	14.7951	19.9768	16.8414	12.3626	11.0485	12.3801	9.45068	17.3635	12.8153	12.1399	9.87664	6.80774	16.0808	11.7302	12.7744	14.4168	14.6504	17.4631	10.4789	13.5368	11.7975	16.5752	8.42816	15.6553	16.8243	13.2904	10.4488	15.0411	12.8136	17.2222	23.5971	17.3394	16.3832
832	ENSG00000065060	BLTP3A	24.4435	17.0618	19.8618	25.2018	22.4523	21.0429	20.7386	19.9977	29.4931	23.9505	20.5503	22.6373	24.9831	24.25	20.2322	18.8051	21.194	21.1784	25.8232	22.5508	20.2965	18.4095	23.5829	21.6517	21.5558	30.4719	17.5977	20.9257	21.7113	18.2025	21.7351	21.0658	22.7839	22.225	18.0018	20.3164	15.8433	23.5262	19.2483	19.6358	19.7843	11.1538	22.0294	24.2793	11.564	21.8315	19.5551
833	ENSG00000065135	GNAI3	53.6066	53.4578	47.0055	52.8453	46.2232	47.9057	50.792	52.2546	53.3457	48.7295	50.9624	54.5627	51.8322	56.7652	42.23	53.9707	45.4116	50.8221	56.255	54.8974	49.459	50.7379	52.7499	53.0652	58.4823	68.5421	48.5435	54.1998	43.1099	58.7389	59.2626	58.8556	59.9856	53.2517	57.0782	57.8943	57.2745	56.6063	50.5943	60.3313	60.3331	50.1363	43.2323	62.3121	67.6936	62.9037	55.2518
834	ENSG00000065150	IPO5	86.1275	73.9046	79.6138	67.6412	83.8686	79.8753	70.7616	69.5419	91.6485	86.5923	62.2866	71.9314	82.9535	90.3651	79.7832	62.404	82.4991	87.9204	71.6553	79.7786	108.823	70.3561	92.3047	83.473	89.8058	87.4886	70.0121	92.9662	87.6399	68.4236	88.3916	99.7844	93.5976	84.0092	92.8819	109.755	94.3125	98.213	77.5388	75.9991	92.382	110.488	82.0477	106.275	119.494	83.8864	80.4763
835	ENSG00000065154	OAT	32.5882	29.5846	34.1327	32.9374	31.2194	36.4161	41.4044	38.6052	46.0541	27.1299	24.9388	37.1483	34.1571	38.7433	32.324	29.8634	36.0527	43.8754	33.4414	40.6218	33.4362	31.9588	30.9359	46.4945	34.0826	34.9019	32.3308	34.4022	28.7652	29.3271	45.9153	25.1541	34.078	31.9284	36.5119	38.1266	29.4061	30.7165	37.235	39.6247	31.0108	24.7027	25.9674	32.1592	23.938	35.8939	36.9552
836	ENSG00000065183	WDR3	24.8722	11.6557	28.9803	25.8931	22.1178	19.9701	22.6295	21.4628	22.3541	21.8268	11.7545	27.2744	28.1221	34.2352	24.3752	20.1312	25.0131	34.2171	16.9627	28.8334	39.0757	25.2205	27.6908	32.9265	17.0397	15.5908	37.1175	53.6747	22.6708	22.1295	30.5265	12.4202	28.219	28.6215	17.2172	40.0488	26.7562	47.3261	22.908	17.1992	15.6073	11.0713	27.8861	35.9891	39.0607	40.7794	19.9612
837	ENSG00000065243	PKN2	25.8065	25.9667	26.0886	31.6715	42.668	37.5978	25.7438	24.7358	43.0678	34.6201	30.1753	40.136	32.5318	45.1755	40.3374	27.2768	29.2041	36.8382	37.2588	40.9458	43.6302	25.0577	44.4782	55.1836	34.6349	63.7002	45.5284	37.4827	38.2464	28.8073	26.1407	20.9266	43.9739	39.6126	24.0861	39.7242	34.4449	38.1319	37.0152	38.3197	27.8504	46.0446	49.1353	28.7331	13.8751	32.4854	38.1929
838	ENSG00000065268	WDR18	25.1596	20.8239	24.2685	18.8475	22.0221	20.2479	25.1385	18.5621	22.4486	25.5091	28.4754	20.4103	20.4953	23.2663	20.3438	31.4037	20.4417	21.6872	16.1192	21.1461	24.1591	40.4685	18.1372	22.0525	21.0302	16.8809	24.1081	26.672	21.659	23.3639	28.7033	28.3505	22.0641	20.5099	21.9383	31.1804	20.1554	30.4807	21.166	17.6022	22.146	38.7991	22.222	34.4904	37.7251	28.1724	19.1119
839	ENSG00000065308	TRAM2	54.2109	40.6613	63.9564	87.2715	69.7571	64.3273	61.9742	71.8592	48.2745	62.6678	40.7164	55.9738	103.869	80.3755	58.1332	48.4139	79.6668	51.6043	49.6043	82.6945	80.0754	48.8198	79.8	51.2557	64.4461	68.4727	56.9256	89.5284	60.6934	57.9111	45.8955	86.0695	64.8424	59.5716	77.1807	127.997	51.1953	52.9123	78.0788	55.8946	70.2778	46.7493	92.7321	159.591	45.5566	57.9696	71.419
840	ENSG00000065320	NTN1	12.6505	16.4943	18.9834	15.7438	12.7198	16.2574	8.92857	10.1024	10.6185	9.17018	5.96633	8.49158	9.91164	8.7802	11.8085	6.49738	8.7972	4.208	6.172	6.03927	5.38524	3.33047	7.87896	3.90669	4.15604	6.78811	7.47063	3.29292	11.1128	2.96427	2.5666	5.20938	3.44192	3.05068	3.98455	2.32881	4.86633	1.87079	2.55919	7.4697	3.34519	2.89696	2.5263	5.19029	3.85684	2.10683	7.1944
841	ENSG00000065325	GLP2R	40.0995	35.2714	62.2135	19.4858	37.6629	21.871	30.3749	25.497	67.1292	37.6972	33.6269	40.4262	23.3289	41.793	23.8682	28.0998	30.944	46.363	33.3944	23.0756	35.738	22.8751	28.0194	39.9052	37.9742	35.5372	39.1984	24.7761	15.6582	23.187	25.5623	22.3791	19.0022	32.3162	7.23695	13.9875	8.76204	13.4297	22.6059	32.6815	25.948	15.0375	6.10567	15.9463	14.8616	18.7342	20.4163
842	ENSG00000065328	MCM10	3.15446	1.15618	0.441422	1.0989	2.84225	0.784511	1.01179	0.895007	1.27205	2.18528	1.55064	0.984815	3.11757	1.41254	0.831641	1.28921	0.965491	4.83536	1.0316	0.582405	2.32433	6.43548	0.593623	3.23581	2.79673	2.49848	1.25027	5.2632	0.658447	1.45629	11.6637	7.91311	4.36032	2.29169	4.05612	11.2449	2.866	6.45012	3.97823	3.83102	2.47904	3.10954	2.89254	12.0133	2.62287	3.50638	1.13708
843	ENSG00000065357	DGKA	319.864	260.055	306.655	262.301	263.383	316.922	387.479	215.019	309.843	308.442	326.598	423.139	275.584	230.372	459.092	406.371	239.795	453.593	289.679	336.593	277.564	376.592	213.79	456.526	305.701	262.011	392.316	338.116	392.742	333.573	442.139	366.898	399.687	422.224	542.468	385.778	469.492	434.242	406.712	407.403	319.324	606.087	499.594	252.178	854.416	481.985	279.909
844	ENSG00000065361	ERBB3	7.86591	7.3806	4.46869	4.5846	5.7763	4.6834	2.84057	7.46046	1.99729	4.87471	6.6967	4.73823	7.15607	6.37312	5.61384	7.40901	3.95624	4.4904	13.8318	3.93364	5.34357	3.53858	3.31929	4.25904	5.23871	7.26092	2.80916	5.46857	3.18114	8.41781	3.19373	5.6469	4.11706	3.22509	3.1704	2.80669	4.61071	3.49671	4.4271	5.66848	9.2195	9.82319	5.30456	3.83082	9.42788	3.68917	6.12155
845	ENSG00000065413	ANKRD44	124.404	81.229	105.96	144.91	112.902	103.462	69.791	91.2133	146.787	121.944	116.327	166.853	131.157	124.636	103.77	77.9236	103.275	108.941	122.611	109.689	135.432	81.9483	123.563	150.337	162.274	151.113	145.909	107.651	116.717	89.5908	145.354	124.533	127.174	136.234	188.056	102.919	130.427	152.572	113.725	105.883	110.483	120.052	204.621	108.575	83.2077	106.278	123.163
846	ENSG00000065427	KARS1	97.8643	92.2215	73.8634	83.087	85.3331	70.4638	89.2495	82.9465	85.5378	91.6301	98.0092	74.0894	73.1039	91.4784	71.9686	111.052	86.1738	92.2793	92.6091	78.962	81.6039	109.787	89.1964	83.5036	103.954	80.7358	83.4917	92.0867	81.6602	92.5004	105.578	112.908	85.8773	76.5032	78.8165	95.9714	88.6319	99.2503	75.0336	91.0661	95.6796	90.6739	77.4063	109.253	81.4187	99.5695	87.1154
847	ENSG00000065457	ADAT1	28.6266	49.3816	36.6053	36.0438	49.5039	33.1445	33.7613	38.4827	36.8143	28.7555	41.2585	50.3117	39.833	53.1962	32.6662	30.5867	36.6769	47.7457	46.404	55.1991	53.7246	40.7699	32.849	32.1068	37.6823	28.3412	60.2493	64.2962	34.2407	28.2231	59.8866	36.1787	53.1734	52.7216	34.5401	54.9291	40.9567	34.7227	33.1577	46.2325	27.8922	27.6463	62.0969	43.5834	23.4473	32.1071	31.5181
848	ENSG00000065485	PDIA5	17.2469	21.9669	16.3613	14.8855	13.8378	19.0136	29.2054	23.2582	15.0031	15.1804	17.7884	12.7969	16.9356	13.4922	15.0104	28.3028	20.1966	18.0297	15.9238	14.9017	12.8254	22.5959	18.5497	15.3633	18.4551	20.3422	14.0316	16.078	14.2474	21.7863	13.3938	21.5064	14.2754	12.7981	14.1484	23.9089	9.48583	20.572	18.1597	19.678	14.3243	16.8486	15.5325	29.1568	7.47839	23.0482	18.4883
849	ENSG00000065491	TBC1D22B	15.8656	18.2284	17.0686	18.5416	18.4419	18.3633	18.7867	16.7643	17.6878	16.1641	13.2387	16.7676	15.039	18.6891	17.3715	17.2908	15.4301	18.4994	15.2574	14.8761	16.6046	19.2305	17.6373	18.7033	17.4976	20.3473	18.0198	15.0359	20.6765	18.9982	18.165	15.0662	16.6271	16.3395	12.1745	11.8313	19.3098	16.9467	15.3245	17.8171	15.4212	16.2509	13.887	14.4714	13.8682	16.939	17.2224
850	ENSG00000065518	NDUFB4	41.6792	51.8659	36.4593	40.2219	33.4659	36.2439	45.8618	44.3123	44.8547	44.1389	46.2383	36.2123	38.5815	40.0856	36.5391	40.1891	46.3836	44.1979	57.7493	38.0424	36.2072	42.9378	42.1609	39.7352	44.4827	38.2031	39.1785	48.601	37.2786	42.1793	48.5261	48.4244	42.5019	35.567	39.6632	50.4687	38.6805	43.0332	33.8655	47.5684	46.3751	57.3081	35.587	59.9465	30.8844	48.7202	43.7278
851	ENSG00000065526	SPEN	107.115	114.901	158.516	155.837	150.629	137.213	146.422	146.724	145.532	158.291	95.7284	130.658	139.358	141.987	137.071	115.082	171.721	171.831	109.874	130.162	157.843	149.619	149.287	148.469	148.497	122.27	184.578	137.63	154.963	122.66	139.755	119.984	139.277	165.531	143.44	138.973	166.987	132.536	119.528	163.151	147.718	64.5481	158.764	180.304	43.6499	105.396	139.294
852	ENSG00000065534	MYLK	131.153	115.248	70.3821	127.892	53.9377	78.3948	90.3005	128.4	135.24	86.5871	87.5886	55.17	134.004	97.4356	79.8977	68.5756	102.814	89.6871	94.4278	98.4806	124.932	40.4872	79.0127	86.1746	84.0291	140.269	60.4923	85.8437	49.6399	47.3241	69.7995	105.094	81.6302	55.4335	48.0086	90.0253	63.5803	35.771	112.568	83.1808	113.111	107.554	55.5858	46.2391	53.2346	52.9813	81.4887
853	ENSG00000065548	ZC3H15	67.3538	72.3004	48.8415	58.8051	58.653	56.577	63.7963	56.6857	53.8585	61.8674	71.9308	65.8285	67.8533	67.5896	53.0741	67.5354	53.6171	55.3916	82.6224	61.9283	56.2841	58.6238	67.1558	55.2972	76.8172	74.5805	59.9049	65.0848	48.8419	67.9232	67.9738	74.7223	68.0288	62.3957	67.8982	72.0096	59.4442	62.6851	69.6476	52.9391	68.3167	79.5144	56.8664	63.7456	58.119	74.538	62.6556
854	ENSG00000065559	MAP2K4	25.6237	20.802	23.7041	23.7731	26.6344	22.4471	22.8723	22.6553	26.3993	20.81	22.3336	20.769	22.8921	27.795	22.6369	19.5637	24.8287	24.6936	25.7034	25.8677	27.5866	22.6461	26.1598	28.1926	26.5629	28.8592	24.9386	23.1419	23.2886	24.1835	26.4593	23.9194	24.7561	23.2623	24.6005	25.6704	26.9163	20.5446	23.4638	26.8207	25.6419	17.5878	23.5946	25.7671	14.8123	22.805	25.5985
855	ENSG00000065600	PACC1	7.54898	6.81253	16.305	6.43024	8.5706	11.5894	9.74072	8.34864	17.3697	7.47418	6.57586	14.3849	8.22142	6.06759	13.2433	8.40873	8.7058	17.3034	12.6034	7.20362	7.29173	9.97941	5.62473	18.4057	9.84073	6.48671	12.9463	8.6759	10.1666	8.78993	15.154	8.87175	12.5929	13.3016	6.56747	11.5772	18.1142	10.9636	10.3027	12.7675	8.24486	5.18097	12.2103	9.41534	28.0603	14.3355	7.50933
856	ENSG00000065609	SNAP91	4.09404	1.17483	4.65136	1.22914	2.71314	5.12606	4.68674	2.86172	6.45176	1.36177	1.08455	3.00243	2.13653	1.89657	4.64862	4.51288	3.70215	1.50082	1.7913	3.48676	2.75636	2.72622	2.42253	3.06237	2.7747	1.04999	2.24024	1.61706	3.50988	2.52571	2.14498	2.31025	1.96856	3.52664	0.647857	1.11768	2.85553	3.28642	1.94413	1.05299	2.56713	2.43692	1.18963	0.584437	5.36623	3.26284	3.04085
857	ENSG00000065613	SLK	63.6126	56.3539	56.8031	45.0401	58.4905	52.6732	46.0118	44.4882	65.5151	58.8473	50.5487	56.5614	72.3115	80.7656	49.5419	45.8579	53.6182	55.5506	56.2131	58.9889	52.9732	38.6782	56.4075	50.7557	53.5434	59.8852	48.4532	66.2204	42.2804	47.1811	53.6241	45.8202	56.284	57.1042	52.486	53.4537	40.8411	52.8836	48.7879	42.2668	54.067	45.3265	49.7187	48.3316	63.1681	47.008	44.2687
858	ENSG00000065615	CYB5R4	36.2824	34.4185	42.9118	31.9462	41.6188	28.4977	28.6212	35.7503	46.1176	37.3514	22.3108	41.1835	38.6956	49.2975	25.2981	22.1088	37.2421	43.6674	37.5506	25.7023	44.2112	33.2265	47.5485	48.0974	50.0911	41.7093	35.3141	51.7981	23.6604	34.4922	42.0755	35.836	42.9576	33.1817	57.6022	54.3724	36.8932	41.753	35.2694	27.6227	40.4246	15.3832	36.9445	57.1031	23.078	40.4394	40.9974
859	ENSG00000065621	GSTO2	4.98956	4.6493	3.83598	3.1009	4.00334	3.80586	4.5837	4.57808	2.58337	4.17108	4.70856	4.226	4.37824	4.09418	3.24051	4.48955	4.51006	3.44044	4.53274	4.5769	3.79495	3.98309	5.11155	2.57204	5.73117	5.6813	4.46822	3.92064	3.35204	6.35251	3.10828	5.04339	3.62618	5.21366	7.06679	3.80237	4.50772	5.0348	4.30407	4.7984	5.67649	7.93745	4.97453	2.7442	5.78235	4.98621	4.95852
860	ENSG00000065665	SEC61A2	10.7965	10.8813	14.1362	11.057	13.3156	15.4703	16.6431	10.1689	11.6984	13.0612	8.42847	14.2716	10.7156	16.692	16.3984	12.3484	11.3728	11.4419	13.3961	12.294	12.396	13.4314	11.0225	11.4407	13.1937	9.70499	18.5274	15.5979	16.5887	11.7505	12.7134	10.6849	14.0143	16.2	11.4287	11.8001	20.4281	11.9348	11.6491	13.4412	12.7494	10.4582	17.2644	10.952	14.2512	12.5868	13.1267
861	ENSG00000065675	PRKCQ	20.0096	24.3249	19.4588	15.8261	21.2795	17.1388	25.6831	17.2313	21.2527	18.7466	22.114	21.0604	17.5963	20.3783	21.5912	27.6832	19.268	31.7713	25.4089	16.3078	27.2587	29.956	20.9997	30.3697	23.8483	24.3196	26.4895	33.5479	21.1916	25.2932	42.3749	28.9925	30.695	21.928	25.9655	21.6293	41.7708	31.0298	28.1765	20.0191	31.1692	27.1514	29.4623	16.922	32.9034	30.3386	25.3504
862	ENSG00000065717	TLE2	46.0223	77.8749	56.0044	48.8801	98.8105	74.3371	46.1801	77.6996	68.4832	72.9207	72.2279	41.1526	63.3064	89.7045	60.9299	38.8855	89.8896	63.758	56.6881	55.3828	89.5029	26.8208	67.478	44.9243	57.2287	80.8655	45.7356	64.092	73.0034	26.5464	47.446	56.0458	63.5754	34.5725	31.7683	68.694	41.9414	19.3095	68.5187	49.4855	53.3313	69.1362	42.5815	66.9125	37.5472	22.1761	57.2906
863	ENSG00000065802	ASB1	82.4842	56.5319	49.0472	39.421	48.0097	53.2243	58.3163	38.1446	49.3893	48.3754	61.854	62.2131	58.4766	49.0811	70.3617	66.5475	37.5243	54.0753	39.0037	50.8902	50.384	67.9798	39.5774	52.0228	56.8599	40.4937	46.0069	53.7986	52.9994	53.6412	58.5293	61.585	47.6485	65.2504	72.2442	53.674	54.4682	53.8201	60.8314	66.1692	58.1365	89.922	65.1278	43.4072	118.589	62.5231	46.0341
864	ENSG00000065809	FAM107B	85.7164	79.3876	117.244	120.721	87.4703	84.6744	92.9824	90.6646	119.835	89.4781	76.8139	144.491	118.149	96.7845	96.8971	89.523	106.256	126.961	143.07	130.918	101.763	126.461	116.693	133.902	110.246	104.381	137.188	118.228	86.4402	109.713	143.159	109.832	141.043	159.683	167.097	120.668	153.497	168.357	129.129	106.533	100.487	108.697	179.196	114.021	145.235	147.96	117.997
865	ENSG00000065833	ME1	2.75124	6.51289	6.14247	7.38249	4.83727	6.04498	4.31466	7.66726	6.14989	3.63882	4.50969	6.3946	7.374	5.56304	4.68884	3.66374	6.70309	5.85396	5.99086	8.68196	4.11216	3.31824	6.14401	6.64833	3.87427	10.8573	5.67231	3.99635	4.12107	4.05019	6.52189	2.63491	4.81818	4.31578	7.44093	7.17699	6.10207	3.60871	7.06817	12.7612	4.83404	3.66674	4.27574	8.56348	6.0436	6.91112	9.85359
866	ENSG00000065882	TBC1D1	91.5845	79.4858	70.9447	86.962	60.3293	77.2283	55.8132	71.2625	95.3769	84.1805	94.8645	66.0774	81.349	54.6116	82.3812	73.7216	77.2304	107.466	85.7055	68.2901	67.9919	82.5176	71.8268	87.098	93.7436	74.4543	70.5066	78.7531	77.6344	58.447	97.8344	105.762	88.1248	73.7006	83.177	89.1384	86.5196	70.6185	68.0684	85.3909	89.978	100.692	78.849	108.425	102.171	74.6446	70.6092
867	ENSG00000065883	CDK13	100.715	94.9011	103.325	104.379	95.0581	114.147	90.8038	94.1069	101.225	107.735	113.03	102.07	98.8768	102.17	111.32	90.6366	98.4933	98.5572	121.143	91.0493	101.214	90.0511	107.353	111	108.475	109.285	120.408	92.6337	111.808	106.382	109.914	102.237	113.516	109.83	76.4669	89.0077	114.264	113.291	100.136	118.495	101.423	103.483	105.626	90.3889	58.8432	94.5742	106.047
868	ENSG00000065911	MTHFD2	56.3486	55.7399	66.0837	36.8534	36.5752	72.9198	30.2035	65.9231	75.583	39.4668	50.9807	51.4086	74.5865	53.4569	69.0494	23.8669	50.2904	73.6394	87.3013	92.9596	43.5399	38.7502	42.6304	58.8234	63.7226	68.4599	55.418	69.2776	53.0556	29.9849	66.5524	74.5755	104.752	54.4508	85.8032	79.5542	69.9227	41.6185	42.8982	55.1645	68.1525	56.3219	49.7255	94.3406	89.0759	43.8748	42.4641
869	ENSG00000065923	SLC9A7	37.6115	24.367	29.7253	39.7918	22.1615	32.6673	20.5945	20.3631	37.6397	45.1582	25.6262	41.9557	38.4122	20.1331	32.978	23.9221	21.0573	31.8756	38.4317	47.1157	29.5485	28.0019	26.9604	38.4731	38.8983	24.2548	40.1651	27.6136	33.6771	26.3734	43.0149	43.2908	38.6956	44.2895	41.8652	33.8066	35.4139	47.6324	34.7839	39.413	27.0258	43.2865	63.108	40.2302	30.3751	33.6311	27.8126
870	ENSG00000065970	FOXJ2	36.2215	28.1513	42.6794	41.0941	40.0996	40.7608	38.2509	40.8637	37.69	41.9677	23.9824	43.2464	41.5232	35.5509	42.4019	28.1762	37.69	44.3403	33.7549	40.7904	42.6782	36.9815	43.7923	47.6487	41.7778	39.007	35.2133	40.8208	42.8452	39.4597	30.7922	35.0563	43.4771	41.2929	43.411	35.7884	39.6307	40.5493	40.0307	41.1641	42.2531	25.6323	44.467	34.787	42.8968	35.532	41.1312
871	ENSG00000065978	YBX1	374.153	464.501	359.749	464.832	326.411	323.199	325.628	412.745	505.569	420.566	386.603	313.491	408.766	355.492	365.346	345.662	392.154	506.279	420.704	406.289	343.315	466.571	401.516	455.331	460.243	447.983	369.261	368.155	424.172	369.922	536.547	467.242	455.329	314.42	400.073	455.272	412.531	429.555	342.827	472.589	429.719	321.617	383.744	541.983	263.05	405.703	410.096
872	ENSG00000065989	PDE4A	24.5519	24.8028	21.5577	17.0893	19.593	30.2224	26.5274	32.2142	25.8504	26.3653	26.8473	17.3251	19.2451	21.7097	27.7102	23.0022	31.1987	28.9392	24.3909	21.6975	21.614	19.2781	24.0772	23.805	28.3353	26.7355	18.8857	14.7505	28.5899	20.3668	18.366	19.4975	28.9794	19.518	9.69786	13.8809	27.278	14.8978	24.641	28.0633	26.4936	14.6762	13.1019	15.152	19.4205	17.8427	25.4653
873	ENSG00000066027	PPP2R5A	70.4393	59.7394	66.746	62.7533	54.4459	53.4478	54.7823	60.8386	65.1045	57.1699	56.9233	62.556	59.4622	62.3987	50.5046	52.1535	61.5475	58.0248	66.3928	60.6774	52.7491	51.4647	61.426	59.7195	62.6392	72.3301	55.6199	50.0682	52.5829	53.7067	54.961	57.5118	56.8444	53.9098	57.5045	54.3514	57.7641	53.7585	55.6311	64.6447	59.3961	49.1074	56.7881	51.9532	45.6616	53.9182	63.607
874	ENSG00000066044	ELAVL1	49.2929	52.4083	49.9688	51.2047	47.7754	51.0045	45.5116	56.4964	56.7491	55.1083	44.334	51.3259	57.8055	50.0984	49.4506	51.2207	47.4595	59.7285	54.1319	54.7135	52.0026	55.9459	52.6637	62.8286	67.0284	49.9569	55.9409	51.9928	48.1339	57.9386	51.5964	55.4686	60.0718	56.4162	65.9015	61.0397	58.5326	59.2421	55.4369	62.7632	62.0368	53.921	60.8235	64.3896	36.0666	56.2169	54.2275
875	ENSG00000066056	TIE1	133.422	114.644	171.841	191.678	199.634	183.138	148.612	177.26	135.886	121.354	76.9383	106.863	195.561	199.346	130.741	135.509	170.266	92.2552	62.7853	166.248	114.587	83.1481	171.879	90.8803	69.5177	164.943	68.2682	88.8784	156.441	88.8212	62.4695	45.0922	66.27	63.9011	42.1653	67.5651	48.3932	63.3804	97.7428	157.965	69.3118	49.7344	80.6716	104.624	80.9728	72.3866	128.571
876	ENSG00000066084	DIP2B	41.6773	32.5178	38.2713	48.499	36.7435	44.945	30.6076	31.0684	55.0744	40.6577	23.0951	41.379	41.1463	39.8555	42.5599	28.1393	34.7942	41.3054	40.2289	49.3223	35.8921	31.5785	39.2624	44.1439	47.0624	50.9288	35.3834	41.8786	47.2575	36.1178	53.3311	49.3838	49.8907	39.4334	59.234	38.2532	57.845	48.653	44.1648	40.7305	44.3755	55.9606	61.2013	45.672	39.0302	40.5741	46.932
877	ENSG00000066117	SMARCD1	59.4229	65.5875	71.1198	69.8674	64.3216	77.9852	88.7119	78.4217	75.1091	81.4003	66.9959	77.7558	73.6337	67.2165	78.9943	65.7972	79.8993	85.5892	69.8588	75.7602	74.8337	90.0866	75.3953	88.0358	84.8477	65.6938	91.97	64.1867	78.0875	77.1384	75.2933	82.6318	87.0842	83.9951	103.657	77.7966	90.4642	86.9633	62.0247	89.2252	68.7322	40.4054	82.9954	80.4227	96.444	73.2256	75.901
878	ENSG00000066135	KDM4A	34.9386	34.6399	46.1662	41.5491	35.3354	42.8406	44.7016	39.6292	49.1741	34.4755	32.174	43.5579	38.9063	35.9245	38.3498	41.5461	39.7532	46.0064	40.1825	48.9835	36.9688	47.8143	38.2029	47.9242	33.5886	48.4528	39.115	35.2195	40.3193	40.2702	44.727	34.1763	39.9438	44.5072	42.1203	38.2092	38.9184	51.4039	40.9114	43.1876	33.1101	36.892	38.7131	44.8857	45.6937	51.6123	38.3747
879	ENSG00000066136	NFYC	43.4484	55.4032	61.8356	52.3673	57.3716	59.6853	70.4013	56.8019	66.881	57.4342	48.5825	60.06	52.005	52.3145	60.3831	56.0728	50.5214	70.0937	50.6964	51.5698	57.5517	69.058	58.7321	72.905	51.4696	54.9722	62.7019	54.1412	70.5829	60.9422	59.4331	53.9664	58.2865	66.7903	46.7324	59.4694	72.441	67.3187	48.5788	64.8628	45.2777	41.6433	62.1054	62.9164	70.8852	56.2168	58.0373
880	ENSG00000066230	SLC9A3	9.24023	13.8368	18.8191	12.0458	14.4473	22.018	16.5273	17.441	11.6564	12.2933	10.9189	13.8916	12.7117	12.8723	21.7634	10.6371	17.2312	15.1568	14.9058	9.97646	17.5855	14.0058	14.2198	16.0154	11.1395	22.0283	16.3492	16.3694	19.2041	13.7791	10.916	10.5037	20.5971	16.1478	15.9597	17.5757	18.2671	14.5179	12.7655	8.54121	7.82648	5.24309	17.9436	13.0664	13.6449	11.5136	17.9983
881	ENSG00000066279	ASPM	2.4309	2.9029	1.36778	1.53382	3.81408	2.62561	2.52646	1.443	3.15667	4.38166	2.54092	0.723273	1.04679	2.79373	1.92713	2.61137	1.66756	7.17342	4.00022	1.13959	4.24679	10.279	1.61053	6.22801	9.17552	3.16798	3.50423	12.8416	2.18877	5.88432	20.9279	20.4044	10.8851	3.66627	15.1648	26.6739	5.62712	8.95993	3.90826	3.49497	9.90519	2.62394	4.61122	33.1866	5.74522	11.2578	3.10411
882	ENSG00000066294	CD84	54.6505	93.1897	84.046	61.3245	71.2143	82.9962	37.3381	67.1594	111.314	65.122	93.94	95.607	65.3814	85.363	95.3093	44.4418	63.6181	120.286	90.8846	82.6674	95.0879	51.6214	74.7155	112.275	70.4799	93.4662	91.8055	95.4813	102.984	49.4199	127.986	78.1046	114.172	117.817	98.5739	81.8408	116.347	56.5063	68.0082	108	89.2939	86.3526	120.32	71.2488	70.8491	59.6702	75.9832
883	ENSG00000066322	ELOVL1	46.9367	53.3002	56.0774	60.9066	55.2427	54.3845	60.7957	53.7124	55.1349	57.3833	53.8598	53.3818	55.3259	50.2566	54.0282	56.2545	55.3666	63.1538	49.6046	53.5039	55.9874	64.7859	55.9888	55.2282	49.3247	51.3702	59.3183	47.685	54.821	59.2195	55.8751	48.2975	45.9186	52.5024	53.7979	48.6507	55.133	59.7947	41.4711	53.5601	52.9304	31.3201	44.2159	52.4634	54.9347	51.9355	50.4037
884	ENSG00000066336	SPI1	60.8062	91.687	70.6878	89.0917	64.7913	74.8835	77.1673	74.1141	110.19	71.8804	118.102	67.2199	73.4336	62.885	83.5911	100.68	70.2567	114.101	91.9879	75.6048	58.6263	111.737	63.1128	86.0542	66.9079	86.1607	67.5747	58.1193	89.3434	85.0687	97.0445	66.3771	79.8061	72.0639	58.6671	69.1533	95.8395	104.489	56.0536	93.816	66.5411	87.7539	70.5282	86.2844	98.8396	116.419	63.7151
885	ENSG00000066379	POLR1H	26.1213	21.2929	23.9407	22.1154	22.4915	22.2906	22.4632	22.0222	22.0132	23.4642	23.6175	29.2113	24.7968	22.0844	27.4029	24.5189	23.0664	21.7675	18.3869	22.0915	18.7696	28.8131	23.0126	18.6398	21.7346	15.6755	23.9848	22.8714	24.4876	23.5015	28.5825	29.0509	16.622	27.1968	20.809	24.9886	26.3487	26.6846	24.4355	22.4945	27.6529	23.2277	21.6207	22.258	31.7534	28.1135	23.3987
886	ENSG00000066382	MPPED2	1.35171	0.855919	1.16191	0.905203	1.69442	1.14694	0.995773	2.01006	0.702021	1.35538	0.623683	1.42201	2.68471	2.24065	0.865923	0.692919	1.78076	0.925058	1.03835	0.506586	2.1758	0.670918	2.7762	1.43983	3.1825	3.721	1.19007	2.33304	1.422	1.1106	0.682794	1.11642	1.01014	1.05718	0	2.3524	0.514259	0.480415	2.41351	2.44397	1.61511	0.773986	1.10591	2.80772	2.22903	1.0649	2.40037
887	ENSG00000066405	CLDN18	0.826775	0.683602	0.941781	0.985248	0.979073	1.1341	0.818904	0.822432	0.946166	0.630591	0.64394	0.609058	0.712306	1.49063	0.810683	1.08461	1.27932	0.900053	0.452619	1.55479	0.8644	0.731413	0.853479	0.874345	0.318806	1.14376	0.259393	0.855926	0.90121	1.09387	0.564876	0.592636	0.406973	0.707351	0	0.49659	0.324783	0.660004	0.36586	0.680673	0.864269	1.19329	0.282975	0.530856	0	0.431301	1.04739
888	ENSG00000066422	ZBTB11	36.1669	27.5893	37.3191	34.4585	34.3298	36.3877	34.9068	34.1609	36.2932	30.0687	30.1335	38.671	43.8056	37.8798	38.1804	27.6406	33.1429	34.2963	44.643	42.1611	36.6289	30.6415	39.7777	40.9127	34.7919	36.3182	35.2694	41.441	33.976	36.0652	36.2936	31.4671	38.4049	38.0423	37.8562	33.7815	38.8191	42.4931	42.4156	33.8257	33.2918	31.7621	39.8222	33.456	29.857	37.7006	42.8648
889	ENSG00000066427	ATXN3	42.6563	48.15	29.4978	39.6298	37.5322	54.4668	32.5486	41.491	38.1501	51.3055	39.1758	37.9682	40.1526	41.6691	42.8421	40.1028	39.5389	35.814	42.5624	39.517	30.7996	28.6545	45.7164	35.7688	36.6664	51.9643	34.4893	32.9128	46.108	31.4149	43.8191	35.8977	34.3854	33.8862	28.3722	28.1906	37.7422	29.5347	39.5149	45.8414	46.1636	41.6656	36.3852	31.6241	34.3128	29.1487	33.5185
890	ENSG00000066455	GOLGA5	30.4961	34.6209	24.7642	24.0525	24.7854	23.3825	25.8504	25.239	25.4871	25.4582	26.4464	21.0637	22.9825	23.4325	22.3076	21.839	25.9007	22.092	28.1991	20.0406	22.8185	21.5013	30.1719	22.5757	23.4256	31.2952	22.9789	22.4775	18.4206	23.3368	24.3818	25.5616	24.15	20.5101	22.5167	21.8838	21.8252	23.3209	23.1715	21.7081	29.3875	23.2906	21.5032	25.5906	26.0474	22.9207	27.5079
891	ENSG00000066468	FGFR2	6.44324	6.21548	9.34701	5.39399	5.00474	4.55273	3.58647	4.66426	5.25828	4.16357	5.02305	4.5416	3.21586	8.45259	2.88883	5.18961	4.14317	2.45545	5.31087	4.53918	3.88335	4.32438	3.99867	4.00677	2.68921	6.52817	3.80631	2.6163	3.06831	4.62473	1.90292	3.83525	6.54949	5.00158	2.69006	2.37334	2.25775	3.32954	4.50696	3.27109	3.62645	4.10882	2.16816	3.86249	0.963862	4.15923	4.5313
892	ENSG00000066557	LRRC40	13.1183	9.27586	10.1382	13.2831	11.8952	12.1461	12.1064	11.1811	11.3098	10.853	6.75956	12.6478	11.7766	13.0349	11.3732	8.04217	10.1274	11.9418	13.4379	11.4337	12.8838	9.1356	12.268	13.9088	10.1287	14.5068	11.9672	14.1381	11.6617	11.0397	11.4104	9.63077	12.5904	11.7021	10.3786	13.192	11.1692	12.3351	14.1352	11.0104	11.9766	8.49155	10.8274	12.9413	10.6518	12.0071	13.7269
893	ENSG00000066583	ISOC1	17.1564	17.1477	21.2098	13.8757	15.9365	14.5765	25.8668	21.0495	26.4392	14.574	10.8034	16.9867	15.8377	17.5882	15.2804	21.6321	16.868	19.5863	21.9564	18.4019	18.042	18.0637	17.3803	20.6308	19.753	19.6962	16.468	16.3459	12.0076	19.8807	18.2688	11.261	17.6142	16.2304	13.5158	16.3299	13.8854	17.7784	16.9932	16.0337	13.7941	18.1296	10.2926	15.1295	14.799	20.0225	21.1385
894	ENSG00000066629	EML1	13.8725	11.8453	11.8134	18.1444	8.86446	14.4139	9.99062	13.3441	11.8902	17.1348	7.95595	12.4184	16.5416	9.74003	13.4807	7.66169	11.2701	8.16589	14.9703	12.1514	10.8465	8.58663	10.4552	12.5468	10.8098	9.45517	11.0588	10.3669	8.9582	7.35294	12.0411	9.29769	10.4493	11.9508	13.2022	9.13722	7.16254	8.95399	7.105	7.97799	10.8993	7.46636	10.5588	6.6774	11.8602	6.65123	9.21781
895	ENSG00000066651	TRMT11	12.6629	11.743	14.7566	14.8927	13.0488	11.0201	20.9725	12.765	13.8867	15.2466	11.0034	16.1329	16.4391	14.4711	12.2353	16.3091	9.74265	13.0752	16.2309	15.715	13.6036	12.6816	12.253	12.8185	14.4102	16.589	14.6201	11.1206	11.4236	16.4472	12.8711	11.7813	14.1119	17.6221	12.3162	14.7557	9.94599	17.3865	14.9992	13.0282	11.8376	15.8286	13.8121	12.2278	8.54265	16.3301	15.7152
896	ENSG00000066654	THUMPD1	60.6194	54.243	66.7378	58.3618	71.4483	54.1512	57.7605	57.3741	59.8561	58.0961	60.2132	72.6494	65.9948	79.1737	56.5958	55.3822	59.9197	55.5369	59.8201	63.8412	66.6688	50.8884	67.7418	58.8079	52.0617	62.2984	58.2795	60.6049	55.2769	57.4696	58.2902	54.4879	62.2222	64.428	51.8015	54.7126	58.4049	64.7187	66.8148	55.3219	60.2789	56.9514	61.9739	57.3992	41.2515	57.4932	62.2187
897	ENSG00000066697	MSANTD3	13.3038	13.1763	11.2414	14.2889	9.04663	8.94835	10.8005	10.1913	11.0704	11.3628	11.0118	10.4652	14.4467	8.95516	8.5047	10.1133	10.039	13.6903	9.74211	9.52462	8.25769	11.6894	11.1521	13.2465	13.0942	16.0504	8.38628	9.72755	10.1733	10.7467	13.3087	13.1924	9.75279	8.23956	7.79384	8.14965	8.57147	8.86272	9.68902	9.23021	11.3376	10.3005	9.58218	8.62132	2.80945	9.78685	9.25536
898	ENSG00000066735	KIF26A	13.4979	15.117	16.4287	13.5363	16.9071	17.9863	16.8275	16.2201	14.2807	13.8298	12.7808	12.2773	13.3659	17.5602	13.7234	12.802	16.5494	12.2439	10.0621	17.051	11.9018	10.5304	14.5437	12.868	10.1379	25.4196	8.70564	6.94688	14.6592	13.4924	7.76668	6.38273	9.32743	9.89322	7.31674	9.07554	7.77483	9.47595	11.6097	14.4383	10.3193	6.89161	10.6815	11.2406	12.321	9.50097	13.2176
899	ENSG00000066739	ATG2B	51.806	41.3158	55.3005	39.0769	64.5538	48.2225	44.0939	34.538	46.4209	42.5383	27.9187	49.8396	51.9611	54.7385	54.0672	39.2879	45.8215	49.621	36.95	68.8692	64.1126	34.5502	45.9662	48.0129	44.3792	36.317	50.9674	58.1988	52.4406	35.9855	72.0685	29.584	54.2204	59.8135	42.7509	49.4072	42.4606	48.8792	55.0804	47.4523	40.4984	27.2878	86.7969	49.3066	22.6316	47.0948	48.9986
900	ENSG00000066777	ARFGEF1	47.0229	40.9153	55.2224	53.8485	58.0679	58.7393	64.3248	61.6589	57.4873	51.82	35.887	65.3996	59.1195	50.8113	55.0998	51.8046	54.8605	57.6336	59.3307	69.0015	60.6782	54.5266	53.0201	61.8629	50.5907	80.5199	70.8666	54.3057	49.2251	68.0516	59.2573	52.1253	67.4419	69.6607	60.9739	58.9038	64.7907	64.4094	65.6946	55.9298	55.6949	59.7429	65.4128	48.6006	70.8096	64.0217	66.5853
901	ENSG00000066813	ACSM2B	1.99323	1.73595	3.73789	2.80904	5.22988	2.17019	1.80191	2.09983	1.17002	1.54475	1.21163	1.39796	2.47553	5.30761	1.76337	1.65819	2.74945	1.1461	1.57328	2.98395	3.35708	1.12025	1.61247	0.426651	2.14196	1.49568	1.1898	2.2121	1.65228	1.29304	2.25668	0.557359	1.0443	1.32779	0.859505	2.16162	1.07564	1.21507	2.76659	1.66415	2.55583	2.00329	1.31874	2.23673	1.89811	0.909476	2.61997
902	ENSG00000066827	ZFAT	10.4167	13.2799	11.4172	11.1876	8.5486	11.843	11.1107	10.811	11.2333	9.88835	11.5237	8.71886	7.58367	5.81423	12.6459	10.9231	11.3998	11.0937	12.5611	7.74947	8.42348	11.5426	12.5221	10.8823	14.0475	10.5573	9.00517	11.1194	14.59	10.8641	12.3047	13.7148	12.1775	11.4354	16.5262	13.2375	14.1378	10.4013	11.8153	9.63512	9.89326	9.01189	9.70925	21.4407	9.72733	10.0445	11.5036
903	ENSG00000066855	MTFR1	10.8827	7.74872	11.9734	19.9656	12.3532	15.2473	16.6587	9.32652	13.7298	15.911	7.2166	15.0675	13.8494	12.4857	17.1286	9.63267	10.9279	16.8056	18.0653	18.19	12.1055	16.7159	11.1621	21.3974	17.5035	14.2812	20.941	13.7425	15.0609	19.7396	16.7094	13.3002	22.4794	18.6093	28.6226	16.2018	22.6814	21.024	15.6452	16.8641	14.6684	3.85619	20.9997	12.4952	29.3194	16.3022	16.7772
904	ENSG00000066923	STAG3	58.0454	109.323	85.7781	71.9032	57.7224	95.6381	35.9582	53.9037	123.085	62.7815	151.293	111.274	63.2176	53.8162	102.264	37.8018	64.4629	95.496	163.474	64.0353	54.6303	50.3819	68.2268	122.613	56.8766	82.7328	114.948	62.764	107.887	40.035	144.096	61.5415	125.657	144.987	62.1835	72.2489	105.664	58.6034	90.1147	169.197	50.0604	143.439	75.3358	73.0469	112.203	44.9087	65.7437
905	ENSG00000066926	FECH	15.1414	20.0498	20.4069	19.6248	24.0797	18.7966	20.1429	21.8544	27.3742	13.3176	11.547	18.3297	16.8975	17.3323	18.3423	17.0003	21.3053	21.4709	17.6459	18.2821	17.6249	17.6166	21.5907	33.7257	15.2359	22.6735	24.4593	20.4357	23.4071	17.4944	21.0675	15.4324	21.5797	18.8956	23.1153	21.9921	20.3157	23.3198	21.1815	10.5498	12.5833	15.7374	17.4344	25.6435	12.1725	18.9587	29.9074
906	ENSG00000066933	MYO9A	34.6221	52.7753	44.1481	34.3332	42.0706	41.1407	23.5964	36.8867	35.6976	29.7468	47.5105	41.633	33.6171	53.795	34.9687	43.3143	48.4429	27.2056	55.7132	30.5199	40.1628	25.027	52.7222	41.0108	29.3784	31.9632	28.5079	36.6608	41.5003	38.1398	34.3322	30.9194	32.3595	33.6392	34.0642	30.9706	38.7888	30.6392	50.5049	33.6682	43.0119	39.482	30.7512	26.7534	31.1868	35.4787	45.5223
907	ENSG00000067048	DDX3Y	106.684	70.9405	0.852747	0.0321044	126.582	137.193	0.219303	0.200339	0.0977066	115.585	66.342	0.134293	0.151424	166.313	148.243	0	0.13772	0.2763	136.507	0.451481	136.445	0.0486521	0.0619726	0.0866151	110.396	145.486	0.168617	150.201	143.34	0.471791	0.232762	85.5169	161.182	0.0327791	1.87014	139.211	122.877	0.341913	0.154522	1.64472	93.0984	85.2117	0	114.349	187.206	0.152648	0.0258094
908	ENSG00000067057	PFKP	37.3678	60.9455	67.9275	44.9837	67.222	58.007	66.9752	50.6611	60.36	49.2216	63.929	52.7351	48.3372	62.491	71.0085	52.5411	52.5474	96.5553	75.9056	46.0835	80.6642	81.1687	47.812	78.8837	50.9279	51.2412	78.9569	81.8363	71.7053	59.3076	93.3129	46.1024	80.3961	67.1185	43.3813	78.4885	77.5455	70.6065	59.7108	70.8899	44.0057	60.2531	53.6373	79.4645	70.3927	64.9776	67.5795
909	ENSG00000067064	IDI1	52.405	55.6184	69.1262	52.419	49.683	65.1109	44.4937	50.6649	49.6755	52.3952	50.1555	71.7667	56.9566	69.3957	58.039	39.3877	48.084	50.6075	68.0191	50.2782	57.9191	46.8515	54.276	53.7463	61.4906	56.7905	61.5381	59.4257	53.8238	46.8259	53.9819	49.3692	69.2151	64.416	59.3984	53.6734	72.7671	51.6566	51.4668	60.4271	52.0215	56.3613	47.8218	52.4422	46.4552	48.0908	54.1015
910	ENSG00000067066	SP100	291.418	234.592	183.25	213.212	203.425	218.276	135.603	176.042	209.984	274.739	274.511	239.226	229.735	211.805	221.074	176.365	171.148	194.252	397.954	236.127	196.358	168.468	194.99	214.091	332.241	259.985	243.923	219.311	222.012	191.433	240.996	305.242	263.987	232.854	306.195	216.664	258.013	201.349	186.438	250.342	272.558	288.884	266.376	220.513	163.036	191.716	175.593
911	ENSG00000067082	KLF6	312.131	511.207	421.853	205.892	227.437	230.535	95.338	175.794	387.698	263.612	338.451	387.121	295.635	212.069	209.547	132.367	211.057	260.254	535.911	203.229	254.839	85.7863	227.872	291.976	224.883	694.385	293.765	240.716	226.547	118.03	180.781	193.798	325.082	275.967	136.86	297.856	215.699	92.5455	298.3	308.116	220.545	500.864	151.316	249.429	320.264	135.77	182.651
912	ENSG00000067113	PLPP1	116.659	182.545	112.109	123.395	102.089	128.198	32.4023	105.268	119.599	81.8055	110.444	84.7988	136.831	98.1604	92.0258	30.0659	86.3023	69.4632	98.5656	125.698	75.8729	20.5417	76.9501	67.5283	75.4712	148.597	73.9986	62.6499	88.1586	22.905	55.1019	53.134	90.13	69.7285	74.819	48.888	43.372	16.6238	61.2155	68.8278	79.3036	89.228	51.5182	50.4237	74.5565	19.8692	70.3076
913	ENSG00000067141	NEO1	16.7973	17.1564	19.3723	28.5354	14.1478	19.3883	27.252	18.9935	29.339	19.1247	13.3403	13.3383	12.4599	19.7141	19.3757	16.9898	29.8523	21.8338	17.8486	10.9241	18.3053	20.2481	23.1011	21.9833	20.7257	18.8452	25.201	9.77402	20.2572	15.9162	19.7821	14.8135	19.8052	23.3019	8.66885	15.4871	22.4449	18.5196	19.1959	20.8609	14.6323	9.08753	11.247	13.9287	19.6557	12.0071	18.8135
914	ENSG00000067167	TRAM1	103.447	103.755	103.046	125.447	94.9013	90.8316	87.048	118.331	106.016	88.7839	83.814	87.0358	111.029	112.705	72.9725	82.3701	108.816	95.3223	121.463	105.177	93.0367	80.1429	117.665	99.7234	118.859	136.837	99.5576	99.3535	86.1844	108.382	93.6168	108.411	99.5575	86.1557	102.796	110.926	102.432	96.2453	109.809	92.4246	119.367	65.3751	100.218	183.369	74.0681	99.228	143.628
915	ENSG00000067177	PHKA1	5.74463	7.39691	9.75978	7.4227	5.91045	5.20522	4.58548	7.79213	5.50873	5.39876	3.69213	7.04771	6.04458	7.10743	4.33229	4.87357	7.27012	4.40682	3.44975	6.08758	4.85206	4.86837	8.00279	5.15007	4.63191	10.8177	4.47811	3.6065	4.60481	4.18648	6.00699	3.78104	5.74175	5.48637	2.38894	3.57457	4.74091	3.37833	4.89246	9.77998	3.35313	4.87278	5.44016	5.11522	3.94679	4.01731	7.02424
916	ENSG00000067182	TNFRSF1A	100.715	185.993	115.144	142.374	126.372	128.186	117.529	128.298	132.731	112.253	140.92	92.2212	148.631	186.412	102.291	130.889	126.283	121.424	129.001	134.141	144.63	114.002	121.383	98.7936	103.132	183.675	93.7867	137.547	133.558	104.516	98.2184	79.2463	155.493	81.3663	70.6225	125.303	101.827	85.964	87.2555	122.701	92.5984	122.053	82.6722	129.853	146.27	104.632	101.82
917	ENSG00000067191	CACNB1	14.6348	10.6823	22.9039	18.2768	19.2783	19.8866	26.6533	25.402	15.9121	18.1756	10.2621	21.1963	14.9127	12.6458	19.0231	17.6723	21.726	15.7528	13.4979	13.6572	22.8364	21.5116	17.0969	20.6758	12.6586	9.81401	27.718	14.9738	20.5924	19.6999	20.0667	13.0282	10.4837	22.1556	25.8519	10.9638	19.1687	14.7805	21.209	19.6172	17.5174	5.38177	14.0952	15.4554	5.39075	13.5337	22.6903
918	ENSG00000067208	EVI5	21.5606	19.447	17.2721	14.2755	11.0611	15.268	12.6298	12.7766	10.3363	19.8893	24.2828	10.9063	11.0859	20.4547	12.4408	8.66506	10.7891	6.26263	19.5008	21.9062	11.5729	10.324	11.2909	10.065	20.9414	12.0063	11.5537	15.2459	8.84303	17.2544	14.9343	11.5585	8.48083	12.8507	6.75157	11.831	15.5229	16.2267	14.5842	5.6478	10.8774	40.6546	15.1381	13.3529	31.285	10.5866	12.9472
919	ENSG00000067221	STOML1	16.0225	20.3836	19.1515	21.3275	24.7234	19.0173	19.7891	20.6759	14.229	18.4158	15.467	13.7652	17.2217	22.3738	15.8593	19.9915	27.3628	17.6957	12.4371	20.3636	18.0118	20.3051	21.6055	11.7332	13.6335	15.2278	15.439	20.2408	17.7344	20.6914	12.6281	11.3686	16.0323	15.2324	16.7387	16.3096	14.7629	18.2621	17.7865	11.1794	10.7667	11.9644	16.2029	20.2918	14.2081	19.7395	21.0439
920	ENSG00000067225	PKM	253.014	315.823	315.461	311.136	263.889	294.068	364.306	312.464	396.401	316.213	314.778	311.035	272.298	248.276	328.406	413.502	314.929	481.793	343.565	275.869	291.99	529.287	301.232	416.604	332.02	248.55	360.94	364.566	342.706	400.853	503.231	413.679	386.999	353.969	359.851	488.544	389.443	485.371	293.21	336.582	317.969	334.237	333.868	504.056	525.508	530.199	298.73
921	ENSG00000067248	DHX29	31.7497	31.8627	24.7234	27.889	26.654	26.1594	27.5768	24.8521	24.8461	28.6753	33.5257	27.7866	27.7438	30.9899	25.5386	29.9448	25.262	24.5869	33.7186	32.1868	26.2893	23.8667	30.1093	27.8714	31.6156	30.1233	23.8837	29.6057	23.5106	25.5269	25.2613	26.0859	27.5377	24.2111	27.3895	28.3351	26.4514	26.0251	29.2513	30.2743	33.0844	28.4992	22.901	28.7784	18.8572	33.0452	23.9352
922	ENSG00000067334	DNTTIP2	66.8816	73.3281	38.5381	48.6975	48.1483	42.6552	41.3295	46.6586	40.8414	62.0255	73.3954	45.9083	45.5714	61.9671	41.9966	60.027	47.1885	43.0359	55.422	45.4007	42.3701	41.149	52.0971	36.2895	78.8516	44.0083	47.6516	47.5543	40.3137	44.2608	58.8302	69.7872	50.5377	44.9144	51.841	43.0553	52.2398	43.3135	50.479	54.1648	67.7776	52.005	36.722	44.2163	45.1673	48.6555	47.831
923	ENSG00000067365	METTL22	17.1609	15.8843	14.1689	19.0635	19.0821	21.4207	17.9784	18.8143	22.33	17.4795	17.4053	16.3139	20.5248	16.1378	21.5952	14.668	18.9727	16.1019	15.4759	26.0481	19.5454	13.3692	16.5061	18.7439	15.8105	12.9631	16.8111	18.4564	24.3539	13.6249	15.577	12.963	22.7164	17.9693	26.4864	19.2002	19.4247	18.0626	18.4511	23.3426	11.42	13.1997	28.0154	20.5499	11.5291	16.1314	12.5647
924	ENSG00000067369	TP53BP1	36.4056	40.1002	63.797	44.4086	48.9718	50.9952	53.5623	36.8144	51.8901	37.5048	49.3341	58.5875	50.4094	51.3504	51.6892	57.1883	41.0826	42.229	50.4411	47.8165	38.9328	54.6136	42.5967	45.5219	37.995	31.0433	55.6602	48.7979	52.0143	47.7429	39.4141	34.0553	42.6429	67.0204	46.1856	30.7221	38.4592	50.368	38.8127	36.7371	30.147	49.6672	38.4198	42.2741	31.7172	49.2277	39.2549
925	ENSG00000067445	TRO	8.73261	8.56017	10.719	6.03976	10.5113	10.5281	12.5503	8.42182	11.9246	9.06077	8.4029	5.99281	6.84704	6.78971	8.16246	7.44862	10.1476	7.64234	9.34607	4.11159	8.18498	8.50094	10.0292	8.08724	7.05907	7.96467	6.86846	7.6829	7.62225	5.66789	5.03361	6.22589	8.68438	8.26237	9.18949	4.98198	3.49419	5.78135	7.7427	10.4367	6.4028	16.3302	2.98755	6.68251	10.2443	6.12819	5.97188
926	ENSG00000067533	RRP15	25.7766	19.1327	9.95418	16.1507	19.5851	14.6207	15.6291	17.485	15.6481	25.4171	28.1598	22.2038	9.52766	21.5715	16.2423	25.0946	18.3548	17.4607	21.2619	10.2393	19.4978	13.5572	19.7535	13.8104	29.0125	19.8192	18.8209	21.7694	12.4486	15.6447	21.5007	30.2483	16.3551	17.2897	9.805	30.7591	14.5701	19.585	24.921	18.9187	22.8859	43.4268	13.0657	21.6165	14.1856	25.3715	14.8148
927	ENSG00000067560	RHOA	358.967	412.421	297.245	347.253	299.335	318.356	247.991	385.022	335.632	323.346	331.634	332.716	357.988	321.212	285.744	299.519	342.44	336.572	376.469	339.557	289.417	272.476	352.318	344.699	374.149	430.665	288.747	299.341	279.237	330.334	373.017	340.722	335.141	289.105	320.378	318.742	350.204	285.364	367.967	381.97	360.253	398.347	250.155	316.95	475.304	353.82	402.541
928	ENSG00000067596	DHX8	47.6349	40.6747	40.3538	62.7237	42.6593	42.8461	53.143	43.6401	43.7588	50.8513	44.06	41.9307	70.0601	52.7805	45.4991	55.1454	52.9893	48.4019	41.3217	64.3867	46.2914	56.5272	49.5744	48.8927	42.2754	43.9738	38.7206	48.2973	48.4673	44.2374	49.2192	50.1024	42.0017	47.9031	48.9673	54.7473	42.6856	52.4142	46.6902	54.1569	43.4327	37.8989	82.8328	53.1316	39.9469	57.9119	45.3282
929	ENSG00000067606	PRKCZ	24.025	18.9199	22.6516	23.4676	26.6399	19.5661	25.8023	18.3555	22.9356	21.0645	21.7258	22.8918	16.0739	23.1183	21.4827	25.1176	21.7009	20.913	14.103	16.8428	20.5923	25.9722	20.0794	25.6054	18.8046	20.4392	23.274	23.1831	22.0439	19.1591	24.7031	17.6602	21.7064	22.9247	19.5784	22.4413	20.1232	23.9692	15.847	21.4724	17.2909	15.5957	25.9422	20.2606	24.4336	23.7709	19.8828
930	ENSG00000067646	ZFY	9.04502	7.18272	0.0703681	0.199401	11.5767	12.9158	0.0146766	0	0.268964	10.0626	5.9931	0.0765829	0	13.986	11.8466	0.136962	0.0889811	0.0438163	9.68694	0	12.3906	0	0	0	8.2799	9.50865	0.0168346	15.4551	12.8813	0.120553	0.0265243	11.7127	12.0727	0.200154	0	13.4459	11.4131	0.0113079	0	0	8.74542	6.21998	0.0399587	9.68856	8.51799	0.0122013	0
931	ENSG00000067704	IARS2	74.8004	64.8718	66.9067	74.9428	58.0957	62.3172	64.1503	68.0618	70.4936	57.8396	40.9787	72.7916	70.4888	66.636	58.0367	59.8169	61.9262	65.334	61.7578	67.9628	62.8812	57.3884	67.0546	72.7565	62.1255	84.7658	54.5816	68.4011	52.6634	65.1095	69.2412	60.8594	67.8056	76.9885	81.0018	71.3281	66.5798	69.8813	81.6735	82.935	65.505	93.0984	58.6598	64.1323	115.04	83.8741	69.5078
932	ENSG00000067715	SYT1	4.87544	4.01883	2.80108	6.50756	1.65657	1.21822	1.48328	4.26029	4.4774	3.22949	3.89549	3.49978	2.8421	4.35184	1.29059	4.95641	4.3133	3.00084	5.58113	4.30718	2.46713	1.24282	4.67636	3.7074	2.30189	2.48048	1.92248	1.94509	1.93046	1.67026	2.50225	1.13951	2.16147	1.04057	0.750012	1.09325	1.22322	1.61806	2.42976	4.43033	3.58257	6.42267	2.97888	1.42013	1.17132	1.52665	2.89825
933	ENSG00000067798	NAV3	3.44686	6.84983	6.88651	6.64614	9.99521	5.6458	4.3034	4.60468	5.47409	7.27565	5.3522	4.80845	3.55151	7.59943	5.6695	3.77947	5.09185	4.32565	6.51646	8.26262	5.15851	5.50032	5.7371	8.10827	5.9948	7.40021	4.01561	6.5503	4.40523	8.21011	4.6699	4.6845	6.67246	1.75784	9.56484	4.34316	5.22124	4.79014	4.25468	7.36612	5.19596	3.71138	2.63076	7.65709	2.09576	3.72523	9.08705
934	ENSG00000067829	IDH3G	41.7887	58.2328	49.6161	60.9572	56.17	47.1033	56.0381	52.8438	58.3654	57.728	49.4135	41.5203	49.7721	48.3184	50.6283	57.0472	53.3982	57.2885	54.137	55.0514	53.7519	65.285	49.6058	48.5672	54.1847	47.5584	54.5759	50.7955	56.562	47.5951	53.6956	53.5206	54.3988	48.1712	59.7965	59.6619	59.0553	52.2461	40.5858	52.7844	55.3717	39.1967	61.6047	69.2414	24.0416	48.7946	53.0312
935	ENSG00000067836	ROGDI	16.5122	17.298	15.8728	13.8489	18.5324	17.8983	27.6693	19.9751	22.051	15.576	19.4474	14.6749	12.0709	18.4112	20.2405	24.4078	22.088	18.2632	11.0469	12.6365	15.5306	28.7774	19.2163	16.9738	13.1941	15.9929	13.8542	16.4025	22.5674	18.445	15.8293	15.2301	12.5044	14.3287	12.7798	14.8282	21.6339	23.3457	12.8522	16.7097	10.9786	13.7566	12.0835	19.0875	22.1489	19.6571	19.1263
936	ENSG00000067840	PDZD4	16.849	19.929	23.1481	14.552	16.3583	24.0228	17.6644	22.5387	21.28	19.5723	21.6365	32.072	12.2232	15.9233	27.7689	13.1836	26.4407	23.4689	8.45217	9.76933	15.3413	13.6165	16.2809	19.502	14.2095	16.3212	22.5784	10.7312	19.8429	14.6555	22.3931	7.34556	14.407	13.9992	11.0653	8.79425	18.2515	8.78596	19.6351	15.4424	11.3891	8.03047	11.3128	10.9913	44.8292	12.4758	19.732
937	ENSG00000067900	ROCK1	169.582	159.469	108.222	117.73	107.933	117.422	70.7837	110.795	117.444	146.999	148.455	141.275	141.983	146.987	106.261	100.095	104.85	108.64	133.031	127.958	110.225	81.5916	122.505	109.885	168.059	141.081	117.061	112.824	100.651	112.223	114.148	163.529	126.737	116.694	126.25	111.541	130.54	94.0797	133.969	123.141	179.231	189.058	121.141	100.305	118.579	103.519	104.942
938	ENSG00000067955	CBFB	45.4081	47.4013	59.6066	49.5998	54.1563	51.5	52.3024	52.1392	64.8419	47.7465	46.2918	69.4587	56.9242	61.3536	51.3661	37.485	58.9097	68.6079	66.3334	63.3178	71.6105	47.4684	58.8915	88.6162	55.8542	67.9528	70.3674	73.8806	47.2764	57.2966	61.9592	47.8825	69.9715	74.122	60.8604	80.8106	64.3816	68.6377	47.635	80.3213	49.6468	55.4057	61.4316	80.7541	49.6474	56.3045	59.0437
939	ENSG00000067992	PDK3	61.6609	54.5797	45.1351	41.373	41.4099	39.8691	31.8075	43.9808	42.4052	50.7411	51.2463	49.7969	44.3276	47.386	41.0049	40.1617	40.474	39.2412	47.2538	44.2107	44.0091	30.4832	44.9187	45.2548	56.05	55.8789	39.3306	46.6562	39.2554	38.8544	54.1507	50.4569	43.9031	43.4419	44.3409	38.9908	41.4265	38.101	45.4254	40.6204	58.0686	56.1877	46.678	36.9164	37.0334	38.662	39.9208
940	ENSG00000068001	HYAL2	180.902	187.574	166.608	193.22	167.53	204.93	86.2238	130.756	154.655	220.319	96.3055	94.8333	134.598	152.662	145.103	63.4041	151.005	100.984	103.069	132.325	117.543	59.2543	130.45	85.529	116.733	137.268	84.2797	101.003	196.252	46.7637	70.918	76.6767	93.7496	65.3833	81.0306	78.6455	102.519	38.3067	60.8105	96.9487	96.8748	86.5342	66.6341	152.067	73.1949	45.8844	90.3828
941	ENSG00000068024	HDAC4	16.351	17.1586	19.1818	19.1421	18.2568	20.9868	18.7964	15.2231	18.7935	20.2589	16.2596	16.1609	16.2991	18.4126	21.6922	16.0458	14.3756	22.84	21.6059	15.0871	24.452	16.2812	13.1274	20.7683	20.9613	26.608	16.2118	26.3756	25.7005	18.2363	23.4969	13.6536	31.8304	14.2076	23.0202	24.5342	28.7373	23.1384	18.9219	17.251	23.749	21.5547	18.0787	15.818	41.1197	20.976	21.6607
942	ENSG00000068028	RASSF1	116.968	118.819	156.036	127.612	114.75	130.35	133.879	111.251	122.27	127.82	128.246	179.804	127.3	108.281	132.961	124.36	116.611	126.465	116.224	123.292	110.045	142.58	107.288	122.026	107.952	104.849	170.628	120.125	127.818	129.926	113.385	104.262	121.782	189.401	103.753	134.735	129.639	134.652	126.604	147.757	102.464	120.383	120.13	130.473	152.343	131.192	114.801
943	ENSG00000068078	FGFR3	6.58653	6.39091	2.18294	2.05239	7.29419	6.4996	7.99845	4.80413	5.4547	6.63709	4.34728	1.91509	2.73133	3.21776	4.49973	5.8524	6.74953	1.79712	8.93618	3.55776	3.13243	2.68671	3.22371	6.10511	2.69998	4.92651	1.56405	4.1518	4.32323	1.34033	1.00994	1.32107	4.90471	1.29969	2.68468	2.36703	1.27223	1.59805	6.37503	2.47764	1.8937	0.774087	1.45433	3.43737	2.77859	1.30954	3.01634
944	ENSG00000068079	IFI35	16.9395	28.3325	19.9123	27.828	23.2174	18.8739	33.7535	23.3167	21.8416	18.5189	32.0238	20.6757	25.2062	23.7306	17.2062	40.0603	23.5256	24.6487	98.0907	30.0049	16.9677	40.4262	25.2542	21.1763	18.6683	20.8897	23.2038	26.2642	19.8589	32.4749	24.7373	26.0293	23.4086	24.5516	26.7928	24.6511	28.5279	33.8434	24.7718	19.7991	19.8825	21.5557	21.6063	30.7984	41.8694	36.1797	26.9458
945	ENSG00000068097	HEATR6	26.22	18.5741	19.0385	13.6077	18.9598	21.5378	18.1131	19.9941	15.6228	23.0897	20.9683	18.4553	28.4103	14.6093	25.2873	18.8978	23.0433	21.7897	24.5405	15.6099	14.8459	13.8403	22.2851	18.2288	26.1732	34.2906	15.0992	21.5976	21.7283	16.9415	16.5349	27.007	27.1911	22.2099	14.3994	19.2881	22.8722	23.9679	22.1988	18.2186	27.8498	28.8565	16.194	19.177	22.2456	20.401	16.2141
946	ENSG00000068120	COASY	69.6998	65.97	56.0762	65.9293	68.1925	62.9837	68.4304	65.3174	59.1509	71.0626	69.087	53.9856	66.7332	56.0713	65.9944	75.3415	66.2574	63.236	61.2471	70.9004	61.1499	80.1964	60.1236	65.2894	61.9037	39.6946	62.2532	62.7631	77.1159	67.2869	69.93	75.8497	58.6977	53.5621	77.436	73.861	68.6958	68.4743	63.4152	65.5165	62.7968	57.8626	66.8307	85.996	67.3537	65.1424	62.5773
947	ENSG00000068137	PLEKHH3	32.4441	38.973	36.6853	21.9031	32.217	43.736	42.2395	47.6919	38.4147	30.6588	36.3273	26.2906	18.2541	26.5635	35.6529	31.7847	43.429	29.9782	27.952	22.6784	19.195	22.8013	35.4752	24.1599	20.1929	36.1713	20.1235	14.1555	31.113	17.2947	18.9006	25.0828	12.4416	18.7641	13.9336	16.5376	13.2719	14.4965	31.6031	30.6352	25.1536	22.3169	10.8767	15.8133	29.3852	16.8941	31.6467
948	ENSG00000068305	MEF2A	66.9378	52.5925	73.7745	73.1279	65.1466	72.5798	47.7668	64.8133	82.7387	78.7073	53.8293	68.9425	68.7131	73.7725	72.702	38.7287	69.4189	69.5402	83.4728	65.2043	60.8862	44.1102	79.2911	65.9708	68.809	67.2125	66.6213	56.8168	74.5368	48.1735	61.0918	53.779	67.3262	72.9631	55.7944	54.6533	71.2117	54.4581	59.1124	62.0906	62.8259	54.4812	70.1688	68.864	52.9931	49.1513	66.7378
949	ENSG00000068308	OTUD5	140.442	124.054	147.444	155.304	140.484	123.757	140.278	124.366	143.035	159.559	128.419	129.762	130.766	122.549	137.962	134.516	124.403	154.528	129.363	144.868	141.162	159.035	120.3	132.577	151.875	107.904	160.121	143.381	142.81	122.703	138.647	150.939	138.178	156.333	133.48	142.884	153.234	137.83	121.704	154.584	132.045	114.74	169.568	140.678	111.492	137.391	135.553
950	ENSG00000068323	TFE3	64.9316	75.1528	80.1191	76.9949	86.5574	79.6443	77.9752	83.9041	82.97	72.623	69.3591	72.0235	74.2332	83.0591	74.9899	74.2002	82.2471	84.9575	65.4932	69.1418	76.1441	75.6244	75.8495	74.0993	70.1204	84.5397	71.9518	66.0018	83.4974	67.5005	75.4337	64.2396	77.8085	74.849	47.067	66.7573	74.9589	67.9423	68.8512	86.1977	63.869	44.2076	60.7506	78.353	58.4203	73.6319	69.5413
951	ENSG00000068354	TBC1D25	26.7243	25.7829	35.258	35.2508	27.4943	29.3342	31.3256	28.9561	42.3184	31.8833	24.7272	35.867	36.438	25.2349	29.1156	31.3304	30.1936	43.1037	19.5921	34.6127	24.6344	31.6695	27.5288	28.7742	36.1481	27.4839	38.0766	34.8747	34.7924	29.5352	31.8664	30.1784	35.6487	41.7136	38.7082	32.6749	39.4752	35.8312	34.2853	37.452	27.8359	20.2786	35.9503	35.6131	39.259	32.1868	30.8024
952	ENSG00000068366	ACSL4	42.6336	36.1169	35.2585	37.8743	34.7959	34.9653	31.3035	33.9657	39.2697	30.0315	30.1587	40.1668	43.6272	46.7971	32.8826	32.8649	31.6368	34.2503	57.8776	42.6029	44.8443	29.1388	35.2263	39.3649	40.4911	54.1252	26.8813	47.4457	31.8987	35.6473	40.1839	30.2933	49.8742	34.7366	34.352	51.1427	37.2894	35.604	40.6826	31.8286	34.8602	36.9531	30.489	46.2644	52.4637	43.2924	39.6061
953	ENSG00000068383	INPP5A	30.816	25.133	28.9036	26.189	26.45	31.2211	28.3269	28.3206	31.3705	29.9782	20.9954	29.4755	29.1331	25.7355	28.44	18.5709	25.7801	24.5355	28.149	24.8041	30.4695	23.3724	24.679	29.4325	25.0925	28.0574	33.1304	24.0375	29.833	21.4467	19.7607	20.539	28.8066	32.5932	20.8349	22.0552	27.4259	22.7332	24.8129	23.6251	22.8675	18.9496	23.1306	16.824	31.2266	18.5808	21.9688
954	ENSG00000068394	GPKOW	21.4618	22.301	19.1348	24.8891	20.3443	19.6833	22.753	22.0813	24.7787	21.0067	23.3719	19.8956	18.9333	20.232	21.6845	24.1979	22.5601	23.0489	16.5982	17.0363	19.3035	26.0522	21.1341	21.8748	21.2088	13.983	17.8637	19.7799	19.8168	18.9837	25.1168	22.8862	20.9411	20.7381	20.1434	23.1817	21.0551	24.1354	22.158	21.7742	22.126	30.0325	19.2633	25.9331	23.9916	26.1278	19.8046
955	ENSG00000068400	GRIPAP1	143.74	137.738	176.43	187.983	175.008	166.175	175.566	143.197	164.313	177.935	166.643	175.341	174.413	161.052	180.052	164.481	137.75	182.023	162.058	184.066	180.946	189.971	140.113	170.944	171.163	125.111	200.056	177.974	175.34	161.256	170.147	173.115	172.697	197.409	191.09	179.748	179.069	176.989	153.493	169.774	148.7	163.552	210.097	163.484	159.975	168.118	141.309
956	ENSG00000068438	FTSJ1	37.7471	31.0766	36.1179	42.8532	40.9605	32.273	42.0958	33.8227	36.4448	46.3359	35.0342	34.5767	34.6915	40.0338	32.3692	36.6058	36.6312	37.7191	32.43	44.7055	40.8375	45.9887	34.8119	35.9369	44.9417	30.3457	44.1663	45.2163	40.1583	39.1733	43.7196	46.163	41.0309	43.5522	43.7574	52.3544	44.3374	41.9859	36.519	35.432	46.1176	35.8716	44.3708	64.207	38.6001	41.3055	42.6416
957	ENSG00000068489	PRR11	13.3017	11.4596	6.87094	8.22569	11.2791	8.90757	5.08231	8.70231	8.58489	13.6515	11.6033	7.6049	13.2513	7.83138	7.08647	9.27644	7.74503	13.9173	14.2702	7.9975	9.37138	12.3665	8.4408	24.7306	18.1354	21.4052	11.2767	20.4003	6.66292	15.1592	26.7695	32.4871	17.3103	9.2176	20.982	35.7533	10.7864	13.6033	10.3926	10.4006	23.2922	23.2932	9.73052	69.1234	18.4776	13.4809	15.4376
958	ENSG00000068615	REEP1	8.20726	7.01172	8.00035	7.84251	8.71015	6.82293	9.04345	7.34582	5.33709	5.58635	3.56904	6.46898	6.74693	9.11581	4.82966	7.55934	6.36449	3.46044	1.73161	4.93033	4.9057	3.74824	6.82261	4.82185	2.95206	6.71044	2.71767	3.32082	4.7022	5.57089	3.29461	3.96263	2.68857	3.63598	2.78666	3.104	2.61068	4.70981	3.73017	6.46738	3.20966	2.30049	2.00674	3.48524	4.12445	4.84102	4.73505
959	ENSG00000068650	ATP11A	32.0895	25.5626	62.8453	56.0914	55.4163	36.2445	39.6192	27.1711	55.4813	48.5006	20.8307	44.9219	46.6712	56.1101	46.8598	24.6729	41.1598	58.843	29.3254	52.6982	58.2054	42.9625	36.9865	60.3746	29.3269	39.5615	47.8544	59.6489	51.5338	33.0393	42.5015	33.1561	56.2442	65.2805	54.8125	54.5513	39.7383	62.9355	32.7517	41.1398	30.2027	32.049	65.9253	83.9528	20.4609	33.2573	33.3491
960	ENSG00000068654	POLR1A	55.9746	30.9855	36.0402	46.9602	32.9205	28.356	39.9241	46.2032	46.5836	48.2734	32.5215	34.6839	45.7757	28.0692	38.8733	50.5653	53.1997	35.5407	58.4527	38.4346	63.5022	45.8882	57.5391	31.125	82.6538	25.5381	44.88	56.4761	36.2874	26.8933	29.8538	39.6839	50.3387	41.5437	33.3356	38.7057	39.0192	41.174	33.3897	33.5797	42.1175	32.6538	53.4436	55.4261	22.2458	50.7022	55.8002
961	ENSG00000068697	LAPTM4A	111.642	157.173	113.711	128.95	116.209	130.184	129.053	157.051	112.167	93.041	107.84	103.751	145.08	132.715	102.951	120.755	137.753	93.8375	138.32	129.11	108.773	85.0947	143.708	101.582	100.22	155.024	92.9179	94.7032	103.982	111.345	91.2491	78.9229	104.851	90.8458	88.3239	81.5652	93.1073	78.8133	127.179	109.447	109.693	98.3735	73.7055	84.3813	71.5382	92.4258	132.975
962	ENSG00000068724	TTC7A	67.2587	51.8702	65.7485	64.1753	46.6378	61.338	65.194	47.9371	73.6622	67.1464	55.0644	78.9316	58.1917	49.5315	64.9713	56.9146	51.2429	89.0809	55.4657	64.3532	60.9024	82.4749	56.0929	73.5456	83.9895	55.9802	79.3296	61.0681	58.5559	66.698	72.4418	78.4421	81.2898	93.0833	87.6619	81.277	72.5476	89.2778	54.1131	88.1609	61.6296	61.0526	68.4699	88.879	67.8619	78.0043	51.8842
963	ENSG00000068745	IP6K2	60.967	59.9417	69.3862	88.3206	81.9161	76.0173	95.9886	76.8047	102.893	62.1124	57.7341	77.1081	101.633	67.9858	77.2893	71.2927	67.5098	100.05	63.1058	108.714	81.3506	92.6927	66.702	90.3632	56.7434	71.896	75.5722	70.645	68.6813	80.8235	88.8064	52.0757	64.8436	76.1916	70.444	74.7802	63.6425	90.8936	65.3269	92.4193	58.5338	74.4305	96.072	65.2851	57.6654	83.6245	63.9047
964	ENSG00000068784	SRBD1	10.0967	12.2213	9.31901	8.70736	10.9846	11.7408	13.2242	8.99965	12.7271	9.75521	9.0603	15.1829	10.461	11.077	8.6799	11.5505	8.57412	11.9055	10.8558	10.5064	12.7514	15.4544	8.83214	12.2659	13.0568	12.8602	10.9795	13.6482	11.6547	15.9855	13.6656	8.96838	10.8928	14.7217	10.7206	11.5118	12.7475	16.5346	12.7081	11.6415	8.23289	6.73208	11.2387	14.79	14.4297	15.5678	10.9261
965	ENSG00000068796	KIF2A	53.4806	47.3305	55.7338	51.7671	45.5816	50.9502	70.1406	53.7006	75.3753	51.6453	47.7563	62.9494	49.2074	62.9051	53.7262	63.7288	53.333	77.0431	61.2294	53.8844	55.2734	65.75	64.2428	90.6332	56.1435	55.2123	65.5812	69.2199	55.6928	68.0297	93.231	62.5755	71.2827	66.8818	80.6286	59.9622	66.207	82.2278	61.4244	64.8192	53.5008	48.5164	67.244	72.5618	54.3321	78.9914	62.4267
966	ENSG00000068831	RASGRP2	520.173	425.146	600.938	698.884	485.109	562.802	509.324	464.703	669.976	609.612	483.177	714.749	716.623	385.381	788.002	465.075	522.098	913.805	431.775	635.66	540.298	759.195	479.948	871.265	635.103	498.368	909.613	592.118	688.433	558.821	877.781	734.141	734.22	882.438	912.35	695.715	887.426	868.055	774.676	888.469	546.066	739.03	1192.73	612.639	1146.68	593.477	668.061
967	ENSG00000068878	PSME4	77.0275	80.9295	64.6225	75.398	63.7318	68.9633	75.4943	68.4217	67.0411	70.4703	79.5818	64.0671	70.5305	69.5612	65.8151	71.2311	66.4899	67.2049	66.0364	73.8607	62.5096	75.711	77.7454	56.9305	74.8507	85.8067	64.6768	66.4786	64.0131	72.3919	73.3553	75.5361	72.5574	62.453	78.0751	76.1762	69.4063	76.9145	66.7334	75.3604	66.2341	88.3961	58.9473	79.2405	63.2435	82.4074	67.6294
[truncated: 20,670 more rows]
[truncated: 34 more columns]

## Sheet: C.DEGs to Fig. 1C
gene	gene_name	logFC	AveExpr	t	P.Value	adj_pval
ENSG00000259663	ISL1-DT	4.53174	-0.928893	6.35569	8.44864e-08	1.90771e-05
ENSG00000016082	ISL1	4.51771	-0.524608	7.66551	9.21239e-10	1.26554e-06
ENSG00000036473	OTC	3.52067	0.834137	6.43283	6.4684e-08	1.68719e-05
[truncated: 2,167 more rows]

## Sheet: D.DEGs to Fig. S1B
	gene	gene_name	logFC	AveExpr	t	P.Value	adj_pval
[truncated: 2,769 more rows]

## Sheet: E.DEGs to Fig. S1C
	gene	gene_name	logFC	AveExpr	t	P.Value	adj_pval
[truncated: 325 more rows]

[truncated: 8 more sheets: F.Entire list GO Fig1D, G.Entire list GO Fig1E, H.DEGs DCN norm_S2E, I.DEGs PROX1 norm_S2F, J.DEGs Mesenteric_vs_Caecum, K.Superior_vs_Ascending, L.Mesenteric_vs_Ascending, M. Tracheal_vs_Alveolar]
