# Supplementary material for: Medullary stromal cells define small intestinal lymph node identity in humans and mice
Source: Cell Rep. Author manuscript; Available in PMC 2026 Apr 6. (PMC13051315; doi:10.1016/j.celrep.2025.116441)
Supplement: 3 [file NIHMS2120127-supplement-3.xlsx]

## Sheet: Description
Sheet ID
A. Human and mouse SC populations and marker genes
B. mouse DEGs monitored by QPCR/Nanostring and their putative functions.

## Sheet: A.H-M SCs and macs
HUMAN FRC tonsil (De Martin et al., NI 2023)	HUMAN FRC LN (Abe et al., NCB 2022)	mouse FRC (Rodda et al., Immunity 2018)	mouse FRC (Pezoldt et al., Nature Communications 2022)	mouse FRC (Lenti et al Immunity 2022)	location	common markers	putative function of cell type	cluster assignment of mouse DEGs monitored in Fig. 3 and Fig. 7 (based on violin plots for SCs, Immgen for APCs)
–	SFRP2-SC	Nr4a1+SC	Nr4a1+	Nr4a1+	medullary cord	Nr4a1 (Inmt), DCN, SFRP2+SFRP4-, NR4A1	poorly characterized; by GO biological processes support of vascular/endothelial development	Lum, Gpc3, Cxcl14, Rspo3, Mmp3
	C7-SC					C7, CXCL12, DCN
	TNF-SC		Il6+(Cxcl1+)	Il6+(S100a4+)		DCN, PTX3, CCL2, TNFAIP6, Dcn, Ccl2, Tnfaip6
–	SFRP4-SC	Inmt+SC	Inmt+	Inmt+	medullary cord	Inmt, INMT, DCN, SFRP4	poorly characterized; by GO biological processes tissue development (neuronal development; gastrulation; basal membrane)	Lum, Gpc3, Cxcl14, Rspo3, Mmp3, Aox3, Kcnk3
			Inmt+(Cxcl12)			Inmt, Cxcl12	poorly characterized; by GO biological processes support of pro-inflammatory immune reaction ( IFNg, NK cells, T cell activation)	Wfdc1, Lum, Rspo3
TRC	TRC	Ccl19hi TRC	Ccl19hi	TRC Ccl19hi	T cell zone	Ccl21, Vtn, Ccl19, CCL19, CCL21	CCR7+ lymphocyte guidance, T cell zone conduit system
		Ccl19lo TRC	Ccl19+(Il7+); Ccl19+	TRC Ccl19lo	interfollicular	Ccl21, Vtn, CCL19, CCL21	CCR7+ lymphocyte guidance, T cell zone conduit system
		Cxcl9+ TRC	Cxcl9+	(part of Ccl19hi cluster)	T cell zone	Dcn, Cxcl9, Ccl19, Gbp4, Gbp5, Cxcl10, CCL19, CCL21	activated Ccl9hi TRCs, potentially antigen presentation to T cells	Lum, Gpc3, Cxcl14, Aox3
Pl16 RC (FBN1+, CD34+)	advSC	CD34+SC	CD34+(CD248+/Ackr3+)	CD34+CD248+	adventitia (capsule)	CD34, Ly6c1,CD248, Ackr3, Pcolce2, DCN, FBN1, PCOLCE2	progenitors for stromal cells (for regeneration); elastic fibre formation and capsule integrity; large vessel support in medulla; by GO biological processes digestive system development and aldehyde/ketone metabolism	Lum, Gpc3, Cxcl14, Mmp3, Aox3
			CD34+(Gdf10+)	–	medulla	CD34, Gdf10
			CD34+(Aldh1a2+)	–	medulla	CD34, Aldh1a2	by GO biological processes nervous system development, lymphocyte migration, phagocytosis and others	Cxcl14, Aldh1a2
–	MRC	MRC	–	MRC	subcapsular sinus	Tnfsf11, Cxcl13, Anxa3, Pi16, Smpd3, TNFSF13B, VCAM1, CXCL13, BST1	B lymphocyte migration; SSM differentiation, macrophage homing and niche; barrier defense	Rspo3
ACTA2+ PRCs	PC	PvC	PvC	PvC (Acta2+/Rgs5+/Mgp+)	vascular smooth muscle	Acta2; Esam1; Nr4a1; Ly6C1; ACTA2, RGS5, ANGPT2, HIGD1B	blood vessel support (contractility and development)
	ATF3lo SMC					ACTA2, PLN, CARMN
	ATF3hiSMC					ACTA2, PLN, ATF3
FDC	FDC	FDC	–	FDC	B cell follicles	Cr2, Cxcl13, Tnfsf11, CR2, TNFSF13B, CXCL13	B cell migration to follicle; antigen presentation to B cells
–	–	CRC	–	–	B cell follicles	Cxcl12	Dark zone B cell follicle support
–	–	–	–	mFDC (mLN specific)
–	AGT-SC	–	–	–		AGT, APOE, APOC1
			human APCs	mouse APCs
			SSM	SSM	subcapsular sinus	CD169+F4/80lo	capture of lymphborne pathogens and transfer to B cell follicles
			MCM	MCM	medullary cord	CD169-F4/80hi	apoptotic lymphocyte (plasma cell) clearance; supply of trophic factors to plasma cells
			MSM	MSM	medullary sinus	CD169+F4/80hi	capture of lymphborne pathogens; apoptotic lymphocyte clearance	Hk3, C6, Gbp2b
			DC	DC	several niches of the LN; T cell zone	CD11c+CD169-F4/80-	T cell polarization	Aldh1a2, Il22ra2
			Thetis cells	Thetis cells	center/T cell zone?	CD11c+CD169-F4/80-RORgt+	peripheral regulatory T cell induction in response to dietary and microbial antigens	Aldh1a2
	HUMAN LEC (Takeda et al., Immunity 2019))	HUMAN LEC (Abe et al., NCB 2022)	mouse LEC (Xiang et al., Front Cardiovasc Med, 2020)	(Fujimoto et al., PLoS Biol 2020)	location	common markers
	LEC I	cLEC	cLEC	cLEC	sinus celing	Ackr4, Foxc2, Lyve1-, ACKR4, NT5E, CAV1	capsular lymphatics maintenance
	LEC II	fLEC	fLEC	fLEC	sinus floor	Madcam1, TNFRSF9, CXCL5	regulation of immune cell entry into LN parenchyma; LN macrophage survival; potentially antigen presentation	Msr1
	LEC III/Med-cLEC	collectLEC	collectLEC	–	collecting vessels	Ccl21a, ACKR4, LYVE1, NT5E, MFAP4	pre-and post-nodal lymph collection
	LEC IV	msLEC	msLEC (Ptx3-LEC)	egress sinus LEC	medullary sinus and central medulla and paracortex (mouse)	Ptx3, Angpt2, Nrp2, Lyve1, LYVE1, PTX3	leukocyte and fluid attraction, including T cells and neutrophils; cell trafficking; capillary like function; rapid regeneration/proliferation potential
	LEC V	valve LECs	valve	–	valves	Foxc2, Gata2, Lyve1-, CLDN11, FOXC2,	unidirectional lymph flow
	LEC VI	pfsLEC	Marco-LEC,	msLEC	medulla and medullary sinus (mouse)	Marco, Lyve1, Clec4g, LYVE1, CLEC4G, MARCO	innate immune functions (phacogytosis, co-agulation); potentially stronger tight junctions than other LECs	Clec4g, P2rx2, Msr1
	–	bLEC	tzLEC	–	sinuses	ACKR4, SERPINE1, BMP2	speculative transendothelial channels
								not cluster specific: Itih4, Hoxc9, Hoxc10, Ppp1r9a

## Sheet: B. function monitored DEGs M
gene	protein product funtion	function in assigned cell type known?
Inmt	indolethylamine N-methyltransferase, methylation of tryptophan	no
Dcn	decorin,small leucine-rich proteoglycan, cell growth factors and participation in ECM assembly	no
Wdc1	WD40 domain containing 1	no
Lum	peptidoglycanextracellular matrix proteoglycan, involved in fibrillogenesis	no
Cxcl14	chemokine, ligand of GPCR MRGPRX2	no
Gpc3	heparan sulfate (HS) proteoglycans; interact with Wnt and promotes proliferation	no
Rspo3	R-spondins, amplifies Wnt signaling	no
Mmp3	matrix metalloprotease; ECM remodelling	no
Aox3	Aldehyde oxidase; drug metabolism	no
Kcnk3	acid-sensitive, outward rectifying potassium channel	no
Hk3	hexokinase; in macrophages: recruitment and M2-like macrophage polarization through CXCL14	yes
C6	complement component 6; cell lysis	yes
Gbp2b	Interferon-induced GTPase; guanylate-binding protein, antimicrobial	yes
Aldh1a2	aldehyde dehydrogenase; rate limiting enzyme for conversion of retinaldehyde to retinoic acid	yes
Il22ra2	Il-22 binding protein; soluble decoy IL-22 receptor antagonizing IL-22 binding to the IL-22 receptor.	yes
Msr1	macrophage scavenger receptor 1	no
Clec4g	C-type lectin receptor binding to peptidoglycans on eukaryotic and microbial surfaces	no
P2rx2	extracellularly ATP-gated cation channel	no
Itih4	inter-alpha-trypsin inhibitor heavy chain 4, binding and stabilizing the extracellular matrix	no
Hoxc9	transcription factor, negative regulator of endothelial cell proliferation, migration, and tube formation	no
Hoxc10	transcription factor, promoter of cell proliferation and DNA repair	no
Ppp1r9a	protein phosphatase 1, neurabin, actin filament binding protein	no
