# Supplementary material for: Medullary stromal cells define small intestinal lymph node identity in humans and mice
Source: Cell Rep. Author manuscript; Available in PMC 2026 Apr 6. (PMC13051315; doi:10.1016/j.celrep.2025.116441)
Supplement: 4 [file NIHMS2120127-supplement-4.xlsx]

## Sheet: Description
Sheet ID	Description
A. Metadata (relevant to Fig. 3A)	Metadata for bulk RNA sequnecing (RNAseq) analysis of Germ-free (GF) and exGF (SPF) mice intestine-draining Duodenum (duo), Jejunum (jej), Ileum (ile), Caecum-colon (col) LNs, and skin-draining Inguinal (ing) LN
B. Counts per million values (relevant to Fig. 3A, B)	Bulk RNAseq counts per million of intestine-draining Duodenum (duo), Jejunum (jej), Ileum (ile), Caecum-colon (col) LNs, and skin-draining Inguinal (ing) LN from Germ-free (GF) and exGF mice
C. DEGs between jejunal and ceco-colonic LNs (relevant to Fig. 3B)	DEGs: entire list of genes with adjusted P value less than 0.05 that are differentially expressed between Jejunum (jej) LN and Caecum-colon (col) LN from exGF (SPF) and GF mice
D. DEGs between SPF and GF jejunal LNs (relevant to Fig. S3A, B)	DEGs: entire list of genes with adjusted P value less than 0.05 that are differentially expressed between exGF(SPF) and GF mice Jej LN
E. Entire GO pathways, up-regulated in Jejunal vs Colonic LNs (relevant to Fig. 3C)	Up-regulated Gene Ontology pathways (including BP: Biological Process; MF - Molecular Function; CC - Cellular Component) in Jejunal versus Ceco-colonic LN.
F. Entire GO pathways, down-regulated in Jejunal vs Colonic LNs (relevant to Fig. 3D)	Down-regulated Gene Ontology pathways (including BP: Biological Process; MF - Molecular Function; CC - Cellular Component) in Jejunal versus Ceco-colonic LN.
G. Entire GO pathways, up-regulated in SPF vs GF Jejunal LNs (relevant to Fig. S3A)	Up-regulated Gene Ontology pathways (including BP: Biological Process; MF - Molecular Function; CC - Cellular Component) in SPF (exGF) vs GF mice Jejunal LN. DEGs with adjusted P values less than 0.05 were taken for the analysis.
H. Entire GO pathways, down-regulated in SPF vs GF Jejunal LNs (relevant to Fig. S3B)	Down-regulated Gene Ontology pathways (including BP: Biological Process; MF - Molecular Function; CC - Cellular Component) in SPF (exGF) vs GF mice Jejunal LN. DEGs with adjusted P values less than 0.05 were taken for the analysis.
I. FRC/LEC expressing DEGs before and after normalization to Inmt/Prox1 respectively
	CPM cutoff - 1cpm.
	The following genes (40) were removed for DEG and pathway analysis due to be considered as contamination from pancreatic tissue during dissection of duodenum draining LN and their high expression in the latter: Try5, Clps, Try4, Amy2a3, Cela3b, Reg1, Sycn, Ctrb1, Cela2a, Pnliprp2, Pnlip, Cpa1, Pnliprp1, Spink1, Cel, Dmbt1, Prss2, Cpb1, Amy2a5, Rnase1, Reg3b, Pdia2, Cela1, Cpa2, Reg2, Ctrl, Gm1330…

## Sheet: A.exGF_GF_metadata
Sample ID	Location	Microbes	rep
exGF-dLN2	duo	exGF	1
exGF-dLN3	duo	exGF	2
exGF-dLN4	duo	exGF	3
exGF-dLN5	duo	exGF	4
exGF-jLN2	jej	exGF	1
exGF-jLN3	jej	exGF	2
exGF-jLN4	jej	exGF	3
exGF-jLN5	jej	exGF	4
exGF-iLN2	ile	exGF	1
exGF-iLN3	ile	exGF	2
exGF-iLN4	ile	exGF	3
exGF-iLN5	ile	exGF	4
exGF-cLN2	col	exGF	1
exGF-cLN3	col	exGF	2
exGF-cLN4	col	exGF	3
exGF-cLN5	col	exGF	4
exGF-ingLN2	ing	exGF	1
exGF-ingLN3	ing	exGF	2
exGF-ingLN4	ing	exGF	3
GF-dLN2	duo	GF	1
GF-dLN4	duo	GF	2
GF-dLN5	duo	GF	3
GF-jLN2	jej	GF	1
GF-jLN3	jej	GF	2
GF-jLN4	jej	GF	3
GF-jLN5	jej	GF	4
GF-iLN2	ile	GF	1
GF-iLN3	ile	GF	2
GF-iLN4	ile	GF	3
GF-iLN5	ile	GF	4
GF-cLN2	col	GF	1
GF-cLN3	col	GF	2
GF-cLN4	col	GF	3
GF-cLN5	col	GF	4
GF-IngLN2	ing	GF	1
GF-IngLN3	ing	GF	2
GF-IngLN4	ing	GF	3
GF-IngLN5	ing	GF	4

## Sheet: B.exGF_GF_CPM values
	gene	gene_name	exGF-dLN2	exGF-dLN3	exGF-dLN4	exGF-dLN5	exGF-jLN2	exGF-jLN3	exGF-jLN4	exGF-jLN5	exGF-iLN2	exGF-iLN3	exGF-iLN4	exGF-iLN5	exGF-cLN2	exGF-cLN3	exGF-cLN4	exGF-cLN5	exGF-ingLN2	exGF-ingLN3	exGF-ingLN4	GF-dLN2	GF-dLN4	GF-dLN5	GF-jLN2	GF-jLN3	GF-jLN4	GF-jLN5	GF-iLN2	GF-iLN3	GF-iLN4	GF-iLN5	GF-cLN2	GF-cLN3	GF-cLN4	GF-cLN5	GF-IngLN2	GF-IngLN3	GF-IngLN4	GF-IngLN5
1	ENSMUSG00000000001	Gnai3	20.7403	4.58553	6.95212	11.7748	8.32748	13.0803	6.34111	36.5956	22.4999	4.7117	6.84686	9.67273	38.6353	19.7086	7.32639	7.58188	9.13225	48.835	35.1509	6.41859	5.15596	7.77335	6.82384	12.2182	5.91841	28.4548	8.47573	9.1541	23.6846	11.6427	35.6237	8.86908	10.1097	12.0621	34.3809	20.5384	17.0201	9.19722
2	ENSMUSG00000000028	Cdc45	5.83683	7.10035	6.50633	7.20441	8.41602	9.92723	4.66805	6.24535	7.19145	8.57463	9.29672	9.39728	10.4479	7.60091	9.32247	11.6424	6.8867	8.30016	7.47198	9.0686	8.49108	6.8054	6.95819	9.35748	10.4588	12.7457	9.51421	11.1002	13.6523	11.3441	10.9763	7.24778	8.30012	7.30107	7.20342	7.42756	8.3385	6.52549
3	ENSMUSG00000000056	Narf	12.1665	9.17385	6.74188	8.25494	6.16911	11.4649	8.70656	11.8647	9.46244	10.078	11.2269	10.4779	15.0316	8.85849	8.61485	7.05158	8.51583	16.2239	18.2088	14.1455	11.1919	10.6319	8.45052	12.9201	10.3948	17.1415	12.738	11.9051	14.1922	13.0542	19.015	14.4131	11.739	12.3435	19.7511	14.5109	14.089	9.22333
4	ENSMUSG00000000058	Cav2	2.47715	1.17063	1.30656	2.9198	2.78567	2.28677	1.91109	6.69368	5.01281	0.96744	1.9547	2.75662	2.88068	1.80265	1.2309	0.543009	1.38724	4.95187	3.0684	1.42555	0.913384	1.36106	0.646205	1.4602	0.617156	2.5048	0.896403	0.774208	1.70277	1.0773	2.21288	0.638491	0.749914	0.698109	2.88228	2.14015	1.01613	0.831102
5	ENSMUSG00000000078	Klf6	117.551	155.265	138.062	175.047	151.03	137.749	116.231	106.093	148.178	143.776	146.718	150.819	132.564	128.144	156.63	146.488	168.032	177.359	173.718	178.495	175.176	165.497	102.556	114.751	115.933	112.588	122.709	125.804	121.6	124.961	140.081	171.541	188.316	157.854	173.719	179.085	169.754	141.612
6	ENSMUSG00000000085	Scmh1	11.0329	13.7516	13.1505	20.0334	18.907	18.2675	13.8733	15.2028	15.3218	13.0529	19.7661	16.2274	12.3973	11.2194	14.1523	13.8248	9.58453	14.7405	13.7627	16.7973	10.6695	15.6147	7.44421	11.6183	10.6701	15.2527	11.9687	13.9153	12.2582	12.8516	19.4927	14.0654	16.4915	15.2737	15.5921	19.9621	17.3948	15.7822
7	ENSMUSG00000000088	Cox5a	41.717	34.7782	48.4349	84.0407	54.2391	67.7204	24.4804	72.3814	95.7802	30.3841	66.0813	61.2988	67.0732	43.3589	47.9367	53.3022	25.192	55.12	73.3091	43.1649	47.8537	68.9017	28.3201	54.2307	50.3538	77.4236	51.1667	51.4707	74.7736	67.2261	79.6188	45.1147	43.8769	62.0252	68.176	82.3429	58.5235	25.0269
8	ENSMUSG00000000093	Tbx2	2.60334	1.75974	2.53268	2.96242	1.42995	1.24226	1.50433	1.70533	2.26011	1.36481	1.02735	1.62147	1.61866	1.56185	1.23628	1.61934	1.99149	2.89467	1.91202	2.38052	1.40858	1.88256	0.980347	1.46957	1.14989	1.58878	1.09923	1.35931	0.841798	1.49049	1.693	1.44857	2.15598	1.49719	2.71043	2.32254	2.00643	1.5426
9	ENSMUSG00000000120	Ngfr	4.66307	2.02362	3.2262	4.25842	2.86987	3.88108	2.96249	5.16095	5.76994	3.04454	3.17737	2.62449	6.75518	3.6765	3.97682	3.06309	4.77726	13.0488	12.1002	4.62193	4.31597	4.97772	2.60342	3.87571	2.5991	6.48337	4.259	4.36929	5.88957	4.7911	7.63158	4.58218	8.45295	7.30609	11.2409	9.12893	6.49286	3.96264
10	ENSMUSG00000000125	Wnt3	1.41425	1.32397	1.51877	1.00841	1.43151	1.15563	2.25527	0.879734	1.25136	1.53688	0.977938	1.09026	1.17689	1.15157	1.17664	1.21399	1.83237	0.902617	1.09585	0.962716	1.14565	1.34431	0.980494	0.855536	0.95947	0.75534	0.733167	1.40033	0.619611	1.70404	1.52104	1.91299	1.1535	1.52501	1.28927	1.72299	1.11089	1.95467
11	ENSMUSG00000000127	Fer	2.41597	5.44628	5.13323	4.84554	5.51816	4.32264	5.72785	4.1598	5.57216	5.43319	5.89521	7.12384	2.51313	2.86464	3.48816	3.066	3.60296	3.86453	4.51731	7.51589	5.96939	6.03097	2.30656	2.87541	2.30623	5.05918	3.47897	5.88731	3.70995	5.80364	3.8993	4.34959	4.75502	5.17471	2.93412	3.57067	4.17358	3.07849
12	ENSMUSG00000000131	Xpo6	45.7982	45.2963	66.6278	83.1652	59.3548	69.6857	33.5051	67.8833	78.201	47.0875	75.6785	69.2127	82.3376	56.7545	69.2923	73.6826	40.2151	67.7474	89.9246	67.3866	67.3841	94.3958	43.4852	85.7408	66.8433	108.869	80.2887	79.9892	104.153	100.507	93.214	73.2417	82.8016	116.433	119.86	126.324	91.9146	46.3358
13	ENSMUSG00000000134	Tfe3	40.4472	43.1307	48.4136	54.2434	51.0739	51.4209	40.8531	55.6496	69.1453	41.7642	50.9581	48.917	51.4297	40.6158	43.514	37.5403	35.8897	53.3937	60.2495	45.4045	45.2632	47.9924	29.675	41.8093	35.2128	64.5945	37.8769	40.6621	47.9599	46.8406	58.6248	44.6362	46.5667	45.5813	59.1552	54.967	44.9141	38.4911
14	ENSMUSG00000000142	Axin2	4.20532	4.84147	2.89126	3.00341	3.12306	3.2435	3.21558	3.6387	3.85936	2.80812	1.35319	1.69105	4.70483	4.80663	2.36794	2.91246	5.48516	6.60556	5.19239	3.44245	1.90384	2.69615	1.56484	1.96626	1.76229	3.43712	3.63057	4.30663	3.66853	3.21462	5.59713	3.06026	8.98685	5.68679	6.12937	4.85091	5.33243	8.15415
15	ENSMUSG00000000148	Brat1	10.5034	5.72626	7.93087	8.75141	6.78429	8.65124	5.25932	15.6073	13.8147	5.83707	8.17524	8.24086	16.0275	11.2909	7.52103	7.86608	4.61888	14.9302	18.6357	7.90464	6.45947	9.63999	6.63096	9.71574	7.86716	17.2209	7.71974	7.33105	13.5171	10.4994	17.6267	7.76609	8.52821	12.027	18.0874	13.7827	11.7041	5.1934
16	ENSMUSG00000000149	Gna12	30.8154	19.7258	41.744	41.5219	37.8656	42.0136	19.1012	50.4849	70.1056	17.5353	35.9747	39.7536	38.8749	26.6765	22.3069	23.3126	12.414	32.5598	43.5547	28.8766	26.9013	40.5323	16.0292	28.5818	30.125	56.4989	31.0493	27.3232	43.4797	38.3002	46.9177	20.0139	26.9199	31.6558	49.3173	43.6565	29.2458	11.9789
17	ENSMUSG00000000154	Slc22a18	1.8954	1.90787	2.4957	12.4054	1.88803	1.75902	2.21663	2.07856	1.82535	2.08239	1.9147	2.4553	1.3404	1.24895	1.18988	1.78466	1.41277	1.55763	2.3965	2.318	2.18922	2.26348	1.40415	1.07692	1.10468	2.2548	1.12822	1.52588	1.45648	2.25581	1.77733	1.54957	3.09158	2.48452	2.96639	2.85432	1.29282	0.727515
18	ENSMUSG00000000167	Pih1d2	1.59624	2.51996	2.2193	2.08698	1.96034	2.67304	2.18996	2.00329	1.44125	1.576	2.39075	2.18147	1.52638	1.48833	2.25999	1.72033	1.93433	1.98531	1.5974	2.75958	3.68055	2.25872	2.35381	2.48218	2.26551	2.10255	2.05249	3.19941	2.68851	2.02513	1.61132	1.59192	2.73105	1.9327	1.66873	1.81387	2.13122	1.67044
19	ENSMUSG00000000168	Dlat	17.113	18.5317	20.1887	19.5434	19.0524	15.2933	16.4536	21.3069	20.6976	16.9151	13.1406	15.9708	20.026	14.6801	17.0221	14.9039	17.3677	24.2425	20.9288	18.1827	13.6064	22.0767	10.7899	13.5014	14.0369	18.4598	15.0924	14.0461	16.7661	13.8893	23.1652	18.335	16.5754	20.0459	20.855	23.1988	22.4796	18.8388
20	ENSMUSG00000000171	Sdhd	17.6952	8.95313	14.4975	26.2219	15.7949	21.8747	7.1248	37.5747	37.3203	9.04188	18.0662	19.1426	28.8047	22.0575	13.8437	16.6484	7.72224	29.9646	30.1002	12.4079	12.3271	20.1018	10.764	17.7507	12.1513	35.7508	15.3629	16.3418	30.7362	22.4564	33.2922	12.1699	15.1204	23.0018	32.4051	30.3432	20.6747	7.41364
21	ENSMUSG00000000183	Fgf6	3.38525	2.89948	1.44407	1.80299	2.60976	1.51816	3.52094	2.77675	1.64696	2.65012	2.01052	1.74674	1.83125	2.64841	2.14627	1.57554	3.41063	1.9597	0.960131	1.91886	1.90874	1.63357	2.44762	1.43625	1.55694	1.2123	1.69415	2.21715	0.899248	1.1557	1.20388	2.51064	2.06761	1.39031	1.08963	0.811375	1.01767	2.87703
22	ENSMUSG00000000184	Ccnd2	466.982	562.912	450.333	447.453	497.806	457.024	461.857	309.976	453.221	508.453	551.356	458.485	407.747	448.066	540.056	571.36	562.753	455.095	529.49	657.844	576.617	487.148	489.211	448.172	465.662	396.415	408.993	532.206	390.874	455.237	409.827	640.559	606.846	545.881	482.418	466.472	699.746	646.942
23	ENSMUSG00000000194	Gpr107	61.0101	76.8369	74.6594	73.2701	81.2403	63.6533	68.0287	58.7593	61.5987	72.8727	75.1692	77.6024	66.3383	65.2223	70.5782	69.2113	70.1266	71.2842	72.7706	81.8684	86.7739	78.8229	60.5738	66.5962	62.6103	67.2336	65.0356	82.0503	71.9648	70.4205	70.2577	79.7559	75.4826	83.8301	76.2232	76.9024	81.565	81.5833
24	ENSMUSG00000000204	Slfn4	0.207857	0.0363702	0.0973557	0.922546	0.0779607	0.407841	0.0785398	1.22925	0.452454	0.0960111	0.405261	0.108179	1.05395	0.406498	0.108507	0.0973967	1.39407	12.6933	2.8583	0.0994892	0.0906949	0.501138	0	0.185372	0	0.226214	0.0439673	0.0865764	0.150219	0.126304	0.125399	0	0.67064	0.301435	0.635508	0.397023	0.0892483	0.0426257
25	ENSMUSG00000000223	Drp2	10.5339	9.33432	5.65833	6.36101	5.77737	6.67757	9.6703	6.69649	6.12353	8.73462	5.87042	5.95048	5.8582	7.28815	6.6173	6.8171	7.86219	5.94539	5.0449	7.13133	7.30634	6.32787	8.24483	6.39623	5.77228	3.93185	5.50945	5.89368	4.62113	5.76211	5.43818	8.82478	6.53253	6.16742	5.11465	5.40468	6.0226	9.43854
26	ENSMUSG00000000244	Tspan32	455.113	405.783	324.341	315.992	399.605	334.964	468.494	372.995	239.22	460.911	324.768	342.711	318.433	471.037	392.489	367.477	432.504	299.605	260.897	381.695	396.411	305.462	341.349	278.192	317.936	233.194	253.846	363.601	258.036	327.469	266.007	438.677	394.67	337.564	257.018	258.156	311.303	544.491
27	ENSMUSG00000000248	Clec2g	0.265674	0.505128	0.40603	0.818503	0.823747	0.771603	0.404075	0.306607	0.526136	0.862172	1.34336	0.905489	0.699232	1.04367	0.513306	0.995472	1.58536	0.705363	1.36187	1.79639	1.62207	1.27978	0.753499	1.21314	1.25321	1.47475	2.00437	1.92901	1.27284	1.76911	1.4766	1.57616	1.69031	1.69917	2.03819	1.17473	2.70295	1.35588
28	ENSMUSG00000000253	Gmpr	3.6266	3.88958	6.69749	7.89052	6.49855	6.18016	4.818	5.16723	10.12	4.18201	4.76635	7.28705	3.1001	2.42903	2.43068	2.45724	2.00412	4.5437	4.45252	3.87018	2.48969	5.13245	2.63894	3.61975	5.04321	4.45491	3.1708	3.51579	4.01798	4.3916	3.61448	2.66742	4.03971	4.08317	4.15533	5.74225	1.9876	1.20375
29	ENSMUSG00000000266	Mid2	3.62642	4.33124	3.84281	3.53801	3.91077	4.86362	4.04807	3.59998	4.03257	3.53447	3.90211	5.28264	2.95315	3.7706	2.25753	2.49953	2.9099	2.40771	2.79912	3.55663	4.69626	3.1097	3.25589	2.60062	2.62796	3.32607	4.30348	2.9233	2.8638	2.85667	4.43413	3.69104	3.23418	2.34171	2.51041	2.85975	1.80021	3.40727
30	ENSMUSG00000000275	Trim25	59.1785	62.8615	78.8756	95.1713	78.4336	72.0652	50.514	73.2858	83.0737	57.8589	103.567	91.2474	96.2862	65.3537	81.1498	103.297	64.6347	89.1793	104.739	81.7009	73.5216	99.7181	48.9532	91.2147	69.1317	110.092	89.4288	87.8198	97.7932	98.815	86.3766	86.3339	93.2017	129.814	109.889	118.018	105.796	59.5447
31	ENSMUSG00000000276	Dgke	40.3604	44.2617	36.6316	34.5563	40.5924	36.8832	46.3573	40.5554	30.6292	43.4768	37.0198	38.1218	35.1686	42.6398	33.848	37.1414	45.8144	39.6201	32.6935	35.5789	43.0142	34.3924	37.8017	30.1203	31.761	29.9915	30.8114	35.2978	30.0951	31.7196	29.4235	38.3756	38.674	39.3824	34.6853	34.7274	31.0549	44.0095
32	ENSMUSG00000000278	Scpep1	34.9364	17.5344	26.6644	26.8909	25.8808	36.9489	15.0345	64.2131	72.9684	15.1194	26.5332	33.9904	42.9182	28.1015	21.1647	19.7208	15.2623	45.0291	45.8381	25.469	23.4896	29.2548	12.2817	24.404	18.4444	53.8418	22.9925	23.4155	39.0162	29.3345	55.642	20.4849	23.166	26.2305	47.5774	39.5252	33.6296	15.636
33	ENSMUSG00000000282	Mnt	21.0806	14.7376	15.9278	24.1468	14.9279	20.9427	12.195	31.9511	23.091	14.4347	19.1053	19.0475	33.2418	23.3324	18.6943	18.0481	14.6396	37.6072	31.7203	20.3263	18.2866	21.909	14.2905	21.0796	19.7385	34.5207	20.3899	20.3399	25.569	22.9324	33.6575	22.0128	24.4376	30.9016	37.6404	30.3234	27.6146	18.2598
34	ENSMUSG00000000290	Itgb2	68.3624	23.8487	48.7854	53.011	43.0665	61.653	26.0396	104.227	105.194	26.8937	45.9959	43.355	103.77	61.5881	39.9169	40.2992	25.1754	106.43	105.954	33.6976	32.3543	47.5062	21.3646	45.9029	29.89	115.588	41.0994	42.5419	77.2344	63.0289	102.127	38.7827	39.1111	59.5317	102.332	82.2615	64.3797	28.8592
35	ENSMUSG00000000295	Hddc2	17.4346	16.9976	15.3472	22.2591	21.5581	19.67	14.8207	13.9339	14.5454	19.8371	21.6132	20.069	17.1025	17.8679	22.9767	22.0756	21.3388	18.2108	20.362	21.1511	17.4202	18.3575	22.3202	18.1818	28.1742	17.6407	15.325	23.1409	23.3819	22.2515	16.9791	20.0203	22.3143	25.2125	20.6985	21.7664	18.473	15.7126
36	ENSMUSG00000000301	Pemt	1.26046	1.93474	1.77837	3.08232	2.29544	2.12678	1.16775	0.72372	1.47917	1.71784	2.09632	1.58449	1.34849	1.42409	1.29431	1.89535	2.24661	1.95573	1.41413	1.8445	2.0146	1.90472	0.935133	1.16602	0.786202	1.18732	1.29703	1.49651	1.77742	1.89856	1.03234	1.46975	1.77966	1.87866	1.27631	1.5008	1.75064	1.0269
37	ENSMUSG00000000303	Cdh1	1.57849	0.547883	0.725107	21.3848	0.947667	0.926158	1.21151	1.22312	1.67246	0.593287	0.523805	0.527867	1.09976	1.38875	1.01556	0.734729	0.806016	2.2663	1.7103	1.16985	0.845774	0.974884	0.647301	0.916191	0.893384	0.912254	0.706584	0.948865	1.15527	0.899132	1.16146	1.13045	1.51924	0.859429	1.83345	1.57956	2.09869	0.819293
38	ENSMUSG00000000305	Cdh4	11.4547	14.3293	10.2726	12.0101	17.0613	10.8065	9.87775	8.53056	11.2786	13.5165	16.8562	19.7458	14.3125	10.6621	14.354	11.2889	15.8594	12.1431	13.3284	12.7179	21.7969	17.5991	6.82923	12.4765	9.28684	10.9743	9.91921	13.078	10.2483	12.2187	9.55709	13.7917	14.6169	16.7858	15.8103	16.8523	13.4276	12.177
39	ENSMUSG00000000308	Ckmt1	0.244678	0.171225	0.308241	144.296	0.146297	0.109853	0.0114281	0.411748	0	0.0777951	0.0442905	0.583547	0.332015	0.122279	0.428304	0.150895	0.0492329	0	0.0169622	0.0576502	0.237843	0.304446	0	0.209978	0.109594	0.0328818	0.18992	0.0864319	0.0904766	0.154534	0	0.103982	0.70098	0.0375115	0.0919628	0.0232318	0.155434	0
40	ENSMUSG00000000317	Bcl6b	5.37092	6.30301	4.58666	5.65422	5.42393	4.95277	5.45174	6.99958	6.56906	4.10084	5.51895	4.37446	4.28603	3.77879	4.11233	3.79748	3.29676	3.09376	5.43871	7.39612	4.60725	5.12433	4.82428	3.7469	2.93849	2.9328	3.85465	3.89989	3.53463	3.19029	4.81634	5.11548	6.09544	5.85614	5.90747	4.98755	6.53552	3.76726
41	ENSMUSG00000000318	Clec10a	6.93898	3.78611	7.82633	10.5417	4.44107	6.62655	2.29843	7.76367	13.1831	2.66831	6.1414	8.47532	11.2151	7.7862	8.78397	12.2229	7.92116	21.0646	38.2374	3.67053	5.29607	8.80225	2.90637	4.70611	4.31565	7.99661	4.92778	4.10324	7.52848	7.52957	7.4224	2.9154	19.1989	23.5785	36.3872	36.28	6.46142	3.3172
42	ENSMUSG00000000320	Alox12	8.00088	8.0667	6.07338	4.94299	7.76164	5.71059	10.7263	8.04248	4.8995	6.26434	4.39782	4.14174	4.61419	7.55932	5.72856	6.7562	7.52889	5.79142	4.0053	5.69041	6.37675	4.99502	6.95495	3.94803	5.55557	3.20658	4.45843	4.59314	4.15576	3.86928	3.60224	6.49776	6.1754	3.90823	4.04551	3.78146	3.73468	7.23031
43	ENSMUSG00000000326	Comt	204.782	231.331	161.5	178.824	251.215	185.035	259.809	211.912	211.789	236.781	196.987	219.538	149.345	194.922	170.856	163.638	227.602	199.63	154.066	185.109	205.719	163.439	140.894	148.267	126.469	141.196	130.664	155.007	128.621	149.96	130.638	156.019	152.162	137.571	144.523	143.366	136.723	201.299
44	ENSMUSG00000000339	Rtca	8.61519	7.85091	12.4063	14.0196	11.2566	13.0413	5.50726	17.7751	15.1959	6.39271	13.3009	12.3563	17.7184	10.6541	11.9258	13.256	5.08651	17.0429	17.5574	9.67604	10.2028	15.6764	7.0016	13.0766	13.0298	22.9785	12.4548	13.1798	22.3746	18.4775	21.3442	11.8916	13.4895	18.3779	21.3034	20.939	16.2422	8.21198
45	ENSMUSG00000000340	Dbt	102.103	81.5305	57.2332	56.1354	77.5291	59.5093	133.468	89.5668	53.7428	80.9623	56.7561	64.0227	53.2146	80.7308	56.3039	65.7575	78.1177	74.7421	51.3057	64.051	81.5196	51.2269	92.7841	44.0333	52.9258	29.4221	43.6239	56.2799	37.3316	36.911	40.2039	63.3795	55.9426	43.0753	43.0703	35.6663	41.6365	95.3704
46	ENSMUSG00000000346	Dazap2	72.3324	39.8025	44.0463	68.2154	53.6715	70.1866	34.2578	129.848	106.719	32.6703	52.3709	60.5045	130.534	79.2291	48.1905	54.2238	44.2317	138.796	128.566	51.4627	49.7784	65.1609	40.8164	61.9152	47.4886	122.731	53.5969	57.5536	96.5912	65.2866	134.045	66.0349	54.9855	80.107	127.989	113.134	80.5843	43.5059
47	ENSMUSG00000000355	Mcts1	16.0377	19.3351	21.4322	28.5891	22.6716	26.3468	14.9581	21.2065	24.599	19.4435	25.1202	27.6865	24.3697	18.2133	27.527	23.808	16.1107	25.7895	30.4788	24.3432	24.7342	29.6455	15.1287	22.1532	18.8002	24.3502	20.1348	24.8133	29.0211	28.0858	30.2457	25.0344	23.4378	29.8442	28.7019	29.4977	28.6827	17.7509
48	ENSMUSG00000000359	Rem1	9.93088	8.96352	10.2942	10.9611	7.75535	7.68427	8.54775	7.49299	11.1415	6.00984	5.99594	6.36359	6.296	6.90039	8.40951	7.41192	9.3707	9.45599	9.48396	9.0103	8.09856	9.03327	4.04108	4.12822	4.89396	5.44333	5.3564	4.90247	3.7952	5.36847	6.354	5.65569	11.3617	6.4629	8.24568	8.81365	6.41131	4.74232
49	ENSMUSG00000000374	Trappc10	15.585	12.4113	12.8108	13.4737	13.0618	14.5348	11.5134	23.062	21.315	10.2044	12.6962	11.5614	22.7457	16.7464	10.1977	12.159	12.9397	29.3634	26.3694	12.6829	12.7049	16.5767	11.3062	13.9794	10.3351	24.283	13.5519	14.7046	20.0366	17.5509	27.4776	16.2021	15.5129	18.9392	27.4178	21.9879	20.5652	14.9285
50	ENSMUSG00000000378	Ccm2	108.23	95.8519	103.796	105.967	104.85	103.53	93.9239	109.799	87.2579	98.4087	95.1996	106.088	108.155	119.901	107.099	113.63	108.489	93.9311	114.29	105.272	88.5984	102.609	103.056	94.1066	112.216	118.67	97.9472	106.272	120.109	115.209	116.178	121.396	135.644	140.558	133.413	129.969	114.517	118.429
51	ENSMUSG00000000384	Tbrg4	50.1981	64.4552	56.7124	52.6192	59.6278	61.0582	62.9711	50.1576	48.6537	57.8638	60.1467	55.3444	47.7262	54.8527	64.836	59.4868	59.0014	50.4885	53.8312	63.1378	59.9002	59.9615	53.1739	50.0835	55.5864	59.6825	52.7713	58.0164	54.8766	62.0884	47.6624	58.8011	61.3767	56.8778	53.2664	53.81	53.3717	49.8743
52	ENSMUSG00000000386	Mx1	22.3853	23.1593	8.08257	11.6038	18.0756	10.0805	24.0882	10.8894	28.4603	20.1678	21.6369	12.5109	18.4346	21.7406	13.2688	35.5681	42.9599	26.4666	23.3495	22.093	14.3591	11.7024	18.1064	8.1151	9.46567	15.0398	7.96425	12.6225	14.4053	12.4271	15.7957	15.8737	18.912	11.5974	14.2337	11.9199	18.3956	15.1139
53	ENSMUSG00000000392	Fap	5.60806	4.43971	4.51104	4.66806	5.01812	6.47827	4.48479	8.0259	9.64958	4.28037	7.70168	5.56217	4.79087	4.63057	4.13798	4.20202	2.62169	5.47629	6.92928	5.11358	4.24477	6.17204	3.91386	3.76982	2.77231	5.81773	5.23591	3.23296	5.05541	5.11967	6.03951	5.21133	6.1572	6.89541	5.46296	5.24245	5.28809	3.506
54	ENSMUSG00000000399	Ndufa9	37.8512	34.2814	54.5241	69.4758	51.6235	58.1319	26.6728	60.1812	64.2488	35.2589	55.8636	55.6214	57.4304	42.2771	48.7272	47.5233	26.4843	51.4417	62.4397	40.1562	41.4377	57.929	31.462	50.1832	51.9228	76.8117	51.9539	54.1408	72.8199	68.8329	65.79	41.3597	44.2477	59.9308	66.3914	69.1335	53.028	27.7031
55	ENSMUSG00000000402	Egfl6	1.54134	2.47111	1.09956	1.36309	1.92392	1.90534	2.30585	1.1783	1.73168	2.34383	2.60005	1.73168	1.97332	2.37878	2.21466	2.31923	2.42469	1.86942	2.01834	2.42259	2.7568	2.90727	2.33773	2.63541	2.7666	2.1547	2.85139	2.50323	1.90726	2.88965	2.6992	3.78438	2.29398	3.36084	2.91063	2.2222	2.42502	3.22472
56	ENSMUSG00000000409	Lck	399.145	406.508	433.256	345.335	381.741	371.904	403.733	301.068	306.28	412.334	389.359	310.992	307.196	416.065	487.14	394.572	378.781	292.798	334.002	358.212	292.075	299.866	343.683	308.096	348.776	320.388	264.652	389.372	282.883	362.145	289.836	439.972	427.477	398.884	338.917	298.023	408.026	421.349
57	ENSMUSG00000000416	Cttnbp2	4.28439	3.57171	1.7486	2.55743	1.64784	1.83783	3.86968	3.02817	1.75467	1.81525	0.451953	1.70901	2.73766	5.18565	3.82173	2.43531	5.51221	1.31211	0.917522	3.28234	1.82237	3.00191	3.10825	2.19187	1.53324	1.78936	1.28125	2.38655	1.53422	1.04967	2.61033	3.21001	2.72085	3.50464	2.53223	2.95657	2.32932	5.33223
58	ENSMUSG00000000420	Galnt1	61.8512	58.8419	46.8258	57.5997	52.6331	60.5848	49.4847	75.267	68.9895	60.9992	60.569	63.3519	77.3466	65.3874	55.4848	54.7204	73.3945	93.3311	88.8087	58.7115	60.3858	72.3408	44.367	61.4556	43.7079	72.1142	50.1635	62.1286	73.6254	64.9326	84.5845	67.7897	70.0558	72.5565	85.8479	79.8809	73.7805	66.3235
59	ENSMUSG00000000439	Mkrn2	16.0395	16.163	16.9836	16.6785	18.4142	16.4272	14.9765	13.3005	17.9673	16.8943	16.2154	18.7938	18.1665	19.8684	15.868	15.0793	17.9338	21.2169	19.5875	18.6238	14.6041	19.1378	12.5846	16.3615	13.003	19.7013	18.1893	19.7989	17.5252	17.3562	18.4599	21.0687	16.6176	18.7299	20.9405	17.5494	22.1059	19.7411
60	ENSMUSG00000000440	Pparg	0.584693	2.71772	0.71749	1.57992	1.32587	0.973442	0.82375	2.73494	1.20448	0.395982	1.3448	1.36764	0.941676	0.703639	0.998429	0.597377	0.589924	1.60445	1.31701	0.663388	0.635471	1.02802	0.0534075	2.14471	0.501437	0.894086	0.885962	0.361627	0.762707	1.35836	2.27318	0.634782	1.4057	1.22435	1.72963	1.34314	0.504534	0.898295
61	ENSMUSG00000000441	Raf1	26.5791	28.4834	36.6788	47.9215	36.802	45.6271	18.6242	37.3087	40.1541	26.759	41.3345	40.4269	43.5672	30.1291	49.7784	42.9432	21.3373	37.7706	39.917	39.9193	36.8055	51.6424	32.6455	42.9256	41.1291	50.5221	47.8701	41.7775	51.4796	59.1696	56.1595	42.7933	45.4201	53.2853	50.6058	61.6908	53.5432	27.4785
62	ENSMUSG00000000486	Septin1	207.966	246.19	263.87	293.946	273.543	280.131	187.861	200.886	222.712	236.863	269.442	254.027	255.302	251.303	305.497	300.424	203.525	209.442	259.221	250.201	238.222	267.433	172.53	262.489	236.753	278.672	253.59	278.711	260.547	314.56	269.439	272.584	298.376	340.012	317.761	326.934	300.797	224.709
63	ENSMUSG00000000489	Pdgfb	19.5337	14.91	15.1067	15.6002	13.3852	11.9673	15.5525	21.7276	24.0367	11.0165	13.4425	14.3208	13.4845	10.4371	9.33394	10.0524	10.662	17.3947	18.671	10.8719	10.1367	12.5483	5.09351	9.7059	6.6629	14.5437	7.55247	7.26924	9.59828	9.81683	12.308	8.62909	14.3835	13.8604	17.5251	15.45	11.1102	9.54317
64	ENSMUSG00000000530	Acvrl1	44.0563	49.7872	64.6308	59.2513	58.6345	53.1947	49.719	48.3814	71.9234	35.6515	50.4944	59.5227	33.186	32.1892	36.5416	34.8296	28.208	33.0914	42.808	37.9426	37.4329	42.1713	17.107	28.0064	31.9754	44.8368	28.0409	32.6266	27.2499	38.7357	33.0421	25.6085	36.2091	31.0428	41.8231	38.5221	25.9447	19.4716
65	ENSMUSG00000000531	Tamalin	5.66602	4.75729	7.39912	8.80873	5.87371	4.66886	4.23282	7.60964	7.99314	3.31886	6.56235	5.93571	6.11578	4.22626	5.16589	4.22321	3.39937	6.58357	7.23203	5.15141	4.80447	7.93996	1.6341	5.46974	3.39714	6.97668	4.86532	4.80629	4.98157	5.61552	6.23607	4.77511	4.93441	5.90745	7.95287	7.80419	5.448	3.56169
66	ENSMUSG00000000532	Acvr1b	7.56729	2.35553	6.87717	7.9301	5.04033	6.49341	2.6128	14.2261	11.2776	3.38171	4.33545	5.708	15.1732	7.72434	4.18251	5.87846	3.74627	17.3157	16.6148	4.84482	5.35043	6.95191	3.26033	7.03925	5.09018	15.4073	5.98157	5.37747	11.0464	8.10564	14.981	5.11075	7.38477	10.1865	19.073	13.0718	9.20904	4.69726
67	ENSMUSG00000000538	Tom1l2	27.0258	30.457	34.9627	43.5758	30.6832	31.4885	28.8558	29.235	35.6418	24.1503	29.5473	33.0817	25.9786	23.5793	27.1376	30.3475	20.8024	25.0459	31.5471	29.443	27.4108	33.4872	19.1207	25.7964	27.737	33.3968	23.563	26.4565	28.357	27.8566	31.6625	29.5664	36.1852	35.7936	40.1331	36.7255	32.625	27.4597
68	ENSMUSG00000000552	Zfp385a	24.0541	25.9094	35.2228	34.1016	33.6845	29.8418	24.4796	29.2062	39.574	21.213	29.3085	31.8629	22.6733	20.8187	23.354	22.9848	17.8303	23.3497	29.8977	36.947	28.6853	34.6266	22.9296	24.6666	28.1323	38.9457	29.0314	24.8004	30.4376	36.2136	34.485	23.4238	32.646	30.8665	40.2081	43.5388	28.6018	13.8462
69	ENSMUSG00000000555	Itga5	15.9289	14.5168	16.2413	17.2038	20.451	16.9691	16.8677	18.4964	23.9346	12.8162	14.9606	17.4323	11.088	11.601	11.9893	10.5908	11.7144	18.1041	19.0671	14.0203	14.9835	16.9732	9.0664	12.0586	8.99007	17.3677	11.2304	12.1413	13.4892	13.3728	14.8679	10.2611	10.8735	11.408	14.5446	14.0376	12.1448	8.29115
70	ENSMUSG00000000560	Gabra2	68.2908	58.9323	34.7131	30.3934	49.7037	38.1355	73.0568	47.2807	28.2378	54.8575	30.743	37.2184	36.0608	56.1134	36.0459	37.3759	61.1892	39.7296	24.8226	44.487	51.2428	31.4179	61.4248	29.1013	33.1184	20.0318	32.1346	38.2175	21.2487	25.0295	20.2567	38.4032	37.9513	25.2119	22.746	18.804	26.0094	65.1365
71	ENSMUSG00000000561	Wdr77	22.0095	18.1148	19.8268	25.2966	19.8441	24.7502	14.4769	30.078	24.835	18.3673	26.5787	24.6009	34.0295	24.1726	23.8075	26.9638	20.3035	39.5431	37.8937	24.8689	20.603	27.1431	21.013	27.8941	26.1428	34.6572	24.4906	25.147	35.2797	27.4509	37.5073	22.7464	25.167	28.7592	37.0741	31.5476	28.2549	18.651
72	ENSMUSG00000000562	Adora3	8.89132	7.76673	5.77228	6.45424	6.30993	5.9942	9.023	5.19246	6.3468	7.69727	6.05201	6.6382	5.27712	6.54251	5.56111	5.78235	7.98544	9.13612	4.51384	7.84525	9.89047	5.68347	9.95302	5.28984	4.57234	3.99723	5.2123	4.88323	4.6994	5.07599	3.84613	5.42656	7.31905	6.60782	5.15829	5.18647	4.12569	7.18932
73	ENSMUSG00000000563	Atp5pb	49.8611	20.7792	31.9097	57.3819	38.8818	60.9993	21.0627	99.1756	88.3809	21.8811	43.0726	44.3209	88.167	53.692	35.8035	39.1049	20.8631	72.5734	78.3815	30.7447	30.0737	47.8403	26.4109	43.43	33.091	86.4145	38.3626	42.9889	91.1648	51.9083	87.9762	41.1029	35.5241	50.0195	70.6964	72.3532	55.0603	23.0328
74	ENSMUSG00000000567	Sox9	54.9506	51.4103	30.0804	41.1892	43.2786	37.4761	57.7627	39.9654	32.2873	67.929	43.6719	41.3799	47.3333	63.8276	41.4566	46.7342	63.5685	50.0492	30.9137	49.7528	63.4755	41.2421	58.994	36.4371	35.5936	23.7387	36.4955	41.771	29.1074	30.4592	22.7617	50.8551	45.9164	38.6307	31.4499	23.4163	34.6966	69.6843
75	ENSMUSG00000000568	Hnrnpd	79.2817	42.5045	49.7525	73.0305	57.6411	85.0669	43.5567	145.322	109.438	51.5978	77.223	72.8276	168.47	101.567	72.4544	78.4432	58.508	183.046	159.001	62.8226	60.0198	78.6884	58.2231	92.9904	74.0195	161.469	93.835	93.2047	135.749	105.289	166.173	82.6604	79.4449	116.663	158.342	123.131	116.971	73.3826
76	ENSMUSG00000000579	Dynlt1c	3.69485	4.51996	3.48916	4.77555	3.13367	5.1594	2.56872	7.30232	6.33204	2.37757	4.86362	5.17305	7.11647	4.15365	3.89682	5.66227	3.04173	10.4176	6.49208	4.38099	4.33039	6.21114	3.47691	4.29313	3.55476	8.39852	4.3546	4.67981	8.40299	5.02544	8.83885	5.49906	4.11398	7.21346	9.33998	7.45502	5.51307	3.35995
77	ENSMUSG00000000581	C1d	17.7217	8.76264	7.58155	11.9561	10.0814	12.3718	10.5609	25.292	24.7238	7.14889	11.5912	13.1892	25.248	17.6877	11.3708	11.3789	10.4787	29.914	23.8412	11.5976	10.4714	11.442	9.77007	12.1416	9.27887	23.8456	10.0057	10.7864	22.115	13.2609	23.0388	11.8558	11.7907	12.3738	21.979	18.1512	14.9106	10.1531
78	ENSMUSG00000000594	Gm2a	159.321	193.687	189.018	198.097	185.033	208.416	169.046	188.005	255.357	171.64	219.191	208.308	175.496	159.801	181.489	159.604	128.896	183.301	192.597	172.25	182.766	220.008	70.068	140.387	102.854	197.725	129.164	145.459	162.231	199.18	170.517	152.966	176.649	177.901	209.848	213.077	173.612	116.484
79	ENSMUSG00000000600	Krit1	55.2505	60.1899	53.7739	61.6731	57.4831	57.8498	55.1122	51.7246	56.1714	66.3896	76.618	70.9359	64.9091	65.5081	73.4273	73.847	61.4283	79.3346	80.6601	84.6541	99.8413	76.5284	72.1181	65.0781	62.1691	61.5672	67.6151	74.1948	68.1207	63.8801	69.5705	80.2018	77.1555	82.6898	84.8086	73.7348	83.862	74.7931
80	ENSMUSG00000000605	Clcn4	113.807	114.144	87.0613	107.6	104.537	99.7882	120.154	104.216	114.047	116.583	111.488	113.387	115.118	108.05	123.121	109.728	102.361	123.832	110.146	101.603	125.341	96.5113	85.6629	79.2397	71.889	75.5195	69.7844	82.0802	81.4217	74.2586	93.4082	90.5944	82.7167	84.3246	97.2081	92.1289	96.3377	96.1126
81	ENSMUSG00000000606	Vmn2r88	1.80671	2.19531	2.66885	2.52206	1.41975	2.60093	2.58972	1.93071	2.53806	2.62375	3.31936	2.40032	1.59842	1.87446	3.9051	2.8268	2.48935	1.94008	3.40089	1.89014	2.50024	3.42646	1.49058	2.28166	1.66409	2.46409	1.6433	2.8846	1.83883	2.17836	2.46977	3.09313	2.97892	3.01029	3.8154	2.97981	3.6009	1.97977
82	ENSMUSG00000000617	Grm6	1.39875	1.16855	1.70659	2.29642	3.02064	2.23618	1.96691	1.58976	2.0957	1.73824	2.79038	1.97586	4.24946	4.12643	2.61441	2.89358	1.15331	3.25322	2.90432	1.50232	2.48926	2.22831	1.30498	2.12915	3.62833	3.92631	2.65011	3.62359	3.14136	2.33494	5.69435	2.07016	1.52475	1.6246	2.89249	2.29888	4.11165	2.80805
83	ENSMUSG00000000627	Sema4f	6.73303	5.20382	7.97855	9.67892	6.90094	7.84045	5.18765	6.22879	8.18331	4.45571	6.48924	5.85599	9.5605	6.54671	6.89753	7.41566	7.43204	8.82806	9.49469	6.55241	6.04876	6.53102	6.06921	6.43677	8.27591	11.177	5.96511	7.2491	8.80868	7.739	9.82675	6.9474	9.31149	10.6765	14.2149	13.7962	7.41213	5.53672
84	ENSMUSG00000000628	Hk2	81.2193	82.2842	53.429	89.0336	65.5276	56.4164	83.3575	75.5506	41.7824	66.9086	54.1855	57.32	41.6943	71.1743	54.5952	60.6961	88.8288	59.3537	47.6018	54.4045	47.9741	42.1089	55.9957	44.6843	57.3608	37.3611	37.7559	54.1409	42.5297	42.9617	35.485	44.313	47.0802	37.0325	30.9573	33.3204	40.0859	59.742
85	ENSMUSG00000000631	Myo18a	91.2558	85.96	77.8131	91.6098	85.7551	80.9127	91.9975	98.9207	95.6758	73.7782	79.7676	79.9643	95.0006	82.3428	83.6754	74.4647	87.2485	89.1406	95.4036	85.8691	85.5466	89.5198	68.1534	76.1392	75.5326	100.082	73.7328	82.2378	83.5859	89.9292	95.3378	88.4744	94.7804	99.0217	101.967	93.4586	83.9566	94.9907
86	ENSMUSG00000000632	Sez6	10.8129	9.73632	5.65349	6.28699	7.57235	5.98263	10.9653	7.09702	5.4182	10.611	7.62149	7.68378	7.21193	9.01583	7.03861	8.66642	9.82422	8.65098	5.86499	8.3282	9.96147	6.71719	7.47791	5.8874	5.04221	4.34033	5.90447	7.45314	4.59442	5.48188	4.84354	7.82401	6.60397	6.49199	4.60089	4.53486	8.33838	10.8702
87	ENSMUSG00000000673	Haao	43.0572	46.8281	53.9243	64.5998	54.963	60.2098	33.1091	43.0552	44.4146	53.8519	57.9854	57.4867	61.2158	54.3688	64.5293	67.1187	50.5406	57.5335	73.168	63.2733	55.7198	75.4967	40.0483	59.229	73.6509	74.1969	61.4121	62.9328	74.8719	82.2252	72.3808	79.6795	75.0408	99.186	81.7937	95.7898	68.2179	54.1246
88	ENSMUSG00000000682	Cd52	446.351	513.777	683.734	784.551	742.452	756.008	417.948	490.533	671.216	509.115	771.516	703.426	613.416	529.406	756.157	719.687	449.512	490.034	716.277	693.294	653.143	837.111	460.257	672.937	693.714	773.77	683.142	735.325	802.251	899.152	709.816	708.218	694.989	854.119	772.328	871.207	771.498	460.327
89	ENSMUSG00000000690	Hoxb6	1.21993	1.33271	3.08357	3.3926	2.47463	2.74269	2.04288	3.80771	4.94339	1.85112	2.50711	2.77026	1.85526	1.09894	1.71572	1.26156	0.659542	2.51632	1.65647	2.61095	1.36622	3.11569	1.48676	1.74756	2.49804	4.52391	1.68123	1.89258	2.44893	2.57123	1.75768	1.15234	3.63046	2.88797	4.57609	3.41714	1.43909	0.499926
90	ENSMUSG00000000693	Loxl3	6.9417	7.44501	9.27548	11.8444	9.11668	10.7766	5.76557	9.02322	15.1857	5.25247	9.64052	10.0446	7.2152	6.02293	10.8787	7.29799	5.50854	12.0789	10.4666	8.41289	6.65556	11.0503	3.17121	6.36337	6.78225	10.7137	7.09633	7.25047	9.09835	9.96047	10.6221	8.31719	8.38562	9.16606	13.6394	13.9639	11.5249	6.89794
91	ENSMUSG00000000708	Kat2b	21.435	33.9188	29.9528	32.3577	38.2296	30.8619	32.4028	20.2765	17.317	24.7386	30.6566	33.5044	20.5946	29.174	29.8807	31.3563	29.2903	30.0541	25.3085	26.9949	33.5556	21.622	24.3081	21.8673	29.8557	16.1068	20.4825	26.7871	19.2917	21.4952	16.8786	22.5231	22.3908	24.5	22.6279	21.3289	22.1604	26.1338
92	ENSMUSG00000000711	Rab5b	30.6287	31.4402	37.3673	50.2118	39.1954	44.1268	25.9775	48.2394	51.7184	31.2529	42.4237	44.9372	49.6535	37.8913	42.1534	39.7413	27.9408	53.67	57.6915	41.7236	41.0685	47.7212	22.9998	43.8102	31.1724	54.4315	42.9853	42.423	50.4701	45.8595	59.6621	44.6761	42.9042	55.3536	59.8278	59.1676	54.2396	32.7314
93	ENSMUSG00000000724	Cryba1	2.16261	2.11971	1.72661	1.77586	2.07898	2.12589	2.25873	1.79604	1.51129	1.5139	2.35813	2.60892	0.605361	1.59467	1.92366	2.58922	2.4615	2.04078	1.97179	2.23597	2.70361	2.51616	2.34741	1.95801	1.94426	1.44359	2.49016	2.85818	2.22145	1.83682	1.72549	1.78396	2.311	2.66881	2.2207	1.89526	2.0328	2.28216
94	ENSMUSG00000000731	Aire	6.67041	6.24345	7.88711	7.13623	5.71003	4.91995	3.63451	4.64685	5.90667	4.33114	5.28019	4.90702	9.34245	8.96888	8.52239	6.87621	4.44511	4.35016	4.80662	7.75911	6.52467	8.25945	4.79196	4.19057	7.37453	6.56496	4.97964	4.65578	4.75147	7.13347	9.52914	9.32234	5.1289	6.35546	4.46744	4.5717	8.79744	10.2224
95	ENSMUSG00000000732	Icosl	65.1543	57.8334	79.786	98.1087	64.1894	73.5623	36.6999	92.0134	94.3012	47.7617	70.8696	74.2123	115.29	76.5789	82.597	79.4334	58.622	125.229	136.928	86.7606	91.347	123.74	41.0759	88.0068	59.9374	146.149	93.1175	85.1746	122.781	115.79	162.743	120.962	103.814	140.961	176.957	166.014	137.568	75.0419
96	ENSMUSG00000000738	Spg7	23.9005	30.3987	41.4705	49.5507	33.8163	36.7994	19.1492	27.925	33.8261	26.3278	36.9394	37.2196	29.3753	24.9396	41.3636	38.3487	25.9831	27.4049	39.3188	37.4076	34.0001	45.4991	24.0633	39.2468	57.7942	41.9058	31.8304	42.414	46.5986	44.0849	40.2312	39.643	37.7302	50.2774	39.5291	48.0461	36.2641	25.9149
97	ENSMUSG00000000739	Sult5a1	21.4031	25.2754	39.4127	35.2091	22.8716	26.7229	28.9339	18.8528	37.7858	14.3839	18.35	25.5587	11.8522	12.0197	14.2364	15.179	12.2536	13.0776	11.8643	20.8862	23.5865	30.9111	12.8934	14.7181	14.096	20.9259	11.9902	13.8495	12.6214	14.6292	12.1331	14.4527	13.7835	13.2745	15.2456	13.3239	14.6302	14.7354
98	ENSMUSG00000000740	Rpl13	2221.17	2127.94	2601.76	2730.98	2557.51	2473.96	1935.88	1826.73	2199.31	2358.73	2664.43	2550.7	2047.38	2312.28	2780.64	2681.7	2035.32	1964.45	2526.58	2638.25	2187.84	2575.01	2175.91	2192.44	3017.86	2588.99	2279.98	2599.92	2647.57	3025.25	2357.68	2665.03	2571.52	2779.52	2671.61	2869.36	2728.21	2023.39
99	ENSMUSG00000000743	Chmp1a	51.4709	51.0905	61.2863	81.1189	53.8532	69.2267	38.9611	70.2146	82.8815	50.5956	73.1421	68.5777	74.807	60.6836	71.0373	70.1627	37.1295	70.2868	82.9701	51.1534	54.8513	74.3771	29.7651	55.9591	50.0138	94.0149	54.9578	55.7108	75.9384	72.0941	82.92	66.5593	63.9056	77.0689	89.1124	90.8968	67.3412	37.3652
100	ENSMUSG00000000751	Rpa1	28.1253	12.0837	18.1962	27.744	16.7041	30.5242	12.0447	55.8164	41.0983	14.9928	25.9043	25.7802	69.0662	40.7522	22.5812	23.3955	14.6296	54.3741	56.7739	17.6928	19.736	28.0442	17.0674	33.0897	22.4813	72.1469	27.7048	31.0141	57.6556	35.1902	67.1312	27.3233	23.1518	34.9168	59.0201	46.204	35.8924	18.107
101	ENSMUSG00000000753	Serpinf1	8.48486	6.97148	10.4132	12.4251	9.58463	9.17112	7.07904	8.02072	12.1483	4.34871	8.13163	8.23913	5.49937	3.49742	4.92054	5.11167	6.12461	12.6025	16.8262	8.23578	7.48848	10.7813	2.61364	6.53918	6.78821	11.1344	6.93682	6.23547	7.72202	7.8852	5.07362	3.62226	11.8953	13.4296	15.2555	19.2704	3.89019	2.81114
102	ENSMUSG00000000759	Tubgcp3	13.72	8.6059	10.451	14.639	10.1842	14.5437	7.98006	18.9185	19.185	8.42039	12.9921	12.0702	25.055	17.1155	10.3053	13.302	8.44316	25.4465	25.1373	12.6723	10.735	15.6708	9.41388	13.1651	9.20622	22.2434	11.7116	13.5238	18.4145	14.5079	23.3063	14.2285	13.5538	18.3393	24.9282	20.7257	17.2351	10.0251
103	ENSMUSG00000000766	Oprm1	0.792773	1.13594	0.556106	1.05707	0.901813	1.00364	1.0383	0.554861	0.674431	1.61078	0.936579	0.783131	0.761015	1.27242	1.85244	1.38823	1.70678	1.57906	1.19667	0.843511	1.85875	1.22215	0.766331	1.10554	1.32478	0.878492	0.945544	1.03778	0.864662	1.27989	0.896809	1.39066	1.07992	1.55997	1.31837	1.49456	1.1988	1.51884
104	ENSMUSG00000000776	Polr3d	23.3617	19.6041	8.45415	10.3409	15.4345	11.0791	22.0495	17.9177	14.3985	18.4925	12.4817	11.5899	13.0844	20.7596	13.9864	12.6255	29.8039	19.9312	15.5144	14.1728	13.1352	11.001	17.5747	11.719	11.3306	14.9687	9.10404	15.7402	11.2934	11.2531	14.2755	22.1201	18.4281	13.7538	11.226	12.4843	14.7249	32.6668
105	ENSMUSG00000000782	Tcf7	99.163	59.3022	71.8352	93.3837	73.4791	104.597	46.9757	127.197	114.541	61.7577	96.1236	77.9821	173.478	125.297	114.495	109.33	65.4071	192.954	201.091	56.4243	64.0301	78.9662	43.6433	83.3051	61.3368	135.574	55.6134	81.8304	117.455	94.5759	138.46	87.5918	88.0205	121.135	174.532	142.515	110.915	60.7365
106	ENSMUSG00000000787	Ddx3x	82.6876	93.1189	63.9077	81.9315	77.1519	90.4409	64.6038	107.218	111.862	97.0261	116.734	107.27	127.006	99.0044	107.326	95.6878	121.643	185.507	166.073	113.167	120.601	126.232	73.6716	107.715	80.3223	109.396	89.3348	115.97	128.172	106.808	142.055	129.164	116.816	122.763	147.268	127.525	136.582	118.652
107	ENSMUSG00000000791	Il12rb1	2.51111	3.94589	3.16021	4.3627	3.62393	2.81749	3.05841	2.97462	3.39267	3.16656	4.34295	2.93682	3.35553	3.81211	2.41633	2.93391	4.81407	6.06566	6.06932	4.80122	5.31029	2.93136	3.61168	5.07786	2.89672	5.20461	4.30783	5.18907	4.32352	5.20724	3.76324	3.34947	4.2531	5.35535	7.06341	4.94031	2.70509	4.87974
108	ENSMUSG00000000804	Usp32	5.56007	10.3291	8.69395	7.98981	11.0895	8.40948	6.84452	7.00733	7.17394	8.86713	10.5473	9.88245	6.65518	6.63813	10.3109	8.59826	7.47966	7.90852	9.4336	9.65144	11.2406	9.29908	7.43841	10.2321	8.05709	7.47149	6.87876	8.27343	7.36279	7.40502	9.37374	14.1661	11.0704	11.9291	10.426	9.8839	10.365	9.7141
109	ENSMUSG00000000805	Car4	1.12719	1.35425	2.29053	51.4575	3.61233	1.29872	1.00819	2.17111	1.80772	0.68326	1.67982	1.37425	0.841129	0.578811	0.69411	0.320208	0.112027	0.634633	0.107742	0.542817	1.03172	1.6889	0.38181	1.16835	0.681363	0.531925	0.954639	0.741022	0.611838	1.00415	1.10411	0.335749	0.402705	0.462476	0.758098	0.350939	1.34525	0.260336
110	ENSMUSG00000000811	Txnrd3	1.80977	1.72889	1.94239	3.13189	1.885	2.37133	1.45292	3.65203	3.34543	1.87995	2.50017	2.06457	3.72351	2.53587	2.69739	2.04801	1.432	3.71905	3.71912	2.59499	2.51719	3.68609	0.827799	1.92145	1.99976	4.01132	1.74181	2.66172	3.19548	2.94828	4.01357	2.56135	3.13699	2.70252	4.10787	4.3933	3.08398	2.00242
111	ENSMUSG00000000823	Zfp512b	18.0053	12.9841	14.8754	14.8357	15.8169	17.0257	15.5421	13.1032	12.6619	17.0882	16.5584	16.2768	16.3053	15.9541	10.3297	12.9266	18.0138	19.3908	18.6803	17.0452	16.0197	13.5703	12.4985	14.6115	13.8129	17.8461	13.7433	16.8181	16.6945	16.5934	15.7073	16.1173	15.4655	21.8738	22.0171	16.1772	15.6104	15.4231
112	ENSMUSG00000000826	Dnajc5	136.197	161.868	141.85	149.229	148.322	152.347	139.696	141.245	151.521	184.209	176.869	168.518	144.2	158.732	174.839	161.882	176.998	184.302	173.824	176.967	182.181	166.526	145.528	148.151	149.093	145.78	144.425	172.06	162.398	162.526	163.334	188.024	196.632	176.236	178.797	164.8	181.097	176.899
113	ENSMUSG00000000827	Tpd52l2	20.2929	16.9562	27.6986	29.4476	24.0374	28.0363	15.5975	23.6698	32.3394	20.437	23.9399	28.3957	26.9305	21.1833	23.3085	22.4206	13.2826	27.4941	29.539	20.6328	18.4328	24.5077	16.7657	25.393	23.7847	34.1748	24.8886	26.667	31.277	31.8075	28.8507	22.7852	23.2881	27.8344	35.7639	34.1768	27.2364	12.1522
114	ENSMUSG00000000838	Fmr1	16.4638	21.2263	13.2839	12.3159	12.8184	13.8325	17.3418	16.2227	12.1371	21.0152	19.4315	14.5494	18.4892	21.5405	17.2738	17.5482	24.4912	23.9471	21.4194	18.6182	18.9752	15.2062	19.1668	17.2505	13.6868	16.6073	14.6022	21.998	18.6923	17.4817	19.4021	23.1858	21.3388	18.7801	17.3072	15.9706	19.4175	24.246
115	ENSMUSG00000000861	Bcl11a	99.6235	145.037	104.388	137.059	122.055	121.7	93.2617	97.4659	96.3606	167.863	179.555	176.132	170.447	156.092	183.054	183.61	169.269	180.259	168.778	215.677	244.34	231.625	140.843	195.909	172.73	174.692	196.99	215.094	224.898	194.424	216.198	267.828	250.739	230.693	220.016	222.144	235.576	223.335
116	ENSMUSG00000000876	Pxmp4	136.739	126.605	93.0642	91.9273	121.384	101.252	165.871	131.494	85.2039	126.412	89.8622	100.56	77.5117	107.561	86.4453	88.0883	113.306	84.8156	64.9177	108.499	115.623	80.1423	108.147	67.6351	80.617	65.227	68.1667	80.8944	62.1678	71.2878	63.3595	85.2696	88.196	66.6905	63.5062	63.2577	66.7347	117.006
117	ENSMUSG00000000881	Dlg3	8.75134	9.43797	10.812	14.79	8.38332	10.4347	8.52911	8.54257	10.6503	8.70745	11.2512	9.46143	9.18336	6.66598	9.61745	7.96574	4.56463	8.86038	9.14474	10.2358	10.4142	11.5009	8.15854	9.93488	9.12771	14.3925	9.85906	10.6082	12.6174	11.4016	11.9249	8.94259	8.19455	10.1621	11.5066	9.62597	10.9482	6.67791
118	ENSMUSG00000000884	Gnb1l	2.63111	2.36519	3.17085	3.04214	3.49406	3.69449	1.41214	3.8013	3.83362	3.0078	3.69542	2.46699	4.31634	2.80167	3.31908	3.63847	1.65666	3.38392	4.23692	2.84809	2.0462	3.97791	2.3393	3.5399	3.54384	3.5186	3.51252	2.56739	4.43799	3.88255	3.76872	4.49082	2.97977	4.74903	3.57854	5.90029	3.02515	1.88309
119	ENSMUSG00000000901	Mmp11	3.5648	4.5157	3.09443	3.30125	2.27676	3.43744	1.8893	1.33802	2.38807	2.60973	3.78748	3.41128	3.0976	1.80052	3.38683	3.65061	2.01782	2.02805	3.1102	1.59672	3.73895	4.49264	1.18135	1.78723	1.85862	3.03161	1.01149	3.75696	2.68258	3.97067	3.07016	2.25325	2.2002	4.7302	4.59749	2.9055	4.35977	1.73687
120	ENSMUSG00000000902	Smarcb1	216.248	147.291	124.535	140.035	143.014	146.131	214.315	197.765	158.2	160.553	125.076	133.405	161.227	188.617	122.661	137.866	153.084	162.674	141.247	143.049	140.041	132.997	168.243	124.496	160.843	167.194	127.066	130.438	159.359	144.224	149.932	133.219	132.108	136.291	153.143	149.007	123.185	162.73
121	ENSMUSG00000000903	Vpreb3	13.143	18.302	21.8028	30.0989	20.2897	32.1018	15.5527	24.2595	18.2188	23.1772	36.3699	31.1324	27.9799	26.0705	29.8698	32.3725	12.2317	23.5366	22.9275	33.1082	31.8114	43.3857	25.2372	41.6416	38.5647	43.3759	50.9926	41.9752	49.2327	53.9206	36.7926	33.6711	30.5457	42.3464	35.4097	40.3155	34.0231	21.7635
122	ENSMUSG00000000915	Hip1r	127.325	112.72	119.448	151.226	115.394	144.248	96.5318	130.753	110.871	126.838	135.095	135.874	171.125	153.132	147.703	167.98	116.551	147.358	172.151	166.986	135.179	173.492	137.722	152.938	175.64	204.55	155.365	158.371	190.755	199.238	210.686	172.252	179.535	209.412	206.668	203.545	185.668	141.977
123	ENSMUSG00000000916	Nsun5	29.8996	37.6739	50.5401	52.7298	43.7025	45.0007	27.5465	34.1487	38.0649	39.2829	52.6312	47.0362	42.8713	34.4535	52.6101	49.8823	29.3527	34.8668	43.7588	50.3739	43.5955	51.9075	38.7516	54.8309	47.8668	53.6266	50.2959	51.2995	60.7895	62.4437	49.6359	53.4776	54.1531	61.7063	50.4418	59.5881	54.3294	36.639
124	ENSMUSG00000000934	Top1mt	9.38318	12.0474	13.3393	14.9605	13.1503	13.3535	12.044	11.1916	13.913	12.4734	13.2702	13.103	10.4624	10.0595	12.9679	12.7031	11.5006	12.94	13.6255	11.4058	9.46686	11.9007	10.5713	11.0707	12.0731	11.4917	9.42272	11.7806	12.8996	14.5651	11.4688	11.0461	13.7468	15.3398	13.3657	14.1389	11.3649	10.4014
125	ENSMUSG00000000948	Gm38393	3.5689	3.42951	2.86703	2.2895	3.43058	3.21641	4.81962	3.65319	2.1134	3.12847	3.49488	3.17105	2.36714	3.72073	2.65775	2.61479	4.16777	2.76295	2.59036	3.54926	3.35894	3.89705	2.90444	1.96163	2.17811	1.67371	2.32816	2.89128	2.42486	2.29738	1.60858	3.05566	2.7777	2.65385	2.13217	1.89558	2.59557	4.40521
126	ENSMUSG00000000957	Mmp14	94.2562	130.959	125.917	120.918	187.429	120.506	185.367	130.936	91.4082	83.0979	76.1514	98.6387	66.9729	77.3314	69.8039	66.0346	110.746	117.236	97.9725	87.7439	81.3176	68.7011	84.1889	60.8282	96.8485	72.2666	63.7808	79.6609	58.5021	56.277	68.354	58.3557	90.5669	77.0676	84.0207	83.5618	65.5893	104.156
127	ENSMUSG00000000958	Slc7a7	16.8611	12.3909	20.6979	23.2489	18.493	22.6153	13.1772	26.4575	33.0597	12.0054	21.1223	21.9591	22.5984	13.3834	13.8807	13.4646	11.3136	25.9452	23.6582	16.7611	14.296	20.3544	8.019	14.3941	15.0218	24.5535	15.7657	13.4243	19.0451	20.8452	25.4784	13.4142	13.2005	16.8486	21.9104	21.0574	15.0484	8.66228
128	ENSMUSG00000000959	Oxa1l	26.3854	39.207	44.3493	60.1976	43.334	45.8396	27.3606	33.8338	41.2599	38.3136	56.1906	48.2498	40.93	33.7002	48.0987	45.9635	29.5294	45.8129	50.9988	43.5684	46.3281	57.1894	32.6016	47.9252	45.0636	52.6673	47.3793	52.7836	53.7398	62.2212	50.3815	46.7089	51.7446	68.0733	58.4014	63.5941	49.3209	38.1095
129	ENSMUSG00000000976	Heatr6	127.283	117.277	94.6595	81.5425	109.817	92.0865	134.728	109.043	81.7418	137.979	99.3898	106.408	88.3586	133.203	109.909	112.621	151.519	109.964	99.4973	135.767	122.942	104.066	139.264	101.727	137.807	99.5735	102.154	135.484	105.936	118.014	107.857	139.215	152.561	127.57	107.594	112.634	112.736	183.926
130	ENSMUSG00000001016	Ilf2	160.528	168.276	131.279	149.887	145.709	145.829	169.659	149.299	134.603	173.252	152.675	159.74	139.893	168.529	169.874	159.081	182.994	158.834	149.894	158.775	159.488	147.18	163.233	141.419	149.329	139.536	153.831	166.584	150.833	149.473	149.069	175.152	163.548	159.031	143.932	139.525	161.986	194.759
131	ENSMUSG00000001017	Chtop	67.2178	45.1578	67.3872	81.7868	60.823	79.649	40.532	102.056	91.1517	47.3332	72.7833	63.4805	110.417	74.9524	68.4227	69.772	46.2171	108.72	113.551	74.447	63.3451	90.1438	54.1448	78.2067	74.7069	123.078	86.0332	77.8203	117.372	98.9017	126.25	78.4611	74.358	102.883	126.39	117.018	99.5203	49.6567
132	ENSMUSG00000001018	Snapin	9.31852	2.8535	5.02016	7.96726	4.77729	7.30445	3.13953	20.9211	13.7299	3.29492	5.29058	6.31231	19.3035	7.58478	4.62873	5.36711	3.06033	18.1955	14.9631	4.25373	4.64149	7.45286	3.05444	5.86647	3.4745	15.3039	5.19913	5.05004	11.135	7.87082	18.78	5.19504	6.62488	9.90625	16.9262	13.2795	9.25582	3.84289
133	ENSMUSG00000001020	S100a4	47.6191	34.9824	59.5194	71.8511	31.1419	28.8795	20.5385	25.5666	42.5267	17.4537	27.7732	36.7633	45.4778	40.6369	63.3618	59.9995	104.16	115.816	169.158	43.6968	46.4821	61.8591	18.1198	23.0035	27.2667	35.5789	24.1738	30.9533	32.1389	35.2331	57.3244	63.4227	134.766	137.39	155.131	242.086	55.589	32.9987
134	ENSMUSG00000001025	S100a6	27.5066	28.4464	36.5266	187.024	32.4738	30.2674	22.3531	27.1666	34.149	19.9012	35.1665	34.9742	33.4157	26.8916	46.0845	46.971	64.2987	84.8744	92.5411	34.548	30.5739	41.4647	17.147	23.8847	25.109	27.3937	24.5919	26.5811	28.1239	32.172	39.1967	40.2561	105.285	90.2391	102.665	153.1	38.4734	25.1931
135	ENSMUSG00000001027	Scn4a	6.23017	4.31655	5.65884	5.97395	7.48158	8.96881	3.61509	14.7977	6.36339	9.47881	10.9717	8.66717	10.1014	7.15282	6.4566	7.15946	3.79871	6.28775	8.41772	10.0351	7.04749	9.24807	12.6614	17.695	18.1225	17.1416	18.1619	15.6759	30.7719	18.0826	16.4445	7.72024	8.08406	8.04989	10.5167	8.58812	13.2274	5.6274
136	ENSMUSG00000001029	Icam2	43.7499	39.2034	50.0929	56.3921	44.9715	54.1187	35.7415	54.3028	56.1238	45.4435	58.5123	60.3831	53.2347	44.0317	53.4242	52.8292	30.3705	42.0706	62.3323	56.3811	47.5903	61.058	38.9968	54.7669	55.0873	74.0518	56.4447	57.8221	74.8295	75.5189	57.9645	48.0481	55.839	70.7195	68.9056	67.7464	55.0718	31.5531
137	ENSMUSG00000001034	Mapk7	9.15303	7.61814	10.627	14.6677	9.09787	11.1188	6.01816	14.7399	17.8019	5.68776	10.5167	9.47573	15.5852	8.58521	8.87254	9.3623	6.73305	15.2434	16.6079	9.18598	9.6734	13.6506	7.42015	12.2436	10.3387	21.0198	12.4681	11.9772	15.9423	14.208	18.0543	10.6521	12.4172	17.6283	22.7574	19.0509	15.6476	7.01204
138	ENSMUSG00000001036	Epn2	7.51962	4.61932	8.16688	7.75792	7.918	7.55513	3.64887	10.7326	10.8521	2.84131	6.95442	10.2579	6.47688	4.96887	5.24723	4.03353	2.22046	8.54517	5.56938	7.03497	5.96764	8.20399	3.58581	6.94382	6.20528	11.1794	6.80992	4.26312	8.8341	8.06172	9.48848	5.02824	5.32985	6.88012	9.66371	6.98226	6.75459	3.61826
139	ENSMUSG00000001039	B9d1	1.27514	1.31306	2.6002	3.08884	2.6654	3.71549	1.06413	1.98168	1.56538	1.78184	3.03574	3.15966	2.21625	1.53783	2.29917	1.44545	0.620242	1.77364	1.84388	1.66246	1.70899	2.30562	0.625781	1.19287	1.22838	2.46072	1.82928	1.40368	1.85207	2.36896	2.03485	1.13144	1.02701	1.63512	1.77545	2.08629	1.2423	0.58139
140	ENSMUSG00000001052	Sec24b	20.922	11.2745	9.82589	10.2303	7.52204	9.14124	7.75334	24.8977	21.5154	9.2041	10.3392	6.88898	22.934	15.841	7.00053	6.86089	9.21984	24.1775	23.1963	11.4556	10.593	11.393	8.58756	12.1343	10.2912	27.0509	15.6933	11.2207	19.3918	17.9667	28.5137	13.8058	13.0216	17.465	27.8419	20.9693	20.9846	14.0321
141	ENSMUSG00000001053	N4bp3	15.83	14.4741	23.8343	22.6653	21.8928	24.029	15.9405	23.5391	22.7226	15.4566	19.0322	22.5021	15.8879	16.6212	16.2232	17.1382	9.95329	16.9016	18.6831	19.8159	15.5235	19.5181	12.5308	17.2486	21.4686	24.9354	17.731	17.4319	23.0265	25.4543	25.6844	18.7025	20.3311	23.7559	24.1483	24.983	22.5601	12.5863
142	ENSMUSG00000001054	Rmnd5b	10.3726	8.85761	15.4885	18.7779	13.0579	17.0154	8.76069	21.2379	19.386	8.75595	14.7905	15.9569	21.1569	16.9936	13.4452	15.7369	6.90057	20.9276	24.2057	15.5382	11.424	17.4197	7.34869	15.4124	13.528	27.559	15.3407	11.5094	25.5874	21.3935	26.0731	14.9042	15.7278	21.0623	32.1812	26.634	18.7635	11.2501
143	ENSMUSG00000001056	Nhp2	80.1624	89.0881	113.831	117.269	118.637	109.337	88.3366	71.742	82.4127	100.934	136.129	117.096	88.9131	98.506	119.076	122.269	91.3457	91.5299	111.191	99.0011	88.9779	105.738	101.286	121.34	155.697	118.158	111.996	132.854	141.508	142.364	94.2845	100.171	97.7786	112.18	98.4671	115.384	103.09	69.8826
144	ENSMUSG00000001062	Vps9d1	39.7701	40.8048	38.4959	35.9513	42.2724	38.6305	44.7476	41.2366	40.7967	45.1677	32.7242	37.5268	35.2141	40.8254	40.2659	33.5318	35.5872	35.2759	32.6261	40.2852	38.55	32.3024	29.2857	25.6627	27.3259	33.7327	26.5463	32.3898	29.2053	29.1043	30.2916	34.2026	35.1765	34.6428	33.7392	29.7852	30.9689	39.5228
145	ENSMUSG00000001065	Zfp276	12.0909	11.6339	13.9968	15.262	11.9458	13.7107	10.6988	18.0866	14.9234	10.2845	12.456	12.3322	18.4085	12.1972	12.2267	10.6325	9.78143	20.188	21.8597	12.6287	16.444	13.6077	11.3331	13.2407	15.2323	24.0184	14.5911	14.0589	20.0421	15.8806	19.5852	11.8815	12.5908	18.1179	24.4538	17.7015	17.4282	8.80772
146	ENSMUSG00000001082	Mfsd10	18.4327	18.0969	24.8616	30.9545	23.0329	24.5446	12.4178	18.7121	21.252	16.265	27.6975	21.8899	23.4573	18.6939	20.9443	22.446	13.371	23.0315	25.6632	21.5162	20.8119	29.2619	13.8019	23.9498	24.0982	29.0765	21.4018	19.8028	29.2664	29.2148	22.7782	19.3471	23.7831	33.3474	32.0453	37.3964	25.1865	13.5487
147	ENSMUSG00000001089	Luzp1	30.2362	41.752	30.8345	32.826	36.8845	27.9603	32.5196	21.2713	30.3652	33.8686	28.0674	31.5486	17.1343	25.0836	28.0323	23.3056	31.613	24.4992	22.668	34.3567	27.2966	26.7046	28.0604	21.9481	26.5515	18.843	21.2617	28.6583	18.9791	19.1616	20.6696	27.076	33.0622	22.438	20.7245	19.6164	26.6277	33.4639
148	ENSMUSG00000001098	Kctd10	39.8717	18.1102	35.7556	47.4826	31.3504	40.0195	18.6479	57.0969	65.1334	22.8734	30.5278	33.9323	53.977	36.161	25.1514	26.7455	22.4051	55.6333	63.4028	28.1427	23.9605	33.2937	19.9944	33.0774	29.9115	67.0189	29.342	30.3829	52.0845	43.3186	63.5777	27.9787	28.3704	36.8549	70.5268	57.6194	40.2547	19.9682
149	ENSMUSG00000001100	Poldip2	15.7198	14.0404	15.901	20.8715	20.5806	17.3219	16.3078	18.9081	19.9992	15.8914	19.204	17.4053	19.9585	16.3819	16.4203	18.3031	16.1735	24.074	21.7323	15.7388	14.4946	16.7055	14.9886	16.6331	19.8828	22.1313	15.9552	20.2016	20.0038	19.235	21.9101	19.0893	16.5172	22.6555	21.7659	21.7826	18.8855	16.8596
150	ENSMUSG00000001105	Ift20	87.1759	118.707	92.4918	104.415	112.203	104.836	106.354	86.9013	101.645	110.315	116.47	111.531	78.4762	104.044	112.39	98.149	106.273	94.1306	95.4054	110.454	102.872	101.117	83.6519	93.3389	101.767	88.8286	93.1012	103.864	97.1048	101.571	91.7498	98.6038	97.9277	95.7111	88.0069	92.6351	101.971	92.3011
151	ENSMUSG00000001119	Col6a1	23.565	16.9089	26.1514	35.0825	19.9788	26.6854	15.2966	42.2404	42.74	18.0743	25.8833	27.1139	29.9604	19.3857	18.4311	16.0332	23.397	57.0445	57.0011	20.7553	14.9931	21.3687	7.72311	21.49	13.8989	35.3246	17.671	20.8967	26.6681	24.4532	33.293	18.7583	28.8188	29.9587	45.0768	48.0224	23.9486	11.7647
152	ENSMUSG00000001120	Pcbp3	3.14819	2.9896	3.0333	4.13974	2.54562	3.53686	2.65707	3.759	3.9657	2.67444	3.28667	4.01098	4.04318	3.17525	3.30248	2.26721	3.62633	4.88878	4.92131	3.25293	3.73533	3.80796	1.95704	2.79509	2.41552	4.58906	3.24129	2.61589	3.28694	3.42711	4.82732	4.24886	5.37787	3.76191	5.43344	5.27826	5.08849	3.09357
153	ENSMUSG00000001123	Lgals9	33.0288	28.9742	42.5535	50.094	41.9528	40.0432	23.4039	55.9782	58.6598	27.8688	47.7395	50.5919	67.383	41.9558	45.6215	60.5456	26.2931	65.5978	70.9495	34.6741	32.5031	43.7198	15.147	36.6446	25.7382	76.1138	33.53	38.6818	53.3188	50.8469	52.5676	35.2773	44.0321	63.0574	68.6499	71.4534	48.7308	20.088
154	ENSMUSG00000001127	Araf	95.3333	101.948	107.812	127.093	110.271	110.441	94.2943	111.483	110.059	80.321	106.141	110.695	110.759	100.958	112.798	105.625	98.7828	107.346	123.469	111.762	104.605	125.264	89.3954	110.361	109.173	141.221	110.892	108.918	124.831	115.301	126.953	117.33	113.145	148.86	151.667	161.959	118.28	94.1967
155	ENSMUSG00000001128	Cfp	190.083	187.163	215.198	207.165	234.362	224.803	196.25	185.935	258.881	168.979	222.437	248.675	153.862	160.52	196.451	172.9	156.879	186.834	230.853	196.465	154.937	216.105	119.832	130.243	163.699	187.178	140.45	152.294	155.133	183.951	154.364	114.649	189.039	179.862	175.296	218.738	140.01	98.9024
156	ENSMUSG00000001131	Timp1	4.90017	4.5308	3.76459	5.92353	5.73429	5.54133	4.39594	4.42055	6.04448	4.86611	4.93549	4.95897	2.78775	2.87973	3.67673	3.42641	6.68927	33.3459	5.30986	3.15906	1.66033	3.1531	2.31384	3.91234	3.1447	3.85732	3.53097	4.29784	3.26447	4.68505	2.94615	3.15554	3.17758	2.33932	2.53186	5.58742	2.1017	2.34368
157	ENSMUSG00000001134	Uxt	8.42797	9.5802	12.8795	16.49	13.0085	16.7534	9.25605	12.6758	11.5812	11.1476	16.4151	16.9416	13.2986	12.2031	13.6368	17.4227	7.07658	11.1477	12.8759	11.7732	13.1796	17.453	9.5383	13.75	15.5587	14.485	12.9555	13.9762	16.5937	16.4977	12.6799	11.8203	11.0311	15.7424	16.022	14.4244	13.0708	6.91286
158	ENSMUSG00000001138	Cnnm3	15.1364	14.3882	16.6318	19.4419	15.0121	16.4073	13.1284	16.7188	17.0258	16.4167	20.4353	15.5747	16.9003	15.232	14.9261	19.1705	15.2997	19.4375	19.6059	15.5587	15.592	19.4419	12.3022	17.3532	17.8438	20.5058	16.5256	17.4102	20.7815	20.2627	21.3097	17.6058	20.0025	21.2523	25.3226	22.2568	20.5172	13.267
159	ENSMUSG00000001143	Lman2l	61.4113	62.5918	57.7007	51.8883	68.5313	55.7858	65.4747	60.0751	56.3944	56.5024	51.9801	54.2978	48.1996	62.7263	55.5519	52.6112	65.1104	47.6344	48.3151	87.592	62.4587	58.2245	79.3369	51.79	67.4799	52.6542	68.8994	64.2494	57.7484	54.6548	56.3186	70.4056	67.715	57.246	50.0886	50.8062	81.0925	74.6942
160	ENSMUSG00000001150	Mcm3ap	21.0681	25.0297	33.4859	34.6534	27.8348	31.0047	20.7155	22.869	29.6925	24.9881	35.7197	28.6803	25.3075	22.7165	30.6679	32.554	21.1599	24.5861	36.9369	30.7666	25.927	36.3504	27.0433	27.6786	32.154	34.7145	29.009	33.7226	35.1324	37.705	32.007	34.2973	34.0441	38.5127	33.6092	35.4785	31.9153	25.1118
161	ENSMUSG00000001151	Pcnt	76.4192	93.3852	74.1629	70.8378	79.9976	73.0788	82.2749	68.8916	76.2034	98.6757	86.3931	86.9135	83.784	97.7883	92.4127	87.0713	91.8241	87.8034	89.716	86.3552	83.1302	76.3071	76.203	80.519	81.0395	87.4799	72.9637	96.955	92.5061	82.2017	95.6504	103.072	101.116	90.7008	94.0079	87.9465	95.6923	105.09
162	ENSMUSG00000001156	Mxd1	45.3284	52.3036	45.5552	52.3552	39.437	40.0792	46.2816	42.3209	49.2558	35.5089	45.6663	47.5523	34.1943	36.6741	47.8423	34.2667	51.2623	48.0752	46.5235	42.6218	41.2675	45.9602	28.3149	26.0164	28.8358	34.3478	21.0237	33.31	27.6145	31.6458	47.2514	48.821	36.258	34.0551	36.5382	35.4418	55.0547	53.417
163	ENSMUSG00000001157	Gmcl1	27.5506	30.8135	21.3916	22.7152	21.2957	22.5555	28.2004	24.5246	22.8422	28.3424	27.1783	24.0505	24.6813	27.1247	27.562	26.1936	28.1631	29.8509	26.1213	28.3515	32.0114	23.9059	26.2661	24.9758	25.7752	23.1174	26.6434	24.217	26.6316	22.2343	28.4032	28.5697	36.3088	29.9692	31.6014	26.6693	32.3452	33.7822
164	ENSMUSG00000001158	Snrnp27	211.232	206.502	165.682	152.108	197.631	173.434	221.921	165.233	169.687	237.917	194.899	182.055	134.697	215.37	193.548	181.432	219.716	161.703	149.101	200.474	173.963	169.172	200.38	162.452	181.11	149.159	153.121	198.99	151.891	183.071	160.908	209.108	205.791	151.897	133.101	127.423	190.397	224.86
165	ENSMUSG00000001166	Oas1c	11.6989	13.9085	15.2562	16.9155	15.7974	14.0673	11.6415	13.3702	12.4888	14.3229	17.3066	16.4563	18.6196	15.1516	19.3795	25.5278	16.0513	15.1367	22.2175	14.7501	14.4627	16.0085	9.47197	13.8121	15.0146	18.2193	13.4367	16.8168	16.7044	18.407	14.9302	17.2073	21.0823	25.5846	22.6079	21.6594	15.3141	11.8353
166	ENSMUSG00000001173	Ocrl	9.16202	13.0471	17.5738	18.9078	15.7922	13.5438	16.0986	11.9301	11.3532	10.2653	14.1995	19.0883	11.1595	12.4486	12.9286	14.5346	16.7721	16.8783	12.651	18.9656	17.2006	17.6459	15.6876	14.212	10.5155	13.2028	12.2178	17.3319	15.7897	13.8793	14.6693	17.9743	15.6187	18.6835	16.7728	16.5976	14.194	16.2671
167	ENSMUSG00000001175	Calm1	627	775.314	561.893	567.715	555.206	586.835	477.058	491.534	652.745	674.093	783.692	699.524	591.955	586.215	757.175	644.637	796.616	827.349	800.071	827.479	715.726	658.254	663.526	636.352	747.545	652.347	631.683	803.113	731.799	696.098	874.712	824.452	784.191	700.183	714.658	753.184	909.117	702.426
168	ENSMUSG00000001211	Agpat3	56.6577	55.0932	76.2132	74.8356	76.496	73.389	56.9141	65.3562	72.1257	57.3593	71.0471	68.2944	55.249	48.6212	61.9227	61.7205	34.3156	49.3017	56.5522	72.1515	50.7577	66.7482	47.1835	61.8044	69.531	78.0855	54.8789	59.0006	65.7475	70.7897	61.4247	52.0106	51.5839	68.5664	61.8692	59.1484	56.8509	33.9985
169	ENSMUSG00000001225	Slc26a3	4.62233	5.90871	3.58454	54.4711	4.95558	4.44015	4.64379	2.74033	3.4277	5.33392	5.24183	4.26152	3.74111	3.82683	6.2153	5.27533	5.54288	6.04574	4.69762	5.80098	6.27222	5.40673	4.84312	4.03567	3.91077	3.91758	5.8929	5.13574	4.64366	5.35127	4.76754	5.73008	7.4635	6.02401	5.52543	5.89984	5.01578	6.17536
170	ENSMUSG00000001227	Sema6b	23.0199	22.0193	25.5689	24.5315	23.5139	24.3513	24.5928	26.5957	37.9926	19.2259	24.0959	26.2334	13.6537	13.6575	13.4299	11.6666	12.3395	16.7973	15.3969	21.4682	15.6587	23.3638	10.4124	15.9083	17.3513	23.9428	12.6531	14.6749	13.7649	21.4733	13.2772	10.2008	16.4684	16.304	16.7581	19.9068	11.0866	7.48716
171	ENSMUSG00000001228	Uhrf1	13.7547	13.3678	13.1711	16.2562	17.3261	23.6026	11.4753	21.0607	17.8963	15.8717	25.6785	20.9134	35.2459	24.4166	22.5549	23.1563	13.2785	26.8047	24.0013	16.2075	15.4302	22.4834	19.0226	31.1582	27.2833	40.0936	29.6238	27.2714	41.7501	26.6984	35.1426	14.4771	14.5014	16.5511	24.6479	19.6148	22.9591	14.2312
172	ENSMUSG00000001229	Dpp9	23.1581	18.4538	22.1328	26.7534	21.1441	28.0324	15.3116	33.3565	31.5877	19.3483	21.5293	22.38	34.4722	24.2813	22.3941	23.6331	13.9982	36.5916	36.4565	19.6071	22.5739	22.9122	15.4524	21.8107	17.9637	40.6515	22.5271	21.7567	29.8092	27.7209	37.3764	19.6352	19.3093	23.83	37.9446	29.5903	25.7395	13.9534
173	ENSMUSG00000001240	Ramp2	46.0215	73.8333	92.0262	87.6046	96.7531	81.6907	71.8496	65.5313	100.679	68.5195	86.3121	111.519	29.9956	30.619	43.4735	46.3111	22.7845	26.0555	34.4303	58.8674	50.8141	77.9128	21.1416	44.5986	38.9925	60.7317	43.7636	50.1815	40.4615	61.3719	37.8688	26.4695	36.6095	44.036	39.1351	49.4411	32.2582	19.8019
174	ENSMUSG00000001247	Lsr	11.7401	7.85086	6.77139	17.6928	6.72079	6.50356	8.62118	8.01017	9.44677	7.97924	5.82438	6.49674	6.14586	7.17224	7.95046	7.89238	13.2792	8.77088	9.42142	8.58452	6.5056	7.36149	5.31504	4.66365	4.68653	6.18283	4.30715	4.77525	3.7221	6.29865	7.02728	7.96771	10.4388	5.83253	7.50513	8.48274	6.94611	7.69969
175	ENSMUSG00000001248	Gramd1a	138.782	178.266	251.724	268.395	234.546	229.772	134.09	134.476	184.504	174.757	237.196	184.866	182.826	163.862	249.07	215.888	149.133	148.79	217.58	222.861	188.602	230.308	161.555	218.316	235.328	240.566	211.922	259.244	238.779	284.95	206.013	237.167	267.589	329.713	271.223	277.916	264.225	163.268
176	ENSMUSG00000001249	Hpn	2.52811	3.28222	4.96988	4.45879	3.35989	3.04135	4.61915	2.66278	4.05581	2.30414	4.34765	3.72953	2.61989	2.756	2.61562	2.62908	1.87797	2.40729	3.68026	3.29893	3.07557	3.65383	2.84957	1.50577	3.21217	2.81016	2.75789	2.00854	2.35548	3.55423	3.31511	1.69694	2.67973	2.17077	2.66997	3.07444	2.19657	1.48085
177	ENSMUSG00000001270	Ckb	60.0796	68.9005	91.5072	110.828	73.6769	63.6362	61.9893	50.9922	88.6768	38.8077	59.751	60.268	39.9168	37.4992	47.3882	38.1648	35.4999	32.6591	46.4908	64.6148	59.4309	68.9256	40.1589	42.7037	54.2331	54.6308	38.0454	41.6817	40.9451	48.6151	42.6038	39.387	48.0479	44.4484	51.2354	60.4374	45.2864	39.4381
178	ENSMUSG00000001280	Sp1	43.0253	55.1147	30.8541	39.1654	40.9548	34.9943	50.6233	37.7332	44.7813	65.8734	53.1921	47.5919	46.0645	54.4019	58.3764	49.2915	67.1145	54.896	48.2994	59.313	67.5397	57.4839	35.6492	47.3499	37.9605	40.2115	41.4739	55.7295	47.3801	50.7309	46.1547	67.5929	61.2099	52.5462	50.8675	43.4943	58.4142	69.4568
179	ENSMUSG00000001281	Itgb7	271.283	286.561	364.324	344.565	368.731	308.988	279.818	214.901	248.145	282.661	325.912	279.285	237.053	268.311	381.301	305.181	258.225	190.929	288.523	289.752	267.187	298.372	213.984	244.969	267.287	277.034	209.998	324.601	273.186	350.796	261.655	353.329	384.29	410.973	334.628	328.567	345.046	298.522
180	ENSMUSG00000001285	Myg1	32.695	31.0391	39.4711	45.3794	38.5845	40.2274	29.7711	35.3048	33.4532	28.6829	41.9396	41.0877	33.9188	33.437	40.994	41.0763	27.3973	30.286	39.3699	39.3842	29.6784	41.1831	33.0951	37.8322	51.4909	43.8386	35.2942	39.4938	40.1307	51.9121	40.361	36.8519	43.0264	46.2413	42.8827	46.717	38.6943	25.2504
181	ENSMUSG00000001288	Rarg	38.7419	43.9064	44.0953	42.0147	45.6736	36.5196	49.0523	27.7323	32.6091	33.4089	31.2801	28.9221	28.2951	29.8093	38.0866	27.9144	32.4636	26.2188	26.8413	31.1303	21.3284	24.7243	17.6515	16.0231	23.1815	28.8542	13.1902	28.0982	20.6775	32.3685	24.5311	30.24	35.8452	25.8699	28.8046	25.0799	22.8619	27.2033
182	ENSMUSG00000001289	Pfdn5	291.624	354.891	434.32	459.647	417.86	424.551	293.671	272.385	378.744	322.188	445.018	413.374	291.16	298.475	420.145	393.688	291.701	290.834	389.845	447.823	388.133	451.327	282.125	362.908	411.287	391.191	363.547	421.606	424.509	483.899	386.012	420.045	466.175	497.931	453.739	507.532	448.66	306.773
183	ENSMUSG00000001300	Efnb2	3.61091	1.27856	1.6719	3.53592	2.5229	1.93449	1.07666	4.70365	5.49137	0.917555	1.73431	2.14834	4.7523	2.08375	1.20543	2.04812	1.96491	4.7837	4.41546	1.97579	2.00205	2.75812	1.76067	2.10099	0.900098	2.77141	1.8043	1.3957	2.196	1.62831	5.11848	1.576	2.03128	2.63373	5.51147	3.72212	2.35632	1.01792
184	ENSMUSG00000001305	Rrp15	13.755	9.85274	10.4939	12.3967	9.53795	13.4931	9.13405	18.2807	16.1302	9.61868	11.5066	10.2276	18.2207	15.9549	11.7019	12.705	10.2026	20.1243	19.3585	11.9693	9.27984	12.8826	12.7555	14.888	16.1948	22.6099	15.0743	15.1027	20.4595	16.9739	19.8861	12.5892	15.0803	17.1698	18.2038	16.6456	15.9345	13.3747
185	ENSMUSG00000001313	Rnd2	1.06139	1.24246	1.66944	2.52571	1.49717	1.53735	1.60127	1.66492	2.16084	0.837734	1.29418	1.68204	0.942154	0.817644	1.0856	1.07847	0.945923	0.94302	1.68389	1.55315	1.50482	1.80985	1.18178	1.58818	1.77973	1.54657	1.24623	1.00708	1.73099	1.97677	1.52401	0.851116	1.15363	1.20604	2.04184	2.19922	1.18855	0.384691
186	ENSMUSG00000001323	Srr	13.9522	12.8829	9.7627	10.9925	10.8279	9.91951	12.203	8.77594	13.5767	16.0925	12.2998	12.8679	11.299	16.6641	11.9858	12.6833	14.2026	12.1398	9.94124	13.91	15.6003	12.6597	7.09092	10.7688	9.07227	8.63023	9.58314	11.7264	9.37647	10.9177	12.5431	13.7506	13.4395	12.1998	9.98931	12.3603	12.8216	15.9922
187	ENSMUSG00000001334	Fndc5	24.894	30.9988	25.283	28.9627	40.073	33.3125	43.3066	29.5609	30.8654	25.5685	31.31	32.9107	17.4984	19.0194	19.1501	18.4019	15.8728	10.1069	8.11565	31.866	34.5136	25.0987	50.3896	21.7942	30.93	19.8766	26.0302	26.1829	22.15	24.1594	20.5297	19.6743	7.58464	7.69989	7.63445	7.56793	25.6428	30.7841
188	ENSMUSG00000001348	Acp5	99.4221	86.0143	151.51	166.748	132.845	148.087	78.9143	157.015	160.627	89.739	137.522	144.235	144.876	119.408	136.2	121.606	54.6114	103.117	131.252	90.0046	91.5067	133.955	55.45	115.518	98.2062	179.773	100.536	112.946	149.532	153.651	145.275	109.313	86.3804	127.342	124.92	135.644	121.644	69.4467
189	ENSMUSG00000001349	Cnn1	2.5671	0.4164	0.979246	85.5532	0.711864	0.540501	0.960175	0.318185	1.52621	0.771445	0.51527	0.307684	0.215779	0.517082	0.188627	0.103816	0.0578891	0.513852	0.968546	0.36779	0.350094	0.268879	0.287878	0.704431	0.352922	0.347022	0.105176	0.276947	0.574485	0.391038	0.256755	0.260508	0.33389	0.424965	0.52833	1.01267	0.297811	0.833316
190	ENSMUSG00000001366	Fbxo9	8.75436	7.56656	10.8806	13.7368	9.11857	10.2111	7.99152	16.9155	16.3367	9.98382	11.4967	12.6772	17.7507	11.4989	11.432	11.8101	10.2011	22.679	23.1137	12.7596	11.7016	13.9759	7.76448	13.7913	10.9963	20.8466	12.5608	14.9103	17.4489	14.3397	19.0654	14.0765	15.1959	17.9411	26.3745	17.8826	18.8643	9.77228
191	ENSMUSG00000001376	Vps50	66.7207	64.7186	47.5184	49.2099	61.5245	50.8755	75.8155	56.592	39.5037	66.7955	43.5102	58.7245	45.2985	58.976	52.4267	55.3033	58.5623	62.603	42.7422	53.1693	75.2167	41.9331	64.4233	37.462	44.7477	30.0619	37.1642	42.8618	33.8441	32.7238	37.0329	42.7395	45.878	35.4716	36.3488	32.646	36.5861	64.6689
192	ENSMUSG00000001380	Hars1	32.1779	38.6139	37.3569	41.7441	37.7717	43.8338	28.7691	40.9566	44.6011	37.381	43.0048	46.4121	51.8842	45.1155	48.9608	48.2643	36.8168	51.5085	46.7828	41.9602	44.9023	43.8243	26.9111	39.9485	37.0141	49.5825	41.5461	41.9869	48.0795	48.6311	47.0921	36.4764	36.9049	46.8786	46.8746	44.5692	46.6761	37.9541
193	ENSMUSG00000001383	Zmat2	172.227	162.62	120.441	127.689	124.414	147.379	156.669	149.407	147.383	149.358	136.974	124.215	123.491	144.325	139.259	137.328	134.971	132.446	133.154	125.533	109.058	122.262	150.669	111.255	135.06	118.251	106.808	126.292	120.979	115.692	139.175	141.978	119.134	113.43	112.604	115.468	135.985	156.193
194	ENSMUSG00000001403	Ube2c	13.2379	11.9976	13.7775	17.0459	16.1528	19.7192	16.1076	19.7452	15.8066	15.4508	21.199	17.7162	19.6196	18.4694	16.6594	18.3626	9.82898	15.3866	16.1387	16.2454	13.9926	15.4464	16.9013	19.0137	19.146	23.8887	19.9325	18.7154	23.3851	18.9191	19.8786	12.2342	10.9109	12.5265	15.4937	13.9183	15.0655	12.5191
195	ENSMUSG00000001415	Smg5	118.439	136.903	108.53	123.462	139.279	119.588	139.455	101.547	87.2434	149.136	116.006	124.198	105.617	135.07	131.464	123.099	143.608	122.699	96.5333	129.003	143.295	101.318	120.937	99.6679	112.201	91.1352	108.7	132.768	92.9857	110.779	93.5256	122.937	118.8	110.365	101.18	91.0169	112.453	156.546
196	ENSMUSG00000001416	Cct3	111.309	134.286	176.816	184.166	174.151	190.008	110.792	109.035	140.333	140.766	203.703	173.134	138.119	131.567	198.181	189.091	117.131	141.062	154.592	218.099	165.648	192.421	186.599	190.906	249.032	198.754	254.594	218.655	251.343	246.656	190.479	188.405	186.672	203.549	160.992	178.092	240.698	124.623
197	ENSMUSG00000001418	Glmp	98.8387	98.1064	113.094	131.213	112.506	106.875	97.4494	81.9137	118.267	88.7325	137.266	122.421	85.5455	83.9961	116.829	103.569	81.2452	81.5235	115.412	116.321	101.307	128.32	74.7739	91.8366	100.237	102.851	103.055	103.591	94.9933	109.007	91.209	94.1245	112.665	115.159	108.277	125.676	104.709	52.9153
198	ENSMUSG00000001419	Mef2d	30.8759	14.1929	28.6992	31.7402	19.7379	29.634	12.6711	59.6588	39.7813	13.8427	22.2635	21.6785	60.6073	34.2957	19.7407	20.5685	13.8099	67.008	67.8323	24.7111	19.4205	29.3083	20.9409	34.3994	30.2142	67.5334	38.2059	27.4412	49.818	35.0027	73.0092	28.4691	27.8073	42.807	77.347	59.1431	41.9946	18.2249
199	ENSMUSG00000001424	Snd1	72.2699	59.2703	74.6042	85.6978	79.7073	87.4504	59.5929	93.7622	108.365	58.5629	81.8266	88.6193	82.6287	71.2655	72.6003	71.5952	52.6364	101.609	101.607	66.0614	68.5043	81.4577	46.3935	72.6172	70.8348	110.866	77.737	75.1204	91.5343	90.8242	102.707	58.155	62.2607	71.5258	89.4969	91.9293	77.9702	42.7298
200	ENSMUSG00000001435	Col18a1	6.09256	4.95998	7.1004	9.36805	7.01269	4.40647	3.30978	5.29323	6.16132	4.12002	6.51322	4.36365	6.51562	3.48602	5.16287	4.61892	7.21182	12.2936	8.2792	3.5376	5.2728	4.57028	1.94203	4.18169	2.68947	6.40139	3.18751	3.86543	5.42264	4.32609	6.07182	4.44432	5.9918	7.23788	5.30209	7.03985	4.76005	3.24035
201	ENSMUSG00000001436	Slc19a1	3.8371	3.14825	4.87069	6.13884	4.25691	4.79652	3.68588	8.24161	7.74556	3.08807	5.3881	4.65379	7.3379	5.75514	3.87072	4.72377	4.40637	7.43065	6.13979	2.89074	2.52683	3.86935	2.94588	4.27856	2.80671	7.71309	3.46938	3.75974	5.82544	4.95929	5.98145	4.1859	3.81591	4.67109	7.19509	5.46414	5.2753	4.03133
202	ENSMUSG00000001440	Kpnb1	83.0731	57.1313	70.9747	84.118	65.8684	96.7358	50.104	124.876	114.963	62.1116	91.0612	86.6103	153.483	105.47	83.1505	84.0622	61.7825	174.11	150.904	74.3721	72.795	88.5688	66.2506	99.8971	81.5743	166.861	87.3055	95.0097	164.417	102.579	173.594	85.1312	82.7373	106.136	158.791	122.992	112.02	68.2756
203	ENSMUSG00000001441	Npepps	276.076	317.687	252.065	261.571	287.386	254.438	348.369	251.55	209.216	323.454	263.691	272.073	192.761	254.924	300.148	270.323	293.575	232.732	204.651	302.246	344.701	251.992	265.085	229.245	258.691	185.422	229.789	269.932	202.229	222.137	202.473	284.834	264.951	230.092	203.385	192.953	253.411	330.63
204	ENSMUSG00000001444	Tbx21	6.38103	3.49439	5.70979	6.86573	4.27849	5.4552	3.90581	6.50972	10.0915	2.87062	4.95911	3.85765	5.02896	4.32111	4.70166	4.47525	2.3988	6.75379	8.16759	5.02592	4.17508	5.74125	4.19751	4.23472	4.77973	9.43523	3.9438	4.8084	6.77735	4.85464	8.63379	3.82217	5.46096	5.47713	7.16396	7.70816	6.82016	3.43815
205	ENSMUSG00000001445	Mrpl10	20.3724	17.4714	19.2376	26.711	20.3797	25.5529	14.9028	27.6592	29.6384	18.8362	25.7369	23.9552	28.4533	21.9573	24.5933	25.7696	16.8562	29.3027	35.4884	23.8044	24.5327	28.4395	17.4621	26.4667	28.7183	36.0982	22.2877	25.9617	32.8029	30.5424	32.936	23.9454	24.5052	30.0947	33.386	34.0346	29.2541	16.228
206	ENSMUSG00000001467	Cyp51	32.3598	31.216	28.7095	35.8912	27.7623	37.362	24.5997	38.492	45.9572	18.6679	30.981	26.2214	29.5799	21.184	24.5272	20.284	12.4044	19.4226	19.5095	37.6237	27.0519	39.0885	28.9613	28.1385	25.3952	33.3606	25.3237	25.7957	30.0317	26.5713	25.1387	18.9159	15.2902	14.3385	18.5541	16.3623	24.145	16.1448
207	ENSMUSG00000001472	Tcf25	892.182	819.133	355.641	370.082	486.363	459.968	790.629	579.332	545.914	1143.78	550.17	534.495	555.803	1055.83	576.701	583.848	996.416	764.158	472.817	700.054	655.966	527.697	564.086	482.226	381.188	430.59	413.015	643.835	381.028	501.954	573.02	885.512	765.173	509.398	420.38	410.672	655.989	1227.8
208	ENSMUSG00000001473	Tubb6	7.673	5.7558	11.5294	11.9698	11.2026	12.149	5.95532	13.8847	20.2844	6.26847	9.91493	12.6257	10.9923	7.36734	7.28467	6.92506	4.30276	22.3741	11.7959	7.11246	8.00937	11.0245	3.60082	6.82958	5.48362	14.2918	6.43598	7.79918	11.481	9.48185	15.4061	6.80888	3.9627	5.97101	9.13633	7.88666	9.21792	4.57072
209	ENSMUSG00000001482	Def8	8.4632	5.44326	8.04788	10.2243	7.81992	10.1588	5.53514	12.2318	11.6678	5.30571	9.00498	9.37013	11.4836	6.94251	7.30663	9.14047	6.41661	11.7055	12.526	7.28781	5.81123	8.4792	3.12601	8.86262	6.72102	12.7145	6.85115	7.50876	11.216	12.2889	12.8518	7.22632	8.60551	9.59688	13.5322	11.5556	9.36429	3.99801
210	ENSMUSG00000001493	Meox1	8.11467	5.14972	7.15667	9.37702	7.57788	9.88952	2.97784	12.0114	14.5632	3.55978	5.59148	7.54735	10.9372	9.30206	6.48993	5.84768	5.64652	19.3272	17.3701	5.63968	5.34268	7.88893	3.25652	5.94691	4.23577	10.639	4.45037	5.69553	7.10745	7.53337	11.6737	6.27169	7.88535	9.86815	15.894	15.6139	8.97895	4.17839
211	ENSMUSG00000001496	Nkx2-1	4.56359	2.31224	1.76783	1.01758	1.80987	1.07368	4.08324	2.8541	1.27667	2.01951	1.58336	1.65926	0.757422	1.8877	1.11298	1.6011	3.1968	2.35891	1.66583	3.08848	1.93652	1.70638	3.05109	1.33309	1.83018	0.986114	1.88582	1.78901	0.896983	1.18289	0.567693	1.66105	1.57804	0.883047	1.57491	1.20681	0.794827	2.71521
212	ENSMUSG00000001497	Pax9	5.99756	9.90688	12.1332	7.83048	14.5506	9.52149	11.2384	8.22251	3.93448	6.28823	6.11936	7.6947	4.01644	6.67569	6.83481	5.92463	6.21578	4.17801	3.49049	8.20364	8.48696	5.64273	9.91208	5.17853	10.3277	5.05346	5.53995	7.43732	5.58795	5.58799	4.12147	6.33972	5.83329	5.08461	5.06276	4.12494	4.08699	8.22883
213	ENSMUSG00000001506	Col1a1	114.465	110.759	109.027	124.433	133.219	108.233	98.4546	129.807	181.981	95.8776	108.18	107.227	97.8886	74.4056	83.6832	59.6092	98.1449	121.911	124.723	81.9837	76.8409	76.3753	45.7926	96.8618	52.3985	94.0054	68.256	91.6942	66.5453	68.2549	92.425	62.6284	60.2177	111.378	85.8994	114.686	88.4032	82.1987
214	ENSMUSG00000001507	Itga3	4.21442	3.63147	5.65052	13.7267	3.54956	4.67125	2.87784	4.96732	7.0258	2.6518	3.99884	4.32567	4.29606	2.78556	4.76017	3.47453	1.95629	5.68329	6.78477	3.73607	3.52559	6.00124	1.44699	3.36877	2.754	5.62568	3.19616	3.5472	3.15722	4.68176	3.89201	3.17602	4.66645	5.07522	7.42166	5.15305	3.04392	2.38374
215	ENSMUSG00000001510	Dlx3	2.77524	4.89719	3.25405	3.69429	3.87724	4.3852	3.85653	2.53405	3.11057	5.91689	5.39986	4.30498	4.23537	4.88463	4.67344	4.98827	4.73555	3.85935	2.83696	3.87669	6.08431	4.27586	2.74588	3.46657	2.88289	2.08937	2.9573	3.98818	2.58082	3.03076	1.96233	3.51312	3.39839	3.4874	2.35782	3.13717	4.46681	5.11711
216	ENSMUSG00000001517	Foxm1	4.9907	2.82266	3.35293	5.06486	3.68704	6.64253	3.34301	6.6803	5.38391	4.62959	7.45495	5.82854	7.66586	7.33855	6.89067	5.67914	2.72697	10.2641	9.16355	4.89252	4.07095	6.2775	6.66924	9.11576	8.06698	15.9029	9.9537	7.14262	15.7523	11.1954	11.2067	3.78202	4.16894	5.803	10.7658	6.75927	6.37373	2.70776
217	ENSMUSG00000001518	Itfg2	58.4551	59.02	59.964	57.2399	60.9305	56.7617	56.0926	46.4866	40.7229	57.3038	58.4113	58.1234	48.0525	48.0117	65.5146	62.7095	53.0212	50.5722	46.239	66.1305	66.137	63.2118	56.7605	52.7935	53.3979	47.7689	52.865	57.7027	55.9965	56.0925	45.073	61.2556	71.508	65.2625	58.6229	60.7806	55.5303	52.4362
218	ENSMUSG00000001520	Nrip2	9.76438	14.4386	10.085	8.3579	12.7315	10.0835	10.6225	7.73938	5.24565	12.3496	9.00702	9.62488	8.60483	14.5995	9.83341	9.65423	12.0349	8.91246	7.13999	11.9412	9.91512	11.4187	9.76514	7.68831	9.64263	9.47074	9.06475	11.1913	8.32811	8.59959	7.04525	10.9718	10.6821	9.38887	8.2507	9.05664	8.84045	13.914
219	ENSMUSG00000001521	Tulp3	10.3136	21.1739	19.3666	17.9376	21.4314	21.9982	19.9649	12.671	14.0529	10.9826	20.4184	22.8705	13.4709	12.0869	16.296	20.8693	19.5854	17.3082	16.788	24.2338	16.128	22.2535	13.0021	19.0513	17.3884	18.8564	18.185	22.4793	19.0783	20.6242	16.5443	19.3018	22.1204	21.7436	20.0963	17.992	16.9801	20.0015
220	ENSMUSG00000001524	Gtf2h4	10.5865	11.6084	17.7821	18.7502	14.7898	16.0347	8.73757	11.977	14.4025	12.3357	15.8334	14.4706	13.4142	9.97725	14.8199	15.4679	7.91603	12.3094	15.0807	13.6095	13.1384	17.4633	9.61173	14.8353	20.083	19.4383	15.8056	15.3364	17.727	20.8539	16.8559	15.2413	14.1835	18.7107	18.438	17.799	15.7908	11.3453
221	ENSMUSG00000001525	Tubb5	430.87	473.357	565.967	631.012	575.8	645.521	421.45	517.383	592.004	511.723	727.717	614.649	609.622	536.949	608.337	608.561	454.384	586.079	638.453	543.388	556.477	668.812	438.29	663.042	684.648	759.652	673.305	669.655	774.918	806.191	682.515	528.596	532.483	658.113	710.665	734.352	621.454	388.61
222	ENSMUSG00000001542	Ell2	9.37964	14.7699	12.3065	15.2156	14.6074	17.7399	10.5606	10.2119	7.84072	16.0766	17.7792	14.8378	9.90375	12.4332	11.1688	13.7945	12.1519	13.6213	12.0185	22.8109	18.1259	20.799	14.3086	13.5993	10.0297	12.9467	18.9115	16.4995	16.4747	14.0909	15	15.4823	14.2892	11.9143	11.9042	13.6575	14.3674	20.2784
223	ENSMUSG00000001552	Jup	62.9525	67.9324	60.4485	60.444	74.1766	65.1942	67.4705	74.0968	66.7559	63.5067	62.82	76.906	48.4348	53.9457	54.1791	56.1719	44.7675	46.3675	41.9043	51.3715	71.0152	56.4555	45.8565	39.3231	56.1897	37.6006	45.4775	47.0628	40.8441	45.9823	45.2033	47.3512	44.0916	41.3031	38.2263	50.0437	41.8673	56.2818
224	ENSMUSG00000001555	Fkbp10	15.0109	19.6803	21.461	25.2963	25.0255	19.848	20.5925	21.7434	27.4799	18.298	18.9424	26.3418	13.6055	14.5658	15.2138	12.4559	12.3774	14.7042	15.3916	18.5151	13.9606	17.905	8.63521	15.0847	13.5325	18.4688	13.0277	17.6361	14.6157	18.3921	15.747	11.1159	14.2452	16.3441	15.9807	18.4229	15.0096	8.18439
225	ENSMUSG00000001569	Nom1	104.15	106.699	83.0801	83.1012	91.2898	90.0001	108.844	91.5999	77.197	104.053	96.051	90.6443	83.4044	100.475	101.113	96.1387	114.556	109.188	84.4576	95.1044	106.869	88.7385	95.1575	79.7188	84.212	77.5815	72.7548	91.8979	83.5478	82.7087	102.234	108.918	107.064	98.9092	91.0121	87.5134	95.651	124.036
226	ENSMUSG00000001576	Ergic1	15.5556	12.5835	14.2629	23.0733	17.2354	21.5945	13.1119	21.6229	24.4736	14.0364	22.4105	20.7046	16.7592	16.2563	17.2016	14.9327	13.0767	25.2387	23.682	15.7997	15.5456	17.2741	10.3267	18.5345	13.6581	25.7478	17.5529	17.0294	23.1339	22.9754	21.2101	11.0196	13.4246	17.213	17.7866	20.4133	17.9751	10.6552
227	ENSMUSG00000001583	Tnk1	5.49206	8.581	5.87303	9.00362	7.81672	7.44841	8.08384	5.54606	5.36999	6.96312	6.06953	7.37449	5.38545	6.05314	6.7633	7.3663	7.34007	5.84378	4.21194	6.4949	9.71808	5.90239	6.55417	4.62872	6.03455	4.37546	5.00532	6.11109	4.6107	4.59321	3.50163	7.21553	7.25085	5.05626	4.8589	4.64994	4.69892	7.20152
228	ENSMUSG00000001588	Acap1	221.749	200.269	264.079	278.169	236.166	275.231	155.684	225.554	217.748	208.645	232.781	216.531	292.196	251.569	275.852	265.583	197.114	264.844	327.396	268.931	220.536	266.084	226.697	248.587	297.27	343.983	274.152	282.666	318.464	344.89	320.418	283.013	298.455	350.837	358.605	326.067	308.794	218.719
229	ENSMUSG00000001604	Tcea3	3.34802	2.71719	4.51936	11.244	2.02671	2.54202	5.33021	2.99772	3.38956	2.96545	3.38223	3.13622	2.23213	2.3717	2.8093	2.2401	3.48157	2.74812	4.32206	3.24714	3.2698	3.55389	1.966	1.37967	2.97299	2.37703	2.44068	2.91326	2.37841	3.47416	3.72162	3.39764	5.25319	4.42166	5.59519	5.50512	2.87638	3.59497
230	ENSMUSG00000001622	Csn3	9.44376	9.54396	7.23236	7.62545	8.85928	6.86297	11.4959	8.50174	5.65944	11.315	8.26291	8.1137	5.64961	8.75939	9.36176	9.42778	10.7305	8.70703	6.12926	10.0665	10.7435	9.36604	9.34145	7.53943	5.95041	5.18998	6.74213	8.89036	6.71739	6.85805	5.26477	9.7052	9.40329	8.63322	6.92551	5.5835	6.48367	11.6244
231	ENSMUSG00000001627	Ifrd1	12.1276	7.61545	7.68942	10.2711	6.52448	11.1155	5.10796	16.5724	12.9842	4.68455	8.58931	9.46135	14.7283	8.22922	8.35631	8.03217	6.8423	19.5891	16.9198	10.0521	9.1011	11.8687	5.0646	8.11962	7.48911	11.866	9.26982	8.27978	10.4037	7.96521	15.2962	9.69417	6.90351	12.3823	15.0456	13.0918	12.6626	6.22027
232	ENSMUSG00000001630	Stk38l	3.37789	2.39089	3.90272	7.78834	3.26684	3.33739	2.15431	5.3804	5.0002	2.12917	3.71998	3.7449	4.86377	3.74891	3.35177	2.59657	2.44872	6.37045	7.33477	3.28344	2.98713	4.96183	3.22746	4.29231	2.42323	5.78667	3.5632	4.76162	5.32808	4.23999	5.26522	3.34108	3.78311	4.34467	7.4927	5.41439	4.61122	2.62258
233	ENSMUSG00000001632	Brpf1	83.331	76.748	60.0916	61.7608	69.7504	66.5152	86.9466	84.6766	66.597	71.6033	65.9732	65.9783	70.1075	80.36	69.0343	69.0163	66.1653	74.2886	62.016	62.2821	71.0646	59.1538	57.6715	53.0212	50.9777	56.308	46.6868	52.4881	54.5978	49.3238	57.3936	64.5189	57.0054	59.4493	62.3791	59.8662	60.8406	72.4354
234	ENSMUSG00000001642	Akr1b1	59.8097	72.0618	93.1088	112.021	88.4199	95.4824	53.2084	59.479	83.1731	73.0496	110.825	99.5721	81.7854	71.9558	103.591	108.865	54.406	64.6952	83.0416	92.2104	86.9493	105.26	70.4352	90.36	114.155	93.4757	89.6968	97.9487	105.067	114.272	84.7981	80.5325	84.3534	109.27	90.8215	109.038	93.6641	54.388
235	ENSMUSG00000001657	Hoxc8	13.0589	31.8141	19.4656	15.8789	65.5699	36.5989	65.036	56.8493	36.787	46.8344	44.36	49.0672	21.2532	29.6594	27.3891	24.3149	49.6066	43.8844	24.9482	16.4601	11.7668	11.6616	27.7298	27.4462	18.8403	16.2445	22.9666	27.9561	17.4937	19.9558	17.0501	22.8527	35.018	18.7332	24.452	23.7744	19.0609	30.9488
236	ENSMUSG00000001661	Hoxc6	3.35493	4.69735	2.88056	3.19574	6.62945	5.92198	5.91583	6.00264	9.19077	8.46812	7.72273	7.8571	9.22982	9.11959	11.2797	9.35581	8.90154	9.32539	6.72461	2.55285	1.70494	3.01515	1.51861	3.58819	2.00494	3.30817	3.33213	3.70134	2.90006	2.92685	7.05086	6.16847	9.50985	5.01592	8.22805	8.39629	8.96335	8.74446
237	ENSMUSG00000001663	Gstt1	6.03578	7.70002	14.4307	15.5315	11.4314	13.2627	7.76342	12.5715	19.5878	6.25808	12.515	14.1675	10.3962	7.17763	9.72035	10.617	4.02213	8.41596	12.8444	9.42441	10.4408	15.0851	3.03568	8.39806	7.85888	16.4072	10.1444	9.33071	14.987	14.043	13.196	7.47947	12.2296	8.95453	17.2602	18.4879	10.5335	3.48624
238	ENSMUSG00000001665	Gstt3	3.70947	2.50263	3.52999	6.33157	2.116	3.46798	2.01109	3.76314	4.19616	1.98062	3.02142	3.08462	4.08537	2.8454	2.53754	3.12397	1.77486	2.83833	4.19181	3.34826	3.08342	3.61666	2.24268	3.18819	2.61494	4.16611	2.99052	2.72266	3.72552	3.49028	6.13593	2.23301	2.99115	3.16417	4.79402	3.36794	3.12924	1.42783
239	ENSMUSG00000001666	Ddt	20.3153	20.9501	30.2844	35.6356	28.1941	33.9429	18.9777	22.3723	25.1853	28.8332	38.8249	35.9432	27.1004	24.9743	37.4033	30.9653	21.4756	25.516	30.8956	25.2562	24.1287	29.8058	20.5612	29.5162	29.4617	34.8905	33.0764	32.2031	39.9184	42.0956	28.7839	23.691	24.668	31.4661	29.088	33.2113	28.2318	16.436
240	ENSMUSG00000001674	Ddx18	784.752	506.159	331.76	262.085	436.366	403.953	671.641	466.259	337.231	665.466	370.909	353.022	310.237	608.667	403.507	420.5	549.401	360.541	315.253	479.631	326.801	302.253	747.523	268.761	468.579	234.927	277.136	402.884	244.062	343.177	273.243	448.177	422.052	264.681	204.852	195.296	319.441	603.503
241	ENSMUSG00000001687	Ubl3	64.9352	44.1445	43.6781	51.2409	50.5607	53.0103	51.0595	53.4312	53.0415	50.349	50.0147	56.4233	57.4434	57.1757	55.2766	53.6799	58.7148	78.9352	77.9782	58.911	46.5303	51.1155	52.0214	52.3287	55.153	64.8859	51.0937	60.874	65.6473	64.2988	64.5364	62.1755	67.4206	62.6635	73.4635	68.2642	61.9824	49.0926
242	ENSMUSG00000001700	Gramd2b	43.3226	27.8835	31.1233	36.9802	30.7195	38.9251	24.0671	47.4273	47.5214	24.4275	35.4199	29.1268	64.9976	44.0527	34.952	40.7612	34.499	65.7547	71.7542	31.4609	25.5578	36.2262	28.8188	34.8865	27.2669	54.4165	27.0195	37.4782	44.1399	37.7701	53.1793	37.6008	39.8928	49.1994	63.2141	56.2189	44.1156	29.3042
243	ENSMUSG00000001707	Eef1e1	5.62448	0.560202	1.24797	2.37229	2.02336	3.48985	0.571882	14.5999	6.66855	1.21137	0.946783	1.82184	10.9569	5.21414	1.2076	2.27409	2.15266	11.6949	7.27757	1.02414	1.29134	1.60076	2.22473	2.98584	1.78366	11.8523	1.85693	1.63052	6.14278	3.39162	9.51813	2.23866	2.92759	2.36879	6.24564	5.76532	5.26031	1.37496
244	ENSMUSG00000001729	Akt1	42.2075	16.077	30.3931	38.3047	26.6	42.4395	16.7345	74.0957	72.2481	16.4411	27.9132	32.2216	72.9771	40.7349	25.115	26.2469	16.2244	72.6019	69.8688	20.6585	21.4517	31.5385	18.2587	39.3482	27.9708	94.049	33.4388	31.2114	62.2317	44.107	82.0283	24.8786	25.0016	37.6422	72.496	54.1306	39.6163	16.5177
245	ENSMUSG00000001739	Cldn15	0.902442	1.09105	1.13893	9.64061	1.59918	1.09311	0.999658	1.97701	1.76158	1.1617	2.03962	1.57853	2.20127	1.90675	2.56297	1.98797	0.539936	1.78896	1.39963	1.34472	1.39844	1.78217	0.748796	1.73727	1.44346	2.62052	1.79625	1.70503	2.156	2.32182	2.36023	2.30743	2.64429	2.30756	2.35835	2.24734	1.36625	1.5453
246	ENSMUSG00000001741	Il16	72.7673	55.9916	92.816	101.048	73.8002	99.7656	46.7336	106.959	108.006	66.1174	101.684	92.1541	126.675	96.935	98.6234	98.0904	51.3867	123.117	145.423	87.4192	89.019	105.951	54.7748	96.5408	81.1931	166.327	103.767	96.8045	142.37	139.558	149.673	94.4446	109.708	134.971	161.124	142.639	114.596	62.5201
247	ENSMUSG00000001750	Tcirg1	236.393	262.983	263.679	233.087	278.948	256.537	297.719	218.018	216.28	234.352	252.423	251.155	166.734	202.488	219.279	209.782	205.473	193.08	197.103	253.06	246.354	243.269	218.56	198.376	221.484	212.146	207.057	234.786	206.204	235.933	170.503	217.91	238.194	212.922	198.827	213.278	205.75	208.942
248	ENSMUSG00000001751	Naglu	16.817	17.9941	20.7462	26.3709	24.3472	24.3788	14.8055	25.4011	32.8014	17.1776	22.1192	22.9275	19.9372	17.8145	18.0805	18.9794	12.4327	21.9637	25.7157	18.4197	19.9829	23.2647	8.95686	17.72	15.4154	29.98	17.0759	19.8626	24.4957	20.989	26.9317	16.3278	19.7548	25.7815	30.1073	31.1017	20.6958	12.6993
249	ENSMUSG00000001755	Coasy	19.4923	20.3583	24.8206	29.2312	23.6454	23.0763	14.6228	20.9641	27.9143	16.2341	27.1928	21.7746	21.9897	19.7705	21.4596	21.076	16.5205	24.2617	24.9036	17.0264	20.2105	28.2752	13.38	23.242	19.1663	28.5056	19.2624	20.9936	27.3277	27.0088	25.0494	23.8793	21.8372	26.2923	29.0237	28.869	24.3785	13.7547
250	ENSMUSG00000001761	Smo	4.6331	3.39769	3.71829	5.89107	3.3945	4.70494	1.98317	7.94283	9.74667	2.43783	3.46843	3.79193	5.61038	3.13437	3.30768	3.35154	2.45051	6.47295	6.87046	4.02394	3.44342	5.20091	1.87599	3.02865	3.38412	6.33841	3.04506	3.16697	4.98246	3.89725	5.96679	2.36885	3.74578	4.23303	6.62231	5.65118	4.24579	3.00374
251	ENSMUSG00000001763	Tspan33	24.8359	24.254	27.0337	29.7154	28.8768	29.7898	23.3417	26.4791	37.3656	20.4294	30.1453	23.9876	19.6775	20.0452	22.6673	20.6572	17.7007	20.7518	27.5945	29.8546	25.035	27.6109	15.5847	19.0179	21.9732	31.1345	20.0888	23.5364	25.7669	27.7774	27.0134	20.1279	25.3925	22.0927	28.7103	29.0772	24.4811	16.0974
252	ENSMUSG00000001767	Crnkl1	27.5811	25.1721	22.7457	23.3887	21.6205	27.6066	19.6309	30.6863	31.8266	25.9714	25.613	27.2279	31.397	28.685	27.5091	23.0108	29.9407	37.1335	38.9123	32.053	25.6526	29.8797	27.1084	29.0759	27.6376	39.0059	28.9203	32.8685	38.2184	29.5252	41.1671	34.2977	31.2649	38.4019	35.6511	36.594	38.8725	32.8509
253	ENSMUSG00000001768	Rin2	19.9187	21.8705	17.7158	20.8902	24.6369	20.0931	23.3276	21.686	19.4896	17.7625	18.9314	20.013	15.7845	17.6082	16.0712	19.6291	17.6242	18.636	17.7756	17.9746	24.5138	18.3129	18.6394	12.0092	20.0032	16.7012	15.0565	18.3246	14.6032	17.059	14.7382	20.2519	22.3715	16.9519	21.289	15.7093	18.3326	18.3747
254	ENSMUSG00000001774	Chordc1	62.8867	74.0728	57.9422	64.4542	70.3046	67.3263	73.7512	51.0491	52.0046	75.7571	82.7922	75.8195	55.2222	72.3895	89.4543	78.0849	93.1838	78.2666	67.5433	125.515	113.28	76.9467	119.196	79.1153	88.1816	62.9974	96.6333	95.169	74.729	75.3065	78.1051	90.0463	93.0292	73.2296	68.9844	58.9614	130.405	93.8276
255	ENSMUSG00000001783	Rtcb	117.439	114.129	137.697	175.365	144.966	159.83	97.5085	143.506	152.874	117.076	159.665	151.404	149.494	125.068	146.022	151.696	104.9	138.068	181.556	154.931	123.036	173.104	135.256	147.045	182.485	199.535	145.64	163.384	187.932	183.428	181.961	153.028	158.469	192.879	184.431	192.922	158.9	103.031
256	ENSMUSG00000001785	Pwp1	14.4048	12.2632	6.70775	8.41959	5.97209	9.51017	12.3273	11.1956	12.015	15.9525	9.97293	8.88584	14.8605	15.3973	9.17464	9.16739	15.4142	16.204	15.1413	9.49352	7.60142	9.09081	16.2433	10.4355	8.48555	15.234	8.89362	10.3135	14.6532	10.5555	16.2291	13.9089	12.5223	10.6037	13.1274	11.5884	12.5321	16.1193
257	ENSMUSG00000001786	Fbxo7	21.634	20.0992	27.3863	31.8	26.7343	27.3085	16.4767	22.7983	30.5728	18.0279	28.7141	26.5633	25.7689	20.5823	24.7192	27.5941	14.8057	21.9565	32.0094	26.9288	23.1041	30.0806	17.9589	23.5856	25.7106	31.1338	24.0898	30.261	31.4066	31.1629	33.615	24.0735	24.7587	30.0786	31.0421	33.917	28.0525	13.8114
258	ENSMUSG00000001794	Capns1	134.469	162.623	177.936	237.919	197.249	187.025	138.014	165.068	222.522	164.737	203.888	211.355	156.997	153.85	183.683	163.513	124.847	159.505	171.536	160.895	160.78	200.951	79.9559	164.87	126.461	195.371	166.693	162.301	173.774	207.011	174.18	152.166	168.933	191.598	190.816	215.262	171.918	120.156
259	ENSMUSG00000001802	Lrp3	3.53812	3.28762	4.88865	5.29448	3.08041	3.70895	3.08157	3.71946	5.08969	1.98428	2.8993	2.43172	4.18228	3.54796	1.14942	2.73498	1.0541	2.33207	2.7353	1.9318	2.56306	3.23523	1.54242	2.31718	1.22833	2.99556	1.3643	1.44288	1.47215	2.8781	3.44618	1.98866	1.73364	1.98681	2.51524	2.24489	1.45578	1.07622
260	ENSMUSG00000001829	Clpb	16.0198	17.6344	23.7267	27.8991	23.9853	25.2669	13.5176	18.2968	20.4984	15.8545	24.5183	24.2959	23.3907	22.0245	24.7781	24.8262	14.5166	21.8572	25.808	21.4272	19.4126	19.3205	15.5049	21.4673	24.5119	29.6602	23.879	23.1803	26.5978	28.1067	25.655	19.6014	25.869	28.5366	27.8325	29.584	20.9897	16.2319
261	ENSMUSG00000001833	Septin7	387.118	392.356	285.589	265.891	338.527	317.485	418.448	305.367	294.688	451.643	348.611	340.723	280.938	414.024	354.302	324.549	470.022	358.935	331.122	390.498	333.081	323.095	429.113	332.551	341.195	281.397	292.498	412.185	340.724	323.08	349.723	420.287	416.855	300.177	286.047	267.526	359.355	550.912
262	ENSMUSG00000001844	Zdhhc4	14.3086	11.7194	16.0653	20.5236	16.8228	18.5202	9.73035	22.015	17.7327	10.9894	17.8787	15.3074	21.0307	15.4284	15.8468	18.3804	10.7105	19.5267	21.8882	16.4277	14.6807	20.681	9.77615	14.4849	16.1076	23.1085	14.5408	16.2523	21.8916	20.8812	23.1942	15.8167	21.2886	22.3813	27.3275	26.8309	17.1522	9.93403
263	ENSMUSG00000001847	Rac1	123.311	74.0977	100.443	132.555	106.143	132.832	72.5544	204.896	199.175	67.8958	119.371	128.927	162.64	103.849	94.6985	97.2867	67.0296	184.471	197.087	105.632	98.597	136.466	78.4141	114.79	103.596	197.752	115.643	112.709	179.682	143.617	186.884	95.5698	114.366	148.838	200.041	189.206	148.09	64.4552
264	ENSMUSG00000001855	Nup214	26.3393	30.0006	35.1092	43.513	38.4524	43.2018	25.9585	26.3497	31.8724	31.7376	41.399	39.6203	32.1607	32.0446	36.5483	45.949	27.0709	27.5135	36.6899	38.1224	34.1843	47.8549	24.5154	38.1595	46.7734	43.7138	39.1323	44.1579	43.6257	51.813	40.0784	41.0734	41.0109	48.5613	47.3393	52.5465	42.7615	31.4458
265	ENSMUSG00000001864	Aif1l	0.635905	0.421016	0.64502	1.71858	0.590807	1.09794	0.242676	1.72959	2.41595	0.792233	1.39692	1.56399	4.06317	3.00408	1.36741	2.09005	0.305953	1.11521	1.4494	0.569737	0.878323	1.11248	0.797567	1.70841	0.530875	1.84776	1.10931	1.00135	1.53592	1.51261	2.61334	1.70739	0.646725	0.527409	1.1193	1.49976	1.23327	0.426585
266	ENSMUSG00000001865	Cpa3	0.344231	0.0771006	0.236633	0.596699	0.394424	0.150152	0.0244527	0.340959	0.624696	0.131014	0.21478	0.109559	0.325237	0.149833	0.172067	0.131744	2.24964	4.90994	6.43222	0.287825	0.303428	0.382387	0.0769654	0.15065	0.325749	0.294303	0.180323	0.233266	0.367399	0.372209	2.16157	0.423607	4.3017	4.09622	7.15512	7.64252	0.132016	0.107423
267	ENSMUSG00000001870	Ltbp1	19.5969	18.1509	20.0146	24.5918	19.123	16.2313	15.7956	22.2525	26.3028	13.5439	18.6362	23.5879	13.9131	13.8544	13.766	12.1711	15.6463	13.3228	19.6754	21.1976	22.9731	23.9734	13.8319	14.7139	18.8819	17.8478	19.3145	14.5058	18.2925	17.022	17.4121	11.7422	12.604	13.6713	17.3289	20.6054	18.067	8.49723
268	ENSMUSG00000001891	Ugp2	16.4044	10.2579	7.94454	17.9126	12.5112	12.9074	8.07555	23.2794	21.532	10.6918	22.9974	17.4296	20.8755	13.1398	13.2303	14.653	11.5733	23.7499	23.2884	15.8	13.6706	19.586	10.0414	14.8739	10.8857	20.7316	12.4232	15.5559	21.1593	13.4414	24.7261	17.2284	17.9946	14.352	24.0002	21.1001	18.9237	13.5892
269	ENSMUSG00000001909	Trmt1	72.6004	82.1355	94.9827	102.178	86.3158	92.9631	71.1366	64.1946	69.2423	83.1188	94.0482	82.6667	75.315	79.4192	97.8604	103.825	71.8107	74.237	77.3081	90.3412	77.6894	92.1457	64.4655	79.0205	83.6774	82.7036	76.7264	87.6627	79.8623	101.633	71.9149	85.0096	103.188	97.611	82.5546	92.8897	84.1324	71.0093
270	ENSMUSG00000001910	Nacc1	58.7257	56.7652	70.9167	80.137	66.8815	78.1198	41.7093	79.1068	79.2042	59.8592	79.9135	74.0551	75.5597	63.8765	76.5383	70.9094	44.2636	82.9248	88.0673	75.3063	61.1545	80.1135	50.788	77.9957	85.4855	105.927	74.621	74.4156	93.2039	96.0743	93.7763	69.6249	69.9479	83.9181	93.9182	89.4914	80.7767	46.6453
271	ENSMUSG00000001911	Nfix	176.962	198.952	156.317	155.091	198.365	136.829	233.888	157.645	169.483	179.111	146.121	158.042	109.908	136.193	139.405	114.963	165.841	107.031	101.316	151.144	143.463	127.109	90.3637	99.5402	95.4931	105.857	100.282	116.38	84.7092	114.291	107.617	122.32	141.366	100.214	110.338	118.218	114.246	156.499
272	ENSMUSG00000001918	Slc1a5	112.997	133.139	150.787	204.332	160.07	158.676	92.5752	159.631	145.794	123.835	165.385	152.713	168.286	137.043	156.194	140.216	109.152	180.212	187.644	151.857	146.39	174.351	102.392	181.442	131.593	205.047	168.687	169.711	193.581	181.921	176.838	165.555	168.564	207.987	203.319	198.192	177.081	136.518
273	ENSMUSG00000001924	Uba1	135.154	130.359	163.314	185.913	154.289	173.098	107.015	181.803	195.757	131.407	190.468	173.886	185.369	146.238	171.985	156.904	112.887	199.665	218.107	151.128	133.946	168.289	113.787	157.948	150.53	244.383	164.03	166.991	197.953	201.146	221.088	146.209	155.82	172.991	210.013	199.998	190.396	106.869
274	ENSMUSG00000001930	Vwf	10.1315	12.2583	29.4747	41.2952	27.1713	17.9838	13.9399	10.5502	20.5076	7.48156	15.1089	16.2847	11.2877	6.93987	13.158	10.4166	10.9343	11.5626	21.6244	16.9442	13.4215	18.7221	5.77926	13.453	13.355	21.1907	11.9167	15.7137	15.0057	14.0471	11.5355	8.62906	32.923	25.6961	28.8853	35.0298	12.1915	5.40163
275	ENSMUSG00000001942	Siae	22.0818	27.0673	22.6839	22.1218	24.2297	21.4373	26.5344	23.3415	21.6591	23.8608	25.9742	25.2759	14.4001	24.5866	23.4526	19.5621	24.1457	17.2224	19.5229	22.2935	19.7538	22.8027	13.1423	15.7317	15.6975	18.4968	17.4386	23.044	17.2506	20.5769	17.42	23.0596	23.2184	18.8654	23.471	19.6757	19.5632	23.1628
276	ENSMUSG00000001943	Vsig2	2.80638	2.80689	2.73244	4.06079	2.9936	2.40591	2.97923	2.4359	4.27915	2.49271	2.53879	2.81934	1.57943	1.20821	2.21943	1.95015	2.09081	1.62882	2.04222	2.65929	1.79527	3.08919	1.2277	1.84089	1.32077	2.56763	1.30185	1.90603	1.73586	2.00167	1.68341	1.24948	2.35903	2.7846	2.44938	2.81806	1.79396	1.25912
277	ENSMUSG00000001946	Esam	23.5846	22.0145	24.5768	33.5015	25.2341	24.6463	19.9486	26.4415	35.8549	13.734	22.9532	22.3766	18.6694	14.7992	19.656	15.8382	14.871	20.0644	27.1437	22.0073	17.19	28.9874	12.9153	17.6907	16.9589	23.6696	13.0543	18.3829	17.8126	16.0478	18.3497	18.2113	24.1586	26.6618	27.785	30.6825	18.3306	14.0685
278	ENSMUSG00000001948	Spa17	5.58847	8.74706	5.77911	6.26292	8.43615	7.59962	8.19559	7.37526	6.20835	7.74338	6.19097	8.57955	4.45708	6.12377	5.39171	6.25006	6.51103	3.46076	3.24893	6.6157	6.11299	5.41347	5.13487	4.07178	5.01678	3.95247	5.0509	5.24851	3.79505	4.94675	4.73929	4.67325	5.2744	3.39869	4.15973	4.2512	4.54347	5.23956
279	ENSMUSG00000001962	Fam50a	53.9009	52.1831	57.3141	62.28	62.7156	64.8915	53.6294	60.7312	64.2612	52.0464	60.3194	55.6285	58.5443	54.8836	58.1858	52.0201	50.7763	59.287	61.8254	65.1022	55.607	67.0759	52.5266	55.6766	67.5069	75.1386	64.7468	66.525	75.7102	76.6359	77.5469	68.137	69.823	74.7872	75.386	73.5482	74.8049	64.5482
280	ENSMUSG00000001964	Emd	19.7635	14.607	19.6534	26.2406	18.5205	27.4778	10.5065	25.6991	30.6849	14.3955	23.2708	25.3643	33.5231	22.7742	21.4009	21.0358	11.7735	30.4146	31.7331	19.752	20.0342	28.7428	13.0563	21.1352	17.6838	37.0406	22.5974	21.8895	31.9119	30.813	32.3355	22.7677	21.0568	29.5037	35.0768	35.8541	25.5712	14.6433
281	ENSMUSG00000001983	Taco1	6.71324	3.95148	2.83761	3.02115	3.10402	3.11742	3.5416	5.7794	5.02868	4.88071	2.98137	3.13011	5.66724	5.41292	3.56819	3.10881	6.02946	7.25543	5.753	3.39029	2.54783	3.6609	4.16283	3.26708	3.36958	5.83491	3.55036	3.22549	4.9222	4.78636	7.61129	4.65345	4.62206	3.16992	5.86441	3.63915	5.27776	6.73817
282	ENSMUSG00000001985	Grik3	7.49562	5.1628	3.90445	3.94444	4.78996	3.79664	7.75866	5.26463	3.85314	4.44128	3.74991	4.29955	4.15706	5.81443	3.97791	4.64744	6.23451	4.84399	3.24921	5.21994	4.85418	4.05605	5.45315	3.78106	4.40169	2.87745	4.52841	4.27329	2.60216	3.60329	3.16979	5.20698	4.56021	3.63995	3.08354	2.46202	3.49106	7.6805
283	ENSMUSG00000001986	Gria3	27.398	21.2734	12.4592	13.4139	18.58	16.2732	28.8787	23.8196	17.2428	16.4923	13.422	16.0132	9.08115	16.8961	10.4371	11.299	15.7782	12.6805	11.6304	16.8364	15.7209	17.1675	17.071	10.0494	11.829	10.9945	11.6833	12.7328	9.96369	11.5883	12.7187	10.516	12.3661	9.81171	12.1856	13.0589	10.6697	16.9391
284	ENSMUSG00000001995	Sipa1l2	5.55105	5.62486	5.19766	6.47031	5.13457	5.19519	5.4348	4.98229	5.43542	5.64607	6.74637	5.01025	7.22698	6.03816	6.89854	6.23468	7.6214	8.30272	9.9849	7.47033	7.52167	6.53812	4.77179	5.74833	4.67308	6.57364	5.57285	5.5002	7.1831	5.49358	9.21261	8.86205	8.92491	7.80631	10.0333	8.17901	9.91455	7.87232
285	ENSMUSG00000001998	Ap4e1	68.4048	53.5031	33.7276	31.8436	43.0518	37.4629	67.5313	47.0103	34.1574	51.7455	34.5654	34.493	33.2119	54.7331	36.1667	40.1538	54.4172	36.3595	29.6737	41.1603	44.6321	28.6202	47.3513	26.1105	31.3286	22.785	27.1122	35.2006	22.583	25.631	26.5812	40.4949	39.9983	28.3616	22.999	22.9487	29.1701	56.8561
286	ENSMUSG00000001999	Blvra	12.9999	10.8393	12.5957	15.8114	13.371	17.2431	10.5778	19.5645	21.2465	10.5849	16.6539	14.1605	14.2681	13.312	13.0365	11.8847	10.757	15.7702	19.9714	13.8364	12.1044	15.1887	8.60367	11.4082	14.41	18.5697	13.826	13.7659	18.8174	17.7994	18.5726	11.8603	15.1279	15.5431	18.879	18.453	13.726	10.396
287	ENSMUSG00000002006	Pdzd4	7.34753	6.76046	8.80726	8.64063	7.48354	6.75974	7.85481	5.88708	11.409	5.93165	6.06908	6.34429	6.87728	6.09681	7.6596	6.35172	8.83154	8.82172	10.2416	6.2318	6.8345	8.54762	5.85359	4.8325	5.85411	7.91616	4.504	4.31056	5.24157	5.86803	5.47314	7.04424	11.8526	10.7555	12.0432	11.7013	7.20836	5.3066
288	ENSMUSG00000002007	Srpk3	44.4268	45.2789	50.95	75.0247	45.017	65.0612	31.0336	56.3104	43.5751	48.1321	63.4604	57.9561	71.924	61.0379	66.9687	67.7957	57.3665	70.4965	84.3328	80.8254	76.9944	100.671	57.8653	73.1078	76.4896	94.0727	92.2749	80.2934	110.384	105.349	99.1781	92.6952	97.2409	139.818	113.275	126.817	99.4575	67.3139
289	ENSMUSG00000002010	Idh3g	37.2865	42.9535	50.5499	63.8496	52.6865	63.2719	34.0493	63.9138	68.754	44.0582	65.5255	63.7716	69.4857	58.7364	57.3382	58.3172	33.7529	59.243	68.4125	48.0135	46.5835	62.9684	27.3468	53.9192	41.8734	86.8007	57.3279	52.7672	77.4252	75.352	76.5266	55.0108	51.1598	67.8612	78.9914	74.9365	62.776	32.4703
290	ENSMUSG00000002012	Pnck	1.29535	0.609155	2.00461	2.84271	0.847137	1.27335	1.20745	0.577708	1.08956	1.07079	1.13124	1.35216	1.06322	0.764674	1.09855	0.676521	0.943479	0.421547	1.18631	1.62772	0.737567	1.17997	0.45257	1.10486	1.27443	1.78663	0.778743	1.36865	1.1922	1.05892	1.28215	0.921155	1.64437	1.46217	2.62164	1.9405	0.883336	0.530453
291	ENSMUSG00000002014	Ssr4	62.8524	62.7798	67.3543	77.9398	69.7637	76.4071	56.7515	68.3295	85.7763	66.1993	82.0471	77.5425	72.9306	75.0743	71.8038	73.7367	56.0931	71.6372	74.2771	60.6141	63.7828	72.0267	44.0311	61.2991	57.5646	75.4495	69.8504	62.1085	83.7149	74.5802	71.7684	56.0202	56.7309	70.7033	73.8086	80.8375	67.6958	44.4489
292	ENSMUSG00000002015	Bcap31	41.7159	28.5445	38.7113	62.0758	40.1018	52.5436	21.7209	69.8495	76.3268	25.4051	46.1699	46.6686	67.168	43.6525	38.6639	41.1878	23.9802	64.1607	65.8871	42.8521	41.0247	59.2301	27.4216	50.1121	40.4965	81.9746	49.6635	39.9486	73.3208	58.0105	81.6482	46.1061	39.8547	61.981	75.2399	76.6093	64.1389	27.8185
293	ENSMUSG00000002017	Fam98a	17.7828	15.2426	18.109	23.8944	21.6644	24.8882	12.9703	24.1435	21.7212	16.7808	27.6356	20.2091	27.2154	20.5905	25.3473	24.3475	15.6165	31.2582	32.8346	23.5198	20.4907	28.915	19.1892	25.9899	27.2911	33.8935	28.1882	26.2894	33.8109	32.1861	33.9791	24.0061	23.9011	29.6608	31.9739	30.4253	32.0798	18.2502
294	ENSMUSG00000002020	Ltbp2	56.3066	42.1947	57.7908	53.5754	54.0396	58.0836	39.7736	85.5146	106.609	32.4075	52.9017	57.84	31.7861	21.9817	25.2706	21.9888	20.4207	37.1446	48.7712	56.1185	47.2708	70.1322	25.3461	43.0747	34.5711	78.7083	38.6582	36.3546	46.343	52.8753	43.4638	17.2511	35.6995	34.2724	55.9805	51.5984	24.4586	11.8926
295	ENSMUSG00000002028	Kmt2a	959.073	762.694	379.746	263.688	527.001	410.35	940.752	599.166	351.991	736.666	352.793	373.01	320.069	802.181	450.39	410.839	737.58	333.773	272.438	554.74	357.011	292.82	841.948	351.152	477.505	289.745	328.276	510.716	299.867	341.614	415.007	699.967	609.441	312.963	246.924	237.233	487.217	1195.35
296	ENSMUSG00000002031	Ift46	29.449	29.0676	23.9292	34.1487	30.2991	30.8018	29.3258	23.9572	28.466	28.406	31.4264	31.72	22.9255	23.5759	29.2531	27.8145	26.762	23.2217	26.8883	26.3716	24.6913	31.0329	18.0115	24.2717	29.0207	27.6994	21.788	30.261	26.0318	29.2662	22.8908	29.6958	27.5183	31.9392	31.6984	33.129	23.3771	21.1956
297	ENSMUSG00000002033	Cd3g	151.377	164.052	220.179	195.255	203.3	196.714	139.178	136.128	173.15	171.667	205.456	168.356	193.525	175.747	259.999	224.988	181.07	187.669	256.808	141.595	141.689	153.304	123.972	147.421	157.932	161.834	118.253	175.966	169.151	188.193	170.143	194.922	220.126	245.18	242.574	221.977	198.909	162.072
298	ENSMUSG00000002043	Trappc6a	28.9388	30.4389	36.2076	41.8234	41.5583	40.7286	31.7372	25.8305	33.1699	34.4211	40.8784	41.684	26.1942	31.3357	33.9557	34.2936	24.7806	20.7512	30.9007	39.9882	31.3648	34.6216	25.949	32.2517	50.7719	34.368	31.957	35.5893	36.7948	43.1337	28.6699	29.7511	35.8647	36.1426	33.4237	37.0847	32.0348	22.9655
299	ENSMUSG00000002052	Supt6	102.305	100.821	103.756	108.322	102.925	104.781	92.8061	104.08	113.521	93.5364	108.976	103.014	106.176	101.617	108.869	107.302	88.4836	103.249	111.07	108.841	95.4569	107.959	76.0317	97.7288	90.9482	117.95	98.3598	96.5684	105.062	113.937	116.311	110.385	111.938	112.772	117.095	115.005	117.299	93.1342
300	ENSMUSG00000002055	Spag5	9.67931	9.22802	5.90624	9.36323	8.24488	11.2522	12.0693	8.70522	5.61731	12.7576	13.5294	9.11482	8.95899	12.929	11.1454	13.4471	10.2895	10.1497	9.59685	10.4252	9.24286	9.61234	14.6591	11.8349	11.6336	10.9685	9.69762	13.5507	12.8265	12.5608	8.10427	7.87823	6.85492	8.74362	8.88676	6.52557	8.26775	6.16351
301	ENSMUSG00000002058	Unc119	10.7936	11.9756	18.0397	21.9027	14.7454	19.7456	9.70836	20.0939	22.4983	10.2056	16.5178	17.9013	20.1333	13.9638	13.9799	14.1261	5.92196	16.4484	19.3088	18.6205	15.6439	22.429	9.9487	18.0039	16.985	30.8303	19.8635	16.9162	25.9869	23.9953	28.6597	19.4053	17.1031	24.7771	27.7145	28.4934	22.3006	10.0822
302	ENSMUSG00000002059	Rab34	147.229	136.232	115.029	99.164	148.552	114.197	176.331	127.889	67.8678	114.328	89.7581	102.08	64.5667	106.13	93.1618	103.099	128.264	84.0285	70.4983	107.855	120.391	77.0084	139.917	76.7643	112.568	60.3066	80.4924	106.405	58.5695	71.431	54.6631	103.733	94.149	73.5081	60.0724	53.0758	69.9042	150.264
303	ENSMUSG00000002064	Sdf2	48.4811	48.1619	47.8802	59.4838	51.496	51.5816	47.9678	50.868	59.2574	52.2579	55.8153	55.2183	48.6754	50.1904	57.3693	56.7193	58.9234	52.6337	53.9406	60.2119	54.9071	60.9835	50.4965	50.1583	55.4008	56.399	46.2199	62.2457	59.0835	70.2342	60.9551	70.2588	67.6089	69.1323	64.6234	68.5676	60.5055	60.2755
304	ENSMUSG00000002068	Ccne1	5.23672	5.59497	5.56777	5.10457	5.99127	6.03345	5.6209	8.0228	5.57694	4.34902	5.72488	6.34	8.85535	7.24461	7.08841	7.09146	5.74097	9.4837	7.9394	4.41334	8.02416	5.24151	3.70169	5.84201	3.93291	9.54205	4.17727	5.73622	7.42144	5.54211	8.35239	5.8885	5.09564	7.3519	8.97416	7.51296	6.01868	4.30534
305	ENSMUSG00000002083	Bbc3	17.2216	11.024	18.4087	16.3608	15.6183	14.424	9.87057	15.894	23.3856	10.0659	14.2125	13.504	28.1421	15.5882	16.3293	14.4023	13.814	21.5153	25.6463	10.5665	10.5085	18.0829	6.60806	14.2438	14.3626	26.8436	10.7524	15.1133	17.8523	20.0061	19.3978	19.5774	16.0142	26.5476	29.1068	37.8852	14.9394	8.4489
306	ENSMUSG00000002100	Mybpc3	0.882516	0.788869	1.22025	0.86985	1.61144	1.04265	1.22534	0.876397	1.01273	1.27194	1.14664	0.758109	0.645668	0.900348	1.40934	1.04975	1.30218	1.36547	1.64909	1.31648	1.11896	1.82858	1.14202	0.947162	1.23628	1.42475	1.1956	1.07297	1.64001	1.34418	1.93278	1.42947	1.63528	1.20262	1.3728	1.54954	1.7851	1.16242
307	ENSMUSG00000002102	Psmc3	83.171	104.586	125.926	141.769	126.351	137.461	91.6049	98.2502	119.088	113.1	136.947	123.123	98.0661	101.732	125.203	125.402	75.0073	91.6817	101.46	116.04	97.2249	117.015	93.0286	113.693	127.813	138.768	106.524	123.731	130.284	148.508	124.593	108.555	120.572	118.343	109.415	122.103	120.215	82.9879
308	ENSMUSG00000002103	Acp2	248.851	258.781	209.634	177.296	278.633	235.988	393.665	256.651	242.557	257.148	231.608	260.598	126.39	189.658	170.879	160.704	243.857	189.302	174.633	206.361	196.032	183.754	219.571	124.007	163.01	138.882	130.823	174.695	123.215	157.364	119.492	125.462	164.903	123.873	129.186	125.94	121.052	163.123
309	ENSMUSG00000002104	Rapsn	1.76723	2.09832	4.99905	3.99104	3.95906	3.82864	3.15928	3.46306	6.37187	1.79854	3.4044	4.14172	2.9851	2.40861	3.5755	4.01836	1.99761	1.91179	3.03573	3.49712	2.59953	4.86236	2.27693	3.77569	4.38648	5.45616	2.61201	2.99608	4.22978	4.29755	4.09704	2.97624	4.5044	5.23223	5.13283	5.22792	4.22741	2.47007
310	ENSMUSG00000002105	Slc39a13	20.2252	17.6611	16.3463	14.8616	16.0348	15.3078	20.5408	23.982	22.6865	18.2388	15.7447	16.4795	14.3115	20.5503	13.3315	10.5103	20.9349	19.3515	18.5355	16.9886	14.4969	16.2465	11.7498	16.514	13.7204	21.5169	12.8004	15.1469	17.1013	17.868	21.4425	18.9773	18.1963	15.384	22.2065	19.5676	16.4157	19.1617
311	ENSMUSG00000002107	Celf2	503.366	746.751	501.39	551.439	669.255	563.204	687.854	446.365	452.805	657.338	620.953	621.703	554.912	631.639	665.934	638.741	747.323	594.789	478.419	660.145	785.141	579.675	474.908	528.028	449.225	392.599	467.769	557.807	456.011	477.73	451.008	617.996	515.375	528.886	480.694	462.01	578.197	718.889
312	ENSMUSG00000002108	Nr1h3	63.595	69.9533	82.0735	86.8864	96.0483	84.3472	79.182	77.4333	120.646	50.8756	85.845	93.2678	51.6595	38.9365	51.6317	51.6371	50.3053	78.0228	71.1908	79.5673	66.3581	91.5893	53.44	52.9508	68.2315	76.7217	52.5609	54.5334	60.291	68.8244	49.9756	33.9839	44.4127	44.9241	50.1694	54.4027	43.3702	27.0044
313	ENSMUSG00000002109	Ddb2	7.2787	5.06481	6.95756	10.4533	7.99793	10.1828	4.09329	13.0032	13.6523	5.03636	9.10556	8.61764	18.7188	10.071	8.94843	8.84027	7.63553	18.8823	17.9978	6.39099	7.46153	9.48407	5.98879	11.6115	7.41158	18.3021	10.0835	9.92326	17.5287	10.6706	20.821	9.87146	10.7598	16.4235	22.9406	20.4638	14.4421	7.43794
314	ENSMUSG00000002111	Spi1	80.0267	88.0128	75.6743	72.6472	90.2323	82.2523	93.8268	85.0571	112.216	83.5952	76.5704	93.7761	59.3416	71.3672	70.1287	59.174	106.918	105.589	94.5403	93.0154	82.361	84.0474	52.4673	58.6835	62.6324	86.2594	62.5971	74.7604	66.8071	75.4054	82.8325	70.9988	107.334	78.4898	90.2144	101.494	73.4701	76.8783
315	ENSMUSG00000002129	Sf3a1	31.4428	27.3143	28.1645	34.8094	28.1363	37.2096	23.3461	48.6973	40.5537	29.3584	31.5676	32.4961	51.3452	41.6522	37.0484	34.8191	29.5857	52.5397	53.6334	30.6044	32.9412	36.7159	30.6457	39.3732	32.0033	56.8073	39.604	35.8694	51.0089	36.5442	59.738	33.5166	32.9347	35.2708	51.6143	42.0246	45.4237	29.0156
316	ENSMUSG00000002147	Stat6	72.0152	59.5497	67.7043	81.1485	62.082	76.6067	47.7256	101.202	96.1557	59.5759	78.4049	70.7128	116.91	81.6267	73.8847	69.5184	62.0344	124.01	128.363	100.599	83.9768	96.8249	59.9893	97.3872	72.8556	137.595	101.554	95.7972	120.566	104.278	134.522	95.0094	95.736	116.166	141.585	114.87	121.107	72.1285
317	ENSMUSG00000002204	Napsa	98.2376	106.502	127.41	138.769	125.522	133.023	75.7462	114.422	121.848	105.771	138.445	136.129	158.081	126.91	139.755	140.57	98.7984	159.017	169.847	146.852	153.558	183.746	78.1303	140.732	143.506	199.591	146.79	149.895	193.542	190.772	184.727	158.635	149.789	192.54	187.105	222.065	162.355	108.174
318	ENSMUSG00000002205	Vrk3	27.642	24.8445	31.3742	38.1836	29.3089	33.3461	19.509	33.9554	40.3005	21.6735	32.8986	32.9873	38.94	28.6236	33.034	33.9791	21.5059	33.9788	44.2293	34.5753	29.3873	38.8188	26.5849	33.7177	37.9608	50.4662	33.5752	36.1879	42.3544	44.1735	46.9757	34.6572	37.7051	42.5602	50.8907	47.5382	42.7158	24.5709
319	ENSMUSG00000002210	Smg9	77.0544	89.3703	108.447	105.566	114.053	95.6447	84.7616	78.1524	78.0606	81.2241	89.5589	92.6383	77.0125	84.3833	98.8566	94.4577	74.1656	75.0283	82.0818	92.7118	86.3668	89.128	77.8405	81.9237	104.226	90.8263	86.1998	95.2134	93.1859	96.5727	78.9296	98.4446	104.098	102.605	104.045	102.692	85.6068	86.6032
320	ENSMUSG00000002221	Paxip1	14.246	11.3581	13.6342	15.0409	13.3443	13.665	12.0648	22.5649	17.7073	12.8344	14.5919	13.5026	33.1368	19.1578	14.7503	11.6181	11.4401	26.6077	25.1108	16.6273	14.257	16.7063	10.0521	16.5392	11.8944	28.2317	13.2045	15.0946	25.8241	17.3914	30.4382	15.1104	18.0751	15.2783	25.5927	17.3382	18.0219	12.4865
321	ENSMUSG00000002222	Rmnd5a	21.5243	14.7449	18.4933	23.1412	18.395	24.4541	13.3078	40.5105	40.2068	13.8712	18.9025	24.3684	35.861	20.3392	15.3297	16.3578	11.0923	42.3801	41.922	16.7481	17.7791	22.2756	13.0151	20.39	16.0746	36.5238	18.5697	15.9494	30.8541	20.0131	38.3474	16.6174	17.9947	25.083	39.1641	34.4243	25.4099	12.3244
322	ENSMUSG00000002227	Mov10	29.2697	28.2558	38.2709	43.0917	38.1412	32.3394	23.6781	31.3025	37.7466	26.5679	37.2266	35.3558	36.6192	29.2677	35.1256	48.2529	23.9097	35.8798	40.1823	32.3787	27.5188	32.7275	18.811	31.0023	30.3469	49.1092	28.1056	34.9279	37.9647	40.2911	33.1635	29.2039	31.9426	44.1791	45.4469	41.8065	37.1862	21.1702
323	ENSMUSG00000002228	Ppm1j	10.0723	10.5909	16.3942	16.4137	15.3863	12.5542	10.8226	6.69611	9.72893	8.32304	11.891	9.46329	7.71087	8.481	13.6122	11.1812	10.857	9.57424	13.0065	8.88997	8.61684	8.60853	6.93796	8.35409	9.2576	10.2382	6.61525	9.78155	10.6021	10.1706	10.1941	10.3784	11.9043	14.4432	14.451	13.952	10.2015	7.44779
324	ENSMUSG00000002233	Rhoc	15.2092	15.9787	27.641	47.3694	28.4275	26.2388	14.2885	30.1015	44.6168	12.6864	21.0953	25.7096	17.4059	11.7838	14.9495	14.069	8.65465	21.9669	22.4015	15.4958	14.3975	23.7389	8.57289	15.7858	13.4685	25.7846	15.1754	13.8264	16.7139	18.0374	19.4664	12.3529	13.238	17.3533	21.7869	26.4026	16.2906	8.17203
325	ENSMUSG00000002249	Tead3	1.41794	0.586748	1.44057	2.50233	1.40436	1.29202	1.08621	2.4213	2.66008	0.576644	1.20778	1.28803	1.93836	1.01949	0.510042	1.08918	0.964286	2.55157	1.8359	0.92395	1.41502	0.959946	0.416224	1.23784	1.07531	2.80581	1.33791	0.875496	1.73519	2.32242	2.03058	1.42887	1.18777	1.77817	3.5935	2.93637	1.64476	0.664328
326	ENSMUSG00000002250	Ppard	44.876	71.7646	89.0687	81.5331	76.7935	65.5849	54.0834	48.1208	65.2154	49.7852	64.9436	76.7135	46.2832	46.5782	56.586	50.4511	36.6263	42.8639	51.9869	68.2881	56.979	64.149	29.8857	54.0113	64.1502	69.3852	50.901	61.3182	57.1115	62.8121	53.9936	53.6289	61.8645	60.5846	64.8848	68.7668	57.7775	47.0549
327	ENSMUSG00000002257	Def6	96.4724	116.188	156.452	124.665	128.219	125.572	112.939	88.6948	86.7911	113.398	121.528	111.112	96.4012	109.296	147.489	124.026	145.923	98.1254	120.152	149.37	116.617	118.08	144.5	126.741	144.924	129.177	123.68	160.591	129.235	141.525	115.114	186.547	191.724	191.185	127.146	136.875	150.871	165.848
328	ENSMUSG00000002265	Peg3	18.8712	28.3919	28.5876	30.898	32.5757	28.332	34.7939	25.5354	40.3487	24.7052	37.7184	36.629	10.877	12.2428	16.4666	17.2769	2.58846	1.79584	3.30852	29.9298	23.8454	31.5097	14.7756	20.0897	19.8417	20.414	17.4621	22.1603	13.7335	18.2476	15.608	14.264	4.76635	4.93184	5.47886	4.67554	15.2154	13.7871
329	ENSMUSG00000002266	Zim1	32.4969	33.785	25.0077	23.2886	32.5896	29.1021	38.7518	30.505	20.0445	41.0304	26.7876	30.4812	25.1214	37.6744	27.198	32.8333	38.5882	24.8128	16.7581	30.8265	29.764	23.1685	33.8824	18.4802	22.273	15.3546	19.8988	25.8913	17.9361	17.1596	16.9928	29.7715	28.7378	20.7074	14.7901	14.5435	19.7	39.381
330	ENSMUSG00000002274	Metrn	12.4723	14.9232	25.9545	24.7547	24.5407	20.3825	14.6673	14.2891	18.3748	14.8214	23.8838	23.0928	18.5395	15.2721	20.8649	23.3165	12.1009	11.8924	15.9658	16.2076	16.5842	22.2972	15.0111	22.1012	29.658	23.5536	19.414	23.8625	25.7737	28.3001	20.029	17.7852	22.9181	25.1407	22.9115	24.4974	18.4622	11.6407
331	ENSMUSG00000002279	Lmf1	20.0053	25.1017	27.0168	30.5259	30.4338	29.2317	23.5926	18.8388	25.2543	21.6803	27.6208	27.8556	18.2745	19.7274	26.0169	23.0709	18.1387	18.4746	21.0554	21.0548	19.6299	24.3963	12.6705	19.7758	20.8663	21.1503	17.3413	22.4845	19.4136	26.3681	17.452	20.295	22.1874	22.6669	22.0414	22.1235	18.3318	13.9757
332	ENSMUSG00000002280	Ciao3	27.5591	30.572	28.5592	33.4228	34.355	27.7862	29.9243	28.1121	31.5018	30.6201	31.3983	32.1239	30.1135	32.6352	33.9395	30.8121	32.3157	29.0739	33.1162	30.9366	29.0408	33.7336	21.8002	28.341	33.2126	32.8062	25.6586	32.729	31.8859	35.513	37.0154	35.5908	34.0008	34.5579	31.502	33.9842	30.4879	32.2148
333	ENSMUSG00000002289	Angptl4	26.7083	25.8846	40.2911	45.5815	51.1696	53.5135	26.7862	75.5279	102.527	25.9711	45.6916	63.3827	29.982	25.1209	22.0517	19.9533	6.90358	35.5546	26.0899	20.8614	18.2856	33.8432	8.03495	30.5107	18.8175	57.1405	28.9476	28.09	40.1886	41.0232	43.3861	14.1822	16.1474	20.757	29.4341	27.4048	23.6883	9.56655
334	ENSMUSG00000002297	Dbf4	86.8003	74.9896	51.2542	39.2912	66.5154	59.1728	109.121	71.7921	38.7247	83.2718	54.654	59.6408	48.0748	74.5085	55.5102	56.1047	95.8543	62.6192	43.1206	63.1121	68.4867	41.1065	84.0723	46.0983	59.8119	40.2933	46.061	61.1615	46.137	41.84	43.2867	61.1842	52.8818	45.4614	35.3633	34.0954	47.1874	90.4851
335	ENSMUSG00000002307	Daxx	20.6651	21.9242	29.9296	34.7852	28.8253	25.3911	13.3574	20.8006	29.5834	20.7236	42.0663	31.0226	36.5038	28.1456	35.0752	58.6034	22.0697	32.5125	44.1257	32.4726	27.5909	35.1429	17.5937	33.602	31.6227	53.1338	34.5029	33.5931	40.2213	48.0266	35.7109	24.1515	40.0257	55.6642	46.9129	47.337	39.7771	19.8869
336	ENSMUSG00000002308	Cd320	4.85792	7.18315	7.59476	12.685	7.31123	7.4579	4.99002	7.25246	7.94887	4.59208	6.21467	7.31366	8.46896	4.54482	7.46801	5.99076	5.91609	6.3829	7.75159	6.40577	4.47123	6.19027	3.05876	7.71362	5.97227	7.22694	6.4774	6.03697	7.80769	7.98192	7.13393	7.21018	4.68293	7.23925	6.84984	7.02244	6.63608	3.95514
337	ENSMUSG00000002319	Ipo4	7.52329	5.46693	9.01465	12.2532	11.7287	14.4653	4.8545	14.8353	13.5904	6.10229	11.7143	8.52131	15.2605	8.03059	14.2669	13.0473	6.47642	18.6983	17.021	8.26664	9.60026	12.8484	3.50985	10.8297	7.20202	18.0499	9.53761	9.99176	13.0204	16.1201	14.9985	8.03111	13.5911	12.863	15.3599	14.1863	13.1359	6.40317
338	ENSMUSG00000002320	Tm9sf1	68.1876	72.9398	55.4949	50.2538	72.6628	55.9343	76.9312	67.1893	49.276	64.8402	51.1578	58.5355	51.2712	64.1291	57.806	54.7069	64.9234	57.5456	52.7482	57.3569	56.48	50.2097	74.8714	44.3042	56.6402	47.4029	52.891	65.3591	45.728	45.5961	50.9756	55.5837	52.0252	50.4298	46.293	41.0961	52.7172	72.996
339	ENSMUSG00000002324	Rec8	5.69888	5.89359	3.63108	4.57036	3.97126	3.39528	4.56655	3.60088	5.27517	6.43666	4.66711	4.06356	2.93083	5.67433	5.56911	5.27647	5.04097	3.53692	3.91872	5.69213	4.58646	6.66096	7.94015	4.37553	3.24703	5.0114	4.48728	5.0124	4.68488	6.29844	3.84905	6.02871	8.50505	3.93592	3.57581	3.56666	5.81202	7.84973
340	ENSMUSG00000002325	Irf9	39.8487	34.7596	44.9257	56.6397	47.8206	39.8835	30.5985	53.6469	56.5387	29.2014	54.5133	58.2214	67.8474	49.2868	49.2355	70.532	36.7584	72.5212	80.6814	49.8153	42.4578	50.3686	28.9809	46.7125	37.6023	73.5962	41.4871	48.2067	56.9383	54.0579	52.1088	45.7518	54.5938	73.6051	75.14	84.249	63.2732	27.8979
341	ENSMUSG00000002326	Gmpr2	12.0905	12.3942	14.6632	16.5691	13.5622	17.0753	10.1266	16.8896	23.0495	12.4881	17.3707	18.2417	17.574	12.5907	15.9285	14.6311	8.40871	20.4478	20.0068	15.3477	15.8293	16.9839	9.51986	15.4339	12.0766	21.6769	17.4543	16.8051	21.7562	19.3655	25.4284	14.1233	15.4567	18.3816	26.6939	21.0567	15.4119	11.267
342	ENSMUSG00000002329	Mdp1	104.214	122.357	138.925	161.472	144.896	130.936	107.302	106.877	112.295	110.685	130.433	120.249	111.972	112.167	135.034	136.713	113.244	104.999	128.088	138.939	106.902	129.812	127.203	115.465	155.537	123.71	113.239	131.827	123.989	136.732	124.794	140.337	145.719	156.872	135.917	145.609	135.543	117.861
343	ENSMUSG00000002332	Dhrs1	11.2809	11.4255	14.4757	24.0034	17.0604	17.8535	12.9922	15.9073	19.9059	11.7991	21.5654	20.8739	22.9086	14.722	16.6343	20.2581	14.2542	18.0684	24.1036	16.893	15.3691	21.5506	8.59903	15.9495	11.5608	23.3317	17.0453	14.916	20.7648	22.3203	25.0323	15.4635	23.0898	27.5768	28.2533	32.9815	20.7967	12.802
344	ENSMUSG00000002341	Ncan	16.3704	20.6325	11.7016	13.0324	17.3422	13.1413	18.5211	12.6706	13.1268	20.8899	17.1721	18.954	14.8021	18.3237	17.7561	16.1701	18.8553	16.3916	10.1143	16.5845	22.0998	13.8117	12.754	12.6556	10.9853	7.92619	11.447	13.9408	9.91045	10.819	10.2247	15.5994	14.4432	12.23	11.47	10.0678	12.7076	18.018
345	ENSMUSG00000002342	Tmem161a	21.8885	20.2531	22.6758	20.9025	23.0171	21.071	23.076	25.0237	22.9167	17.4401	19.2047	16.9346	24.6418	19.2123	18.994	17.2385	16.4559	26.0393	23.4333	21.0112	16.9094	21.1716	19.805	20.0903	19.2378	25.3155	19.9082	19.9359	23.3695	23.896	26.9948	21.1526	25.6862	24.6493	29.2753	27.0055	24.4128	22.2691
346	ENSMUSG00000002343	Armc6	4.53523	4.60253	7.89329	7.29381	6.04269	7.41456	4.43644	6.81146	8.30798	6.44363	7.39166	5.84552	8.36609	6.84857	7.53344	7.77034	4.9208	6.5327	9.14985	6.62459	6.05325	6.53762	6.30434	7.16364	8.07528	9.76456	7.80354	8.12726	10.1549	9.63659	9.65266	6.43684	7.58257	10.059	10.0571	10.2834	9.20699	6.0997
347	ENSMUSG00000002345	Borcs8	20.5776	21.4358	32.6242	32.2634	31.5196	32.6255	21.764	23.676	26.8171	25.796	31.6175	28.0393	26.7053	25.467	31.3347	28.7079	16.9946	25.0021	30.3316	27.6888	25.0805	28.6826	25.5375	30.9184	32.1712	37.6425	33.9676	33.8014	38.8878	43.4356	34.5732	25.4064	29.8369	34.4825	36.5229	35.2766	28.5172	21.0399
348	ENSMUSG00000002346	Slc25a42	34.4554	35.7403	28.03	26.0453	30.7522	27.1124	44.4084	32.6475	22.5826	27.608	25.2599	22.9472	24.4466	28.3598	25.8988	23.3738	27.6477	27.0581	23.4196	28.4016	29.9307	27.7776	37.9559	24.458	28.052	27.1689	27.6024	25.455	24.2725	25.212	26.66	29.2099	29.0562	26.0557	29.0415	22.2603	26.2539	35.6043
349	ENSMUSG00000002365	Snx9	24.4578	14.1545	15.9085	18.8335	15.6039	22.2968	12.9062	41.1694	40.9896	18.3775	17.6639	21.6057	35.5491	24.1422	13.6274	14.5924	16.6495	38.5362	35.1731	19.2313	17.3551	22.15	11.9516	20.8851	14.7881	41.5688	16.7447	18.3613	28.9636	22.1999	42.9306	20.2687	18.6565	23.4989	36.9349	30.9091	25.972	18.4034
350	ENSMUSG00000002372	Ranbp3	65.8648	70.4713	89.8098	101.022	82.2792	86.5726	60.1122	74.4736	85.5028	70.7634	92.6345	81.2979	90.3966	73.2716	82.59	84.524	64.0495	82.6938	93.5026	90.7008	74.1539	95.5209	66.5027	87.0016	104.005	117.866	85.7276	91.4433	104.105	104.449	104.615	92.3024	100.338	113.897	114.985	109.142	95.6778	69.0164
351	ENSMUSG00000002379	Ndufa11	60.4183	83.0774	67.2087	90.8183	84.5938	86.1418	71.9074	59.2577	71.0319	72.9208	88.6104	83.0714	49.2139	69.2235	83.0093	79.7593	62.5452	52.1753	55.6298	81.0349	62.9451	77.6193	51.8727	72.9812	81.3554	67.4114	73.0858	78.4935	79.8728	97.0333	63.3721	69.6595	77.0359	71.8495	60.6883	72.3253	75.7557	56.2298
352	ENSMUSG00000002393	Nr2f6	14.4415	13.0923	16.4096	20.4251	16.2299	17.3265	11.9957	18.7867	27.4953	10.9094	16.7456	17.0832	17.6609	13.0827	14.958	11.8404	9.43145	15.5871	16.5594	18.7307	13.0453	18.8959	7.80815	14.6372	14.052	21.7673	14.8009	14.0462	16.9665	17.9482	19.0154	13.6826	11.4092	16.4703	20.7982	22.6423	16.1516	10.4983
353	ENSMUSG00000002395	Use1	101.746	107.923	173.498	167.031	148.032	141.749	92.2305	113.072	132.974	101.193	137.809	143.686	115.709	110.523	145.721	138.308	86.6378	109.311	158.167	139.375	114.692	147.237	102.165	127.217	167.442	168.836	133.218	143.432	164.768	182.903	155.914	146.699	159.393	180.193	190.15	205.231	147.485	90.5124
354	ENSMUSG00000002396	Ocel1	26.9933	28.8447	26.4593	30.0108	22.7364	21.7768	23.7348	17.8063	22.8899	25.3865	25.8675	35.2546	19.0759	19.5269	26.5652	25.3101	27.3634	20.4507	22.6353	26.1084	24.5661	24.4025	16.4221	22.7085	14.1196	23.8673	19.7589	26.7883	20.5907	28.2995	23.7404	30.8225	33.9155	30.9838	21.802	27.2442	25.6668	24.4487
355	ENSMUSG00000002409	Dyrk1b	4.8985	4.39461	5.76991	8.28646	5.56787	6.77273	3.29331	7.17423	8.44986	3.44151	4.95899	5.95267	6.12907	5.77113	3.91121	5.52843	4.09128	6.42454	6.29688	4.48733	5.68705	6.98207	2.56147	5.40789	4.78923	10.1868	5.69007	5.56041	7.65033	6.83127	7.78481	5.02171	7.27575	8.48553	10.6868	8.71324	5.75181	3.45842
356	ENSMUSG00000002413	Braf	27.2922	26.5658	24.1261	26.277	24.491	24.4246	27.6317	27.7332	21.4892	29.6308	29.4614	30.8549	28.5844	30.6438	27.2614	27.604	35.4101	37.2368	27.1576	29.4314	37.728	26.1604	26.152	21.1375	26.1218	23.0569	22.8249	24.2746	26.2139	25.2103	29.3998	27.4111	28.3221	31.2493	33.3991	26.2063	25.9579	29.6313
357	ENSMUSG00000002416	Ndufb2	47.102	58.378	50.9482	66.7572	59.2843	60.7702	52.8442	47.5745	59.3471	59.1253	69.7726	64.3951	52.1977	59.7345	59.8154	62.8753	59.4917	58.9121	62.1702	67.7613	61.1377	69.9167	52.0148	78.0251	98.8433	66.8013	78.4484	76.8078	82.6745	92.9723	58.6135	62.0018	63.242	78.1571	69.6109	72.5861	61.1968	53.0515
358	ENSMUSG00000002428	Hltf	44.6767	40.7836	29.062	32.17	40.8952	39.5537	45.5669	49.0202	37.8745	40.7701	35.5365	40.4114	44.2268	41.8727	34.1249	37.2951	40.9998	49.337	41.9891	38.1562	43.6588	34.5289	34.2366	30.7984	27.5897	29.1242	27.9503	33.9224	31.9976	27.7849	40.0949	37.7603	33.6024	31.7748	39.2963	33.0464	41.2953	41.7948
359	ENSMUSG00000002455	Prpf6	156.767	165.329	159.518	155.736	153.044	156.407	148.473	132.51	134.885	137.931	147.766	155.208	118.285	134.704	159.514	151.538	128.532	121.898	142.266	145.37	128.276	147.555	150.957	135.007	159.338	147.045	124.371	149.063	147.202	147.487	172.418	172.533	177.53	160.306	154.56	151.655	157.854	164.177
360	ENSMUSG00000002458	Rgs19	20.4213	26.7049	25.8562	34.3036	28.76	29.0771	18.7612	19.6577	31.6483	25.8542	36.1549	36.3034	30.6348	28.1677	42.9228	37.6079	29.1605	29.6101	38.4897	36.3899	36.2085	46.1452	15.0183	33.565	22.9107	36.4194	31.7474	33.0508	36.8481	42.448	41.3976	41.6216	44.4699	51.1884	45.2352	47.3337	46.4327	22.8714
361	ENSMUSG00000002459	Rgs20	3.61782	3.84987	1.77725	2.4814	1.62587	2.52713	3.15075	2.77471	2.54418	2.29848	2.97972	2.61839	1.55045	3.69228	2.83768	3.01276	3.11227	3.37312	2.31235	3.03928	3.12673	2.99741	3.3739	2.68487	2.79615	1.47848	3.40484	2.89947	1.87102	2.81462	1.96979	3.33158	3.32883	2.48181	1.61355	2.59266	2.16252	3.63502
362	ENSMUSG00000002477	Snrpd1	59.7578	68.7155	54.4862	65.2477	65.1998	83.1991	60.4714	63.6626	62.6639	83.0469	91.2392	73.9861	69.4331	72.2057	82.2588	84.7958	68.3323	79.0992	66.0305	74.1483	68.8718	73.9554	69.2408	76.6291	79.8508	76.6984	76.5811	83.7906	96.0333	86.4643	79.9845	66.0672	64.8395	64.7987	62.7214	64.2634	70.9263	55.7857
363	ENSMUSG00000002486	Tchp	67.5482	49.3713	34.2851	36.1245	44.6476	37.2019	55.235	50.2111	31.7325	52.7866	40.2964	33.5989	36.257	54.242	41.883	41.4281	60.9062	42.5535	44.9779	38.6401	37.3997	37.4242	40.7361	41.4847	41.5479	38.6833	43.0456	48.1536	45.2804	49.6696	38.5738	42.9248	45.1414	43.2255	43.2827	37.7056	39.7789	65.1231
364	ENSMUSG00000002489	Tiam1	9.3505	7.0965	9.37033	10.3468	7.95481	8.85467	9.25478	5.7024	6.94488	6.41031	8.48362	6.43276	6.82139	7.67974	7.86234	8.89869	7.57245	9.39691	9.55332	8.28461	9.08791	6.74771	3.62128	4.97939	4.99796	7.99293	7.66916	6.87337	5.42551	9.04008	5.2912	4.7384	16.2399	6.43065	10.3754	10.144	4.15757	3.5855
365	ENSMUSG00000002496	Tsc2	71.1615	85.1424	90.8173	108.737	94.9329	99.5373	82.6367	71.249	86.831	89.2697	98.814	101.214	61.5943	71.8413	90.7974	82.3967	75.2377	56.5267	66.7808	107.821	77.6728	103.756	59.1669	86.2985	76.7941	89.0458	79.4269	91.8228	86.2705	105.768	79.2459	92.1412	99.251	103.756	84.7408	96.5601	81.722	63.4156
366	ENSMUSG00000002504	Nherf2	17.647	22.5934	30.8658	40.1694	31.2922	30.2797	23.245	29.6819	38.3628	23.7857	25.3195	33.1699	21.6138	20.5916	22.8708	23.7797	11.2957	13.8505	20.3183	22.456	20.226	29.7205	12.8187	19.0413	18.3391	23.6608	19.2145	21.6841	19.7118	25.8259	25.3424	23.9483	20.2493	22.7162	23.0653	27.189	26.6529	18.0396
367	ENSMUSG00000002524	Puf60	135.835	150.215	163	179.751	159.957	167.46	130.019	146.847	166.746	136.704	181.51	169.286	163.529	151.375	174.89	172.766	129.874	159.127	173.286	152.427	144.27	184.909	126.012	167.68	162.779	196.337	151.784	177.996	196.407	206.45	187.661	180.29	180.312	202.002	198.389	207.694	183.323	137.276
368	ENSMUSG00000002546	Golga2	113.307	98.4828	54.5385	53.1079	63.6668	59.2546	123.12	78.0145	92.0827	149.666	85.8785	78.5411	71.629	128.729	82.1195	69.9327	117.648	72.4342	55.9625	80.9133	83.8567	72.8627	65.3243	58.8788	51.0773	50.6986	50.3564	72.0626	47.4452	58.0905	60.1928	104.309	103.567	63.7421	46.6843	51.8614	77.7077	148.378
369	ENSMUSG00000002550	Uck1	17.6001	11.2657	21.1212	26.2111	16.8199	22.1261	7.87731	29.375	23.7571	12.2006	22.8407	19.5698	31.8001	17.4827	18.3383	18.5787	9.69191	27.4264	28.5072	15.7066	14.4456	22.8355	12.1357	23.7051	13.9705	35.4778	20.066	19.1303	32.3149	28.1939	33.9983	17.172	17.4547	26.3015	31.0736	29.0794	24.4171	11.0224
370	ENSMUSG00000002565	Scin	1.12378	0.738609	0.786687	3.58571	0.575705	1.12473	0.414276	2.36856	1.99867	0.329975	0.600388	0.496164	2.03444	0.822308	0.894392	0.538359	0.488113	1.68826	1.84432	0.928422	1.12139	1.27186	0.616034	0.708069	0.282048	1.3614	0.290625	0.7835	1.21817	0.490756	2.53749	1.37189	0.442822	0.375816	1.22116	1.27116	1.77818	1.15224
371	ENSMUSG00000002578	Ikzf4	29.253	28.4378	25.8248	24.7732	28.4505	26.7938	28.3235	20.4215	25.8946	28.1857	27.1993	28.0147	22.1796	21.3419	30.1073	24.6767	29.069	23.9291	24.3971	21.6751	28.9097	24.7698	18.1808	21.2119	18.3324	16.3683	15.4483	21.3035	18.1959	19.9392	20.3089	26.7755	22.695	25.3425	22.2631	20.5931	28.4556	28.2612
372	ENSMUSG00000002580	Mien1	21.5594	15.7452	32.3873	38.1759	28.468	32.2701	14.113	32.1887	39.9412	14.8651	34.8324	28.7906	35.4565	24.6023	31.4455	26.5001	13.6959	28.1733	39.3749	25.5402	23.8682	33.8715	20.5507	29.3115	33.059	41.2464	32.2684	31.5951	39.2377	36.1254	37.2314	27.7819	21.6649	40.7399	37.4438	41.7981	32.1866	12.4513
373	ENSMUSG00000002602	Axl	35.081	32.6365	49.4316	52.8451	43.8345	47.1685	30.1768	69.304	79.6318	22.9578	45.5169	56.0871	39.2759	25.6303	25.9139	29.6288	32.5362	80.0542	79.7028	30.0358	33.1047	43.0173	13.2959	26.5732	23.3296	58.2011	24.1892	26.4251	42.9631	33.775	42.5977	19.8746	41.8114	42.7819	74.4712	72.3497	27.679	11.561
374	ENSMUSG00000002603	Tgfb1	256.887	238.926	219.466	227.863	225.876	239.105	244.263	251.128	254.394	246.351	242.617	258.007	218.082	224.946	220.143	220.38	212.837	200.222	249.275	301.648	210.174	260.461	174.59	206.732	224.042	271.495	222.683	232.144	217.763	263.639	243.817	240.709	289.196	264.494	275.685	263.271	256.69	239.399
375	ENSMUSG00000002608	Ccdc97	22.0131	17.1063	28.5706	36.0362	27.7304	30.3568	15.7003	38.4015	36.0147	18.8997	32.4063	29.6648	42.1506	27.3633	28.4583	26.2459	19.8907	47.7252	47.9162	30.3799	28.0825	36.3541	19.4521	31.4748	34.3656	53.8849	32.2008	29.3708	45.0631	38.5219	47.6407	28.2675	36.443	48.4734	56.7376	46.4477	39.016	19.825
376	ENSMUSG00000002617	Zfp40	1.69467	2.12871	2.33368	2.1497	1.21893	2.19934	0.71941	1.56644	2.18586	2.80652	2.25348	3.5498	1.95619	1.22711	2.12623	2.063	1.13435	1.83677	1.96342	1.52282	2.07484	2.17795	1.16245	2.35514	1.19856	1.4488	2.02219	2.72509	2.9327	2.67098	2.50028	3.19446	2.01695	3.30464	1.92575	2.25264	2.50054	1.53702
377	ENSMUSG00000002625	Akap8l	161.792	175.714	214.406	188.285	217.045	191.6	175.111	140.15	136.527	190.472	175.894	177.22	123.151	169.011	185.167	175.584	159.9	112.585	139.411	188.702	149.834	163.554	149.379	143.354	176.04	157.098	148.101	183.427	169.563	220.126	132.516	173.028	202.927	180.69	158.707	159.589	155.236	167.65
378	ENSMUSG00000002635	Pdcd2l	4.3555	1.79177	3.96133	6.08137	3.17976	5.24186	1.34825	8.87007	8.76184	1.91351	3.55622	4.13635	6.73572	4.29542	3.41471	3.42594	1.91088	9.39216	9.47329	3.83888	3.23785	5.71707	2.51544	4.25758	4.2878	10.3649	4.26199	4.16063	8.97096	6.38708	9.81214	4.5503	4.92997	6.87074	9.32254	9.38269	5.75162	3.17442
379	ENSMUSG00000002658	Gtf2f1	149.082	157.752	183.33	166.766	192.372	177.102	164.798	150.223	139.592	181.653	174.545	174.355	137.279	172.482	179.553	177.607	151.25	153.081	155.297	197.219	148.595	167.067	169.571	167.281	228.802	207.606	196.299	212.458	208.868	237.7	178.323	180.335	202.721	179.77	171.438	169.129	178.072	180.134
380	ENSMUSG00000002660	Clpp	31.31	40.7309	46.8456	51.8976	47.4098	42.9277	37.4805	34.1822	38.7828	41.2305	48.634	48.5367	33.9493	36.9677	49.4332	47.5077	32.0511	42.6813	38.5204	46.0427	44.7498	51.1262	31.8789	44.7805	48.9161	46.378	46.2807	47.5077	44.6522	51.1105	41.118	46.2987	44.1828	50.4255	47.3429	46.8037	47.4254	38.6917
381	ENSMUSG00000002661	Alkbh7	11.206	12.9467	14.6367	16.119	14.1366	14.1112	11.5361	10.3796	13.2554	13.9018	19.1666	16.1389	12.9114	13.7443	17.2107	14.5071	9.91353	9.86235	9.23915	14.3527	15.0309	15.2509	7.92283	11.184	12.4245	11.8974	11.43	14.8295	12.9526	15.9122	11.2009	13.5833	12.5507	12.4979	11.1446	12.9484	13.7745	10.9392
382	ENSMUSG00000002664	Pspn	0.555971	0.919207	2.26672	2.08576	2.26804	1.36743	1.65648	1.09416	1.08825	1.28902	2.0942	2.14913	1.00912	1.16645	2.44188	1.82192	0.642832	0.837215	1.91011	2.51693	1.62328	2.31323	2.17753	1.63568	2.26769	1.9648	1.90639	2.71247	1.89094	1.78894	1.58243	1.65156	1.61024	2.11717	1.62641	1.31615	1.66888	1.91927
383	ENSMUSG00000002668	Dennd1c	102.325	118.461	117.87	143.07	119.451	121.607	94.4588	118.779	115.507	107.782	134.225	111.272	164.279	118.653	144.429	124.483	110.15	154.71	177.4	126.412	134.834	158.438	110.244	132.874	116.677	182.184	136.982	143.115	163.818	160.86	164.775	149.016	163.126	188.715	208.351	182.076	162.755	123.49
384	ENSMUSG00000002679	Med6	4.71416	3.39372	5.00308	6.74157	4.48789	7.23195	1.60849	8.85798	9.8448	2.47084	5.45717	5.10775	10.275	5.88136	5.37595	6.11568	3.01983	9.33859	8.44951	5.18502	5.74721	8.93917	4.91444	6.14021	6.05547	11.519	7.98934	5.53915	11.441	9.33436	9.86562	6.01894	5.98025	9.67558	11.3272	11.9673	8.42677	3.64852
385	ENSMUSG00000002699	Lcp2	45.8935	26.9749	34.8938	35.5961	31.3016	44.229	30.5383	73.3197	65.5276	24.9671	40.4874	40.2284	69.2859	44.0227	35.8842	33.3322	30.2141	65.1633	73.299	33.9765	34.868	45.1346	26.9917	38.0665	34.5419	64.5176	34.4987	36.7889	53.0892	43.6686	58.7532	33.5509	38.748	41.2108	61.6418	50.4828	45.341	28.4735
386	ENSMUSG00000002718	Cse1l	39.3652	44.226	34.1417	34.3476	42.2101	38.4685	46.9885	40.6997	29.1924	36.2227	38.1822	39.5202	35.1602	39.5412	40.0126	38.5961	47.4751	36.72	39.2301	40.7801	41.3385	34.5169	35.5364	33.3144	37.8651	34.8685	35.1183	37.0064	40.2568	31.982	38.176	37.6526	40.1834	36.7767	38.4727	34.3948	38.0478	46.0923
387	ENSMUSG00000002728	Naa20	11.7394	10.3538	10.2079	13.5565	11.5116	10.7682	7.17637	18.0126	16.4358	9.51533	12.5008	11.7016	20.813	14.5611	12.0606	10.0012	11.8679	21.764	17.9559	10.2962	11.2158	11.6708	8.18791	12.2695	12.4691	20.1389	11.896	12.553	16.8558	11.3415	19.001	12.4733	14.4103	12.3217	17.6824	16.8049	15.7566	11.5923
388	ENSMUSG00000002731	Prkra	6.95971	5.68841	8.1666	8.89565	7.39133	8.96482	5.10811	9.10167	13.0951	5.15858	8.51789	7.06706	7.5201	6.92819	7.96972	4.99559	4.12537	9.13563	9.39363	6.68285	5.6984	8.067	4.79453	5.10122	4.25393	7.45312	4.76273	5.62407	6.06935	5.70035	6.69558	4.60196	5.63808	6.47874	8.12813	8.23634	6.50801	4.23379
389	ENSMUSG00000002732	Fkbp7	2.97143	1.79673	3.45963	4.44247	2.72792	4.00177	1.95759	6.82519	7.15869	1.70984	2.51925	4.04683	3.1614	2.66659	2.5602	1.92547	2.48652	4.57861	3.84185	2.32887	2.62849	3.51868	1.08364	2.78011	1.67949	4.80584	2.03892	2.57165	4.20894	2.53378	3.72484	1.94501	2.11015	3.35858	4.58921	5.0612	2.92956	2.04168
390	ENSMUSG00000002733	Plekha3	12.4798	19.2692	20.989	21.9446	23.0009	17.7281	15.7308	13.6628	11.2935	16.9563	16.3377	18.0696	17.7198	16.5776	20.4449	17.4696	14.713	21.1956	23.2898	21.8619	22.9051	19.1801	18.1366	20.2431	22.1503	18.8738	21.6241	25.4959	22.4481	24.6367	16.5713	17.6776	24.7426	22.2585	23.2032	21.8149	17.272	18.4604
391	ENSMUSG00000002741	Ykt6	29.2184	18.7503	27.1589	36.3281	28.0752	35.388	17.2758	47.1997	52.7766	19.4078	35.1166	31.6716	44.7219	30.6245	28.1955	30.0401	18.6497	52.8347	51.7649	24.4611	25.7278	35.9898	22.6668	32.4648	27.5524	57.0665	31.2867	31.6345	49.0127	40.1097	59.3419	28.0101	31.3985	40.1894	53.0009	46.2791	38.9598	19.4673
392	ENSMUSG00000002748	Baz1b	399.159	410.631	287.194	270.953	329.081	325.761	435.879	325.801	279.983	398.887	313.768	301.982	266.792	390.222	332.208	296.612	424.652	312.501	288.13	372.7	311.542	301.257	441.388	312.2	338.5	294.758	287.399	375.01	322.355	314.197	326.436	411.781	415.822	313.251	274.262	266.449	356.136	549.209
393	ENSMUSG00000002763	Pex6	103.228	93.9058	100.729	115.494	102.583	95.251	86.709	88.5832	97.839	80.53	97.1089	92.316	80.2096	82.6066	88.2293	88.8101	65.3692	63.1914	84.376	93.8953	72.1211	97.6553	71.796	79.5127	106.751	99.467	71.2008	81.1394	84.9228	98.7135	79.3051	84.5325	78.6837	88.6181	83.3332	84.6485	75.0739	66.266
394	ENSMUSG00000002767	Mrpl2	39.2869	48.2048	48.1563	60.3851	46.5879	52.1866	42.4357	39.6399	47.2336	50.237	55.802	52.7652	38.4935	41.4271	60.9212	57.9832	38.633	42.6393	42.4766	46.9072	52.3826	53.9224	38.8839	45.8882	48.9639	44.825	43.486	53.3359	45.6847	60.1995	48.2475	50.5396	50.4119	52.8977	46.1762	53.0907	51.9365	33.1173
395	ENSMUSG00000002768	Mea1	24.0972	31.2067	44.8255	49.9071	44.9758	42.9315	22.128	30.5589	43.3702	33.0494	46.2854	45.1989	40.5104	32.138	41.3947	40.0317	20.8511	37.2897	43.3008	38.253	36.1313	44.6624	23.4265	41.5589	43.4583	52.5237	44.0563	39.8318	49.0911	52.132	44.267	37.7424	38.5264	47.6098	48.7681	53.2658	42.4599	19.9936
396	ENSMUSG00000002771	Grin2d	3.46234	5.64173	5.23377	7.03497	7.13066	5.626	3.39447	3.94964	4.55463	5.24342	5.59335	3.91203	4.25795	5.38405	4.13651	5.11022	4.97361	5.64128	5.46175	5.10744	7.26329	5.73337	2.94892	5.21292	4.48755	4.12295	6.20948	5.11127	4.06555	5.32783	4.78276	5.50229	4.16773	4.68836	4.3377	5.14315	5.78392	5.13743
397	ENSMUSG00000002778	Kdelr1	40.7542	40.2074	43.581	61.5294	42.4315	47.5406	31.709	52.391	71.794	34.847	55.0697	53.5615	55.1705	41.3886	51.8777	41.6675	27.2521	48.7005	56.5479	40.2796	43.0282	58.4906	22.6652	44.8639	33.1373	54.9466	39.3667	38.5074	46.7937	46.3372	52.7705	41.5536	35.9956	46.7318	55.0603	60.961	47.3468	26.6201
398	ENSMUSG00000002781	Tmem143	17.1792	18.5238	18.0716	21.1818	25.7157	21.2202	15.53	25.3046	19.3279	17.57	19.5578	17.6026	16.024	19.3121	17.3481	16.5423	16.0325	19.607	19.8574	14.7811	18.7655	19.1898	10.6144	14.7472	15.069	21.3832	12.6859	16.7574	16.0282	17.9016	21.6511	16.8839	17.3517	19.3371	21.6352	18.2246	17.9048	13.337
399	ENSMUSG00000002797	Ggct	11.107	14.5275	14.9326	20.1292	14.1333	18.7661	11.2632	16.0619	19.8637	11.0986	22.0277	19.1284	16.5564	15.625	19.5816	19.5229	13.6286	20.6948	24.4335	20.5119	19.1673	24.2237	16.5427	17.8049	17.7816	20.9557	16.0268	18.8663	22.3801	23.5099	24.2754	23.744	22.2218	23.7157	24.3989	26.7344	26.6697	14.8477
400	ENSMUSG00000002799	Jag2	4.65914	2.43166	4.49424	7.39864	5.8917	4.75491	1.84541	7.528	8.08298	2.60706	4.19985	4.33025	6.04524	3.78851	3.72611	2.42213	4.50914	8.49944	6.22918	3.86336	4.48675	5.67738	2.03932	3.9373	4.03263	9.28288	3.63775	3.50104	4.63025	4.35399	6.22363	3.83165	6.61487	6.98358	10.969	7.45449	4.64016	2.56462
401	ENSMUSG00000002803	Btbd6	10.6926	8.42942	13.6839	15.2181	11.2019	11.5869	7.99723	10.0331	12.548	9.92457	12.5263	12.1464	10.7792	11.5211	11.3139	10.8444	7.06145	12.1938	15.3015	10.7943	9.89886	12.0988	5.7543	11.1718	10.2446	17.1896	9.78714	11.7684	14.5605	14.5532	13.0685	12.981	12.926	14.7187	18.0118	16.8013	12.7618	7.67764
402	ENSMUSG00000002804	Nudt14	14.2755	16.5262	28.7284	29.628	22.0111	22.9856	11.662	16.0493	21.7283	15.9778	24.0382	23.7747	18.5393	15.13	22.6776	24.1594	16.6562	17.3882	22.039	17.7991	16.8619	25.0903	11.1142	20.4116	29.5143	23.8516	17.9979	23.6289	22.2502	26.5855	19.2494	20.9711	23.1542	29.6487	26.853	33.8707	20.4562	11.2354
403	ENSMUSG00000002808	Epdr1	1.21125	1.55839	1.36365	1.21414	1.19324	1.68914	0.851398	3.13971	2.02212	0.984375	0.954267	1.83216	2.17368	1.09265	1.1616	0.755332	1.18497	2.92735	3.2176	1.47382	1.05975	1.57621	0.0931187	1.56719	0.564943	1.97846	0.733222	0.981206	1.6707	1.20088	1.9868	0.524374	0.363121	0.971306	1.88886	1.82485	0.980344	1.13621
404	ENSMUSG00000002812	Flii	34.0935	43.8529	69.5268	71.2669	66.2155	70.0072	26.9391	44.4288	55.8934	46.2165	65.1215	60.2127	52.8964	39.1261	59.5647	63.4509	32.742	49.012	61.5854	66.2137	53.2474	77.6507	43.3017	59.5451	58.4513	86.0869	72.5236	71.1655	79.3376	95.6786	72.7523	67.2494	68.1509	91.4018	86.0145	93.3007	69.5515	38.8849
405	ENSMUSG00000002814	Top3a	9.49712	8.57567	9.50101	11.1489	10.3203	10.8395	8.02943	8.2712	10.586	9.80844	12.4475	10.4844	12.4018	9.44684	9.40647	10.8782	7.73972	11.8827	13.726	10.9742	7.96265	12.048	8.23559	12.0248	11.7963	14.4686	10.1486	10.4944	12.6785	11.2493	11.267	9.02146	11.5175	13.3891	13.923	13.7591	10.2856	7.55564
406	ENSMUSG00000002820	Atg4d	26.2992	20.4688	25.9904	32.5211	22.2397	27.4199	20.8925	29.0866	30.0524	20.6567	28.1165	24.0447	30.6634	30.7553	26.9009	26.1921	20.859	30.1879	35.1879	24.818	22.2648	29.7652	17.4666	29.3175	24.1789	39.404	25.3589	31.5229	41.2822	33.8244	37.5531	29.2089	32.7915	36.5893	40.505	40.3226	34.8686	20.9875
407	ENSMUSG00000002825	Qtrt1	10.9862	9.95774	15.9736	16.7016	12.0196	12.5862	7.78274	10.824	13.171	9.71803	15.5185	12.1094	15.2511	12.4046	13.9139	16.1016	7.84199	11.8942	15.6133	15.8115	10.4267	14.4083	9.80025	14.8167	17.2626	17.8634	14.0288	15.1151	16.8469	19.0624	15.6998	15.7102	18.1402	20.7463	17.4071	18.5594	17.7124	9.1479
408	ENSMUSG00000002831	Plin4	4.86297	12.2391	9.83777	40.5815	17.972	8.99638	1.85814	29.2416	3.45752	3.63224	9.18593	12.9503	3.94757	1.53856	1.68074	0.999878	0.474928	2.55353	0.902362	4.97919	7.47993	6.21626	0.392191	16.6727	2.95053	0.654489	4.16571	4.45415	4.37511	8.46721	0.859368	1.86561	1.0336	4.27229	1.53193	1.47084	0.244481	0.386267
409	ENSMUSG00000002833	Hdgfl2	60.7653	71.6291	104.571	98.3318	92.7581	94.9766	55.618	58.2768	65.6308	79.0345	88.7004	94.1801	65.1921	71.8632	94.8163	85.7519	58.528	66.1639	77.6943	92.1075	80.6457	90.6218	65.5308	86.1997	114.197	96.2849	94.3349	101.863	108.541	119.801	78.7561	82.1399	95.4774	100.055	88.6245	99.1224	90.7175	58.4901
410	ENSMUSG00000002835	Chaf1a	13.0433	9.31272	8.28676	6.63563	7.867	13.7209	15.1249	15.5477	8.69994	11.689	11.4779	7.11419	9.40765	13.3916	7.9849	8.18726	9.54736	13.9883	11.8629	9.3295	5.89175	8.71144	20.1844	13.244	24.2312	16.6892	18.1688	16.1754	20.8957	12.4007	12.2316	6.94526	10.5246	6.92805	8.17163	7.47933	7.50796	10.5665
411	ENSMUSG00000002844	Adprh	38.978	34.9743	41.803	44.8235	37.2502	50.3079	37.1833	52.9757	55.0931	33.8173	48.3569	45.8035	54.6442	44.7669	44.4616	44.7212	33.2742	53.3522	57.6984	39.6407	41.005	51.8037	34.791	48.5489	50.0485	69.5689	45.4858	48.0483	61.8367	54.2489	61.3874	44.53	41.368	54.6443	62.5846	59.4744	53.5439	37.1746
412	ENSMUSG00000002845	Tmem39a	7.14569	2.38454	3.49657	5.05049	4.39743	5.87015	2.77188	11.0255	8.49605	2.0867	3.98489	4.59651	8.6561	6.62686	4.01916	3.16666	3.72811	13.0572	12.1504	4.21935	3.48638	5.08384	1.97205	4.67729	3.07517	10.4258	3.95722	3.91155	6.81866	5.92197	10.1099	4.37492	4.69673	4.85849	10.5491	9.32602	6.31969	2.61965
413	ENSMUSG00000002846	Timmdc1	75.4288	72.5957	66.6931	65.5564	63.2001	68.0705	79.7936	67.1664	58.7809	72.097	67.7792	68.7793	61.8466	69.7132	71.2529	70.8115	69.2493	65.2654	59.323	67.9227	75.1665	66.6986	55.4673	63.2481	70.3975	54.6708	59.6332	68.3678	61.614	69.0536	52.6954	70.1195	59.8669	61.2971	57.8246	56.5134	59.7352	73.5788
414	ENSMUSG00000002870	Mcm2	18.5716	16.3689	16.2405	21.4926	14.7295	23.4837	13.6078	26.3178	23.2611	17.6239	27.8344	21.5886	38.2442	28.714	23.6117	22.6608	16.4116	34.2905	33.8528	21.2954	18.7593	24.799	16.308	31.0068	24.2783	45.0443	24.3414	28.1859	42.0205	30.3917	40.4021	20.9357	20.8711	23.3572	31.3386	27.7587	30.6098	17.6852
415	ENSMUSG00000002871	Tpra1	20.2078	16.302	23.1047	30.5498	22.8442	26.8701	13.0558	27.9728	32.722	15.1852	22.4175	21.683	27.312	20.2056	22.396	19.9036	10.6035	24.5135	27.5532	22.5053	20.2853	29.8082	14.463	22.0511	19.4417	36.2731	22.5463	19.803	23.6736	27.1514	29.1398	19.2718	25.6617	29.2083	33.6495	35.1062	26.2776	17.447
416	ENSMUSG00000002881	Nab1	18.7691	24.7082	19.7008	24.4954	20.3169	26.6119	16.602	27.3551	28.5595	21.7983	32.9028	26.9463	32.9774	23.7487	29.5891	22.8868	24.9388	41.9563	39.0323	30.204	28.6943	29.2888	17.4432	28.4208	20.4026	30.3973	24.5747	24.8582	33.0123	22.71	33.313	24.6382	28.8053	29.8923	36.533	32.3453	38.3544	25.9676
417	ENSMUSG00000002885	Adgre5	46.2627	26.6352	58.9073	62.7588	46.503	56.6847	24.9203	75.034	74.4054	32.0966	45.7651	53.3736	84.3411	58.2704	50.8648	47.2412	25.2176	71.0106	79.3574	52.453	47.2717	62.7349	23.4593	50.819	54.8541	107.33	53.2903	57.6369	82.681	77.7874	99.1482	60.5477	57.3116	78.4983	102.934	92.05	83.1907	39.8078
418	ENSMUSG00000002897	Il17ra	70.6956	66.6495	87.414	98.7302	73.697	90.4212	51.5197	81.868	89.563	78.4438	107.443	95.3161	120.898	89.9608	114.501	110.313	67.0582	111.899	134.526	96.9305	82.4095	109.469	79.4029	99.418	89.3169	127.135	106.873	103.701	123.604	126.097	131.943	107.186	132.771	153.086	158.381	144.886	135.703	69.4433
419	ENSMUSG00000002900	Lamb1	19.8275	17.2069	17.4837	25.3007	17.9694	21.0029	12.0323	26.5625	27.9654	15.5217	21.5243	18.649	16.1477	17.3388	19.5609	15.0884	12.0702	19.1488	21.2931	15.37	13.7255	14.8228	8.88751	16.1375	14.2053	22.3657	13.6982	15.4588	15.8955	15.9098	23.7834	17.0081	15.1504	19.6951	19.5457	19.0542	20.1887	13.377
420	ENSMUSG00000002908	Kcnn1	1.28329	0.973767	0.905723	1.05186	1.10393	0.980901	0.9644	0.947294	1.75413	0.760928	0.955356	1.28988	1.71412	0.776554	1.01341	1.10157	0.689942	1.32884	1.18518	0.655769	0.810714	1.1395	0.61946	0.935403	0.594238	1.25006	0.9453	0.597617	0.711546	0.779753	2.02921	0.846822	1.17845	1.46057	1.92435	2.7067	1.23272	0.861089
421	ENSMUSG00000002910	Arrdc2	14.1483	12.073	21.9647	23.8289	20.8166	23.6048	13.0124	21.9339	31.3845	12.1309	18.9496	20.6032	17.9325	13.6616	14.5826	13.746	7.47291	16.597	20.8377	17.0827	14.5118	23.3642	8.0129	13.3059	12.6634	29.4923	16.8517	17.7062	20.8449	21.5874	20.3835	15.6852	19.2333	21.1423	26.1574	24.6233	16.5989	8.13453
422	ENSMUSG00000002944	Cd36	30.0313	20.8111	19.1489	42.7075	39.2078	30.6277	18.7985	112.463	55.843	13.5796	27.7266	40.7997	42.985	24.8994	12.1627	14.4994	5.87459	16.3786	17.0047	19.652	22.4466	20.5593	9.41985	27.9302	12.0397	28.1477	21.952	18.062	29.7734	24.5932	37.1034	10.709	4.84995	8.75366	11.7231	10.0727	16.6419	8.99243
423	ENSMUSG00000002948	Map2k7	74.3803	70.3126	38.3121	47.7464	56.2092	55.9555	74.6135	48.3505	59.4824	71.9956	67.0501	42.1482	71.5329	63.9578	61.4294	75.4318	59.5237	51.8704	51.6837	42.2173	45.6535	48.8425	32.9692	43.2063	36.5535	49.3824	37.1448	40.2607	40.5517	47.1645	51.7243	51.6612	62.9542	48.0699	57.3933	49.8646	71.6798	56.6342
424	ENSMUSG00000002949	Timm44	53.6105	62.1792	63.6253	75.9943	64.4486	67.4735	54.7734	54.5051	60.119	68.6913	67.6845	60.9959	60.5854	66.1425	64.6794	61.413	61.3786	69.0652	63.621	64.3844	54.3915	70.553	62.1461	64.5718	67.8173	77.0862	65.3428	68.5941	82.1428	84.0358	69.2189	67.795	71.648	78.397	75.2667	76.7535	69.08	67.2548
425	ENSMUSG00000002957	Ap2a2	51.4489	71.2858	63.075	73.7921	71.1116	75.2356	66.3784	67.3409	91.0284	59.455	68.717	78.6277	55.5264	50.4321	51.6421	51.5484	57.3603	70.5141	73.5117	62.8885	66.375	68.9308	41.0258	50.0896	49.2616	64.3464	47.5149	54.4657	54.8141	62.2376	59.9444	48.4198	54.9569	61.0367	66.1693	67.3738	53.0602	40.0911
426	ENSMUSG00000002963	Pnkp	24.0957	26.0523	37.7604	40.1138	38.4187	37.6215	28.4883	22.4233	28.6065	26.5355	41.7434	35.8637	30.5952	29.5404	40.7062	38.806	28.9869	31.8503	40.8443	33.508	35.7319	40.5403	22.0755	37.1283	44.6453	43.7528	35.2739	41.0693	45.9622	56.7756	38.1358	35.2094	49.1219	52.4251	48.2269	48.8625	34.1207	20.7821
427	ENSMUSG00000002968	Med25	46.8138	48.5182	56.9618	54.2397	45.8332	44.9444	50.3795	48.3828	52.4589	43.588	49.2665	60.0629	51.0295	49.1952	46.0872	49.9273	43.0637	56.8937	51.0825	56.8225	55.0619	55.8826	42.2545	51.0956	48.8687	58.5632	52.9626	55.3027	57.1055	57.1272	51.9342	50.5054	48.3715	60.3119	62.1279	58.7491	51.9914	50.4361
428	ENSMUSG00000002980	Bcam	22.1544	16.4142	25.4633	34.6129	20.0691	17.3455	13.3939	25.9567	33.3432	13.9155	19.3787	25.3066	24.7532	18.728	22.5514	20.7073	12.2087	18.9919	23.0824	18.9405	15.8294	23.0979	7.53309	15.3795	13.6652	23.4541	14.903	16.072	14.8032	17.0456	25.7584	17.5045	16.6976	18.1988	23.7319	27.7811	17.7737	9.71227
429	ENSMUSG00000002981	Clptm1	40.004	29.0933	45.5946	58.0778	41.1027	49.153	23.6973	61.9412	77.9247	27.5254	45.3711	49.8465	67.9637	46.7002	38.7097	39.5774	23.6486	61.0111	65.2301	34.5137	40.5437	51.59	20.1234	39.4597	29.8844	79.6463	36.9437	36.5977	53.1278	53.0585	72.7925	37.0514	35.9127	46.2419	66.5483	64.984	54.8699	26.2216
430	ENSMUSG00000002983	Relb	116.982	110.348	126.4	131.444	131.116	126.388	103.271	131.655	177.013	94.3323	124.07	125.625	123.639	107.085	118.345	107.922	110.988	119.797	149.694	129.16	123	147.17	73.9087	97.2637	98.6456	143.583	93.4453	119.589	118.732	138.844	180.297	141.756	128.561	127.635	146.114	168.827	155.422	128.253
431	ENSMUSG00000002984	Tomm40	33.4524	33.1751	46.675	52.5368	42.4211	44.1967	26.0411	40.3226	41.0154	35.706	48.7699	43.0252	46.8505	38.8734	46.3876	44.8435	29.6351	48.6057	52.6759	41.0174	37.9171	46.7033	30.2786	53.1406	61.6172	71.3577	50.887	53.7172	66.9316	64.835	53.3311	41.7039	40.3379	55.4162	58.311	58.9575	50.2538	29.2116
432	ENSMUSG00000002985	Apoe	2249	2808.6	5206.08	4101.22	4239.19	3903.5	2475.34	3251.31	4257.46	2262.7	3671.31	4172.3	2406.46	2475.6	3151.98	3031.65	2336.64	3326	4834.2	2755.99	2439.54	3228.47	1603.63	2079.77	3176.58	4184	2631.6	2580.8	2946.45	3644.11	3368.54	2223.1	4451.22	3524.07	5119.02	5448.69	2799.5	1327.47
433	ENSMUSG00000002992	Apoc2	2.42613	4.66331	4.37604	5.29993	4.20687	4.91185	3.49213	3.95599	4.90196	3.10302	4.96789	3.77466	3.6348	4.42787	5.5334	4.52906	1.32592	3.58612	3.19829	1.88926	2.08837	4.43379	1.87312	2.7354	3.27462	3.60258	2.72189	4.04047	3.10553	3.23417	4.15908	2.96557	2.09906	1.82101	1.86335	2.82749	3.32352	1.88517
434	ENSMUSG00000002996	Hbp1	22.6903	14.1938	12.2572	14.9115	12.8926	14.3011	12.3001	28.0788	19.4378	12.7996	12.5617	12.5095	22.4708	20.3919	12.9728	10.7932	15.4818	32.4857	32.5434	12.0965	10.0735	14.0294	12.1976	13.4043	10.4448	23.8159	10.8869	14.2715	20.8526	17.5915	30.9317	21.0142	18.7031	17.6848	28.929	21.7373	21.864	19.3092
435	ENSMUSG00000002997	Prkar2b	3.63733	5.81175	4.52049	6.57103	5.8013	5.01437	3.86362	6.95251	3.43163	4.1875	5.46354	4.27452	3.51087	3.60519	2.91605	2.32016	3.96012	4.42856	4.82717	3.87711	3.33228	3.74956	1.43833	3.54463	1.43823	1.86226	1.80086	2.66002	1.94295	2.80114	2.41036	2.47485	3.76219	2.72624	3.66426	3.58583	2.52378	2.74705
436	ENSMUSG00000003031	Cdkn1b	31.4916	21.3518	18.2391	29.8407	24.4036	29.0228	20.0012	52.3555	35.0837	20.5059	27.316	29.8219	51.3341	33.0857	26.6398	24.0026	19.218	61.9597	53.8841	33.6839	27.1707	27.8506	19.6817	26.1706	21.5018	37.0049	26.0744	23.2157	36.1256	25.8375	48.6337	26.5135	24.2043	29.0289	53.3484	37.9912	45.0089	23.7779
437	ENSMUSG00000003032	Klf4	21.8452	41.5789	34.5839	118.569	40.5038	33.2617	33.6531	29.9582	39.6716	41.2043	34.9605	52.2317	24.0643	22.7009	25.7029	25.3248	36.7568	31.1504	31.2204	39.5933	42.6505	39.3921	15.1874	25.5701	17.6293	25.5957	24.815	27.7156	24.8668	25.2343	27.2469	22.6535	39.8821	32.4626	37.4044	37.6906	24.0373	21.1987
438	ENSMUSG00000003033	Ap1m1	30.0142	16.2263	30.1477	38.7912	27.2739	36.8209	14.2944	51.419	45.942	19.5508	33.0189	32.3208	57.4824	34.5532	31.3479	31.1346	18.694	58.3004	61.0816	32.3588	27.3089	40.2631	23.047	43.4104	33.0455	84.3751	43.4474	35.2691	67.3706	55.1371	71.6691	36.4124	39.7853	53.2223	77.979	68.6429	51.4048	21.2692
439	ENSMUSG00000003037	Rab8a	113.422	98.0643	114.285	129.521	112.983	116.696	99.253	135.184	134.991	96.2064	123.901	122.632	130.154	112.961	117.246	119.307	106.454	132.323	151.5	116.062	107.317	126.039	92.2018	115.62	110.492	140.191	103.455	120.874	134.342	134.898	141.924	123.029	121.336	140.727	151.504	150.821	132.642	101.593
440	ENSMUSG00000003038	Hmgn2	72.0061	59.8195	66.1926	91.4997	73.6441	113.436	53.5075	125.394	109.623	68.3175	119.64	110.026	135.723	97.5654	96.8815	109.685	56.574	121.602	123.841	89.1567	80.4994	106.347	84.2533	114.974	120.644	148.786	107.167	111.06	169.886	121.419	148.376	75.4623	73.6304	93.9803	116.291	111.479	100.944	52.0229
441	ENSMUSG00000003039	Fam32a	212.255	193.716	136.025	138.445	170.541	162.623	206.461	204.83	189.714	180.497	129.107	150.328	128.659	184.328	132.921	131.516	181.311	147.9	136.539	139.47	138.029	141.692	134.202	135.157	128.634	157.316	108.368	152.524	141.704	149.698	176.642	194.729	160.417	141.043	137.918	153.801	157.975	242.663
442	ENSMUSG00000003051	Elf3	0	0.0977303	0	28.2818	0	0.140551	0	0	0	0	0.0448402	0.124578	0	0	0	0	0	0	0.0197622	0	0	0.0224348	0.0324044	0	0.0506636	0.0366736	0	0	0	0	0	0	0.139277	0.0250684	0.0819045	0	0	0
443	ENSMUSG00000003062	Stard3nl	8.48008	9.87243	8.36417	12.2022	9.63271	9.62832	12.4825	11.6179	11.3805	7.61463	9.144	7.52107	9.53383	6.33115	9.91706	6.55219	8.68364	10.5984	11.2978	9.05903	8.73195	11.4858	8.22896	9.77018	8.6781	11.3425	8.30362	7.95784	9.05844	9.61468	10.9861	9.33684	10.0898	9.56064	10.9418	12.8964	9.14785	8.43443
444	ENSMUSG00000003068	Stk11	121.006	131.367	159.231	165.56	154.713	147.753	131.105	111.558	118.028	120.764	150.26	137.134	111.629	123.56	144.26	149.885	123.003	108.52	135.179	153.63	126.936	160.154	117.392	146.178	192.093	166.228	149.627	157.255	170.968	188.862	131.325	150.85	163.505	182.398	156.416	167.672	151.47	117.514
445	ENSMUSG00000003070	Efna2	3.45126	4.41855	4.5681	4.08365	4.63838	3.8431	3.40244	3.20589	5.60422	3.78053	3.85702	4.08111	3.02793	2.29942	4.22752	3.07149	4.69897	4.97957	4.38587	3.52782	5.1751	3.27241	1.56951	2.12873	1.8714	2.03297	1.95031	2.52478	2.13818	2.13243	3.58038	3.63814	4.3363	2.91928	3.74066	4.78545	5.59658	4.14983
446	ENSMUSG00000003072	Atp5f1d	234.436	218.455	279.21	327.422	279.051	271.994	231.527	207.789	215.673	212.507	267.599	262.395	182.501	203.261	243.584	257.309	183.31	174.218	224.323	247.671	201.372	246.739	212.843	230.398	331.847	253.737	221.682	266.727	265.11	314.708	207.169	213.536	229.765	250.756	224.51	250.124	211.808	164.197
447	ENSMUSG00000003099	Ppp5c	28.5069	20.2284	36.3729	44.6686	30.103	42.6634	17.7	58.6318	61.523	23.556	36.1836	36.1813	56.8052	36.0199	32.1626	27.8901	15.3982	59.3401	56.9638	29.3658	25.1382	36.4257	18.4077	34.599	26.5381	75.1267	34.8271	31.8223	57.0069	46.6997	62.8406	29.6358	33.8432	43.3175	60.0416	55.0972	39.1298	20.1634
448	ENSMUSG00000003119	Cdk12	50.3198	71.3504	62.9924	67.4891	72.4412	61.5902	63.6241	54.5534	53.2354	69.256	68.0271	66.9319	61.0672	69.9687	75.8393	68.4298	85.972	71.8012	68.2803	71.66	83.3604	69.7657	57.5433	62.6838	63.0231	62.0671	56.4102	78.8705	63.23	67.4781	67.158	86.1951	78.9001	76.626	71.9355	72.6209	76.2832	96.4033
449	ENSMUSG00000003123	Lipe	42.5105	56.0327	69.1187	96.5521	61.1649	63.7633	34.897	75.0541	60.3627	32.3903	52.4852	58.1123	38.7579	38.4759	38.6241	39.3156	20.7864	36.0953	50.3861	39.9706	37.3757	56.7173	23.0751	62.8906	43.6638	55.5584	40.4763	45.4726	50.1478	56.4388	46.6059	39.2947	31.5547	52.7449	50.9929	59.8275	35.0274	21.8117
450	ENSMUSG00000003131	Pafah1b2	29.709	20.5074	23.9934	26.8116	23.7795	25.5065	16.1366	34.0621	33.5117	18.4198	27.7154	26.4531	39.2699	32.1739	22.6266	26.6315	19.7232	49.1734	42.2551	23.2708	22.5814	34.8382	20.6206	28.7614	21.8274	33.5451	23.6451	25.2896	32.7912	28.5004	40.267	22.4228	27.7711	27.7127	37.567	34.9279	31.5306	19.1939
451	ENSMUSG00000003134	Tbc1d8	16.2906	23.4529	24.5412	23.1893	23.8033	29.513	15.1769	22.0289	31.1017	14.8818	29.9149	24.6848	20.2191	15.8823	23.8823	19.7077	14.1915	22.9627	26.2408	23.3297	28.0351	30.0446	10.7627	17.4735	12.7001	18.5669	15.3126	22.7331	19.477	22.4736	33.3028	28.0597	15.8027	19.7821	18.1721	24.647	31.5623	21.9172
452	ENSMUSG00000003135	Cnot11	30.4106	30.6664	33.5479	35.4604	31.0234	37.9068	24.6574	28.8255	33.193	32.0932	40.7258	36.1025	33.4739	29.4503	42.6053	39.1803	21.2433	33.7828	42.497	40.0463	30.7769	38.4693	27.3144	35.3176	40.3243	42.0442	35.5951	37.5611	41.5391	44.0715	44.8741	41.2097	42.0719	42.1442	41.9462	41.2063	39.3528	28.4181
453	ENSMUSG00000003153	Slc2a3	10.7021	11.299	12.9005	15.5261	6.35691	13.4446	6.79071	13.6917	12.7803	8.57467	12.9824	9.67907	13.701	9.33195	13.2976	11.4067	10.488	17.4881	20.8174	11.3946	15.6114	17.2777	6.00585	13.4043	10.5793	16.1392	14.7929	15.3727	20.7192	14.3422	17.3076	19.519	16.2032	20.5641	26.693	28.1873	21.2569	8.98276
454	ENSMUSG00000003154	Foxj2	26.2826	24.6057	24.543	36.5363	23.8005	28.9149	20.3065	33.0741	35.8747	19.4859	29.9893	29.1358	37.8063	26.1345	27.9878	28.8866	20.2635	42.0597	40.6798	33.5761	33.5327	40.7073	22.4621	32.3003	25.7685	41.9751	32.1644	31.0384	34.8784	35.5862	45.7927	32.7577	29.4855	41.8527	49.203	43.7808	41.1154	21.6099
455	ENSMUSG00000003161	Sri	79.7933	61.1335	81.4779	108.129	81.2306	103.631	47.475	107.587	120.738	53.4098	82.667	97.8693	106.406	73.6884	76.2811	73.8838	56.5412	95.8328	114.608	80.2381	78.106	92.9054	56.7174	80.5302	70.6725	116.904	77.3066	80.5571	105.103	96.6537	120.712	77.1475	79.3209	104.828	116.277	123.96	100.098	56.915
456	ENSMUSG00000003166	Dgcr2	18.2622	14.2887	24.8855	29.6179	20.3263	22.4257	12.2543	33.4434	29.7857	13.298	20.4268	21.3927	32.6572	19.9412	20.3354	20.2018	15.3883	33.0087	36.9753	20.9246	16.1668	25.9662	11.634	22.2168	18.5936	37.5143	19.5632	21.8125	32.6956	26.9561	33.3524	20.7698	19.564	24.7005	34.6479	32.5487	23.8136	15.1002
457	ENSMUSG00000003184	Irf3	94.2659	106.945	117.142	124.601	114.511	119.525	82.2771	95.9715	104.278	109.7	137.939	118.071	107.347	101.903	127.359	130.885	98.6527	111.395	125.396	132.107	110.596	127.3	95.1643	109.505	121.422	130.835	119.546	125.954	130.247	165.251	128.82	137.215	141.912	146.259	137.132	131.442	142.248	104.443
458	ENSMUSG00000003190	Bcl2l12	17.4423	24.7685	25.6914	33.9454	26.8075	26.079	19.4857	20.601	26.7348	23.9894	32.1785	28.351	25.8138	21.7686	31.3274	29.0461	20.2764	26.6993	27.9754	26.9619	31.3362	36.3458	18.6724	27.94	29.7011	32.3629	27.473	29.4908	32.3551	32.9649	26.7324	26.5691	30.8252	34.0763	37.0211	35.3825	30.0188	24.6457
459	ENSMUSG00000003198	Zfp959	6.4404	5.39836	5.41403	7.73401	5.44027	7.4764	3.45856	10.2027	7.65667	6.20631	7.05612	6.6411	9.2917	6.69337	7.267	4.70145	5.9207	12.8534	10.9351	7.43924	8.3775	7.85851	6.82138	8.19492	5.39921	10.4288	7.87703	7.19128	9.0368	8.68681	11.8408	8.3598	7.91396	10.133	12.1061	11.2697	10.1732	6.53659
460	ENSMUSG00000003199	Mpnd	75.7897	77.993	100.169	106.91	91.4411	84.4132	76.8298	80.9763	86.4889	71.2427	95.1064	92.6559	78.5509	69.4275	87.9474	86.7806	77.0778	72.7554	103.12	90.6202	73.8892	95.1326	72.7799	77.3581	117.974	98.4424	83.6802	91.3668	92.3079	105.161	85.2842	83.8996	102.597	114.198	110.145	113.527	89.1659	62.8374
461	ENSMUSG00000003200	Sh3gl1	54.4817	44.6	48.8196	49.8652	44.9602	51.8397	44.4377	69.7174	65.2401	42.0563	50.9274	47.8682	65.4533	54.666	52.0016	45.4553	42.6246	65.3571	74.2667	49.5328	44.8266	52.5894	37.8299	47.0859	36.1955	74.6821	41.8708	49.9053	61.5707	51.6429	70.3245	48.0161	58.1532	56.2218	74.0128	63.7893	58.0503	48.4133
462	ENSMUSG00000003206	Ebi3	10.5673	12.7465	15.4239	16.2226	12.462	14.7573	6.94445	10.8489	15.2616	8.75761	16.031	11.176	10.3133	9.50175	13.5351	10.2976	7.11601	10.0674	14.8941	16.5877	12.8447	17.1145	9.97654	11.9	15.283	17.2911	11.7532	13.7279	14.5831	15.0916	15.3996	14.6957	12.0577	16.4954	15.4175	18.0545	14.6283	11.589
463	ENSMUSG00000003208	Yju2	18.1561	19.4458	24.2635	28.7665	23.9725	26.1852	17.8704	21.3942	24.8871	22.1549	26.8198	25.6999	24.3846	24.947	25.8055	26.3287	18.4545	22.68	26.2029	24.2118	21.4163	25.6639	14.9464	24.1221	24.5664	30.687	22.8442	27.0538	29.4812	30.8555	27.4515	25.1716	27.9406	30.0994	32.0567	29.6168	25.6362	18.1924
464	ENSMUSG00000003226	Ranbp2	67.1903	84.8944	65.9916	70.6634	76.5923	67.8334	88.4032	64.5071	51.8522	80.8619	71.3529	74.8248	68.6257	69.539	73.9828	73.9775	85.0644	90.212	67.9775	76.5727	105.051	63.6484	63.8797	59.6473	63.1787	50.4809	59.3796	71.7581	60.8807	51.6414	58.0054	69.8022	64.8321	59.542	63.779	56.4422	66.1349	82.4639
465	ENSMUSG00000003228	Grk5	6.5694	9.36661	8.4261	6.03375	9.41269	7.31598	12.297	5.75844	9.4135	9.46408	9.6136	9.16565	6.22708	9.08794	6.52168	6.01994	5.54728	6.05612	5.42217	7.79711	8.57892	7.23772	8.47354	8.91752	5.23145	9.77533	7.13894	8.34437	8.39456	8.75661	5.57416	5.9792	6.96702	5.73349	5.61001	6.14493	8.3602	11.7067
466	ENSMUSG00000003233	Dvl3	33.1181	34.628	30.9982	32.0981	37.2213	32.7405	39.9338	37.2304	28.6539	30.8931	31.8924	31.4253	32.7329	32.5987	30.1779	30.9109	32.0927	37.0253	36.4575	36.8402	33.9553	29.2715	31.5059	29.5086	31.0131	33.295	31.9312	31.1994	32.092	29.6992	28.8395	36.9102	31.7996	32.7657	37.2743	30.2231	33.0069	37.278
467	ENSMUSG00000003234	Abcf3	18.8702	20.4825	36.6413	40.1727	30.2305	33.3338	18.2488	33.2444	33.1568	21.1009	29.2673	30.6638	31.0213	23.3662	35.1993	31.1632	14.8004	29.5484	36.3633	34.0361	21.9612	40.1313	17.938	31.5773	30.4633	41.6439	34.7825	31.3257	39.1061	39.9929	33.9239	30.5532	28.9253	40.2812	43.5746	43.4345	32.0494	19.9119
468	ENSMUSG00000003235	Eif2b5	23.2475	27.3082	36.643	41.0514	29.9947	34.5248	23.1704	26.5147	32.363	28.3096	43.527	34.291	30.6101	27.4643	38.5942	37.359	22.9718	28.8513	37.4393	35.5124	31.887	41.3248	20.6983	37.4634	40.2552	40.7924	33.6208	35.8561	45.9731	47.0341	37.81	40.9035	33.468	45.3871	40.267	42.5432	38.1816	23.8045
469	ENSMUSG00000003269	Cyth2	15.4867	14.8026	24.3459	27.3988	20.252	28.0241	12.7779	26.122	33.0839	14.5244	22.9328	22.8754	25.2415	19.6728	20.4697	21.1713	11.138	28.619	29.328	23.1963	18.7216	27.0316	13.9419	23.6104	21.2069	35.4545	21.2821	22.5519	30.8731	27.6806	32.7993	21.1839	21.2161	28.6772	31.9131	33.3008	29.6567	14.0324
470	ENSMUSG00000003271	Sult2b1	0.940518	1.64743	1.96704	4.20563	1.57212	1.53132	0.848212	1.17377	1.55592	1.41506	1.21601	1.27684	1.1626	2.04975	0.923344	1.39914	0.386541	1.42372	1.87461	0.886495	0.987823	1.22641	0.66753	2.04097	2.09733	2.0324	1.58381	1.56423	1.39416	1.47077	1.52207	1.76232	1.57986	1.2526	2.01849	2.10695	1.82461	1.09797
471	ENSMUSG00000003273	Car11	3.13305	1.926	2.65926	6.07085	2.23497	2.43427	2.96528	1.87174	3.61556	1.94761	1.80514	1.91528	2.00919	1.56875	2.6315	3.61975	2.21436	1.6258	1.69952	3.05434	2.6057	3.41019	0.490519	2.29145	1.81336	3.07122	1.65206	2.75716	2.33103	1.81293	2.66197	2.96582	3.0434	2.5378	3.8091	4.00378	2.48948	2.18518
472	ENSMUSG00000003279	Dlgap1	32.4494	30.6375	17.008	15.3543	25.65	21.9028	49.4509	30.2374	14.4831	30.1081	14.5687	18.0962	15.6887	29.9478	18.1358	18.2806	31.5177	19.4919	13.2824	17.9323	18.3118	12.4868	28.3517	13.1768	12.1272	8.81328	10.5066	15.5784	9.65222	11.5814	10.2493	19.3956	15.2199	10.4389	9.13974	7.53281	11.3245	35.1561
473	ENSMUSG00000003283	Hck	28.9951	24.7097	42.1019	42.1121	38.1946	39.5881	22.937	39.0702	60.9371	18.924	34.8511	38.5537	38.8278	26.1834	27.6492	29.6578	20.7146	46.0856	53.6195	37.9995	33.3333	43.6799	16.3993	25.044	26.8144	51.291	28.9782	27.4049	37.8684	35.1237	41.1585	27.4744	36.6341	38.6373	45.2314	49.7716	38.194	20.6763
474	ENSMUSG00000003299	Mrpl4	33.6799	36.9699	50.6542	53.724	46.3113	53.4313	33.266	40.9941	45.5849	38.9717	50.9076	51.2515	45.5451	43.0993	49.4799	50.516	29.0553	37.9919	46.3098	47.8375	36.9274	48.8263	24.3222	46.86	46.0294	61.9551	47.6355	45.5582	57.2215	62.4633	49.2361	42.1105	47.4204	51.8076	53.6597	55.4561	45.237	29.7899
475	ENSMUSG00000003308	Keap1	103.126	112.635	94.2177	99.2174	102.079	96.4867	117.916	91.2498	99.3482	118.946	112.605	112.561	90.6205	109.965	116.967	113.744	119.155	113.598	113.97	123.62	117.434	119.574	86.8579	98.208	99.8613	106.743	86.0645	111.639	96.9406	112.441	107.99	134.655	137.409	120.521	110.091	117.611	124.737	112.193
476	ENSMUSG00000003309	Ap1m2	2.11784	1.26289	2.52166	9.36496	2.69336	2.614	1.14352	3.10844	2.07546	1.01786	2.84083	1.60001	2.81329	2.64231	3.42397	2.2534	0.683743	3.18813	3.43152	2.23656	1.50348	3.14268	1.41909	2.08048	3.41229	4.27155	2.85144	2.42374	2.72925	3.22475	4.6263	3.2597	2.13932	3.81861	4.20705	5.87907	3.74117	1.67557
477	ENSMUSG00000003316	Glg1	121.137	171.345	200.577	227.273	191.536	180.442	140.393	121.354	187.52	179.321	223.475	221.633	147.87	150.831	191.029	191.977	167.99	171.426	193.311	218.269	224.997	245.213	134.105	185.744	214.497	216.509	205.599	210.108	202.451	233.306	181.784	186.528	221.568	259.808	238.908	246.16	202.596	159.399
478	ENSMUSG00000003344	Btbd2	23.677	24.4806	33.0267	36.2244	29.7084	30.2446	26.351	28.7101	36.2904	28.5582	36.813	32.7492	28.3179	25.3068	30.7625	26.4109	21.5372	29.154	30.7455	26.9518	26.0583	33.6053	12.8823	24.7484	23.9372	38.3693	26.1019	27.269	35.0261	36.4664	32.7755	27.5571	33.3301	33.3672	36.6147	39.0071	29.7451	20.4885
479	ENSMUSG00000003345	Csnk1g2	119.577	99.8092	135.504	159.817	126.888	135.46	86.0176	131.323	165.245	96.9881	135.583	130.097	152.928	119.83	134.438	129.428	81.7956	133.623	149.206	136.174	115.353	143.653	90.1457	134.253	141.748	195.764	130.614	132.605	157.846	170.436	161.652	133.734	135.961	161.723	179.677	179.893	149.529	87.7732
480	ENSMUSG00000003346	Abhd17a	42.4837	43.8248	64.8451	71.6084	59.951	61.2379	36.8727	42.0791	58.8336	45.7949	70.1573	65.1644	47.9391	45.3729	65.2586	64.5773	35.8914	40.0741	54.7755	61.549	55.5373	71.5426	37.3721	59.6353	59.1578	67.6926	64.0413	58.693	67.2204	79.0415	62.1177	56.2234	72.0586	81.063	70.3523	78.0539	67.9693	33.821
481	ENSMUSG00000003348	Mob3a	87.8133	77.8694	101.19	113.57	88.8648	92.0401	73.4455	89.5546	110.415	68.474	94.472	89.9054	106.112	90.9096	105.506	90.5193	71.9882	105.532	127.295	104.974	91.4897	110.554	60.7083	86.0681	88.7927	117.069	88.8544	97.0774	105.991	108.114	128.127	111.578	105.006	118.971	133.85	130.188	129.075	72.4939
482	ENSMUSG00000003352	Cacnb3	48.8516	41.2955	76.1084	62.5363	58.8368	67.6039	38.2082	77.1312	92.9987	33.143	62.8666	59.2471	58.4845	45.2813	54.5779	47.9044	63.9926	112.99	139.07	50.0396	47.3936	64.3857	31.4908	41.4526	41.9795	89.9394	37.4712	53.7162	65.1125	71.9246	124.571	68.589	87.2738	72.385	137.648	140.22	97.7203	41.05
483	ENSMUSG00000003355	Fkbp11	10.7364	12.9359	15.2791	15.7454	16.5629	13.7387	13.8286	7.67182	12.2321	15.0792	17.497	14.3471	10.2351	16.766	12.8108	12.4492	15.1407	12.8509	12.7266	14.7807	11.7944	12.2847	19.02	10.3796	14.3377	15.6858	15.2408	13.4491	18.2827	15.5917	10.9558	8.06971	9.17378	11.2594	9.04653	10.8837	13.6012	10.2713
484	ENSMUSG00000003360	Ddx23	84.5983	81.3639	90.8656	100.405	95.9769	91.3842	90.5341	94.5156	92.3677	73.5448	85.7784	80.8036	92.9434	81.1613	78.3889	75.4006	91.3463	107.093	114.159	90.0799	87.9768	101.369	66.4711	86.8732	98.1129	112.771	89.2824	98.9086	112.158	121.174	108.909	90.941	92.8414	112.597	120.26	112.491	95.6615	84.5538
485	ENSMUSG00000003363	Pld3	36.767	47.0909	76.0548	91.407	63.9334	76.3071	28.2395	45.2524	92.0753	44.0026	74.3031	64.555	56.6728	50.0936	62.9236	61.3962	27.9821	69.768	93.0333	65.2608	60.1816	89.4639	25.9114	68.3162	56.5005	105.33	69.0824	68.0436	76.7133	90.9042	76.1272	62.6003	72.2752	101.493	108.563	118.767	82.0609	28.2518
486	ENSMUSG00000003378	Grik5	17.7263	16.8369	25.3047	27.0743	22.7154	18.7129	21.1757	17.9462	19.1361	14.6074	19.8684	18.9044	11.2501	11.0463	14.2528	13.4612	10.5725	8.43448	12.3829	23.2663	15.3268	16.9124	12.8832	16.5522	22.8963	19.5142	15.291	17.3017	15.3049	18.1978	12.9327	14.706	17.2223	17.4414	18.4581	17.5573	14.2157	12.1571
487	ENSMUSG00000003379	Cd79a	393.452	446.862	508.709	699.129	530.608	608.383	263.872	524.732	483.414	475.984	657.165	686.213	770.046	588.493	673.513	710.97	341.294	561.561	672.699	700.497	645.512	856.471	425.022	722.304	625.098	961.813	899.421	699.985	843.369	933.842	897.584	790.691	735.169	976.738	898.466	1040.2	837.176	441.461
488	ENSMUSG00000003380	Rabac1	150.381	183.5	232.066	238.92	210.243	189.103	157.797	134.637	170.031	135.017	198.845	208.688	124.717	137.506	188.266	186.24	130.132	105.529	162.341	188.883	166.442	203.808	153.44	169.623	226.102	172.668	169.982	167.771	179.468	202.482	148.727	188.937	216.13	232.109	200.063	228.213	190.622	120.869
489	ENSMUSG00000003382	Etv3	55.6588	71.0559	67.1989	65.9091	71.8414	67.2889	54.8849	65.4474	74.2056	56.9897	57.9142	65.0441	57.8399	54.7751	60.3873	52.0398	75.1301	91.3556	91.3269	66.2319	72.815	66.1931	44.7594	46.2104	44.8789	56.3504	43.5899	59.0787	57.8083	52.1984	78.6978	78.9769	74.4867	61.8808	77.7684	73.1911	78.9221	66.058
490	ENSMUSG00000003402	Prkcsh	55.2663	52.536	73.851	90.7597	73.143	82.1879	47.1734	71.8216	92.8666	49.8254	70.7504	73.0735	67.6446	59.9708	60.7046	64.6836	36.0365	65.5419	73.2571	61.9136	54.2829	74.4105	38.5436	64.2383	74.8087	97.3827	66.0455	65.6756	78.7594	84.8389	72.1065	50.7844	53.0476	68.564	79.326	78.1936	63.1291	33.5155
491	ENSMUSG00000003410	Elavl3	3.74092	3.15848	2.07879	3.29586	2.87161	2.41522	3.55321	2.01326	1.75258	3.60501	1.69894	2.4662	1.84136	2.64184	1.92742	2.14758	4.11883	3.70889	2.00029	2.09937	2.89532	2.23703	3.39851	2.38858	2.36411	2.1934	2.59453	3.244	2.05619	2.9825	2.31701	3.15524	2.81607	3.04251	1.92613	1.78818	2.38114	3.34249
492	ENSMUSG00000003418	St8sia6	7.62551	6.71396	5.63043	8.62643	8.27302	6.8342	4.79602	10.2447	8.13996	4.30579	8.59779	7.1575	11.5457	10.2827	10.0855	7.13362	6.20597	6.91036	13.0122	8.40344	9.07907	8.49055	5.48761	9.18691	6.27428	8.73628	5.94611	9.00798	9.55368	6.40483	12.4444	7.82577	5.8967	7.93992	9.87114	8.29716	10.7587	8.19468
493	ENSMUSG00000003420	Fcgrt	138.117	183.581	240.851	252.556	232.353	214.123	208.994	203.393	308.586	128.084	199.475	237.8	78.2677	71.5432	93.2407	99.3842	69.0819	70.4201	99.2106	173.49	162.79	201.852	84.4557	129.329	164.983	175.704	120.63	126.017	130.017	166.781	101.008	86.9001	116.556	119.499	124.841	138.168	95.9529	64.5315
494	ENSMUSG00000003421	Nosip	31.3465	25.4707	32.5884	38.3414	35.2419	37.8773	35.2603	39.9108	36.9642	29.4721	29.8682	31.6393	38.8105	35.5211	33.7627	37.139	23.4931	40.5388	40.6363	31.7283	26.1218	31.7448	18.5182	32.5677	35.4311	50.1035	27.1669	29.5635	39.1032	37.3705	42.1287	30.4419	35.1129	43.9132	47.1385	52.0976	32.1668	22.087
495	ENSMUSG00000003423	Pih1d1	108.138	115.633	85.3148	98.3292	103.649	101.301	118.892	86.9937	97.8815	105.315	96.1871	97.4389	68.5021	97.91	98.4848	94.0794	89.6112	56.5803	68.809	92.2984	76.7463	88.129	74.153	74.0621	91.0022	65.0694	62.7696	83.187	70.4684	86.361	60.3233	83.6757	82.4508	71.8569	64.8745	69.9671	77.4918	79.6235
496	ENSMUSG00000003429	Rps11	702.431	1138.46	1322.1	1557.9	1343.43	1396.16	925.075	926.878	1345	1190.43	1653.13	1447.15	1241.03	1142.33	1540.87	1365.66	1061.02	1180.9	1423.61	1257.7	1266.65	1561.36	578.076	1348.33	979.721	1575.86	1253.11	1426.87	1704.42	1802.19	1495.16	1359.4	1473.55	1829.32	1743.12	1849.63	1594.64	986.054
497	ENSMUSG00000003435	Supt5	169.529	184.194	182.447	178.258	184.144	181.879	189.182	165.793	145.653	191.357	183.783	168.275	157.579	170.312	186.217	172.978	183.723	193.376	211.275	207.772	187.33	186.791	197.059	174.099	222.582	201.737	193.694	212.237	211.385	203.293	188.743	196.654	215.506	210.18	211.169	191.98	193.694	186.688
498	ENSMUSG00000003437	Paf1	103.2	130.797	168.131	168.365	147.262	161.676	105.409	123.423	125.881	131.633	170.427	149.421	118.934	114.081	168.45	158.507	117.855	145.284	161.607	185.737	167.681	187.021	153.494	154.058	197.861	178.834	192.349	182.959	197.038	197.468	166.506	172.851	203.485	214.138	201.299	190.127	195.025	128.856
499	ENSMUSG00000003438	Timm50	24.4056	26.2219	33.4503	38.411	35.5528	34.2152	23.3571	32.0434	28.3857	29.599	37.3642	36.7103	31.4055	29.7038	34.8744	37.165	26.9202	26.786	29.0344	37.0459	31.2939	37.0426	20.2965	35.1631	29.404	40.3413	31.192	35.5808	39.2805	48.3781	29.7104	29.3978	28.8923	35.395	28.1137	34.1064	28.2689	20.9065
500	ENSMUSG00000003444	Med29	15.778	20.7037	21.9331	25.9007	25.4399	25.0655	16.9471	15.4582	21.5192	19.1041	26.1246	24.1455	17.9555	19.4706	24.0196	24.4168	15.7342	17.0207	20.3438	22.2843	20.7796	24.5419	16.4977	21.4393	24.6945	24.4323	22.4715	22.4441	27.6798	29.8619	19.3795	19.137	21.2348	24.389	22.1529	22.5151	21.0896	12.8087
501	ENSMUSG00000003452	Bicd1	20.554	30.0095	23.4482	32.9496	20.129	21.7758	17.9287	16.7016	20.548	26.1494	27.742	26.4379	15.8992	22.3384	28.647	27.0194	24.3885	26.6024	20.3924	31.3375	30.6152	29.215	21.8648	20.0887	19.0821	16.7667	21.5826	22.123	23.9121	20.7819	25.2458	28.7813	24.553	17.3666	19.9214	17.1293	24.6155	23.1286
502	ENSMUSG00000003458	Ncstn	29.0183	12.9584	25.3056	26.8756	18.2755	28.8386	15.4782	47.8703	41.1968	15.5606	22.3636	23.3934	46.7411	27.8635	17.437	17.8115	16.1833	50.6476	47.6916	19.9136	19.609	25.9025	21.2601	23.7068	18.5585	55.9321	23.6347	22.1942	36.2103	32.519	46.6097	22.8558	26.4115	31.5081	53.5867	39.4202	29.856	19.0612
503	ENSMUSG00000003464	Pex19	12.6132	9.17424	12.8261	16.8584	12.2581	11.4869	5.76464	22.9585	21.6099	10.7526	15.1892	16.2789	22.5915	15.0473	11.8218	11.4324	10.0136	21.368	21.8947	14.3222	11.7722	16.1402	6.65018	14.0603	12.1469	19.7817	12.2313	12.7741	18.5462	18.9352	23.3754	13.2861	12.3669	17.0138	24.0974	19.5209	16.242	10.8451
504	ENSMUSG00000003477	Inmt	26.643	17.6971	50.5326	42.1816	30.4287	37.3683	27.3824	47.5646	89.0321	12.0339	30.4393	38.1025	14.1546	10.5629	10.8015	15.5896	2.44889	5.75883	11.5114	22.806	22.0161	29.4449	7.69395	12.8029	12.7611	30.2814	15.861	11.0087	18.4467	17.5651	32.5624	6.24556	14.9499	11.9517	33.0726	21.0104	13.9882	4.00971
505	ENSMUSG00000003484	Cyp4f18	120.021	113.444	97.7491	108.439	130.007	104.301	99.2675	97.6954	69.9925	128.121	111.345	112.241	93.1809	122.818	111.978	127.411	146.135	93.5263	99.7751	168.903	115.042	134.391	117.053	106.49	160.515	108.623	120.88	132.731	121.098	178.501	110.677	163.822	167.828	160.475	121.771	150.727	135.998	153.761
506	ENSMUSG00000003500	Impdh1	20.8445	18.97	36.823	40.9526	31.2193	28.8748	18.0234	24.3388	32.5489	18.6196	28.1224	31.2438	30.3137	20.9164	29.0466	26.232	18.1072	29.505	39.2406	27.6715	24.0374	30.7495	17.806	25.6554	27.6162	39.2402	26.2226	26.1866	31.5178	34.6732	31.8612	24.5973	38.1793	43.4095	49.917	53.7942	30.1671	16.8271
507	ENSMUSG00000003518	Dusp3	54.8347	77.9205	49.6036	53.5788	61.5318	56.998	65.7261	58.492	64.8612	74.5922	61.9231	72.8591	41.688	52.2617	52.6579	46.0072	66.1163	57.6901	55.5824	64.9592	63.7648	57.6929	53.0861	48.5032	53.4311	47.5475	51.0433	58.605	47.1233	55.9095	50.0343	54.9805	60.7619	46.5889	51.2182	47.6325	50.4605	61.7155
508	ENSMUSG00000003526	Prodh	9.00414	7.73059	8.0833	9.34635	8.36647	8.49809	9.17094	6.37256	6.11254	4.97255	7.45412	6.1228	8.89914	7.84761	8.22041	8.07582	9.94362	9.53557	9.68527	7.90614	6.03063	7.94188	7.22973	7.50023	10.226	9.30249	7.82013	10.3006	7.03041	10.2062	8.43354	9.77292	8.78219	9.22239	10.8703	10.4559	8.79135	9.36319
509	ENSMUSG00000003527	Ess2	39.0967	35.7354	24.6191	27.8585	31.8246	28.5055	35.2283	34.7267	31.0822	33.8459	27.3379	24.3743	27.9131	38.0269	34.3342	30.1851	34.1975	27.5958	28.3024	31.3634	29.2692	29.4085	21.548	23.3025	23.9834	26.2109	23.4182	28.3725	23.4068	26.5861	29.7882	38.6036	33.4736	31.3141	28.0728	28.9427	25.0374	38.2089
510	ENSMUSG00000003528	Slc25a1	18.5505	26.2875	29.9508	45.5298	35.7776	27.8451	15.1592	38.928	30.8148	15.9528	32.5849	26.8455	27.6659	18.1557	19.2671	19.832	12.3214	22.6398	24.0291	21.4362	22.3398	26.5868	10.4716	34.0836	19.537	32.2153	21.9077	25.428	26.4734	30.8724	27.337	17.3725	20.756	27.0843	28.0562	27.6698	21.6867	13.5338
511	ENSMUSG00000003531	Dgcr6	22.4051	22.7817	26.2485	34.6907	29.1986	24.9623	25.7216	23.2471	23.5853	19.0499	27.2885	29.5113	15.8524	17.0347	21.4446	20.6014	14.6964	13.1171	15.0676	22.4068	18.7041	26.4117	15.3927	18.2311	23.4274	18.2636	18.5163	21.2601	19.2201	22.9062	17.5834	17.3367	22.073	19.2562	19.6458	23.4375	18.6285	13.9359
512	ENSMUSG00000003534	Ddr1	6.64572	1.68275	4.9711	8.24061	3.00486	3.75954	3.03008	12.5845	10.2568	2.27049	3.30847	4.24769	7.8093	5.50129	3.21829	3.64363	3.16206	9.97391	11.6715	3.86717	3.6125	3.6149	3.03691	4.6703	3.56941	10.1877	3.45377	4.388	6.06151	5.27408	8.12035	2.49685	4.34443	5.13273	10.0158	10.8812	5.67122	2.38744
513	ENSMUSG00000003541	Ier3	6.82273	7.47266	9.0515	8.49511	6.94944	9.27957	8.48673	10.6761	15.1579	5.6741	9.4258	9.55678	5.51176	3.96501	4.14238	3.46128	2.75952	5.75618	8.59373	4.66794	4.61447	6.30753	3.89026	4.6585	3.03808	5.60964	2.76635	3.36274	4.19473	5.04121	5.51065	4.41109	5.19818	4.81713	5.21599	4.83619	4.24243	2.21358
514	ENSMUSG00000003545	Fosb	0.680822	0.776519	0.356822	1.10726	0.788502	0.513068	0.650816	1.10471	0.734102	0.54877	0.46839	0.858677	1.18678	1.2032	0.998437	0.960018	0.759775	1.55206	1.29474	0.801758	1.2873	0.847179	0.969455	1.0671	0.578833	1.01417	0.948143	0.592663	1.22623	1.09465	1.53232	1.04452	1.01364	1.15127	1.50936	1.46744	1.59017	1.06051
515	ENSMUSG00000003546	Klc4	11.0103	9.79353	15.0887	24.4185	13.1077	13.4879	8.18705	17.2308	17.9138	9.52596	14.2449	14.0119	14.5216	10.5063	12.1961	12.3503	5.77689	13.2244	17.2955	12.7301	11.9329	14.4625	7.6544	12.4821	12.5431	20.5168	12.818	13.0866	18.2674	15.7499	19.869	13.0176	14.9614	18.045	21.001	20.6945	12.1185	8.00517
516	ENSMUSG00000003549	Ercc1	13.796	16.3407	15.5936	21.5914	18.2474	17.8819	15.4788	13.2259	17.7157	16.8817	19.4254	21.3654	14.1688	13.621	19.3953	20.9569	14.2967	15.652	19.5854	19.0587	16.5423	21.1999	10.4203	16.1394	20.3222	22.0366	15.1983	17.8223	18.911	25.8049	17.4078	16.3965	21.9205	21.8963	21.1578	23.7522	18.6999	11.126
517	ENSMUSG00000003559	As3mt	7.49557	4.59703	5.5677	7.98403	5.20141	7.27606	3.59073	9.60398	10.8732	3.92155	6.10921	6.40443	10.0678	7.51415	5.80504	5.7402	2.80012	9.62716	10.064	5.43858	5.5217	6.11205	3.22341	4.75186	5.68755	10.7814	5.60339	6.25344	9.75342	6.41844	13.1287	6.44781	5.55174	8.1291	10.4194	10.4171	8.09945	3.95095
518	ENSMUSG00000003573	Homer3	6.19324	4.86412	9.76104	7.71143	5.82563	7.89332	4.25659	11.4126	12.8979	4.85777	6.44814	7.83863	8.16734	6.07413	5.00891	4.68309	2.35853	9.10849	9.41943	7.35672	6.35743	8.85685	3.16685	6.94763	6.22983	11.4992	6.44979	8.62336	7.88133	9.36852	10.5081	4.73409	6.52712	8.06108	11.0169	12.1376	7.06792	2.8241
519	ENSMUSG00000003575	Crtc1	18.683	19.8345	15.6025	16.7423	13.1479	15.3352	11.4836	18.194	22.8979	14.9824	17.9761	15.2894	19.2343	19.1714	18.2733	16.1184	17.2558	18.5539	18.7034	21.5232	19.7641	19.4532	13.3421	14.6927	14.2378	16.9783	14.254	16.4216	16.5871	16.0422	19.9717	18.6435	19.0583	18.5742	21.2251	20.9833	13.9525	14.453
520	ENSMUSG00000003581	Rnf215	12.8725	6.28255	9.3422	14.0845	10.5286	14.2566	5.19159	18.2623	19.1634	8.01177	12.3392	11.8149	18.392	11.4127	9.52398	9.44687	5.75777	16.7893	19.6898	10.3451	9.93958	14.3877	7.27261	12.2717	10.6561	22.9414	11.733	11.6909	19.0682	14.427	21.0035	12.0346	12.1591	17.0647	24.7694	22.1763	14.6173	6.58206
521	ENSMUSG00000003585	Sec14l2	1.33395	0.792706	1.30563	1.38345	0.966196	1.02526	0.809135	1.0446	1.03483	0.533292	0.956927	1.04004	0.719931	1.10174	1.7176	0.950403	0.556393	1.70875	1.53607	0.890002	0.560666	1.19613	0.921731	1.18145	1.31707	1.36367	0.987544	1.16081	0.801711	1.11272	1.53702	0.708182	1.33688	1.38706	2.07401	2.0666	1.56387	0.861971
522	ENSMUSG00000003604	Aven	34.1638	21.2608	35.4617	32.1507	25.7691	37.5029	19.3996	36.0247	43.3355	22.4066	36.2794	25.7206	39.0454	30.1318	31.0013	28.725	18.2509	25.0049	42.5079	24.4412	24.8177	36.0633	25.3502	30.2142	36.2047	45.4922	32.4429	38.3375	41.864	44.6063	44.6596	32.1453	32.2213	41.128	45.7634	48.5585	32.6313	19.8328
523	ENSMUSG00000003617	Cp	109.837	169.894	135.797	130.35	172.358	151.438	171.918	137.742	212.162	147.659	175.111	187.686	87.1693	97.2456	89.9115	90.9738	132.821	126.747	124.496	161.74	166.522	172.871	72.9045	101.211	86.244	133.428	92.3034	113.784	102.624	115.826	77.7872	77.2418	103.835	82.7357	95.6688	99.4746	68.5526	74.5117
524	ENSMUSG00000003623	Crot	17.4169	17.3764	13.2159	16.8373	18.3237	16.645	17.8574	20.4834	14.8493	16.1404	14.6006	16.6801	17.8173	17.8586	14.2662	15.4697	16.5522	22.8584	21.7711	17.1655	16.496	14.7632	13.6516	13.4535	13.3272	16.6262	12.2252	15.2411	14.2956	11.6473	18.2855	16.0424	14.2746	14.3737	19.8246	15.1041	16.8432	19.0517
525	ENSMUSG00000003644	Rps6ka1	59.6564	52.0175	93.5842	103.921	77.6032	80.5512	60.2164	64.758	72.5718	52.0046	74.9531	68.1344	64.7103	56.7699	71.5131	65.0036	62.8405	77.6116	84.6882	70.9491	51.7565	68.9484	37.1221	70.795	90.0389	82.8855	59.406	71.5801	79.4515	99.4325	66.8142	71.0076	70.4901	97.2102	94.185	87.9652	66.3293	47.6622
526	ENSMUSG00000003660	Snrnp200	58.6071	28.6902	45.869	47.2997	39.5795	54.0656	33.5205	85.0554	70.8841	36.7299	42.4727	45.4489	86.3527	63.3447	37.8767	41.9401	36.4256	87.4848	86.3982	49.0044	37.948	51.203	36.2856	52.3973	41.872	98.1402	56.4826	49.9441	81.5713	66.2072	101.542	52.076	59.0969	67.4594	82.3201	88.2686	64.6769	35.4154
527	ENSMUSG00000003662	Ciao1	13.463	12.9361	14.9729	23.9749	16.4163	19.8036	6.26387	21.6514	27.0304	10.2887	16.704	16.8994	23.7577	15.4359	15.9778	13.6788	8.17868	21.6307	23.2871	13.3006	12.8161	19.7395	12.1225	16.5169	16.1124	30.7578	20.4198	17.1854	24.4318	23.6982	26.5339	17.2114	16.2766	22.8804	27.0391	26.6535	18.1536	9.13543
528	ENSMUSG00000003680	Taf6l	10.2023	8.51564	9.9443	11.3665	9.02168	10.671	7.13628	11.1602	15.2682	9.5093	11.5667	9.86159	12.7592	9.24322	9.1973	9.61244	4.79571	9.89274	9.94301	9.21222	8.67833	9.3958	4.70088	9.49949	9.89898	14.6209	9.65825	8.02813	11.7302	11.0871	11.568	8.2284	8.13302	9.92361	12.1334	12.8096	9.31257	6.40985
529	ENSMUSG00000003721	Insig2	7.35125	6.7811	7.55011	7.32078	7.05368	11.2672	4.13529	10.2042	12.2658	7.27364	10.221	9.32232	11.8513	5.71006	9.74701	9.12898	6.81304	11.415	13.6666	11.2942	9.07496	11.7635	8.40494	12.8868	9.998	15.7168	14.091	9.82118	12.6803	12.0615	13.8055	8.28417	9.10125	11.3854	13.2208	10.0247	12.4813	5.85303
530	ENSMUSG00000003731	Kpna6	13.058	21.2773	15.3495	15.5913	18.9103	17.6357	17.3083	13.6583	14.29	20.8762	20.8757	14.811	15.0558	18.3902	19.5154	17.147	22.6133	25.8047	18.7452	27.7506	29.3636	19.8189	21.8076	21.3835	26.8337	24.0011	35.0384	25.7406	31.2714	22.416	26.1544	22.9181	29.2094	21.0605	29.9893	17.43	32.5633	25.5688
531	ENSMUSG00000003746	Man1a	54.5737	37.9728	42.2927	41.7597	38.746	45.5638	34.2501	86.7645	62.6068	40.7792	47.9612	44.7448	83.5203	60.7771	42.1431	40.9298	49.2568	93.4189	94.4528	56.0653	51.4854	59.3507	37.1656	55.1982	39.0119	83.714	47.6171	55.6727	72.0127	56.6386	88.348	67.6641	46.9396	59.9796	84.7764	66.4376	72.7906	58.1573
532	ENSMUSG00000003752	Itpkc	2.08292	1.38607	2.48302	2.47245	1.81766	2.48884	1.00288	2.77987	1.78736	1.66882	1.859	2.49502	2.75827	2.9292	2.50695	2.00907	2.09358	3.43009	3.80604	1.77479	1.76577	2.23445	0.997971	2.61508	1.58315	3.09033	3.10661	2.03781	2.96273	2.63132	4.07793	2.71706	2.70432	3.19641	4.33337	2.82406	3.05737	1.73796
533	ENSMUSG00000003762	Coq8b	32.1123	37.2443	34.016	36.6256	38.2694	32.6018	37.5278	27.8815	29.5438	36.9198	35.9816	35.6002	26.646	29.0346	37.4575	30.7058	32.6944	27.256	26.6027	37.304	29.3705	37.906	22.5314	26.7402	28.7488	29.6758	26.8762	33.1968	26.2045	39.2321	25.2834	35.3316	39.5854	34.7861	27.3181	33.6973	29.0672	32.3251
534	ENSMUSG00000003778	Brd8	76.2057	88.6481	68.3641	78.2098	87.2214	79.5316	78.6617	82.9243	71.1003	84.4641	78.5237	83.4257	90.109	87.3678	84.0901	83.6535	76.9899	87.9797	82.404	83.7574	86.6704	83.4248	71.5001	76.3365	70.7382	80.2413	75.493	84.7893	84.2569	75.1347	86.667	85.135	81.3035	84.8498	81.6796	78.3883	86.0787	88.4387
535	ENSMUSG00000003779	Kif20a	3.64832	4.20401	4.81148	5.07282	3.92319	7.60963	2.12538	7.85865	6.35166	5.25666	8.30615	6.68943	9.78433	8.63372	6.97979	6.0981	2.25352	8.59215	8.76919	4.57606	5.00026	7.27643	4.83178	9.00037	5.75635	15.0791	10.4548	6.85794	15.3546	9.95646	12.6692	6.62651	5.30736	6.53142	7.89855	6.95444	5.40471	4.08951
536	ENSMUSG00000003808	Farsa	31.6276	28.6307	38.2454	44.8967	38.6632	44.5363	25.2661	46.1212	45.8408	25.9822	44.8697	39.6437	50.8118	37.0288	39.6664	39.1213	26.7478	50.699	52.0285	37.5367	37.8753	46.735	31.2791	47.0396	41.0821	65.0198	46.6214	44.7448	57.5663	54.6286	60.6714	41.3792	42.8362	57.6626	58.2739	58.4965	49.7399	30.0089
537	ENSMUSG00000003809	Gcdh	10.3593	6.08355	8.53923	11.4719	9.30149	12.0346	6.42577	12.6724	12.6357	7.69235	10.5395	10.8785	13.2621	9.76867	10.8743	9.48907	7.13552	12.3547	15.4112	9.03491	7.3088	11.2546	6.98629	7.9643	9.73971	15.549	9.21121	9.44732	13.4721	12.3243	15.6103	10.1708	11.2084	10.9129	14.4336	12.6454	11.6262	8.78806
538	ENSMUSG00000003810	Mast2	29.5978	25.4583	28.7507	37.5819	30.7873	31.0517	24.4239	31.9378	32.2267	26.906	28.5124	32.2415	25.8397	27.4441	29.5635	26.172	22.1001	29.8888	29.2368	30.7884	25.0401	30.0068	24.1667	26.8496	33.6904	37.1496	29.1059	30.9464	31.2574	38.0395	36.9413	29.7408	31.969	32.1226	34.1976	32.2163	29.5345	25.1116
539	ENSMUSG00000003812	Dnase2a	244.963	214.859	145.389	146.959	215.091	177.741	307.577	236.687	154.85	245.632	172.52	179.942	146.464	237.732	167.884	166.915	240.778	147.83	140.706	228.337	204.747	183.485	264.3	150.833	189.433	140.356	177.225	190.486	156.273	183.618	152.892	219.349	215.18	165.321	147.086	154.36	179.285	275.755
540	ENSMUSG00000003813	Rad23a	16.0242	6.81254	15.7492	17.4206	10.7803	17.3066	5.60564	29.7776	29.6365	8.54765	10.1779	14.3456	30.3662	17.2349	11.1285	13.6238	5.41742	34.7299	30.9699	9.53324	10.6912	15.9549	8.76992	15.0474	11.5997	34.6486	13.8992	13.2872	25.2187	19.6187	34.2644	14.5374	16.1041	17.6953	33.8866	25.1864	18.6468	9.5434
541	ENSMUSG00000003814	Calr	988.636	914.859	573.545	494.133	568.657	677.137	848.086	946.263	984.165	740.097	641.362	661.096	633.486	743.811	573.756	467.938	548.862	744.008	582.797	518.344	502.75	519.812	652.451	552.442	461.61	724.479	510.406	563.002	623.7	554.627	749.069	596.867	486.459	409.199	446.291	435.577	595.411	748.264
542	ENSMUSG00000003824	Syce2	1.87458	1.94878	2.04763	2.84006	2.32483	3.76977	2.56995	2.82627	3.49037	2.78315	4.33366	3.93574	3.52607	2.60553	2.75836	3.59671	1.96243	3.38923	3.4585	3.01039	2.25722	3.74336	3.94335	4.66626	3.93568	4.94198	3.73392	4.20419	6.90743	5.07735	3.60916	2.73545	2.80951	3.80905	3.83515	4.23478	4.03914	1.39974
543	ENSMUSG00000003847	Nfat5	118.77	135.751	117.04	122.102	128.551	123.1	132.004	103.342	100.231	119.968	134.705	129.331	97.8573	110.353	129.776	124.242	128.882	103.499	110.631	157.635	166.063	142.385	121.012	108.587	102.487	83.6321	97.9644	122.758	95.2576	101.583	114.199	143.407	131.487	123.171	116.989	109.649	139.739	148.234
544	ENSMUSG00000003848	Nob1	17.0532	14.5361	18.3816	18.0505	16.2413	18.7131	15.199	19.908	20.8288	14.8892	19.2338	17.6705	21.1273	18.745	22.4211	21.3085	14.3431	25.0612	26.3243	21.0404	17.7347	20.2503	15.1773	20.0862	20.0182	26.1256	17.8965	17.7481	24.4251	22.5414	25.5312	21.5576	20.9758	27.1302	26.3717	28.2714	27.0281	16.0534
545	ENSMUSG00000003849	Nqo1	0.904008	1.6138	0.991734	2.63616	1.70253	1.59697	0.624143	2.03286	2.67312	0.885882	1.90041	2.48748	0.969062	0.356943	0.585661	0.699353	0.660766	1.08917	1.07574	1.17502	1.19117	1.56121	0.47113	1.16372	0.387243	1.24005	0.689639	0.843391	1.49785	1.18639	1.32357	0.720705	0.484526	1.06497	1.13801	1.59027	1.45595	0.575829
546	ENSMUSG00000003863	Ppfia3	0.23799	0.282656	0.727527	9.60489	0.822972	0.837442	1.15782	0.77438	1.54467	0.989625	1.23478	1.08491	0.595352	0.555399	1.32494	0.823499	0.813584	0.65192	0.592165	1.24057	0.929541	1.10489	0.743478	0.955305	0.864173	1.15521	0.766486	1.08561	1.03614	0.880465	1.27111	1.04486	1.30871	1.21001	0.914027	0.832887	1.56287	1.79057
547	ENSMUSG00000003865	Gys1	42.149	45.4185	33.2313	41.1817	41.8988	31.1941	46.6116	33.4498	27.5371	39.1353	34.3894	34.0893	26.8872	37.6721	34.4654	31.025	43.7029	33.2145	26.4952	36.8016	35.8335	30.3566	36.8055	28.9364	30.3404	27.7156	27.2642	34.2934	25.9519	31.965	29.846	35.8622	40.0631	31.0251	28.3105	28.0811	30.8859	38.9829
548	ENSMUSG00000003868	Ruvbl2	17.2334	14.24	29.6813	30.6689	25.2603	27.5209	7.75999	26.9139	28.244	18.03	23.3573	29.0368	33.5016	24.1751	32.6541	27.9068	8.41731	27.4525	26.3447	24.1969	16.3697	26.8043	14.2917	26.1846	31.1435	48.1082	28.4873	25.021	40.1252	36.9563	39.9734	24.1583	21.8154	31.4789	30.8824	30.9667	31.6477	13.8463
549	ENSMUSG00000003873	Bax	42.2351	45.9688	80.6424	79.2295	69.6488	74.2276	38.1306	59.3541	77.6521	46.879	79.0598	71.3056	64.3391	51.8994	67.5156	63.4404	43.0307	65.2598	85.3802	69.3776	59.2759	85.9486	45.5197	73.8224	91.4836	99.0739	79.3246	76.1023	109.838	98.0728	86.0324	68.3861	76.7519	97.6182	100.514	105.83	82.306	40.8074
550	ENSMUSG00000003882	Il7r	171.225	166.192	93.8029	99.6771	118.074	109.467	115.738	95.8321	147.602	161.585	134.649	106.648	186.211	187.174	177.082	138.035	274.148	234.312	215.715	88.8734	110.446	112.524	88.3876	97.5418	75.8525	91.3313	62.704	112.452	88.681	90.1883	113.621	176.367	156.824	155.508	160.86	159.855	119.23	157.936
551	ENSMUSG00000003923	Tfam	28.4609	26.5194	15.501	16.9188	22.927	23.1303	25.0957	25.9671	23.8895	34.1359	21.7175	23.9655	34.8297	37.7699	33.6321	25.1672	34.2753	38.8308	34.2936	32.1285	20.7778	19.6975	39.9243	24.6981	27.0689	31.7137	20.5605	31.8105	25.9327	24.8913	39.0417	35.344	35.4023	24.5112	25.9343	20.8208	30.6067	45.8705
552	ENSMUSG00000003929	Zfp81	7.65279	11.2802	7.98451	10.2212	8.0284	10.4909	8.20332	9.66705	12.4707	13.6331	14.3872	12.667	12.175	11.6144	14.0566	13.109	10.4473	15.6132	14.1099	14.4742	15.6413	14.4085	9.88994	13.9469	8.43059	10.714	11.6592	11.8634	11.7982	11.9408	13.5914	17.4548	16.978	17.002	16.5296	14.3724	17.7385	15.7764
553	ENSMUSG00000003934	Efnb3	0.833549	0.731245	1.30536	0.826752	0.492694	0.741269	0.776909	1.49272	1.34314	0.843008	1.73603	1.06232	0.794445	1.38204	0.676665	1.40296	0.631932	1.05825	1.00987	0.802298	0.930898	0.806635	0.549058	0.592278	0.73995	1.21228	0.96218	1.22783	1.01593	0.757289	1.03042	1.0859	0.789302	0.735207	1.04463	1.00663	1.19236	0.275341
554	ENSMUSG00000003948	Mmd	9.9676	6.71223	8.11626	15.0374	13.115	13.6542	4.083	27.9633	17.0083	5.4297	10.691	10.5772	15.2097	10.4291	7.78724	6.62948	3.96519	12.1856	12.6893	5.67613	8.67729	10.7384	5.61642	12.5597	7.11617	15.3213	7.92183	8.24132	14.7025	11.4403	17.287	8.51948	4.02254	9.02206	11.8813	9.72669	12.0922	6.72904
555	ENSMUSG00000003949	Hlf	4.35513	2.70642	2.28991	3.06177	1.89914	2.02456	5.74627	2.95211	3.30893	2.79932	3.09352	2.38493	1.65392	3.75912	3.28903	2.23502	1.21734	2.98597	1.57548	2.09993	3.04104	3.54742	1.2274	0.953986	1.63076	2.32799	1.15149	1.87775	1.79161	2.52218	2.64284	2.12697	2.60064	1.60103	5.55677	2.34327	2.50245	1.57597
556	ENSMUSG00000003955	Fam162a	14.5017	13.9265	21.3068	30.3776	18.7528	21.3868	10.1713	19.8162	30.2628	14.907	25.6751	24.3249	20.9489	14.3779	22.2177	20.184	9.63832	22.2475	26.708	18.0775	15.639	25.0474	11.6539	19.5203	19.0065	26.3519	21.3675	18.6746	27.8738	29.0464	23.8059	17.9113	16.0198	22.8365	23.4267	25.2835	19.9658	8.60734
557	ENSMUSG00000003970	Rpl8	1974.91	1970.15	2491.32	2707.81	2518.3	2574.49	1827.99	1886.11	2171.66	2060.26	2439.84	2427.05	2007.23	2157.43	2593.9	2588.25	1530.53	1609.58	2208.09	2203.82	1854.27	2325.48	1914.3	2049.52	2776.36	2528.04	2160.7	2294.25	2486.64	2869.11	2199.59	2262.43	2400.98	2583.52	2340.21	2624.17	2332.81	1544.72
558	ENSMUSG00000003992	Ssbp2	10.9116	12.8067	12.6037	14.1079	15.0115	12.5672	14.2038	10.4236	9.05146	10.0281	10.653	10.9936	10.9885	10.8656	10.9804	11.7996	13.3282	12.0856	12.4825	13.5721	14.9696	11.3728	13.0356	9.82889	13.6667	11.6798	11.0938	14.0558	11.2464	10.5837	13.1784	14.0827	16.8006	16.1215	16.0305	14.3495	11.9954	14.1975
559	ENSMUSG00000004018	Fancl	7.18748	7.69413	7.25085	10.1746	8.9608	11.3982	6.35534	10.4506	10.387	7.13871	8.96529	9.23501	11.6431	10.4781	11.9935	9.36355	6.16987	12.5975	12.2243	7.13381	7.34231	11.4576	8.16881	9.84028	13.5794	10.7271	6.69304	10.2654	13.4407	10.5122	14.0947	9.93667	8.95073	11.0273	11.4166	12.9363	12.0345	7.67248
560	ENSMUSG00000004032	Gstm5	2.37477	3.51448	4.43178	7.54031	4.15621	5.17939	2.45709	4.58061	7.55193	2.54106	3.41998	4.51309	1.98873	2.40466	3.8361	2.71306	1.99719	2.76669	4.5825	3.82667	3.51835	4.7931	2.10978	3.3132	2.60868	3.82433	2.61582	3.83189	2.86612	3.94762	3.53998	2.23923	2.43971	3.00901	2.77063	5.21976	2.87594	1.14708
561	ENSMUSG00000004035	Gstm7	0.592899	1.0214	0.705137	2.34603	1.1851	1.17504	0.713232	1.18879	1.41353	0.469067	1.304	0.57759	0.880935	0.805518	0.956191	0.90447	0.771842	0.878257	1.20182	1.44085	1.06832	0.798308	0.571523	1.04186	0.990448	0.751145	1.10979	1.05614	1.32783	1.08258	0.936092	1.07562	1.25567	1.19308	1.29428	1.51678	1.35955	0.955121
562	ENSMUSG00000004040	Stat3	199.311	236.545	165.084	158.704	192.894	184.362	220.379	151.652	178.532	243.633	203.023	193.549	160.844	197.663	211.896	204.559	223.223	196.64	195.418	233.91	222.213	192.849	188.415	162.749	183.017	152.605	160.087	201.53	162.055	190.448	162.705	218.17	216.391	175.952	178.218	153.84	215.111	229.824
563	ENSMUSG00000004043	Stat5a	67.0701	72.8942	63.9898	63.7747	66.5156	69.4069	65.5582	62.9474	68.8014	69.1905	69.2708	66.4022	60.1678	65.756	69.0533	64.1075	72.8746	72.3221	77.2721	70.5974	66.6675	68.0783	53.8203	59.7175	59.7595	65.5767	52.8231	69.9105	68.5424	74.1093	73.4033	79.1578	90.7171	72.7531	78.8306	80.044	72.8034	68.8312
564	ENSMUSG00000004044	Cavin1	49.3234	56.9384	41.1362	92.2482	53.2466	39.9904	45.2633	91.3863	62.6387	35.9983	42.5685	57.7624	41.2613	29.1966	28.6268	28.3781	34.4046	53.0274	40.7002	40.0648	39.9086	43.6523	23.0271	39.8227	25.899	35.5865	29.6417	27.8059	25.3141	30.8584	35.6995	30.5036	33.0511	32.8145	44.3815	47.5303	31.4587	24.2048
565	ENSMUSG00000004054	Map3k11	44.0099	31.1787	47.6412	52.9202	37.2288	46.7341	31.2613	50.1685	53.948	35.9925	45.9978	45.8104	58.5485	43.7898	45.3406	43.1694	28.9433	60.1339	71.4698	46.38	38.2844	51.1944	31.6775	48.6812	44.0978	81.7513	46.117	43.131	58.815	59.867	70.7044	47.0561	47.963	58.1495	75.3477	65.7509	54.291	28.8282
566	ENSMUSG00000004056	Akt2	52.3211	50.0471	66.031	88.652	61.0509	68.7115	35.9385	71.4804	78.3486	45.2698	72.59	68.3145	78.6368	58.1528	62.0955	60.5397	44.5485	84.9308	96.5914	62.9499	57.1533	78.6779	37.6516	76.2734	70.2499	102.67	69.4158	73.0835	88.396	80.6435	85.3808	64.695	66.1238	92.6188	106.759	103.92	74.3499	44.5721
567	ENSMUSG00000004069	Dnaja3	15.2235	7.89273	11.0307	13.5465	12.4091	15.7334	9.59451	20.827	17.858	8.76492	11.1851	12.3905	21.4917	15.0657	11.7784	10.9123	8.89408	23.085	21.8639	10.5194	11.0686	14.4063	9.12769	13.2483	11.4553	21.5552	12.1943	10.9066	17.396	14.5508	21.8359	13.0429	11.1593	13.6571	20.4501	17.1233	16.3786	9.26453
568	ENSMUSG00000004070	Hmox2	50.194	52.7855	70.9615	76.0639	68.9167	73.5698	55.3782	63.4984	77.5946	55.244	75.9946	76.5771	57.554	51.9693	61.4517	72.3401	45.0993	54.8107	70.3724	68.3662	60.1203	82.0531	51.5534	56.6357	73.6698	79.8176	60.308	63.4034	73.9567	82.541	68.1407	55.6342	63.5666	69.2085	71.5708	72.7883	61.3309	41.246
569	ENSMUSG00000004071	Cdip1	57.1147	63.629	53.8029	59.314	60.5635	53.3145	53.9162	52.0271	54.9558	52.3947	55.3956	60.9197	56.961	52.6037	55.6992	56.427	56.2885	65.0909	58.7069	61.5266	64.9422	62.1124	47.3491	52.1025	53.8479	54.6311	51.1163	60.4608	54.7987	56.5645	57.5327	57.4762	64.0338	63.4744	67.1072	66.2599	57.1395	56.1083
570	ENSMUSG00000004085	Map3k20	9.19415	9.50931	8.3943	14.4418	9.83204	10.0444	7.23055	9.78137	13.9788	8.45842	10.6256	10.6315	10.4155	9.04284	9.65515	9.32966	7.51313	11.9628	12.4442	9.35872	10.2804	11.1851	7.08646	11.6267	8.85373	13.4556	11.3874	8.41903	11.2095	9.88514	10.8382	7.19187	10.6638	11.9353	10.7903	10.8331	9.1217	6.77213
571	ENSMUSG00000004096	Cwc15	25.8957	27.4215	31.9305	42.9611	35.6188	40.1598	19.3025	39.5082	50.068	23.8085	38.6322	41.0836	39.0954	29.1893	41.1666	36.8305	16.018	39.5155	53.4751	35.0798	33.929	43.9	25.3943	39.094	39.1329	53.6112	40.4674	37.9744	52.3865	49.8326	57.7362	38.0407	39.4924	51.3039	55.0602	57.6735	49.8091	25.2289
572	ENSMUSG00000004098	Col5a3	3.18841	5.32224	4.24886	13.5909	8.22646	4.96066	2.59706	17.0774	4.98271	3.60422	4.99225	6.31453	4.23782	2.86919	1.62023	1.78179	3.89065	9.861	4.61408	2.75443	2.29181	2.95826	1.72373	6.44256	2.18267	2.59487	2.58337	3.37426	2.27115	4.39409	2.99236	2.58865	4.58578	4.64788	5.92087	8.29314	2.38823	2.23267
573	ENSMUSG00000004099	Dnmt1	41.0255	52.2427	52.2033	55.8722	54.4769	53.7268	47.6549	47.8389	40.9652	54.9437	60.8691	54.7977	53.9887	55.2249	60.6869	54.2918	55.596	58.4168	49.9128	53.805	76.3458	60.4388	54.5013	61.3776	60.1375	58.1108	61.476	58.8074	67.5426	60.5846	54.0987	54.437	54.4328	65.9544	59.9635	58.2993	52.6113	55.6474
574	ENSMUSG00000004100	Ppan	51.9925	53.233	75.8198	81.4639	67.82	80.9509	40.413	63.937	64.4616	55.8084	78.2876	67.825	71.4687	63.3941	80.0223	71.6508	35.5359	64.8623	69.5967	70.8947	50.0406	68.5119	47.1614	64.0931	61.2906	91.1844	70.8995	64.9617	78.0371	85.4722	76.266	63.675	64.7137	77.4365	67.6893	74.76	74.8884	49.9267
575	ENSMUSG00000004105	Angptl2	3.1304	3.28833	4.00033	10.1977	4.46576	4.53371	2.43801	9.37863	6.63158	2.49626	4.26905	5.70333	6.97022	4.42334	4.2435	4.08231	4.06961	10.0357	11.6913	2.53191	2.78258	4.71226	1.74511	3.46164	2.85077	6.24088	3.04522	3.46045	5.69616	4.26675	6.89996	3.87407	7.44414	7.15702	12.9883	10.7611	4.37009	1.8193
576	ENSMUSG00000004110	Cacna1e	18.7509	28.3567	24.5527	21.6822	25.7867	24.7839	24.6971	18.1389	19.8678	27.5669	28.7262	27.4638	18.789	26.8435	33.1721	27.1318	25.6209	23.1091	23.4139	27.5786	37.1764	29.1127	20.3344	24.4489	21.0772	18.9212	28.7175	25.0793	19.4023	22.0738	21.5044	26.9103	28.1399	29.8276	24.9155	23.7096	24.7221	30.4177
577	ENSMUSG00000004113	Cacna1b	9.79666	7.91089	16.03	13.1851	9.94482	9.95618	7.91742	3.81538	7.24536	8.68552	13.5925	9.63149	8.61582	6.98554	8.49348	10.4267	6.99537	10.4445	12.7023	11.137	9.48822	15.8404	3.1126	7.3394	10.9633	9.25428	7.38634	9.28904	7.51316	14.3335	8.57883	9.45919	13.0767	10.7571	14.0306	16.4115	5.73806	6.32906
578	ENSMUSG00000004127	Trmt10a	72.1973	77.8225	46.4614	43.0088	62.0376	61.7136	58.04	54.2478	47.2132	100.392	70.6165	59.2371	61.36	97.4368	66.2171	72.5709	97.1889	73.5021	51.1734	73.3143	72.2875	59.0426	75.337	75.3411	65.9683	58.5733	72.3548	88.488	69.4248	70.7523	62.9348	75.2787	74.6645	67.3805	44.4171	46.6412	71.4879	121.932
579	ENSMUSG00000004151	Etv1	44.5771	37.9364	20.9417	20.5779	25.4089	25.3095	51.3581	32.5527	22.1517	33.0347	22.5032	23.3807	19.3087	29.7897	20.5081	23.5693	42.275	25.9416	18.7447	30.7575	29.6004	21.5182	31.4544	16.353	22.145	10.4986	14.7597	20.9702	12.6893	13.9356	15.7184	23.8638	22.6125	15.2853	12.4965	13.3837	17.2601	38.6751
580	ENSMUSG00000004187	Kifc2	9.81488	8.46486	9.89096	12.9889	9.83125	10.087	8.76482	10.3315	10.5914	9.17749	9.95529	10.1873	11.6528	8.32647	10.9474	9.85667	7.23202	6.99471	12.6091	9.43355	8.32715	9.78823	4.90298	7.28211	7.31287	12.1733	7.48494	8.85608	7.76665	8.83611	10.8565	8.42112	13.9149	10.963	12.6867	9.84561	9.09508	7.96335
581	ENSMUSG00000004207	Psap	2823.87	3389.52	3635.12	3583.38	3795.11	3796.28	3343.6	3316.55	4952.44	2569.94	3962.19	4235.51	2332.48	2083.47	2670.97	2464.7	1776.1	2040.26	2496.54	3063.54	2791.53	3819.85	1733.94	2440.21	2503.2	3492.39	2338.21	2530.16	2638.82	3255.62	2652.49	1960.78	2565.61	2504.25	2908.26	3074	2417.8	1426.49
582	ENSMUSG00000004221	Ikbkg	12.5373	10.2249	12.5748	15.9961	13.1944	16.5513	8.12416	22.8495	19.1354	9.76384	15.5686	15.5868	23.8734	15.9737	14.4101	12.4415	10.1779	30.5354	28.3909	14.6453	11.7309	17.404	11.2319	15.1408	14.2155	24.7112	13.8178	15.4157	22.0103	18.3726	25.6927	13.9216	15.6705	19.6716	25.7842	21.2161	19.1164	12.7179
583	ENSMUSG00000004233	Wars2	10.4863	14.3222	14.0004	13.615	11.5855	12.5454	10.2275	14.3301	11.3558	13.8576	16.7476	13.9537	12.7449	13.3447	13.042	14.9904	13.8813	17.461	15.9072	16.9398	14.5819	15.8824	11.3311	11.96	11.8847	12.9711	11.5198	14.2722	14.833	14.5733	14.0297	14.8517	17.4824	14.7345	16.3243	14.1868	14.3093	12.9242
584	ENSMUSG00000004263	Atn1	22.3639	9.12584	17.9066	21.0613	14.148	21.7534	11.2464	38.3085	37.03	8.87675	16.7159	17.6631	38.1261	21.5999	16.6348	16.429	9.75772	37.3023	34.5428	15.4382	14.3364	20.802	10.9751	19.6089	11.1844	49.08	20.2777	16.5102	29.005	26.2281	43.3452	18.0463	18.557	23.3202	47.6612	32.1546	28.3787	10.7578
585	ENSMUSG00000004264	Phb2	69.2847	87.2104	109.445	138.553	106.248	120.122	65.1574	93.7745	107.551	94.777	137.928	120.263	109.19	96.8707	119.868	120.714	82.1435	107.853	118.497	113.73	109.637	141.271	75.4944	124.812	113.77	142.673	112.112	134.067	143.723	154.63	130.948	119.521	125.976	159.481	144.427	149.071	130.973	85.8175
586	ENSMUSG00000004266	Ptpn6	169.875	192.16	334.995	355.248	257.54	279.772	132.17	237.984	297.943	218.585	343.938	295.099	316.846	265.226	339.169	309.786	186.679	312.734	374.703	323.924	305.767	424.172	222.958	346.801	315.109	435.121	382.56	346.745	446.628	442.086	464.042	406.277	374.321	513.373	465.151	524.249	467.025	276.676
587	ENSMUSG00000004267	Eno2	13.3821	10.8796	12.5706	15.2352	11.225	10.2273	11.2083	11.4757	13.5486	8.72097	11.4621	11.3218	12.6858	12.4532	13.8083	10.5218	20.4062	21.3285	21.2199	15.4052	12.5994	15.12	9.7267	10.9536	10.9612	12.7792	9.97625	11.7612	8.69662	13.8578	20.0894	20.217	22.2184	18.091	21.7075	23.8668	20.6092	16.9799
588	ENSMUSG00000004268	Emg1	69.3077	73.8941	100.13	117.457	87.689	109.743	53.0581	97.5509	106.353	70.7293	106.603	99.0812	118.02	86.9699	112.861	107.105	71.9347	106.752	122.466	99.8717	87.0681	124.113	75.5015	110.2	125.37	144.49	110.504	119.813	157.564	135.826	131.717	112.051	100.428	136.573	137.883	142.925	121.128	70.6124
589	ENSMUSG00000004270	Lpcat3	11.8235	8.85313	8.12966	12.5277	9.92308	11.7687	7.64462	14.9938	14.6544	10.0471	11.4908	10.2654	16.3067	10.5814	8.53356	11.1342	8.26404	18.4039	15.7452	9.53267	9.45267	11.3518	5.00634	11.8693	7.31013	17.4182	9.24014	11.8824	12.8985	14.2424	16.1424	9.76968	8.94033	13.6501	16.2087	17.2969	10.4801	8.72989
590	ENSMUSG00000004285	Atp6v1f	76.7849	103.023	111.242	133.245	121.5	118.303	83.4996	83.3938	121.336	90.5713	129.226	112.351	88.5266	79.1761	112.634	105.726	70.9812	73.1871	103.984	109.863	106.009	129.522	76.2021	108.122	111.616	122.545	101.602	108.401	130.218	130.746	113.415	100.878	96.5264	123.659	113.67	131.762	108.361	71.5237
591	ENSMUSG00000004296	Il12b	2.89374	2.02111	2.18137	2.13239	2.21044	1.89953	1.69999	2.5862	2.91224	2.94807	1.93257	2.14208	2.56553	2.92812	2.48205	2.36504	3.41698	4.54439	4.76457	4.4535	4.6043	3.64501	1.51113	1.61363	2.61971	2.02671	1.60741	2.21605	2.71445	2.5095	6.37192	7.57467	3.67895	3.03388	4.42549	4.12443	5.81293	6.00175
592	ENSMUSG00000004317	Clcn5	19.5157	21.7696	25.3013	17.417	18.2225	16.6397	22.6663	15.0415	16.4659	22.0585	18.8411	23.2756	11.9787	17.8034	17.6514	18.0322	22.7562	19.8383	18.7712	20.3652	18.0351	18.6292	16.9504	17.6296	19.1719	14.7426	14.3	18.4694	15.7627	16.8307	15.8981	18.8581	21.198	21.5201	19.9998	18.8806	16.5317	22.97
593	ENSMUSG00000004319	Clcn3	46.8847	62.1183	44.3389	46.853	53.9328	49.9555	52.676	46.0121	42.5097	63.2661	61.6563	52.8376	50.1191	54.7717	57.083	54.1003	62.2027	49.4512	50.248	59.6894	52.216	54.0911	51.5592	57.0187	56.1313	52.4755	51.7629	69.5184	59.1967	60.1174	52.8721	63.4941	62.4856	57.9853	49.1806	53.6719	54.9628	66.7242
594	ENSMUSG00000004328	Hif3a	4.333	3.28818	2.0086	3.29285	2.58284	2.82449	2.04492	3.06266	3.77615	1.9433	1.78646	4.88503	2.8567	1.4387	1.03401	2.90846	1.51151	2.17907	1.74376	1.32619	3.60252	4.24539	0.724401	2.11634	1.20686	1.46266	0.914653	2.07569	1.25056	2.58173	1.45405	0.609281	1.98494	1.66765	1.62411	1.22586	1.21811	1.1585
595	ENSMUSG00000004344	Gpx5	1.93526	2.75699	1.63352	1.13462	1.34625	1.26818	2.64788	0.908969	1.51993	2.19256	1.75515	1.67701	1.96807	1.68369	1.40656	1.69535	2.14095	2.27176	0.709851	2.40397	2.69281	2.0985	1.33465	1.11965	0.745793	0.519523	0.896071	1.3616	0.748091	0.758991	0.710906	1.67418	1.45411	0.682383	0.62442	0.504094	0.647577	1.48161
596	ENSMUSG00000004347	Pde1c	10.0213	9.88718	9.32707	8.75038	9.94318	6.98593	9.17155	5.8198	8.95518	9.01335	7.30602	7.32789	5.24876	7.70206	7.55967	6.61419	11.1204	6.26074	6.3623	8.32026	8.75418	7.70994	7.90919	7.89214	6.94415	7.80569	7.73032	9.44577	8.00287	7.5234	5.87475	9.02244	10.3912	8.42931	8.80562	8.08703	7.77375	11.2431
597	ENSMUSG00000004356	Utp20	13.6619	17.3427	21.4887	28.4777	18.9629	25.3716	9.6483	18.4035	22.9575	16.4375	23.6542	22.4884	20.9923	16.8836	21.3396	25.2863	16.3645	25.5189	27.2678	23.6111	20.7991	25.8761	19.124	22.2366	26.8398	30.0284	26.5484	27.3684	26.6573	27.9024	29.3749	22.8608	25.5652	35.7441	28.1617	32.11	24.9319	18.4027
598	ENSMUSG00000004359	Spic	11.4478	11.3988	11.8379	13.7874	10.4487	12.7949	10.5642	14.8441	16.5855	8.45781	11.4116	14.4581	12.6391	11.0154	12.3944	11.3076	13.1681	27.7168	30.7115	14.6546	14.08	16.5211	8.69778	8.43104	9.65314	13.8421	8.6773	8.50013	12.1215	12.6921	17.2894	9.38452	16.7585	14.9857	20.0903	20.7554	12.9595	7.9576
599	ENSMUSG00000004360	9330159F19Rik	6.51689	7.65343	5.79181	6.71738	8.25748	5.33366	7.63483	5.214	5.24432	8.13331	5.42303	6.33349	5.75777	6.78968	6.17471	5.84052	7.84608	6.05214	4.20559	7.00139	6.97308	5.66214	5.87706	4.64641	5.85564	2.52166	4.04751	5.05247	3.94904	4.3475	3.92218	5.81182	5.67176	4.29149	4.45584	3.97191	4.63566	7.36965
600	ENSMUSG00000004364	Cul3	19.8107	14.74	14.2183	14.0309	10.9052	16.7491	8.54674	34.3306	32.7855	11.1063	12.4887	12.6406	34.5707	21.8008	14.7021	13.5062	15.4534	44.8868	41.7383	12.3433	16.4868	16.2494	12.5068	13.9698	13.0101	36.857	21.1839	16.6649	31.8486	19.5238	44.1904	16.7505	17.7862	22.3779	35.0898	30.0203	32.3353	19.7613
601	ENSMUSG00000004371	Il11	23.1629	20.8158	17.2874	15.1086	23.5196	17.88	28.4968	20.2019	11.8729	20.0625	16.9774	15.4104	15.1069	21.286	17.0515	19.1929	23.6352	16.1054	12.2132	20.9321	22.1437	12.4784	22.4751	11.9286	17.973	10.1344	13.0961	16.8059	11.33	12.2197	10.8354	17.8789	17.4535	12.7058	11.364	9.90743	16.0148	26.0674
602	ENSMUSG00000004383	Large1	4.30207	5.42941	6.2394	7.49641	5.99456	6.23624	4.10951	6.03537	9.62484	3.79143	7.28491	6.54447	3.92378	3.00998	4.05293	3.04361	2.72139	5.49027	5.50353	5.16713	6.01813	8.64227	2.32167	5.58681	5.08762	6.41704	4.67737	5.20682	6.75556	5.54743	5.8782	4.7168	5.20781	5.60586	6.24636	5.90277	5.51059	2.39622
603	ENSMUSG00000004393	Ddx56	43.3339	43.5162	45.2709	49.0734	46.9106	47.1422	40.0156	37.4915	40.8434	42.2238	45.918	45.7963	41.0176	39.6325	47.0417	52.5169	43.4658	46.7401	49.9047	43.7616	35.52	48.5639	47.4812	42.0138	63.5843	50.6692	39.8115	52.6642	53.1172	53.8316	44.2118	44.2401	46.1309	51.6848	46.3887	47.2617	40.5962	33.5985
604	ENSMUSG00000004394	Tmed4	16.2247	11.2257	16.9766	22.6064	16.7847	20.3719	11.0026	25.9128	25.6177	9.97095	17.6944	17.9487	22.8802	13.605	14.4497	15.6168	9.55495	25.5954	26.3513	14.91	14.0031	20.6697	12.2271	15.4533	15.3428	28.2529	15.3535	14.7099	23.5023	20.436	25.3193	18.7364	17.1427	20.2032	29.8538	27.2062	19.1469	11.7089
605	ENSMUSG00000004415	Col26a1	20.2765	25.6591	27.7345	28.4929	33.7933	27.5887	28.7908	20.4252	18.1738	19.8452	20.5369	23.9169	15.014	19.1267	24.1107	19.889	26.6097	19.5449	21.2744	25.4159	24.8998	22.6524	15.2017	18.8186	22.2446	26.4452	19.4989	27.9334	23.2232	24.1747	21.9672	32.3915	38.3022	32.0515	22.9196	25.121	26.9678	26.7963
606	ENSMUSG00000004446	Bid	7.41854	2.86528	4.8731	6.45795	2.84878	9.39284	2.98326	16.8121	11.6356	2.96742	5.58475	6.0603	18.1096	9.78814	6.24097	6.58595	3.52499	16.9877	14.8212	3.87067	5.04164	9.33012	5.09616	10.0546	5.38189	20.9687	9.20431	6.32664	14.7248	10.1334	20.0008	7.0902	5.97364	10.2706	15.0996	11.1026	10.5486	3.9214
607	ENSMUSG00000004451	Ralb	37.9874	50.751	56.3036	59.3359	56.0529	56.3466	53.0168	47.7504	67.03	37.8704	55.8115	59.0218	30.5767	28.7116	35.4678	35.4203	30.6277	40.4435	43.2176	49.0751	47.3271	57.5421	29.0401	40.5247	41.7826	48.2857	38.233	41.4106	38.2981	46.6513	37.6151	29.0216	37.5909	38.9914	42.6355	43.0721	35.4968	24.1362
608	ENSMUSG00000004455	Ppp1cc	46.9484	48.6845	45.5056	76.4775	54.5534	71.0463	25.4443	64.2236	83.8607	45.5266	88.8946	65.9253	91.3248	61.4122	75.4704	81.0866	40.5617	85.1118	101.585	70.6608	71.4199	104.505	38.3149	80.4058	65.433	101.509	76.6613	78.2005	108.553	96.2378	93.2272	81.6253	70.3659	108.065	117.972	120.256	102.547	49.2664
609	ENSMUSG00000004460	Dnajb11	55.0716	43.7247	50.2758	71.6184	55.6025	72.7959	35.5395	80.4819	85.9061	42.8999	73.1424	68.7978	87.0643	64.6947	61.5622	61.088	36.3193	97.2472	87.1559	63.2202	57.0926	75.2012	41.9172	65.9426	62.1204	97.032	75.2399	59.2411	95.4358	74.1132	94.4627	54.733	52.9398	68.5101	80.5055	76.8795	77.7783	38.6399
610	ENSMUSG00000004462	Tbccd1	10.9146	10.2859	8.1216	8.82723	9.23739	7.23874	9.391	16.1859	11.4043	10.4803	10.9983	11.7257	11.3516	9.15111	10.3862	11.4816	15.0188	11.1407	11.2367	9.60618	10.1951	9.24041	7.30837	11.451	10.962	11.5568	9.94258	11.4888	10.8848	8.26696	15.4329	13.4247	12.1689	12.1112	11.9385	13.8655	14.7441	14.7814
611	ENSMUSG00000004473	Clec11a	5.78222	2.41051	2.8249	3.26781	3.42705	4.75383	2.2049	8.10508	9.27703	2.1561	4.35136	3.41055	5.41333	3.53105	1.94118	2.56262	0.537006	1.12048	1.41822	2.54039	2.21957	3.93489	1.01975	2.85187	2.11143	7.47533	2.22265	3.25346	4.43741	3.64505	7.06528	1.62841	0.698123	1.19833	1.13381	1.20035	3.41341	2.28475
612	ENSMUSG00000004500	Zfp324	4.50127	3.68658	3.03327	5.32747	3.43426	4.85713	5.1654	7.71168	5.06954	4.01953	3.25948	4.02228	5.36906	3.16688	3.61448	3.31321	3.62628	4.7335	5.8074	7.35535	6.21751	5.42748	3.91989	3.68674	3.39504	4.89973	4.76165	4.7872	5.81437	5.89555	4.81429	5.79854	5.60496	5.69552	6.13108	4.77843	4.63897	4.20903
613	ENSMUSG00000004508	Gab2	5.84473	3.46201	5.52337	4.92563	3.13143	5.17914	3.41161	9.30956	8.25433	2.70897	4.72372	4.05138	5.76704	3.0999	2.15024	2.5649	2.53036	8.91668	8.97089	2.72804	3.07953	4.3523	1.56702	3.1775	2.90345	5.92277	2.83598	3.09558	3.43101	2.90568	5.5437	2.43359	3.82653	4.40377	6.78655	5.72426	3.12122	1.73639
614	ENSMUSG00000004530	Coro1c	53.7927	45.6654	56.9105	60.6093	51.4052	56.157	50.4607	64.8487	61.8496	42.7234	55.2237	54.4043	61.7367	51.2158	49.6465	47.9005	47.6158	66.2309	64.9727	45.4235	47.5861	49.3226	34.9955	46.6915	44.7085	70.9831	45.5692	48.3778	61.9719	49.436	63.5352	45.7706	51.3414	50.7882	66.6538	61.6459	51.5351	45.393
615	ENSMUSG00000004535	Tax1bp1	238.111	255.957	148.436	178.524	190.226	182.576	206.508	194.922	197.202	276.739	234.256	225.695	185.73	225.773	210.324	202.642	356.907	295.849	285.038	305.27	256.824	252.919	310.47	219.493	260.585	216.334	210.869	295.253	232.393	228.415	239.752	290.275	309.073	260.543	250.566	238.046	274.169	343.645
616	ENSMUSG00000004542	Psg19	6.35622	8.02714	4.90173	3.61319	4.64455	5.5253	8.47328	5.16655	4.74643	6.09443	4.69706	5.17776	4.55522	5.68107	4.69274	6.19953	6.95921	6.39358	2.89394	5.08809	5.35397	3.44857	5.21266	3.35575	3.75194	1.76569	2.83914	2.71649	2.07497	2.79862	4.56781	5.63956	6.1989	2.71724	2.55114	2.51571	4.19466	7.29833
617	ENSMUSG00000004552	Ctse	1.24866	0.884424	1.14139	3.52092	1.1914	1.31566	1.38664	1.76219	1.64295	1.04923	1.40016	1.66276	2.82983	1.4849	1.57729	2.20988	2.75197	3.18653	3.66874	0.877917	1.71725	1.5255	0.742929	1.86705	1.26778	2.36982	2.39501	1.6971	2.35714	1.42491	2.74138	1.53268	2.07946	3.52224	2.7124	2.63968	2.51535	1.55262
618	ENSMUSG00000004558	Ndrg2	44.4494	45.6521	66.7876	71.1613	39.8003	37.5853	49.9558	46.1168	56.8809	27.346	40.995	43.6034	25.7235	22.3118	31.1245	31.4119	14.2139	12.4406	24.6413	30.9894	28.6707	36.4429	17.8654	21.101	22.1634	27.6075	14.9101	22.1583	20.0924	27.1613	24.1433	25.7383	27.4134	25.5653	31.3636	28.1348	21.8379	16.4461
619	ENSMUSG00000004561	Mettl17	32.3421	34.0615	41.0055	54.9489	40.3416	45.1757	27.0535	36.7906	43.0162	31.1957	39.2179	37.6134	45.9789	37.3643	44.201	45.9406	29.945	42.7154	51.53	43.5091	38.6363	52.8538	28.1482	41.9771	48.4286	55.0091	39.5878	43.9509	48.1214	54.1173	50.3241	46.2973	55.0049	65.2395	63.6759	63.9469	50.4779	34.9896
620	ENSMUSG00000004562	Arhgef40	16.6239	24.5752	36.6909	33.4311	34.1086	32.5191	19.5273	20.5935	30.8587	16.4368	24.9698	28.8416	21.2552	17.0155	28.5035	20.1426	19.4374	23.9414	28.2012	29.4693	34.0033	28.3828	19.5309	28.2978	29.1174	31.8669	33.5194	31.9643	26.2672	26.5476	27.0132	27.9764	28.3663	37.9164	29.908	31.6657	36.6559	27.6492
621	ENSMUSG00000004565	Pnpla6	29.6207	33.0541	42.5865	46.0921	35.691	39.6221	28.519	37.7598	44.7595	32.3835	41.4905	36.6216	38.9376	33.7479	43.5094	35.0844	27.3484	36.5514	38.8242	40.9789	40.6399	46.0361	29.848	42.1231	30.5338	50.0419	38.1438	39.2206	45.8517	43.3744	46.0432	42.3656	46.1463	47.2146	46.6818	48.3279	41.7531	30.9426
622	ENSMUSG00000004567	Mcoln1	27.5532	35.3844	39.8998	57.8158	42.3723	45.5395	29.3371	32.1598	38.4592	33.2957	45.6843	42.4142	36.0842	28.4116	42.8509	41.6279	33.3287	30.2844	41.5097	43.1013	43.3777	54.6029	28.1959	35.7026	35.802	39.9903	32.1853	40.6242	35.9	44.5127	45.2757	43.8704	50.8434	55.0813	48.9976	51.9273	46.5992	34.8119
623	ENSMUSG00000004568	Arhgef18	138.458	140.569	130.572	136.904	147.244	129.923	126.154	121.706	118.791	149.352	137.682	139.871	145.743	154.523	148.945	143.107	171.911	135.227	163.955	173.09	142.794	162.125	157.756	150.252	156.506	159.833	140.133	182.495	160.108	185.781	154.953	212.76	224.133	224.022	193.687	187.023	181.502	197.775
624	ENSMUSG00000004591	Pkn2	31.0962	58.215	39.6208	41.933	47.9537	42.4065	41.0246	27.3967	40.0395	58.9471	62.7287	58.4426	38.3355	45.9128	67.2981	58.0241	54.8904	44.699	45.2438	63.2814	64.6759	56.6925	45.1255	52.3752	46.8555	39.3179	43.9239	59.1219	48.956	44.4068	47.8857	65.9086	62.9396	53.4536	47.5496	47.3609	62.2486	64.2404
625	ENSMUSG00000004609	Cd33	10.2103	5.14154	6.11376	6.10359	6.08664	7.1133	4.65666	16.2933	15.123	2.8731	7.0675	6.30119	18.1826	10.9182	5.95604	5.55071	7.28145	21.0728	23.0292	6.68502	7.76988	8.97884	4.54959	7.43397	6.28015	11.9066	6.61242	7.21488	11.2539	7.56724	15.1312	4.46851	10.9089	10.2986	25.8671	15.2235	8.58852	5.29862
626	ENSMUSG00000004610	Etfb	240.172	235.048	254.86	257.337	282.083	234.764	304.446	248.995	176.905	221.748	215.968	232.286	120.593	188.626	176.054	178.218	178.103	112.207	146.425	203.866	153.724	181.309	205.129	160.388	244.592	162.992	153.963	199.138	175.334	238.34	144.965	165.383	192.999	151.797	134.021	148.508	135.737	166.091
627	ENSMUSG00000004612	Nkg7	54.4332	50.1322	65.0722	59.3634	56.9872	51.9961	48.98	33.4922	59.2194	38.8355	59.7257	45.0039	39.9417	38.7912	56.9865	53.7386	62.1447	48.3207	71.1269	45.2757	41.3538	47.674	32.5934	33.6385	43.1394	44.086	28.6759	38.3475	36.7953	46.4358	39.7034	45.754	65.7043	68.3261	65.612	71.2623	49.0762	33.0047
628	ENSMUSG00000004626	Stxbp2	155.574	145.922	145.716	150.192	151.932	155.256	147.244	127.184	136.287	150.998	158.185	146.439	122.072	151.407	153.993	159.371	128.943	104.599	127.15	140.563	120.09	136.782	113.981	122.713	149.162	129.854	118.775	141.924	127.418	161.998	125.32	129.072	153.498	131.251	124.829	130.91	128.35	116.946
629	ENSMUSG00000004631	Sgce	16.075	15.383	12.4447	13.8535	14.5536	14.2846	14.5931	14.6719	17.6397	15.1859	13.8422	12.5863	13.6675	15.5995	12.6497	11.8518	10.086	12.5267	10.2582	12.5813	14.582	10.9744	11.212	9.21639	7.35264	11.1181	9.44709	9.86186	8.12074	8.26817	12.3579	10.6592	10.4019	9.43954	11.7518	10.482	9.71956	12.9502
630	ENSMUSG00000004633	Chn2	3.70016	3.21148	4.97536	4.0046	2.51384	4.74381	2.59109	5.3362	6.93046	1.74754	4.13629	3.98748	3.06874	2.8708	2.72373	2.36098	1.67205	3.74976	4.28744	3.57404	2.86614	4.5737	2.28834	3.0179	3.59904	6.87646	3.04866	3.54107	3.60269	3.76773	3.84961	2.57197	2.49524	4.26789	5.04842	5.70825	3.69976	2.29686
631	ENSMUSG00000004637	Wwox	10.478	13.39	6.04239	9.09139	11.0373	6.42774	13.8961	8.76336	10.1539	11.6656	8.87925	10.4903	7.24777	9.54247	10.4636	11.135	14.7973	11.3857	9.29175	9.29261	10.2521	10.1127	8.21682	10.0202	5.76456	8.16943	7.92525	10.2414	8.0683	7.53317	8.03269	10.5622	12.1528	10.6393	8.83563	10.0687	8.36717	14.9772
632	ENSMUSG00000004642	Slbp	43.737	35.762	30.4731	37.4495	39.5278	45.8609	32.5816	59.3747	44.4025	37.237	44.7873	42.0386	63.7793	48.8336	42.53	40.1572	34.5494	62.7109	58.5103	46.7459	41.6768	45.3481	45.6721	47.3161	44.3478	65.3863	45.1471	48.4761	67.4136	43.6533	70.5379	42.2388	42.2924	45.3347	58.8421	52.648	53.5411	39.9634
633	ENSMUSG00000004651	Tyr	4.08207	4.00169	3.6628	3.61738	3.81142	3.9782	4.39126	4.42581	3.86243	5.16854	5.54063	3.91717	3.28033	3.67868	3.65839	3.45441	5.82853	3.37325	3.40261	4.65272	4.7771	4.491	3.72431	4.55494	4.45117	4.05666	4.58869	4.83295	4.79089	4.68597	3.15512	4.93743	4.65652	5.48162	4.86556	4.30467	4.43104	5.12246
634	ENSMUSG00000004655	Aqp1	33.1278	20.2412	33.0456	43.4209	25.306	27.3575	14.3748	43.8245	54.1019	16.6129	26.5847	23.5656	48.0309	28.1834	28.5415	24.1331	31.1924	90.259	80.8741	20.8541	20.4245	35.2582	11.8072	30.6724	18.6961	55.0369	19.3021	25.0924	35.7073	31.0171	46.6548	29.7334	54.4664	70.9449	104.186	94.3078	38.4163	16.8375
635	ENSMUSG00000004661	Arid3b	45.6611	46.1314	27.6697	39.1874	35.144	33.0555	42.0513	34.2776	31.1787	66.2996	48.5442	44.8292	71.5391	51.0456	59.4186	55.1526	60.9886	42.2327	36.7166	65.5071	57.5614	53.8218	32.6948	45.8665	35.611	38.9695	35.6671	42.3304	37.628	43.9323	43.1058	73.2673	48.1266	47.8828	42.9374	39.0028	53.7976	51.8964
636	ENSMUSG00000004665	Cnn2	434.73	399.894	461.167	474.777	466.14	475.756	355.385	400.655	463.501	432.698	515.84	492.098	486.382	463.148	562.482	542.338	420.047	445.838	552.887	510.973	478.782	518.623	384.839	443.482	578.222	524.79	447.157	509.883	544.223	567.108	549.386	570.574	557.755	564.786	575.21	595.204	575.232	438.79
637	ENSMUSG00000004667	Polr2e	46.0598	48.1943	76.0397	81.1251	59.6187	67.5275	35.4399	54.0019	66.4948	46.7868	72.6943	65.6501	57.4657	49.9468	72.8553	63.7016	43.338	54.8504	70.8906	69.3604	58.7123	74.8489	47.846	68.9289	83.5131	84.6345	69.9991	72.0348	85.861	84.3109	76.8708	69.5062	75.2328	93.4827	88.3818	95.7374	75.4409	40.5996
638	ENSMUSG00000004677	Myo9b	98.3358	96.5715	110.869	130.385	115.24	129.621	91.899	96.9218	126.367	88.7503	112.019	108.732	102.963	98.1797	120.797	110.172	92.9206	106.916	130.831	114.456	108.332	125.04	89.5917	102.274	129.978	129.178	105.415	117.216	110.379	134.624	125.335	119.038	127.101	136.949	132.638	136.083	125.595	94.0311
639	ENSMUSG00000004698	Hdac9	14.0444	17.4171	6.78201	10.0305	8.21808	7.66274	17.1646	10.7211	11.2583	14.1808	11.6194	11.4413	10.1469	13.9005	11.2613	11.2402	21.0902	17.6429	11.1193	13.3487	14.889	12.4719	10.5627	10.4692	7.31373	9.49155	9.4397	12.6218	8.45708	11.8023	12.6501	15.5449	13.8591	8.48856	10.2599	9.98668	12.9905	20.3276
640	ENSMUSG00000004707	Ly9	55.7357	49.9853	77.2035	86.5807	68.3226	75.1226	37.3236	69.6818	81.4432	46.227	80.9441	74.1903	87.2363	62.3712	75.3516	86.0625	46.0556	75.0394	94.3615	71.267	66.9957	94.3211	47.8692	77.2154	72.4432	101.455	78.0857	77.8362	94.5951	93.3686	96.7512	79.1016	83.0453	103.398	103.249	105.802	89.4593	50.4751
641	ENSMUSG00000004709	Cd244a	5.87473	7.06896	8.01082	7.77514	8.57997	7.95841	5.2234	4.82742	8.03978	4.69766	6.79915	6.88519	4.68771	3.95462	6.24369	5.57857	8.29177	12.1991	10.3356	7.53594	6.45674	8.03702	5.0836	4.27985	4.33443	5.13777	3.76367	4.89843	3.87222	4.63539	5.22083	7.15299	10.5772	8.58315	9.59203	8.68183	7.19035	4.93462
642	ENSMUSG00000004730	Adgre1	12.4323	7.02524	8.41675	10.1873	9.97416	16.5597	7.92796	31.4849	42.8758	4.81069	10.2659	12.1132	6.23272	3.85076	3.00721	2.19617	4.43895	14.4553	13.2101	6.75314	6.73573	10.5617	3.50873	6.06592	4.56447	16.8452	4.38172	4.20004	8.57088	6.13934	5.71843	1.05375	3.00494	2.99419	9.29504	7.6345	2.68249	0.966528
643	ENSMUSG00000004748	Mtfp1	1.96494	2.61891	4.01295	4.20513	2.89954	3.32316	2.88273	3.12002	3.57782	2.95947	4.10091	4.43396	4.47383	2.56973	3.58117	3.10638	2.77088	2.7732	3.28788	2.82369	2.96182	3.51027	3.88428	3.27779	3.77277	4.19775	3.8416	3.58216	5.38393	3.67358	3.79188	2.97167	3.31985	4.41516	3.27253	3.69453	2.92778	1.6903
644	ENSMUSG00000004768	Rab23	12.2271	12.1615	6.61892	7.50715	9.73519	10.1318	11.4753	9.72665	9.39766	13.218	10.7773	10.2344	9.08628	10.2999	9.12863	9.92888	12.7428	12.906	8.53854	13.538	12.9212	12.9002	10.3587	11.9964	7.45093	9.42097	8.83858	10.3158	9.29257	9.63711	10.8415	13.7449	12.0387	10.5193	12.3827	9.62236	10.8812	12.0572
645	ENSMUSG00000004771	Rab11a	25.4946	21.3977	23.8818	32.8963	27.7734	37.2424	16.2871	41.5362	61.7416	18.8527	35.4187	35.8785	32.4881	20.6841	23.3355	26.098	17.6322	32.0362	38.2311	28.5545	26.8657	37.1033	14.9479	33.3442	28.1512	42.7267	29.8294	28.4554	45.9982	41.1215	43.9336	22.3177	24.6481	32.8045	39.018	44.0328	30.4153	13.5355
646	ENSMUSG00000004788	Eif2b2	29.9123	32.8488	41.7883	39.6377	36.6612	38.1872	30.8244	31.208	34.3046	32.0229	39.5208	38.7923	37.9657	34.2076	40.4513	41.8979	33.0787	33.2761	42.3159	37.6553	33.6485	40.2587	30.5174	37.9884	47.1644	43.9031	36.0152	41.432	47.4955	50.2188	40.9234	38.9586	40.2949	41.4671	42.4449	41.6882	39.544	26.8215
647	ENSMUSG00000004789	Dlst	59.7277	56.0145	62.3328	83.1691	60.5019	73.6907	46.1114	82.6604	84.707	49.902	65.7984	70.8119	87.0249	64.7206	62.2812	62.7242	53.4765	94.6731	99.9074	64.2302	62.8295	75.7742	45.6223	65.2592	49.2088	92.1499	58.0176	63.7026	81.6785	73.307	96.6552	66.2032	65.3497	81.5617	94.0249	95.1013	79.7307	53.1182
648	ENSMUSG00000004791	Pgf	9.86508	9.41544	10.6033	9.41621	7.47413	9.13132	8.43245	6.7513	7.96261	6.52418	7.87256	7.07302	6.68855	6.99902	8.30556	7.41879	4.37434	2.46742	4.28873	7.81657	4.54186	6.81931	4.76021	4.21658	7.56253	6.67059	4.22578	7.20529	4.70259	6.13199	6.08271	6.72194	5.95341	5.9768	6.93585	6.08356	7.84045	4.94873
649	ENSMUSG00000004798	Ulk2	7.99916	6.21734	6.91843	9.05421	8.10898	9.71566	4.71086	14.0099	12.923	4.57355	7.5755	9.73029	12.9887	7.42168	6.28253	7.93727	5.43259	16.1818	16.3164	9.03638	9.36318	10.0916	5.80496	9.20024	7.35509	12.9387	7.15656	7.51015	11.3707	9.4284	14.794	8.5081	8.72878	13.8286	19.2636	15.2672	12.0864	7.73855
650	ENSMUSG00000004815	Dgkq	1.35503	0.612664	3.56458	1.29643	0.615167	1.66029	1.18871	4.59567	2.61786	0.688151	0.871636	1.04508	3.59799	2.38962	0.900647	0.174862	1.32342	10.2071	6.9841	0.469366	0.306179	0.524956	0.968606	1.40322	0.644651	5.57091	1.27664	0.842962	4.72554	2.09182	4.60026	0.695048	1.53585	1.47261	5.62599	2.80166	3.14791	1.29751
651	ENSMUSG00000004837	Grap	267.652	309.36	402.385	365.499	340.41	381.809	273.774	299.599	288.285	320.574	371.806	365.796	295.583	288.351	359.892	347.057	269.887	272.188	375.558	443.018	381.721	448.516	405.965	406.975	477.891	475.22	449.729	467.172	454.903	500.677	415.326	451.08	409.866	510.297	428.15	415.951	404.248	384.772
652	ENSMUSG00000004842	Pou1f1	413.001	254.11	216.916	122.317	268.479	206.729	564.129	292.909	169.156	264.204	127.031	148.917	163.847	318.743	160.515	206.905	316.1	232.374	102.549	225.859	278.777	137.349	420.552	105.447	215.909	95.2875	156.523	167.857	96.6217	110.369	94.7663	204.579	199.673	104.432	82.0865	71.3252	105.98	393.857
653	ENSMUSG00000004843	Chmp2b	12.2787	6.16822	7.60596	12.9799	9.00883	11.357	6.52872	22.8382	17.7825	5.87774	7.91327	10.2019	18.1859	12.5244	8.32768	7.87023	5.55125	19.2004	18.2903	8.53138	8.25404	9.81836	5.82034	9.44683	6.38404	15.0105	6.74116	7.68535	13.6731	9.95934	19.5484	7.56009	9.99056	10.499	16.3679	15.4989	14.301	6.06128
654	ENSMUSG00000004846	Plod3	37.4947	31.0105	44.0109	52.0951	43.1717	43.584	30.3539	51.5047	60.8241	30.228	40.475	39.5451	46.0275	32.076	33.5396	33.1871	24.7211	51.2646	50.8282	37.046	32.5761	40.5548	23.4663	31.6452	32.824	60.9775	35.2772	40.0024	45.5126	41.8181	51.4126	29.7227	31.991	36.3966	48.7779	47.9053	35.0101	20.8262
655	ENSMUSG00000004849	Ap1s1	59.4186	59.1012	62.0738	78.8026	62.2758	64.2167	59.7302	58.217	70.5622	64.524	72.1447	65.6591	52.4089	55.8962	66.6605	59.248	55.8477	55.8039	59.2435	51.3698	51.4769	61.4852	38.6123	55.0824	58.1577	65.1557	49.4303	57.1302	61.8557	64.1638	58.6899	53.7596	56.2194	56.2239	58.6602	61.719	53.2324	40.6566
656	ENSMUSG00000004864	Mapk13	1.1701	1.61455	1.17706	27.4426	1.35862	1.05418	1.72579	0.808646	1.24291	0.938118	0.835562	1.39938	0.875081	0.73565	1.1263	0.656053	2.07411	2.14796	1.87984	1.49834	1.45143	1.35742	1.36368	0.725705	0.923011	1.26422	1.32157	0.806526	1.1542	1.04543	0.93943	1.29076	1.77884	1.75552	1.68952	1.46603	0.643024	0.819424
657	ENSMUSG00000004865	Srpk1	337.192	344.57	251.294	248.763	270.347	250.82	317.735	230.216	247.171	372.212	296.525	284.586	273.456	336.143	330.726	309.077	354.763	275.672	236.049	270.413	287.348	254.356	268.345	253.934	240.152	193.495	219.56	280.5	208.076	205.233	245.588	335.599	314.097	250.613	216.037	207.153	270.97	451.417
658	ENSMUSG00000004872	Pax3	9.33933	9.879	7.57695	7.785	10.4194	8.38133	11.1786	6.87425	6.42196	10.7486	8.15595	8.09985	7.02906	10.4471	8.8807	9.49556	11.8479	8.89303	6.45164	8.99204	13.4801	7.31552	8.79872	6.23619	6.71933	5.14143	5.91373	7.17216	5.16342	5.45387	5.65773	8.71954	6.87171	7.26536	6.39605	5.08867	7.14547	11.2549
659	ENSMUSG00000004880	Lbr	24.7817	8.12511	15.9017	18.8629	15.1306	24.4942	9.29146	45.1197	37.2508	7.71599	16.0008	18.3466	56.5839	30.223	15.612	17.7489	9.55685	58.7726	46.0441	11.4611	14.3813	25.7474	12.7712	26.4875	14.2966	56.369	24.8672	19.7985	55.0217	27.0269	56.7467	15.4033	19.3154	33.9599	58.9843	49.0552	35.1037	15.3251
660	ENSMUSG00000004891	Nes	4.78582	4.38235	5.80203	8.04182	5.17722	4.53347	3.78035	4.70852	3.83368	3.77083	4.5789	4.01293	2.50029	3.05735	3.1284	2.18439	3.90299	4.09021	5.40499	5.75613	3.6461	4.87906	5.38893	4.89835	6.41102	3.79515	7.39976	5.41303	7.0918	5.42422	3.54375	3.53448	5.7439	5.63601	7.40699	5.3966	4.30933	3.73863
661	ENSMUSG00000004895	Prcc	45.7426	50.8285	64.7903	72.5238	61.7692	66.5821	41.4513	50.9164	60.7567	50.3	69.5675	61.9708	55.4998	54.875	65.931	58.1926	39.8273	54.3394	61.9199	58.8488	55.9222	69.279	37.826	59.2104	54.2264	74.8712	66.2236	62.9519	66.7171	72.6727	70.3312	55.0569	58.8855	70.6202	69.186	69.4596	69.8281	46.386
662	ENSMUSG00000004896	Mettl25b	76.3628	83.8266	66.2657	75.7066	73.7175	70.8725	77.6976	61.6606	71.4641	87.0701	84.26	78.7937	72.0126	81.0643	89.6928	82.6648	82.713	74.366	81.0949	92.6218	80.4738	87.488	73.4287	73.8406	72.1719	80.948	79.9322	85.646	75.3964	82.8597	81.3717	98.5625	99.5198	94.9123	81.5972	84.852	103.135	96.5298
663	ENSMUSG00000004897	Hdgf	632.699	528.506	295.369	314.452	447.89	404.239	694.208	510.693	338.481	580.704	377.144	364.171	345.314	587.93	389.854	371.774	593.246	399.814	303.095	348.311	295.097	269.04	427.633	300.802	342.904	262.949	294.476	370.234	293.739	283.3	271.818	327.818	312.396	237.483	232.441	209.342	282.333	489.605
664	ENSMUSG00000004902	Slc25a18	0.805357	0.808194	1.31031	1.4569	0.754417	1.55121	0.750065	0.828101	1.46079	1.01182	1.00029	1.22987	1.05796	1.17452	1.40809	1.42725	1.22909	1.43158	1.37626	1.38942	1.31124	1.70889	0.941872	1.55838	1.68132	2.01516	1.85959	1.42515	1.86699	1.63557	1.02981	1.62435	1.90962	2.97323	2.11664	2.8101	1.62084	0.933762
665	ENSMUSG00000004929	Thop1	8.0416	5.76979	9.6416	13.0215	8.63453	10.316	7.96449	10.7998	10.4098	8.04179	9.89813	11.5151	11.2668	8.85451	9.98102	9.97922	6.03646	9.16744	11.6705	8.75212	6.57701	9.34679	7.62226	10.7948	12.1933	14.3214	11.8636	10.3288	13.4117	13.3822	10.7931	7.60206	8.56371	10.0265	12.0906	10.6352	9.93113	5.34865
666	ENSMUSG00000004931	Apba3	4.01299	7.00268	10.8116	14.7457	10.2079	9.77959	5.93764	8.48447	13.1875	6.29111	14.278	11.2689	11.1597	8.5239	13.0352	10.4288	4.97896	9.25842	11.3082	10.5258	11.5531	15.4426	4.40185	12.1575	7.73434	14.0487	14.2529	11.5644	15.0722	14.0817	13.2727	11.6361	12.9747	14.7676	13.9617	15.3788	15.3298	7.41939
667	ENSMUSG00000004933	Matk	27.58	23.2332	30.4831	29.7533	30.3235	30.0611	27.6282	27.289	27.5128	27.7823	29.5808	27.8561	26.5178	28.8101	32.1845	34.2805	23.5339	18.8755	30.4008	30.6973	22.397	28.5331	25.674	24.8761	37.3979	32.3239	25.6362	33.1653	31.8926	40.8721	27.7778	28.5748	37.7341	34.3649	33.5493	33.3861	28.0881	23.8989
668	ENSMUSG00000004934	Pias4	146.055	182.396	165.556	163.158	184.155	163.433	166.596	131.009	117.789	170.303	166.316	171.431	129.711	164.157	174.659	163.975	139.028	126.062	121.623	179.878	180.847	148.724	144.83	148.758	174.673	139.706	157.629	174.703	145.365	161.492	129.007	162.739	175.114	167.016	145.31	149.182	162.992	170.725
669	ENSMUSG00000004936	Map2k1	28.6701	11.8462	14.7349	19.6231	15.683	19.609	8.80707	41.7014	34.3558	10.7208	17.1316	15.7945	45.0386	28.1548	14.0315	15.937	13.3762	50.0583	40.4339	15.1005	15.8843	19.6016	13.5176	23.5261	14.4516	45.3633	18.1609	19.6424	34.3647	20.4965	48.8112	21.5667	17.9156	24.6158	42.5079	32.8599	28.248	15.755
670	ENSMUSG00000004937	Sgta	39.0221	42.1691	48.6911	63.3157	55.9571	56.8476	36.5127	57.5352	61.4996	38.2573	48.0599	56.5803	54.3761	46.2389	46.5144	44.8082	29.3466	45.5191	48.8758	45.1811	39.1267	48.9003	24.4278	40.8097	37.0364	66.1361	44.4474	47.34	54.5462	54.7756	57.8926	41.6071	37.3646	48.2085	50.5149	53.7408	46.7299	27.4089
671	ENSMUSG00000004939	Nmrk2	6.19865	9.20082	8.47675	8.84518	8.35035	8.9353	9.20343	7.25214	6.07571	11.5491	11.7295	10.0482	5.71102	8.03263	9.89907	9.80557	8.8728	9.62856	7.18054	12.9742	14.7723	11.2407	15.5529	10.4231	15.437	7.66087	11.4079	11.0307	10.6839	10.572	11.0623	13.8826	14.3492	9.4769	8.21941	8.95184	11.0784	11.1486
672	ENSMUSG00000004945	Tmem242	16.6381	13.7033	20.3311	25.3665	18.384	23.1818	10.9655	23.6194	24.9561	14.8317	20.8176	21.7874	21.1728	16.2774	18.4629	20.1078	11.3495	20.8876	25.7274	19.746	15.6523	24.1502	10.6957	19.9483	18.5817	27.9944	19.7883	19.8279	26.825	27.2396	27.6875	17.5911	18.0684	23.2988	25.959	28.171	21.7357	9.65636
673	ENSMUSG00000004947	Dtx2	25.8048	25.1971	34.0757	35.4366	29.453	29.7714	21.2725	30.2716	27.1696	23.5897	28.625	29.1979	28.0177	22.1061	27.737	27.8208	22.8246	31.6504	41.2058	33.5044	25.9584	33.1927	26.0587	28.47	34.0617	36.5288	30.0751	35.2056	37.5761	38.7144	35.2712	29.4802	37.9123	43.3677	45.2435	48.2939	35.7454	22.2828
674	ENSMUSG00000004951	Hspb1	28.9298	25.6785	35.05	56.1104	32.3074	35.678	19.1222	20.0652	46.056	21.7717	29.9743	24.2706	29.2936	24.2386	22.4008	18.2043	7.94832	17.1872	17.6998	16.8985	12.7122	16.9426	8.39641	11.7089	13.3476	17.7614	12.3984	9.46671	11.5866	15.6665	14.0261	10.6167	7.59367	9.44629	11.3438	13.4024	12.0018	5.51703
675	ENSMUSG00000004952	Rasa4	77.7179	79.0994	119.303	115.357	101.294	95.3933	80.5453	93.8109	125.396	67.9299	95.1306	104.426	75.3364	66.3598	79.7683	84.11	58.7708	74.9547	104.973	97.963	86.9985	109.01	47.4022	70.2283	83.7004	116.761	75.7501	77.195	94.8533	101.686	85.6103	74.422	95.9639	101.611	120.386	128.227	84.6822	54.1891
676	ENSMUSG00000004980	Hnrnpa2b1	258.927	157.916	175.801	266.481	203.763	306.823	129.676	490.423	373.377	157.203	279.267	263.02	527.55	323.078	247.867	270.159	163.796	578.752	517.354	283.096	250.125	312.28	245.132	312.386	289.577	545.415	328.024	293.179	534.569	335.269	605.109	257.716	241.944	347.628	509.949	412.897	427.454	199.655
677	ENSMUSG00000004988	Fxyd4	1.00209	0.691645	1.52747	1.64604	1.58833	1.14992	0.563034	0.946932	1.06651	1.21315	1.65094	0.770402	0.447572	0.768184	0.839018	0.673045	0.799289	1.06438	1.90842	1.21003	0.655378	2.12256	0.432904	1.23201	1.55192	1.98749	1.11904	1.38972	1.34645	1.41225	1.16417	1.60083	1.28736	1.82219	2.17276	2.21268	1.15706	0.70253
678	ENSMUSG00000004994	Yju2b	5.91375	6.29413	9.88102	11.1627	9.9007	9.47664	5.47459	9.97525	11.1207	4.8646	8.29932	8.86755	10.6903	6.43833	7.81891	8.56882	4.12108	8.16229	12.2801	8.55457	7.73435	11.3174	5.79065	9.53907	10.4612	16.2294	10.0083	10.0043	12.618	13.1983	11.0727	9.62655	10.3762	13.2523	15.5424	13.0526	8.19289	6.61935
679	ENSMUSG00000004996	Mri1	19.4396	16.5458	24.3873	24.7941	19.342	25.3689	15.3932	19.5284	25.6154	18.1503	21.4011	23.4424	23.4186	20.9189	20.3404	24.3745	22.0796	26.44	29.6279	19.8559	19.2041	25.745	17.0358	22.6444	25.1921	33.5569	27.8953	25.7992	25.5189	28.8714	32.7388	26.3912	26.9064	32.3118	35.5225	36.58	29.246	20.6499
680	ENSMUSG00000005034	Prkacb	82.1886	81.8221	55.5021	69.5831	68.7164	67.4655	70.772	67.1185	69.7599	86.5437	77.4596	75.2611	76.7407	83.6293	79.6123	77.9027	103.517	101.438	91.3668	86.7824	79.5189	80.2954	77.3412	73.8726	80.2182	71.6992	72.6764	82.8163	69.5063	76.5797	82.2777	95.4002	95.2218	89.8575	96.816	89.8137	90.7215	92.0987
681	ENSMUSG00000005043	Sgsh	32.4555	30.8023	35.0448	36.0297	31.0001	33.9455	26.3557	31.6604	37.5933	28.4828	37.6105	33.7251	33.4792	31.6024	35.1385	33.4951	35.2862	35.0954	41.6865	29.6178	25.7898	36.1695	22.7402	29.6382	36.1872	35.2167	26.9433	33.6946	31.8748	37.9171	38.7323	37.713	41.1868	42.1362	47.6998	45.9814	32.9124	29.9372
682	ENSMUSG00000005045	Chd5	6.04834	1.21544	1.06079	1.70558	1.05465	0.745173	14.1231	0.641879	0.772082	2.87906	0.814747	0.962277	0.710696	1.41727	1.31899	5.11862	1.08945	0.892783	1.03475	1.50432	1.0229	1.2069	1.00666	0.905638	2.49377	1.91922	0.971049	1.01156	0.736796	2.35551	1.09816	2.35529	2.99852	1.02969	1.1201	1.1096	1.46439	2.10492
683	ENSMUSG00000005054	Cstb	18.367	9.49744	15.4334	20.3657	17.617	23.8788	10.1754	31.4648	39.9757	9.21251	15.0561	18.8115	23.997	17.8368	11.2063	12.5442	6.49485	27.076	24.2679	12.1381	12.5741	17.3002	8.91464	13.2263	9.20645	29.5866	11.337	13.8089	21.755	17.2997	29.1347	11.3777	10.2544	13.0739	20.8252	22.673	14.6852	9.35346
684	ENSMUSG00000005057	Sh2b2	40.8731	35.011	19.1325	14.0397	19.1595	14.5285	41.8237	33.2838	20.855	21.948	11.9799	12.7091	10.7558	25.7559	19.0361	17.9094	22.5432	12.9643	11.785	20.705	15.3664	14.2032	10.8575	14.3651	14.4809	14.4369	8.89223	16.0087	15.7809	20.0026	14.1667	14.3003	15.1195	9.13653	9.04577	8.69761	12.7353	30.2296
685	ENSMUSG00000005069	Pex5	13.9376	9.28223	16.726	19.7176	13.3335	16.6262	7.19106	19.8166	19.5999	8.02091	14.617	13.7671	20.1651	12.8104	13.1939	12.1741	9.3161	23.38	21.8125	13.4345	13.5124	17.2384	10.4585	14.7967	13.9513	23.7192	12.6291	13.5561	19.1134	16.8116	23.8042	13.7018	13.5661	20.865	28.2303	23.8617	16.7842	9.20632
686	ENSMUSG00000005078	Jkamp	15.9225	21.7941	21.5591	23.5986	23.8585	23.1555	17.3641	19.1929	18.1149	22.3248	30.0864	24.8985	19.989	19.0969	26.2451	22.2875	24.4081	22.5763	24.0796	27.8478	28.5971	28.0728	16.6968	22.9108	19.0459	21.8379	20.5658	24.3741	22.4103	25.3038	22.5142	25.866	26.1253	28.7644	26.8293	23.8838	27.341	26.1015
687	ENSMUSG00000005087	Cd44	79.6468	99.1343	71.6594	93.1557	104.032	98.2688	76.6707	90.1241	103.055	86.7829	109.525	111.979	105.556	93.6508	102.803	95.4807	111.658	157.565	126.647	98.6355	105.594	103.308	68.9028	89.5179	73.821	86.5215	93.3668	89.6514	95.1802	86.9059	112.919	99.381	94.0296	98.081	106.796	114.272	124.506	95.097
688	ENSMUSG00000005089	Slc1a2	4.96881	1.94659	2.40801	2.6681	5.63634	3.66389	1.40768	7.48155	4.06052	4.25245	4.61043	4.36487	6.60202	13.7128	3.18981	5.10025	6.77172	5.68393	8.81085	4.94902	8.58464	4.34194	2.70875	2.56086	2.94825	4.535	3.52767	2.71112	4.23843	8.29781	15.6755	11.2109	14.538	14.6144	4.39321	8.76729	4.33948	9.67885
689	ENSMUSG00000005102	Eif2ak4	24.1619	23.679	14.742	14.0545	17.718	15.3524	23.5052	18.4482	15.65	18.6108	13.5823	16.6782	13.0597	19.0552	17.2675	13.5333	20.3693	16.7384	14.4045	14.3599	12.0621	13.5371	18.2174	11.9659	10.822	13.6252	10.8636	14.322	12.6299	12.1072	14.9364	18.6177	13.9672	12.8076	13.225	12.6683	14.7986	24.2037
690	ENSMUSG00000005103	Wdr1	171.699	164.975	189.829	224.177	190.649	215.775	142.851	210.045	226.971	152.577	202.104	193.806	223.616	178.162	189.644	186.164	157.524	260.649	260.641	202.869	203.828	216.412	170.25	213.589	213.361	257.588	233.029	206.363	255.216	215.691	251.923	187.587	181.395	226.168	261.508	238.23	222.813	156.652
691	ENSMUSG00000005107	Slc2a9	1.79857	1.46791	1.46308	1.85969	1.35437	2.24852	0.772227	3.41386	2.09258	1.30012	1.91609	2.00215	3.60237	2.71165	1.26653	2.53467	1.34941	3.56689	3.95307	1.18473	1.67047	1.76369	0.481463	2.14337	1.49243	3.41059	1.71382	0.883223	2.59266	1.66041	4.23446	1.98139	2.92561	4.81381	5.33348	3.91199	2.3278	1.01195
692	ENSMUSG00000005124	Ccn4	7.23517	6.1919	3.08195	3.04937	4.80877	3.92029	7.74352	4.67494	3.70215	5.40114	2.86069	3.46514	4.4224	7.73852	4.34738	4.05165	5.85603	6.61393	2.33329	3.96218	4.16808	1.53642	6.6912	2.23561	1.89489	2.16696	3.91604	2.43978	2.81453	1.73259	2.76122	3.0227	2.75001	1.20839	1.82637	1.28313	3.44757	6.50055
693	ENSMUSG00000005125	Ndrg1	36.1271	40.528	43.588	51.5028	37.1753	40.9162	33.1305	47.2275	61.0597	32.189	36.9063	45.0767	34.7213	29.2037	32.2636	31.4334	27.6155	53.6768	55.6724	35.03	32.5319	43.5689	17.0024	29.5469	27.2931	42.1055	24.8252	31.7804	32.131	33.8296	37.8952	26.6022	39.8965	40.9059	53.326	52.684	32.2806	22.4227
694	ENSMUSG00000005131	4930550C14Rik	0.794871	1.82378	0.883009	1.0404	1.29473	0.343514	1.13596	0.734883	1.95579	1.29373	0.834861	1.39324	1.31652	1.09476	0.644161	1.04974	1.56557	1.18167	0.818262	0.885506	1.20659	0.776056	0.519911	0.615076	0.357017	0.787618	0.594854	0.840094	1.05223	0.662512	1.46147	0.8775	0.874198	0.832787	0.716631	1.29353	0.482059	1.19062
695	ENSMUSG00000005142	Man2b1	165.99	223.143	235.316	243.02	226.304	249.158	188.915	219.807	303.934	217.921	265.143	255.471	210.421	217.477	238.033	193.678	176.611	233.05	248.626	241.037	231.661	268.42	131.169	195.624	156.422	284.163	207.571	205.865	241.192	254.955	245.595	216.305	252.026	250.916	289.739	269.052	246.448	170.174
696	ENSMUSG00000005148	Klf5	2.50189	5.38093	3.29656	110.667	4.47865	3.74507	4.06791	2.51817	3.64751	4.24769	3.41706	3.7635	2.1766	3.26641	3.21067	2.34922	6.48131	6.1528	4.25712	3.55004	3.45424	3.11496	1.13936	2.31636	2.19613	1.07352	1.53647	1.94668	1.39213	1.64604	2.31658	3.08933	3.46845	2.95714	3.01449	2.60236	3.14737	3.89079
697	ENSMUSG00000005150	Wdr83	21.7314	27.2911	30.001	31.9884	30.3448	32.9416	26.9783	24.1424	25.4053	29.8751	28.2036	28.6329	21.3039	23.7857	35.0911	36.4239	18.9951	19.3546	26.0123	31.5409	25.9521	31.4664	22.5487	24.5022	26.9862	28.0559	24.0348	26.3669	27.5263	32.156	25.5705	26.5082	31.867	29.1164	25.6582	30.4794	32.1793	22.8225
698	ENSMUSG00000005161	Prdx2	75.6451	89.734	108.042	131.439	112.368	113.114	82.0839	76.7666	101.986	86.6697	121.224	115.961	67.152	76.8427	96.8229	95.5147	66.2715	63.6694	94.6671	108.745	82.6467	118.613	84.1761	95.085	126.281	102.545	86.2981	103.162	101.358	125.082	92.0767	83.2329	91.7361	97.2722	84.855	108.622	97.6489	56.1583
699	ENSMUSG00000005198	Polr2a	125.283	131.882	122.551	147.862	129.433	129.452	113.326	130.563	146.097	133.973	156.865	144.689	165.512	146.98	161.588	141.335	124.796	153.274	163.461	146.153	139.769	164.146	92.7474	150.336	140.418	190.689	154.389	144.351	180.788	166.929	169.899	175.266	160.554	189.816	195.295	200.791	168.668	135.305
700	ENSMUSG00000005204	Senp3	19.0129	7.71384	14.1496	17.4334	12.6665	16.0112	6.6433	26.7271	23.0238	8.06488	16.1859	15.5628	35.3283	18.2436	14.3187	16.5192	8.81428	36.0709	34.938	13.9019	14.5824	17.0861	8.28478	17.0205	9.11246	34.3584	15.2217	14.484	22.7797	17.5448	30.6388	11.6344	13.1929	20.2466	33.0452	29.0822	23.5007	12.326
701	ENSMUSG00000005225	Plekha8	1.69951	3.05699	2.90477	5.67277	3.44568	3.12249	3.80109	3.05198	3.90927	2.10119	2.3855	3.02467	2.83884	2.27694	2.48914	2.80512	1.71205	2.6569	3.01846	2.83212	1.65238	2.85572	3.97963	2.21081	2.5669	4.04087	3.63309	2.9718	2.71895	2.46545	2.50849	2.54461	3.16987	1.05977	2.97974	3.02699	2.88675	0.958158
702	ENSMUSG00000005233	Spc25	5.54215	5.47516	3.02751	4.48382	4.90908	5.45759	4.75585	6.58599	5.19688	8.09276	6.14732	6.23181	7.11909	6.47033	6.14458	5.62236	5.64271	5.3935	4.82273	3.82615	5.095	5.27075	7.64715	7.86461	7.52814	7.47959	6.6325	8.37598	10.4024	7.22259	7.57984	5.79701	6.06472	4.73787	5.29003	4.26527	5.53553	6.50023
703	ENSMUSG00000005237	Dnah2	14.9739	7.57738	6.61536	8.61525	11.9606	12.8142	9.0697	11.1565	20.1941	9.13211	6.62536	10.0036	3.45378	3.8627	4.6521	3.81047	6.61316	4.38227	4.51322	6.08502	5.31671	7.52688	5.40897	4.704	6.7823	9.12201	4.39347	9.40562	7.92666	9.82051	11.6043	9.3827	3.90202	4.67303	4.02448	7.94387	8.19757	6.3469
704	ENSMUSG00000005262	Ufd1	28.3672	19.3234	23.3588	28.471	23.3628	26.3352	17.4856	30.3019	30.5028	18.0218	24.4066	23.3491	32.5121	24.2745	22.3318	23.6597	17.9235	39.1907	36.1486	23.3671	23.7273	29.5145	18.0919	22.5288	28.4238	37.0324	25.0951	26.3199	34.5911	30.0521	35.4634	26.0249	25.9672	32.7678	38.6512	37.8133	29.4566	18.0546
705	ENSMUSG00000005267	Zfp287	8.6768	9.44668	9.77542	8.44402	9.99424	9.41084	9.75584	6.4666	9.3944	9.64708	9.61446	9.62626	7.30625	7.75282	10.4519	9.38679	11.7753	9.19241	10.868	9.03567	10.1608	11.0361	6.57795	8.89341	7.57063	7.88951	8.16418	10.095	8.7127	10.2979	9.04304	8.35308	11.6086	9.29971	10.5829	10.4199	9.82563	10.3003
706	ENSMUSG00000005268	Prlr	8.10004	7.18517	6.05603	6.05897	5.19375	5.36735	7.27942	3.366	5.45627	9.46392	9.66242	6.23265	6.41874	6.93083	8.7102	7.25992	8.72289	6.38496	6.67248	7.61476	7.1922	7.17476	7.65608	6.46998	8.16075	5.10925	6.30231	6.86222	5.4978	5.42024	5.4087	9.12188	10.1803	9.92079	6.78888	6.01695	8.78859	7.58175
707	ENSMUSG00000005299	Letm1	91.395	85.5492	70.3335	85.4978	84.17	82.9076	85.199	84.5369	88.5731	100.825	91.2461	88.7698	83.5321	96.5047	91.655	88.8246	97.2245	93.8119	89.0372	94.9863	87.6372	87.945	88.8273	82.7652	83.8702	91.5852	78.1091	94.8955	94.7844	92.1008	96.0697	95.9829	96.21	92.3563	93.6873	89.279	98.4997	92.8746
708	ENSMUSG00000005312	Ubqln1	63.954	51.8845	50.2763	60.4452	55.5454	59.4392	50.5761	78.2637	61.2634	57.6477	61.0713	61.3048	78.237	62.8876	63.4929	61.9581	54.0421	84.846	78.6823	78.3634	62.8937	64.2085	76.5985	56.862	66.0025	74.1032	61.8155	60.0675	71.1985	64.0646	86.4137	64.241	61.3437	66.8551	71.6467	63.757	89.9559	62.8251
709	ENSMUSG00000005338	Cadm3	5.34844	2.82443	5.35233	7.3529	2.22241	2.25399	1.46617	3.0182	3.83124	1.57807	2.85647	2.59781	7.09441	4.92609	5.60501	4.62393	3.98995	5.23234	7.47694	3.74473	3.02035	3.67109	1.04109	2.43048	2.23583	3.77309	2.10067	1.91761	3.09835	2.95823	5.39893	3.80429	6.29369	6.68075	8.93023	8.51654	3.87695	1.79263
710	ENSMUSG00000005354	Txn2	64.2834	68.1092	35.2256	59.6845	51.2431	61.1005	62.9798	36.8775	60.9378	74.9488	73.4096	63.5445	58.8853	63.0614	76.5321	66.2152	56.2512	42.6001	44.854	61.5688	53.5373	65.3638	33.1656	42.5601	33.482	35.1539	35.9134	39.5547	34.773	48.2612	36.7075	55.2111	57.3492	37.8226	37.5936	42.5788	56.2257	42.1531
711	ENSMUSG00000005360	Slc1a3	224.468	203.185	148.782	141.001	191.158	155.538	292.11	197.577	122.081	190.984	122.783	139.057	131.053	199.334	143.168	146.741	240.519	185.628	101.487	144.085	194.458	106.742	207.227	101.2	117.684	72.8464	94.0036	125.121	86.2535	82.46	101.052	164.756	152.053	97.0668	83.0904	76.2191	110.065	264.214
712	ENSMUSG00000005362	Crbn	30.0519	29.1888	23.933	24.0433	29.917	26.4137	29.6643	37.8268	23.7123	27.5534	23.8593	25.0248	30.9363	33.5391	28.0399	27.036	35.9226	45.0279	37.0982	28.9546	30.9411	24.8127	27.877	25.9462	22.9269	27.68	21.2429	27.4882	26.448	24.6129	33.0983	27.4818	28.6079	27.4075	35.1621	26.5038	27.9574	33.6019
713	ENSMUSG00000005364	Il5ra	8.89122	11.6535	8.35687	11.158	11.1516	9.1471	13.2066	10.6071	6.79149	10.6863	10.2867	11.2042	12.168	11.814	12.1295	13.9636	15.1278	14.9398	13.3133	14.0165	14.1105	13.1831	10.1355	10.2102	8.18146	9.87508	9.31781	11.4652	11.2161	11.3981	15.6576	16.3286	15.8728	18.9462	14.9482	15.4603	15.2546	19.253
714	ENSMUSG00000005370	Msh6	13.1472	8.94135	12.4767	15.1783	10.3107	16.7447	7.97	22.8992	21.8632	11.0628	14.7177	14.0789	27.2747	17.7653	16.4195	18.6332	7.78658	24.3422	27.4194	14.3295	11.1955	18.1914	11.9946	18.5532	14.1285	28.868	19.0363	16.2218	28.7712	20.8301	29.5972	14.5815	15.4472	20.9638	26.2095	23.9363	23.15	9.48911
715	ENSMUSG00000005371	Fbxo11	15.2051	13.0766	10.9236	14.849	12.9828	15.5437	11.2886	22.1172	18.4739	9.8968	14.1847	12.2492	25.5016	15.7901	16.0533	12.9001	12.7629	29.6042	31.8361	15.7492	15.8182	18.0059	16.0076	15.9607	10.4693	23.0373	13.2953	16.606	19.9012	15.3222	32.132	15.3357	14.8154	20.564	32.6743	24.8407	21.5303	12.5967
716	ENSMUSG00000005373	Mlxipl	5.50197	6.62676	5.09853	8.70323	6.5722	4.26309	8.22547	7.28713	5.39728	5.78982	6.41191	5.37147	3.65894	4.73286	4.07111	4.04293	4.76977	4.25043	2.91754	5.45083	6.14021	4.25489	5.32596	5.10975	3.67005	2.75391	3.23167	3.84692	3.0062	3.83363	2.55648	4.25866	4.62848	3.55864	3.17833	3.49203	3.1826	3.97839
717	ENSMUSG00000005374	Tbl2	17.6028	17.6748	20.5075	22.5021	21.2624	20.0786	16.7664	19.3553	18.3102	15.7428	21.9065	20.3393	18.9826	18.1796	18.5684	19.6699	16.66	21.6075	23.0818	21.7785	19.2359	21.9928	21.601	21.9555	26.0756	23.2227	22.0022	21.772	24.91	24.1044	22.1117	20.7173	23.1546	25.3149	24.1931	21.307	22.6804	19.3259
718	ENSMUSG00000005378	Bud23	15.3648	16.7369	18.5755	21.4261	25.4319	24.7089	13.8329	19.8924	25.1898	20.3886	25.0383	22.2445	24.8407	16.3157	23.9808	20.2996	18.1572	31.6428	27.7667	22.3108	20.3968	26.3387	14.6058	22.892	20.0401	27.9189	24.7324	24.872	34.7374	29.6023	28.4266	23.871	26.3617	25.145	29.5	25.3801	28.5852	18.3598
719	ENSMUSG00000005397	Nid1	15.4889	9.50026	9.66165	13.0012	10.5077	14.1217	9.58624	34.4067	25.1617	7.90383	9.70275	12.933	18.6896	13.3048	6.91701	7.48439	6.63523	29.6232	17.2104	6.72058	8.00793	9.38047	4.01496	10.0469	5.54636	15.6172	6.77062	7.31694	11.7716	9.23955	17.5195	6.8704	7.7016	9.80201	15.2332	12.9426	10.593	7.06118
720	ENSMUSG00000005410	Mcm5	20.7318	11.8382	22.4954	23.9193	19.4233	36.4422	10.7329	42.9428	35.0983	18.4311	34.4567	27.8063	55.1356	37.2528	28.1425	31.5842	12.4614	42.4204	41.1836	18.1259	19.4005	31.6063	18.824	41.2733	36.2981	82.2002	40.5346	33.0867	73.316	47.0345	61.3101	21.3191	18.9394	28.4285	43.2649	37.898	27.9821	12.0439
721	ENSMUSG00000005413	Hmox1	7.10042	3.75564	6.72024	10.1077	8.07773	10.9048	3.04306	19.1145	21.5786	4.1553	7.78945	10.9819	12.1775	7.82021	6.67064	6.01967	13.1406	54.7606	58.6369	5.46934	6.45005	10.4308	4.27513	6.64631	6.9898	18.8796	7.62397	6.45912	12.3682	9.33907	14.7902	4.14038	12.4347	15.0304	29.2949	33.0128	8.3509	4.38334
722	ENSMUSG00000005417	Mprip	83.4861	87.1675	116.308	138.437	107.187	129.935	74.0021	109.915	131.233	82.8815	123.212	118.252	104.536	93.7614	103.017	105.371	62.9215	108.796	117.527	108.296	90.3376	130.448	78.3056	107.457	107.636	161.046	118.087	112.125	148.62	139.442	143.342	101.218	123.497	132.17	146.312	156.391	122.665	70.5476
723	ENSMUSG00000005442	Cic	70.982	83.0483	103.83	99.1564	82.6321	97.1188	73.0459	71.6804	70.9415	76.0505	88.7674	87.0654	69.6273	71.0667	89.7144	91.2666	75.6743	71.2459	88.2238	107.505	87.8244	108.173	70.7554	95.0793	101.781	96.6992	93.1208	103.566	104.418	128.807	96.4886	104.181	112.086	114.624	114.202	119.742	95.6308	83.5579
724	ENSMUSG00000005447	Pafah1b3	11.4839	10.985	17.0792	26.2863	19.357	20.8486	10.0613	14.762	19.6191	14.4995	19.9939	19.9106	20.7611	15.669	19.2692	20.1481	9.05256	12.1781	18.34	21.2693	21.0876	24.6808	11.1337	21.0452	24.9279	34.7174	30.0367	23.94	32.6918	31.8627	26.1449	17.4552	17.7563	22.5618	24.9495	25.2848	22.0732	10.3548
725	ENSMUSG00000005465	Il27ra	44.9036	31.1063	49.9872	50.3002	43.8968	51.0384	28.5554	46.1811	58.0962	38.9406	52.1547	41.4122	59.1832	43.4387	57.2891	50.5772	37.3148	62.827	79.477	50.3037	43.1598	51.0344	33.8273	46.2821	42.4188	69.8152	47.592	56.9965	59.4578	60.5794	69.3454	60.7724	61.2928	82.3743	85.3783	76.4602	61.3069	44.2547
726	ENSMUSG00000005469	Prkaca	18.1639	17.7894	24.2028	34.9771	26.0197	26.1991	14.0821	30.4975	32.8906	15.3957	27.5542	25.6468	32.2073	19.7963	23.3069	22.0599	13.8421	28.5237	29.2028	21.3716	22.5672	30.3926	11.9205	25.7448	17.0392	40.2501	24.3234	20.1798	32.4059	30.0199	36.6969	25.0455	21.7348	31.8658	36.3271	36.414	30.2779	13.876
727	ENSMUSG00000005470	Asf1b	2.69057	2.41684	4.20106	4.54553	4.07306	8.29574	2.19167	9.36713	6.21232	3.86274	8.60498	7.02955	11.7811	7.62638	6.50512	6.11247	2.38588	8.85396	8.15372	4.15664	4.6282	7.13461	5.28779	9.90857	7.41147	14.9794	9.08504	7.69863	17.2852	10.3051	14.0991	4.76722	4.06993	5.5094	7.8157	7.81527	6.03699	2.04443
728	ENSMUSG00000005481	Ddx39a	39.5476	31.8229	41.1622	54.2357	39.5695	55.3951	22.204	58.1575	59.3056	35.0642	57.6088	48.0557	71.7491	51.9275	53.6423	59.3734	30.3397	72.3059	73.4858	47.0036	45.2006	64.4687	35.6021	63.768	61.5876	95.7927	63.6853	59.0399	96.6164	77.5045	87.3969	56.3352	57.3465	80.3463	85.51	82.2084	72.9694	38.8281
729	ENSMUSG00000005483	Dnajb1	22.0244	18.5001	20.4655	25.609	17.8876	25.4579	15.906	30.3326	26.7968	18.8308	29.4582	24.0793	30.2684	23.6018	26.6356	23.6727	13.7342	30.0105	36.2474	45.9839	27.2699	31.6037	31.1685	30.103	28.4167	42.3131	43.9829	28.9522	39.5111	34.3325	46.0374	29.865	33.4185	31.9865	40.0772	32.0196	66.7608	17.8764
730	ENSMUSG00000005493	Msh4	2.10257	2.42889	2.61905	1.81047	2.88519	2.4194	3.11136	2.88442	1.58526	1.95622	1.86697	1.57338	1.30971	1.67098	1.94254	2.24517	3.55374	2.19113	2.24686	2.2616	2.73108	2.20999	4.1298	1.80044	2.537	1.90549	1.09336	2.67728	2.23727	1.75174	1.86881	2.87139	2.67084	2.09698	1.70108	2.18115	1.51574	3.63855
731	ENSMUSG00000005501	Usp40	51.1107	53.654	39.8721	35.7081	47.6263	41.1694	58.1619	33.6793	37.8361	69.6598	47.6402	45.1586	40.0037	57.9339	41.7958	38.3072	61.8933	46.7585	36.2335	58.784	48.9313	44.2762	43.9477	36.3539	39.2941	30.4342	32.0058	45.9172	31.8994	38.3272	27.2529	49.3183	42.4894	40.9039	31.2397	31.7776	43.1384	53.8529
732	ENSMUSG00000005505	Kbtbd4	4.03941	1.22363	2.33778	4.09556	1.49736	3.6153	1.78659	7.7056	5.10758	0.741122	1.80412	3.6221	8.57191	4.72323	1.96626	2.45491	1.55104	8.43049	10.4178	2.2957	1.16535	2.27468	1.3343	4.12838	3.23472	7.63797	2.95128	4.16988	7.54273	3.06894	10.5082	3.3551	2.48286	5.0337	8.71139	5.88692	5.38786	2.17641
733	ENSMUSG00000005506	Celf1	224.568	338.144	249.084	287.425	310.478	276.244	298.912	208.594	196.51	300.54	294.602	310.754	217.426	283.122	311.174	276.114	300.089	192.478	209.142	313.829	288.915	261.029	216.827	245.781	244.289	171	223.296	266.429	211.96	198.594	196.117	259.973	272.53	237.358	209.423	205.063	267.899	325.855
734	ENSMUSG00000005510	Ndufs3	83.6883	95.6328	102.817	117.051	107.036	111.217	90.0105	79.4057	86.0938	96.5107	113.247	102.273	74.5475	78.1253	103.346	103.856	75.8531	69.499	87.2722	105.064	84.0599	106.111	80.8303	92.1347	109.004	88.6855	84.7699	100.178	95.9262	113.731	90.3625	98.0976	109.242	111.19	88.915	99.8145	97.0511	85.5233
735	ENSMUSG00000005514	Por	18.7816	18.6765	14.4761	19.6491	12.8429	13.9239	20.835	23.7665	23.2679	21.2206	14.9369	14.0283	22.3497	20.3242	14.4023	10.5474	17.695	25.6777	20.984	14.3484	12.1212	14.0686	12.7968	13.8031	14.9595	24.5661	10.4251	14.1622	18.9531	16.1704	20.3283	13.0892	13.4482	12.8413	19.595	16.0133	14.795	18.2367
736	ENSMUSG00000005533	Igf1r	52.4417	94.8425	73.933	81.9631	88.7893	71.6696	81.0102	60.3035	81.6768	66.9858	84.2182	83.6571	51.6005	54.7696	70.9747	61.663	56.1419	52.9939	53.6065	78.399	72.8901	69.1061	42.3101	50.2375	52.7065	52.2723	51.0691	58.9706	47.0236	51.0789	47.8399	46.1756	64.867	58.1636	67.2187	60.6528	57.8649	43.9975
737	ENSMUSG00000005534	Insr	25.415	30.0767	24.519	27.6742	21.5671	24.5516	23.1872	25.8379	28.5535	28.8605	28.1457	25.4324	22.5675	22.3202	24.0122	24.4691	24.1748	30.7721	33.7105	26.4007	29.8848	30.165	22.598	22.0358	21.4917	23.4441	17.3687	23.1609	24.8251	26.2712	24.0593	29.1241	32.5154	28.5572	33.9987	29.1808	29.2403	29.4795
738	ENSMUSG00000005540	Fcer2a	353.359	331.318	219.69	253.273	252.45	290.28	298.961	341.206	238.596	422.254	304.789	312.719	346.004	388.084	295.615	282.523	397.259	306.628	325.251	409.415	367.326	349.141	336.12	383.87	311.351	389.77	359.391	420.278	425.02	382.13	446.423	501.755	420.123	411.212	378.294	345.137	433.448	601.088
739	ENSMUSG00000005566	Trim28	83.4311	87.3845	121.045	141.228	112.031	131.323	81.4456	89.0455	94.7305	99.4259	130.082	108.977	89.038	90.7338	118.294	121.049	78.8534	83.131	103.877	127.162	108.468	145.54	116.732	125.924	158.536	144.555	133.926	134.747	138.414	151.922	117.042	116.585	123.107	145.791	129.497	143.473	122.205	80.714
740	ENSMUSG00000005575	Ube2m	110.732	111.659	119.083	141.009	119.003	117.507	98.1119	106.155	113.94	101.472	135.746	120.125	110.155	98.4431	118.289	127.805	99.9313	104.462	107.528	119.268	118.085	140.423	72.5478	138.33	126.57	123.348	116.7	122.856	123.537	137.869	120.323	123.075	117.954	136.73	120.322	132.867	118.362	96.6007
741	ENSMUSG00000005580	Adcy9	1.70603	2.64865	2.14687	2.37149	1.98105	1.6226	2.57562	2.06423	2.83038	2.07543	2.43881	1.99805	1.6298	1.90823	1.48245	1.05996	2.51522	1.79623	1.88102	1.9389	2.18747	1.25548	1.06559	1.25831	0.853203	1.53789	0.668167	1.456	1.21988	1.11886	1.25976	1.12035	1.86518	1.15038	1.6564	1.86979	0.983252	1.10978
742	ENSMUSG00000005583	Mef2c	631.558	595.693	350.787	316.589	440.786	436.896	568.786	559.272	346.201	842.071	428.836	469.413	424.718	827.349	509.814	499.796	533.16	345.014	282.151	457.765	408.97	396.873	500.381	428.109	418.932	319.847	389.954	519.44	437.859	383.919	412.831	591.302	493.589	401.893	262.153	305.597	428.335	816.686
743	ENSMUSG00000005609	Ctr9	149.984	151.167	107.073	107.732	118.739	112.067	162.887	120.591	109.472	142.433	123.369	116.413	85.7688	144.555	125.12	108.652	153.505	111.689	103.265	136.997	117.575	104.754	156.502	99.9481	133.127	100.644	101.133	124.424	96.8115	104.765	109.256	158.075	141.652	109.314	100.427	85.164	115.14	178.855
744	ENSMUSG00000005610	Eif4g2	192.246	45.348	70.4667	97.9382	69.1478	127.05	50.3286	367.755	243.871	42.8105	79.8296	83.0851	381.465	192.098	68.7022	76.7197	79.4967	411.486	317.904	70.5689	70.1599	97.7388	73.6047	115.496	78.0132	295.473	85.6065	91.9384	247.915	119.174	386.308	102.384	80.1031	121.358	280.861	172.786	151.066	71.5278
745	ENSMUSG00000005611	Irag1	5.30049	5.28439	10.16	10.7479	5.9707	6.77633	5.1853	7.66199	8.27162	2.76618	5.84756	6.57074	5.16415	3.67524	5.15154	4.01579	4.97795	3.43381	6.29288	5.08203	5.60989	7.43822	2.97099	4.30798	4.21868	5.42145	4.09995	5.61355	4.93154	6.3273	6.07649	4.84231	7.86942	7.25918	8.06982	8.82161	5.53934	3.12113
746	ENSMUSG00000005615	Pcyt1a	21.3503	20.2883	7.98666	11.1576	12.1539	11.0241	25.4729	16.1882	14.9547	15.7964	10.4978	15.7799	10.5706	13.5116	10.0674	9.17422	20.5358	15.3394	14.777	14.0957	12.1723	12.7606	14.8996	10.4732	9.75975	14.4773	8.87446	12.458	10.9361	6.53406	11.937	19.0498	19.1749	10.1391	12.8137	11.1589	12.6719	26.3938
747	ENSMUSG00000005621	Zfp592	45.1541	45.7526	53.2005	58.7112	50.1129	54.777	37.5589	54.5071	50.6749	39.7547	51.7097	49.5444	66.3398	47.4513	56.371	54.5009	36.1608	64.8768	83.0177	59.6705	46.5948	57.3296	48.5671	61.7597	66.3516	92.6349	59.9274	64.126	74.5032	75.9881	75.8045	61.9368	64.1825	72.272	93.4772	75.7759	66.0624	43.892
748	ENSMUSG00000005625	Psmd4	150.645	204.653	193.264	216.943	234.082	216.963	191.812	143.717	179.723	219.541	230.13	208.425	158.098	189.418	223.693	208.257	170.493	143.843	168.23	220.527	177.167	206.748	196.988	173.217	193.318	183.632	217.502	207.751	194.16	238.857	180.707	203.718	210.653	198.797	169.025	181.114	199.735	161.536
749	ENSMUSG00000005628	Tmod4	1.87704	1.94063	2.3388	3.57855	2.07073	2.08302	0.922957	1.47131	2.4564	1.89961	2.78787	2.25148	2.4084	2.41598	2.63657	2.45673	1.79594	1.94855	1.93044	1.93911	1.75839	2.4128	0.801916	2.00133	1.99846	3.03887	2.09656	2.09742	3.8659	3.80291	3.12847	2.20491	2.86374	3.01144	3.81182	3.28411	2.84223	2.02824
750	ENSMUSG00000005640	Insrr	24.19	22.3878	14.5878	14.9655	18.848	18.3657	25.9481	21.7666	15.0044	24.5872	16.2696	18.7437	17.0427	26.5123	18.0372	20.011	29.143	20.605	16.2647	18.3389	22.8196	16.9612	25.73	15.5319	16.5946	14.449	18.3435	17.7153	16.1938	13.4878	15.7722	22.356	22.6935	18.9179	15.8629	13.8281	18.4531	39.4912
751	ENSMUSG00000005649	Cabp5	8.02291	6.87619	4.30832	3.50752	5.76346	5.09518	7.85847	6.26267	3.00651	5.84969	3.72665	3.7714	3.68268	5.52403	4.1672	5.00941	5.11428	3.85506	3.18553	4.19894	4.8366	3.00438	7.39828	3.61748	3.32746	2.48429	3.36921	4.44817	2.9243	2.43584	3.30494	5.36878	4.78581	3.32789	3.16591	1.7757	3.69569	6.73937
752	ENSMUSG00000005656	Snx6	36.9575	38.9236	29.5161	30.1199	31.0969	33.8172	38.0856	35.2492	40.0318	35.4219	40.4671	37.1606	32.1188	31.9716	32.1466	35.6865	35.8122	41.7896	39.2924	42.0975	45.2063	37.9702	33.0239	35.6137	35.2246	33.0923	34.8097	36.6789	30.5367	33.9989	37.028	37.3526	40.3428	37.5749	36.0017	33.8724	42.9379	43.8865
753	ENSMUSG00000005667	Mthfd2	44.5589	38.8847	38.3058	41.0808	39.9135	46.001	34.6486	47.6032	49.1074	35.1098	43.3987	37.6316	43.3955	38.8597	40.39	38.4986	40.6348	47.5812	43.3864	43.0148	34.9336	47.2417	34.0385	35.6633	38.1676	43.0157	29.8425	39.6935	38.3407	40.8876	51.3429	46.7711	33.5785	35.1413	42.1495	43.2931	51.7719	37.9647
754	ENSMUSG00000005672	Kit	10.8087	7.50218	5.00225	10.2758	5.24551	7.60806	5.52366	13.4358	12.6831	5.90143	6.25368	7.25521	10.4574	5.86984	5.71337	5.40051	5.68423	12.9129	11.784	7.27739	8.379	7.16827	4.81521	5.44988	6.13546	8.21285	4.39298	4.86892	6.55663	4.84288	10.8164	6.1579	5.0761	4.65633	10.5172	6.55641	7.91795	4.14737
755	ENSMUSG00000005674	Tomm40l	33.8525	31.2373	38.0506	46.2031	35.1993	36.3268	32.2547	35.7556	38.9822	27.2365	36.687	36.883	34.6837	28.3418	36.796	35.6487	28.5802	33.3804	40.0823	27.6151	24.7377	35.3341	23.1388	28.1466	34.7377	38.2436	28.8249	31.8713	34.2383	37.6869	38.2082	29.6294	30.4139	34.5175	34.4607	37.2625	30.5413	24.2046
756	ENSMUSG00000005682	Pan2	35.5847	34.5648	35.1379	39.5005	44.6832	38.6155	29.7764	38.2086	36.6382	28.0118	31.9869	37.3345	44.067	36.5902	37.5967	36.1107	31.9993	43.2722	44.8785	36.0252	37.2447	39.8308	30.4533	34.6069	34.1743	42.8532	31.2564	35.1629	45.0147	34.0337	42.7807	40.2003	34.107	46.6443	50.1746	47.0954	42.883	32.5763
757	ENSMUSG00000005683	Cs	66.3118	67.0889	66.6638	105.061	75.2494	90.9404	52.6335	98.2039	93.1351	69.1757	93.4348	86.2204	106.885	81.88	88.2163	85.7336	55.6675	105.552	107.593	80.0844	80.4398	91.0373	59.3103	87.5484	75.3012	114.304	83.9052	83.3293	109.927	99.682	113.928	83.1108	81.1351	97.0632	107.352	103.418	103.506	63.6568
758	ENSMUSG00000005686	Ampd3	3.8472	2.26933	1.37511	1.67715	2.72935	1.59918	2.61115	3.11306	4.91572	1.58548	1.85456	2.19218	2.16707	3.86609	1.7877	2.38728	4.68951	3.13413	6.3807	2.33571	2.76606	2.36041	3.24456	1.78469	3.29989	2.75419	2.56283	1.32651	2.24414	3.05491	4.20648	4.61767	4.8536	2.43164	2.63745	2.10862	1.89426	3.37221
759	ENSMUSG00000005687	Bcas2	35.0533	42.1863	39.3743	52.7112	44.1497	47.6561	35.8778	50.1015	50.5383	35.1839	49.0927	54.8507	57.1764	41.4629	49.8683	49.4679	41.9002	59.0749	65.2717	47.886	48.6216	55.2724	44.3357	51.8432	50.3884	53.6843	55.6461	51.1889	62.3138	51.6201	58.2485	49.3442	52.0717	64.1176	63.0562	65.9166	62.092	41.4227
760	ENSMUSG00000005696	Sh2d1a	9.28736	7.67778	7.48269	8.37013	7.16416	9.53709	5.21633	11.6528	10.1142	7.13981	9.28194	8.5473	13.667	9.85645	10.0265	9.41636	6.73559	12.0696	14.0009	6.097	7.36591	8.33857	9.2303	8.63453	7.98441	13.286	8.96479	8.07887	13.9329	11.2261	11.5508	8.99216	8.96827	8.64796	9.44326	8.89189	9.93763	6.91047
761	ENSMUSG00000005698	Ctcf	447.369	355.647	170.1	138.553	215.241	192.51	406.177	289.138	218.648	460.226	226.27	221.475	226.546	461.912	252.282	232.784	522.492	279.871	233.999	331.117	241.656	207.247	427.517	230.179	283.777	211.149	225.42	323.127	216.454	248.973	256.915	386.574	373.157	221.929	205.788	192.948	279.241	619.764
762	ENSMUSG00000005699	Pard6a	3.65267	4.59548	8.12779	7.51462	6.10164	6.18121	3.02285	5.8181	5.90373	4.07948	6.34051	6.10155	5.05411	3.85136	5.53661	4.10887	3.0363	4.53245	6.60522	5.33541	4.72804	6.98808	3.8202	5.80007	5.66839	6.75434	4.86158	6.0974	7.65641	7.32836	5.34984	3.94798	4.99877	7.3947	7.94723	9.04517	4.71649	4.82772
763	ENSMUSG00000005705	Agrp	1.06431	1.71392	1.26531	1.15663	1.2141	1.14512	1.42276	1.42111	1.00956	1.16278	1.43851	1.34666	0.942515	2.17377	1.54642	1.90164	1.54243	0.928813	1.06123	1.34085	1.15181	1.32057	1.29207	0.987524	1.6369	1.14767	1.22396	1.09016	1.50539	1.77789	1.20609	1.65062	1.35861	1.5934	1.25464	1.111	1.73331	1.15808
764	ENSMUSG00000005718	Tfap4	6.2861	6.57205	6.88641	8.88192	6.86319	7.21408	4.88864	11.9264	8.43339	4.82614	6.83519	7.15689	12.2077	7.07927	7.98502	6.87192	6.98736	14.8793	9.43829	5.55189	9.40021	7.80668	4.22259	8.28579	5.44112	9.48743	7.58578	5.35292	8.01574	6.04345	8.25758	6.41124	6.63805	7.68324	11.8993	10.1017	8.86696	5.78095
765	ENSMUSG00000005732	Ranbp1	111.209	104.719	86.0388	95.3093	98.8109	111.692	106.208	104.262	97.1917	129.597	130.75	111.382	104.294	123.657	119.251	125.28	108.537	121.036	115.067	103.783	98.448	98.7332	137.619	117.459	153.56	111.335	112.16	126.335	141.59	118.258	108.844	98.686	93.3305	93.9654	88.379	91.1203	106.008	110.445
766	ENSMUSG00000005763	Cd247	30.7166	23.2452	41.2783	42.9681	38.7387	44.1742	18.3361	41.2276	54.4506	26.6359	38.9858	39.0948	54.4889	34.2729	44.4359	41.5061	21.7602	46.2616	63.5249	27.6477	28.5026	34.5429	19.0326	37.0943	31.1855	62.9799	29.292	38.4629	54.0325	52.8826	52.164	39.0985	43.6301	55.9842	67.6603	60.668	49.5745	23.2528
767	ENSMUSG00000005774	Rfx5	13.8718	10.1396	10.9333	7.87786	9.2555	9.98212	10.3466	15.1949	15.5295	10.8834	7.13326	10.0984	15.5274	16.7799	7.01707	10.8323	19.1124	20.0641	19.1697	10.8143	11.8925	11.8767	12.5252	13.0264	16.3061	18.3284	11.4084	15.4459	13.5548	15.6488	18.0769	17.3189	16.9637	19.1974	16.956	14.4488	14.9648	20.436
768	ENSMUSG00000005779	Psmb4	187.339	196.433	153.569	168.551	165.523	183.76	195.251	143.993	165.485	184.183	216.362	187.103	139.48	144.71	202.846	201.927	153.758	143.746	154.457	192.662	148.958	184.588	173.503	158.864	184.307	151.332	161.458	173.059	177.006	177.587	158.909	181.424	181.725	162.415	145.251	161.92	186.672	141.712
769	ENSMUSG00000005800	Mmp8	0.302594	1.22383	1.04074	0.525102	0.634854	0.698318	1.50201	0.293495	3.50546	0.519545	0.977026	0.726778	0.382284	0.230084	0.205662	0.242603	5.58582	5.851	3.33156	0.240585	0.190844	0.73286	0.117688	0.175532	0.0549533	0.0796356	0.0917232	0.0646927	0.0993218	0.0236824	0	0.0258212	1.03141	0.654022	0.400507	0.697239	0.162355	0.110003
770	ENSMUSG00000005802	Slc30a4	4.34849	1.8763	2.10484	3.68276	2.67697	3.56861	1.39343	6.97367	5.44786	1.26369	2.31087	3.60243	7.51111	3.5521	1.70189	2.16906	1.49907	8.56298	7.2164	2.50893	2.67142	3.24507	1.89709	3.30104	2.16008	6.47048	2.35573	2.76595	5.74896	3.46354	5.6137	2.11683	2.97192	3.99853	7.35199	5.36307	4.38647	2.02881
771	ENSMUSG00000005803	Sqor	11.4284	15.8567	17.2714	33.03	17.9311	18.8139	12.8984	15.1277	24.3983	13.5794	18.4906	20.1132	13.2723	12.2348	15.9884	15.8843	9.01531	12.7938	11.5714	16.506	18.6927	15.6189	12.2875	11.3647	8.812	10.1028	10.9705	9.88597	9.22428	9.99649	11.7867	11.4613	10.6221	9.11185	12.2836	13.3362	9.95551	9.4125
772	ENSMUSG00000005804	Bloc1s6	24.5293	18.3829	17.4394	17.5529	24.4764	18.8033	22.218	28.6488	28.7721	15.1572	18.6009	17.5917	30.1726	20.7188	16.5841	16.7874	17.4168	32.44	30.6626	17.4912	16.7989	21.4032	19.0955	15.8086	17.4577	27.867	15.8795	17.3702	26.6085	18.6587	31.2059	16.6664	18.3576	21.5803	30.4952	24.6994	22.1174	20.3535
773	ENSMUSG00000005813	Metap1	16.1268	13.118	15.0194	13.6599	13.8138	15.6829	12.5451	20.9329	18.9944	15.8145	17.4624	15.1223	24.3764	17.4955	15.2628	17.7131	16.7669	26.575	26.8055	15.1396	12.3357	16.9464	17.7631	16.4689	18.722	25.3394	19.1164	16.6615	22.9226	18.6154	23.0582	18.3435	17.9614	19.9372	22.6081	18.1498	21.8751	13.1157
774	ENSMUSG00000005823	Gpr108	41.4472	45.1073	63.8619	78.0192	60.272	62.0574	38.0552	56.9261	71.0044	40.4854	61.6965	58.5546	57.8013	42.3883	53.1569	51.6808	35.5678	53.9493	67.1529	56.247	46.3197	66.5195	35.0753	50.199	55.7471	77.7845	52.4973	57.4092	69.989	72.7895	65.1263	46.6913	53.0506	67.6105	71.1932	74.5282	57.002	36.7675
775	ENSMUSG00000005824	Tnfsf14	2.96878	2.64078	4.89529	3.72437	2.78314	5.09155	2.3247	3.07258	4.8071	2.17079	3.68325	3.2144	4.67214	4.13546	4.31115	4.49642	2.26854	6.75326	7.59149	4.43511	4.07634	5.1505	2.51182	4.412	3.47471	6.92585	4.95985	3.54206	6.74889	5.00228	5.93338	3.76342	5.97051	6.65676	8.37926	7.17136	5.26624	2.25149
776	ENSMUSG00000005836	Gata6	13.0677	20.9646	21.498	16.3801	25.7693	15.7377	24.4153	17.437	15.6753	15.5921	16.9788	20.6975	6.78678	8.46087	8.56225	7.68049	6.88511	7.11164	6.1722	19.8068	15.3609	14.8878	11.7158	9.55073	12.2912	10.6246	9.25443	9.18003	8.35853	10.0424	6.77706	7.63289	9.45623	5.32017	6.92989	6.76328	7.24778	9.28745
777	ENSMUSG00000005846	Rsl1d1	87.397	103.209	52.4744	52.1349	73.9575	71.4296	98.3247	63.6155	64.2618	133.486	91.9958	81.179	70.4009	124.052	93.3533	81.4477	149.543	108.365	79.5672	99.3331	87.0849	73.8683	81.9543	92.7349	66.5069	69.3051	67.6504	110.437	76.1342	82.5312	80.8225	109.57	111.069	67.2545	63.2407	53.4654	94.191	156.065
778	ENSMUSG00000005871	Apc	15.7902	29.1138	29.2678	34.511	25.1966	28.9784	18.3132	17.0338	20.1197	28.1852	33.3359	39.5507	18.3681	21.2223	31.3569	27.6915	20.0242	22.5831	26.3341	34.0967	29.813	43.0582	17.8306	29.5987	18.1532	19.8339	26.745	26.5482	25.9357	27.4796	26.5355	30.9468	38.4354	32.3359	32.4014	27.8073	31.5198	24.0635
779	ENSMUSG00000005873	Reep5	150.88	161.126	140.101	165.896	164.88	150.736	155.562	131.485	143.415	144.621	168.268	168.258	95.0998	112.646	142.875	141.255	144.172	106.461	131.07	172.889	147.502	161.504	121.658	117.698	146.875	120.799	124.667	138.285	114.937	164.261	119.497	142.068	174.999	153.123	130.895	152.28	138.953	111.232
780	ENSMUSG00000005881	Ergic3	65.7036	95.9067	111.315	132.438	111.592	102.775	78.6714	70.5595	103.826	91.6593	115.114	111.065	65.3485	77.3716	105.07	93.5758	62.6018	60.8096	79.3675	103.17	95.4764	116.396	52.8893	87.5928	86.3853	98.6628	88.9473	97.3003	92.191	114.629	75.3391	87.968	103.982	115.932	94.077	111.054	89.2991	57.3031
781	ENSMUSG00000005882	Uqcc1	10.908	11.8026	12.1757	12.2611	13.482	13.6778	6.66748	15.4223	12.1343	8.548	11.7346	10.1036	12.3302	10.8488	10.7182	10.7243	10.1213	15.8018	14.7427	10.485	9.69852	10.8778	9.01896	10.4471	10.9943	17.5526	8.80653	11.5952	13.3398	14.3848	14.8618	9.95019	11.4118	12.2721	15.0755	13.2412	12.685	11.1824
782	ENSMUSG00000005886	Ncoa2	114.512	118.458	80.9931	78.3522	106.133	86.9159	131.967	91.4603	78.7236	116.527	91.6124	88.1627	84.4896	104.725	98.0286	92.1409	128.785	89.3824	72.5179	104.206	104.594	82.6186	85.3982	73.2825	70.1666	62.9224	66.8296	88.8087	63.884	75.7253	72.3052	110.425	107.281	82.7943	72.9931	70.5856	93.479	141.165
783	ENSMUSG00000005893	Nr2c2	136.01	127.697	88.6789	86.2718	109.002	92.4397	161.059	116.083	76.1509	114.167	78.7896	93.0645	82.9648	122.889	94.399	93.9595	120.35	92.8893	77.2005	99.9935	103.979	77.7602	118.978	76.6173	74.0419	55.7666	70.2232	89.1184	65.8588	67.4968	67.8359	101.167	105.25	81.1637	72.1218	68.0745	84.4404	151.612
784	ENSMUSG00000005897	Nr2c1	3.58475	2.29943	2.76774	3.57062	2.61969	3.06482	2.60761	3.92137	4.40191	2.19583	2.78091	2.77901	4.81332	3.37643	3.05439	2.57061	1.45913	4.49125	5.04219	3.03612	2.7886	2.96283	2.0784	2.76888	1.87811	4.32011	2.62228	2.77003	3.62148	2.91782	5.55745	2.76747	2.90695	3.0221	4.10546	3.883	3.6114	2.55195
785	ENSMUSG00000005899	Smpd4	94.8964	92.0513	58.2681	54.2144	78.7741	69.8068	112.608	82.8201	51.8274	76.2639	51.4511	70.8804	48.2338	74.7771	50.5374	60.9477	76.0904	69.7891	41.1357	55.8116	66.4065	38.6028	76.3707	37.4942	49.5549	30.8167	32.9492	44.1225	33.827	31.1362	33.4206	48.0949	50.3997	32.7405	33.4328	29.1343	33.6671	64.568
786	ENSMUSG00000005907	Pex1	15.7815	20.7664	17.7745	15.9888	20.5415	18.3331	23.7439	15.7754	14.1221	17.2682	18.5227	18.5525	17.9209	18.4038	19.322	18.4009	20.9307	18.1244	16.5485	20.8084	19.8523	17.8532	17.2981	16.7831	19.1145	13.7283	16.9295	21.8541	16.4187	15.984	15.0469	19.499	21.1236	19.5961	15.5565	14.6637	21.143	23.6494
787	ENSMUSG00000005936	Kctd20	57.9239	57.645	62.2332	65.7168	58.6749	58.7905	57.6478	68.7428	71.4623	53.0932	60.4167	65.4235	62.2276	50.4648	56.969	57.767	45.7055	60.9587	61.7185	60.8363	58.2675	66.6647	41.6649	52.3774	59.0716	64.4115	51.4483	55.3342	66.6039	59.7447	69.7107	49.9379	55.5968	58.7617	66.9703	64.0123	60.1836	44.4491
788	ENSMUSG00000005947	Itgae	5.863	3.93564	7.71621	6.22386	5.50543	7.25329	2.33155	10.4676	12.7656	2.93135	5.0638	5.70244	9.15231	5.52886	5.71093	4.15778	3.85844	12.7302	17.9101	4.28088	4.32556	6.26165	2.43078	5.41679	3.96675	10.6794	3.66605	4.65356	8.28944	7.45121	10.4992	6.15796	6.50124	8.11343	14.304	12.558	6.83622	4.18813
789	ENSMUSG00000005949	Ctns	6.7269	7.00639	6.01087	7.54731	5.84263	6.43304	7.15722	8.12909	8.22897	8.08408	8.34067	7.78039	7.95169	5.58475	7.92896	8.54359	10.4361	8.96826	10.7118	9.28851	7.68955	7.516	9.14876	8.97898	6.33896	8.3085	6.24292	7.23831	9.36914	6.95774	8.62314	9.73665	9.79349	9.48001	10.7043	9.9105	7.96845	9.40024
790	ENSMUSG00000005950	P2rx5	2.96774	3.07075	3.67253	4.04213	4.75372	3.34922	2.30686	3.72812	3.29218	2.74546	2.53442	2.96383	2.15627	2.38116	2.2416	2.62945	4.65922	3.45407	3.38661	3.11097	3.00206	3.12261	2.75087	2.25561	3.02266	3.36464	2.52244	3.04971	3.00216	3.70802	3.64552	3.32607	3.77889	2.85981	3.4327	3.3312	3.86085	3.76044
791	ENSMUSG00000005951	Shpk	3.02895	1.58027	2.93255	3.81369	2.5832	2.5955	1.32765	4.34668	3.69144	1.80834	2.41963	2.34821	3.88303	2.58375	2.3817	1.78003	1.45272	3.64154	4.12605	2.62039	2.31478	2.76144	1.09826	2.54489	1.92051	4.21639	1.97099	2.80163	3.94334	3.38521	4.04761	1.80886	2.60999	3.81347	4.11377	4.24041	2.92491	1.98147
792	ENSMUSG00000005958	Ephb3	3.89613	4.36406	5.1635	8.66619	4.16966	4.13901	4.8066	4.72264	4.42134	3.41473	4.38111	4.62576	2.88644	3.58847	3.46419	4.95507	4.14192	5.49789	4.25088	4.80588	3.6756	4.14705	3.51289	3.18378	3.55854	3.90931	3.86787	3.70701	3.13389	3.84552	5.14688	5.38007	5.05523	3.92717	4.97716	4.17185	6.58831	5.04137
793	ENSMUSG00000005968	Tuft1	1.93088	0.839461	1.12511	2.89074	0.877529	2.37755	0.875236	2.04121	1.57321	0.946838	1.63882	1.42575	2.17306	1.67014	1.69719	1.65852	1.39653	2.38557	2.79859	1.77392	0.76217	1.80148	1.95947	1.82175	1.52102	2.63089	2.68161	2.24652	1.58095	2.392	2.62525	1.70767	1.5809	2.21879	3.0803	2.7979	2.01601	0.954352
794	ENSMUSG00000005973	Rcn1	25.3748	22.3508	22.2605	29.2913	24.5923	27.3427	21.5018	37.6558	42.2009	19.3046	28.8119	27.4983	25.8754	17.9558	20.1924	18.7901	16.1212	33.4765	31.6492	26.0349	20.3155	26.1745	13.3927	21.3605	16.3485	28.5646	14.84	20.09	20.8231	20.1792	25.967	18.439	18.2192	21.1239	25.9918	23.484	21.5206	13.5941
795	ENSMUSG00000005980	Dnase1	0.238841	0.581814	0.698994	0.84791	0.526695	0.988279	0.72727	1.05246	0.611346	1.24033	0.971466	1.17426	0.851032	1.54813	1.36681	0.878411	0.661941	1.28167	1.84541	0.402063	0.67381	0.842819	1.02136	1.96582	0.830729	1.58434	1.29443	1.18379	2.12195	1.72466	1.57305	0.614999	1.47058	1.18242	0.822014	0.655361	1.13082	0.979025
796	ENSMUSG00000005981	Trap1	26.1409	22.433	57.8832	43.9196	29.3094	43.5852	14.3829	40.4141	48.0934	22.3753	40.6234	33.6123	49.7773	27.8445	39.615	34.3496	16.4897	45.0296	56.7762	39.0238	32.7279	48.1177	21.4103	42.8629	45.9288	72.8379	48.6035	45.7388	71.4824	62.0214	57.4346	28.5588	37.605	69.8869	71.423	79.3305	46.6312	18.1406
797	ENSMUSG00000005982	Naa60	13.0648	3.65123	9.21533	13.5171	7.92883	13.0032	4.74668	31.8842	28.3965	3.72677	9.51285	11.0096	32.7095	16.0541	8.70256	8.00659	6.76021	34.2479	34.884	7.97644	6.97392	14.7135	6.37439	13.9248	8.67739	38.629	13.2267	9.91864	26.7636	17.4855	33.4999	11.4086	11.412	21.1398	34.6286	28.2999	17.5457	5.58758
798	ENSMUSG00000005983	1700037C18Rik	29.1853	24.6971	28.235	30.4675	29.8053	27.2256	24.3977	22.7676	24.3545	29.9802	31.4642	30.7365	23.4206	27.4315	31.7521	32.6671	23.6335	19.4259	28.7045	25.6491	27.9077	30.1649	21.3618	28.0608	29.7867	24.9528	26.6715	29.2242	27.9904	34.9386	24.9743	30.9733	31.4861	31.8737	27.4109	32.8779	26.6245	24.0196
799	ENSMUSG00000005986	Ankrd13d	4.73317	6.55825	9.07471	10.0827	6.88249	7.18112	2.87353	5.46215	9.71898	3.92302	6.97009	9.2937	7.04719	5.48048	7.17456	4.90245	3.68344	5.76777	10.5894	8.05143	6.8862	8.92871	5.85729	7.17463	8.36214	12.1607	9.6567	8.71997	10.6477	12.1835	10.2029	8.65071	10.804	18.0018	13.8165	14.0055	13.89	3.06527
800	ENSMUSG00000006005	Tpr	275.727	288.039	202.347	234.788	226.619	238.83	224.57	316.436	274.535	280.148	256.933	238.59	296.626	270.565	276.051	261.061	314.025	323.4	316.532	267.714	259.157	262.661	272.379	263.172	267.991	304.786	235.328	309.567	282.221	245.035	330.066	325.605	346.192	305.608	317.06	305.351	318.618	372.039
801	ENSMUSG00000006010	Odr4	18.84	23.9242	23.7331	33.2201	23.4234	25.2154	16.6179	22.4019	30.6401	23.0943	34.5033	29.1187	25.3234	21.7763	31.1357	25.0658	27.1562	31.2286	34.2636	32.2364	29.1732	32.3246	16.6054	24.4575	18.4119	29.2247	23.3824	27.2513	31.2272	26.8186	31.2252	25.0762	28.5442	34.3353	35.7254	39.1632	31.1929	24.6399
802	ENSMUSG00000006014	Prg4	2.44	1.7852	1.26033	2.20992	1.75129	2.1178	0.862008	6.84323	1.39666	2.00654	1.26595	2.8346	1.9187	1.9402	2.57885	1.33541	1.44596	1.85424	1.77739	1.4909	0.956858	1.41385	0.639146	1.70985	0.901038	1.72847	1.42463	1.70328	1.04752	1.60592	1.87814	1.50913	1.92333	1.77731	1.88491	2.51062	1.37873	1.43453
803	ENSMUSG00000006019	Dhx34	23.3281	24.5463	30.8327	33.0138	32.6144	30.1865	17.2332	21.5222	27.3637	23.2772	29.2677	29.1805	28.4915	26.923	24.6439	29.9564	16.6892	23.9468	27.756	30.6041	20.1871	31.2311	23.0311	24.188	33.4411	36.7246	27.2262	29.2126	32.2379	34.0303	27.3323	25.7111	25.8306	29.242	30.7929	33.6237	27.2309	20.9147
804	ENSMUSG00000006021	Kptn	13.8046	12.2359	17.8586	19.4794	18.0628	19.1733	12.2237	17.3068	18.7882	12.319	16.5171	21.5372	20.3753	16.5167	19.1184	17.4278	12.2928	16.8752	19.1223	15.4684	15.2838	16.9996	9.70943	16.4046	16.6802	21.6499	15.5204	16.5562	21.4936	18.3203	21.7266	16.3353	16.3117	22.1581	21.3043	22.874	17.4712	13.8286
805	ENSMUSG00000006024	Napa	45.7943	26.8597	44.1354	53.9711	37.9976	49.103	27.3961	81.2876	75.0095	29.3204	41.3746	48.8977	71.9651	43.2423	39.8277	39.4344	21.8528	73.8383	69.2499	36.8297	34.418	51.9591	26.058	41.4941	39.3404	95.42	40.4087	40.1988	59.1502	53.0474	80.8764	36.1787	36.1005	49.5803	76.4551	71.8075	44.896	23.2093
806	ENSMUSG00000006050	Sra1	13.6844	10.6903	17.9359	23.239	17.151	20.6438	8.43697	23.6589	26.9663	11.3695	20.0504	20.2537	25.2483	17.0459	18.759	17.8845	9.45257	26.0414	31.8097	15.1459	15.7144	21.9327	10.8745	22.1384	16.7315	32.032	21.4487	19.1372	32.2786	25.016	31.4502	20.0354	17.4028	26.8458	29.8685	30.8331	23.669	12.7071
807	ENSMUSG00000006057	Atp5mc1	57.7537	55.9312	68.6053	99.1499	64.5275	74.4264	52.3762	56.9461	68.3508	60.7034	88.3858	79.2695	58.5396	59.2417	75.1433	72.6315	51.7161	62.5174	75.4692	70.8587	58.934	80.2163	68.5473	77.2498	87.8463	85.836	81.2979	81.7119	95.4828	102.649	72.2465	64.0649	64.8511	82.181	73.8245	83.9878	74.1743	41.2821
808	ENSMUSG00000006058	Snf8	86.2802	111.518	130.429	145.877	158.001	133.613	111.238	103.91	98.8715	94.3635	120.022	131.202	98.0581	92.153	116.13	114.957	97.983	101.424	108.243	121.279	133.097	129.567	110	120.701	153.813	123.412	119.586	135.968	129.513	137.31	105.584	121.877	117.945	138.92	120.924	129.002	113.59	110.24
809	ENSMUSG00000006095	Tbcb	64.4527	59.5973	73.9637	71.4291	71.2329	77.9963	60.6385	56.1156	67.5923	59.5746	75.3694	72.7776	47.5236	47.9381	62.0702	60.3115	51.3395	47.5511	59.6176	70.0186	57.01	73.1101	64.0332	55.9534	81.7095	57.6258	52.4574	67.1725	60.1609	78.9897	61.5738	61.4289	69.8539	65.6681	60.1581	71.6958	64.5124	45.7473
810	ENSMUSG00000006127	Inpp5k	36.4864	32.2621	38.8047	44.196	33.5676	39.3322	32.0297	42.3747	40.9792	29.9732	48.2354	40.2866	42.0091	31.5506	39.2605	46.9681	31.1231	35.0816	50.078	42.5363	34.1439	46.2173	23.1158	43.5243	36.6924	53.3522	39.397	46.4224	41.5151	60.0854	48.5101	44.0225	41.1359	55.8798	57.5819	54.4783	44.4252	27.2145
811	ENSMUSG00000006134	Crkl	16.5208	10.7232	10.8181	14.2469	10.5283	14.522	9.90876	23.1582	18.4005	9.71551	12.3341	12.3538	24.4305	18.0861	12.0476	12.4734	11.7032	28.0994	28.9218	14.9789	13.5145	14.2803	11.9541	15.0265	14.7238	23.7331	13.7493	15.6361	20.6597	15.6487	27.2084	15.738	15.8548	19.7726	27.318	20.4246	21.1116	13.0649
812	ENSMUSG00000006154	Eps8l1	29.4419	29.9941	14.4132	38.2565	41.1063	28.6996	9.3481	41.0725	34.4757	28.2602	11.9783	41.4023	33.1012	25.2421	14.6951	38.0655	35.2981	23.9353	11.5188	28.2015	18.2179	21.637	19.4172	20.2389	19.2588	21.3714	25.9363	24.008	19.9426	26.7343	19.8871	26.2728	35.2233	26.877	22.6579	24.447	25.6175	24.894
813	ENSMUSG00000006169	Clint1	37.487	25.6854	20.1782	24.5672	22.9834	30.3861	27.0989	51.3556	35.5756	23.9507	24.6168	25.046	51.288	37.1358	24.6828	22.2164	28.5234	58.215	52.8709	27.7382	23.0249	25.4478	25.3707	27.3115	27.8045	50.5065	26.4819	29.1205	40.2521	29.6749	48.4305	30.9979	31.5713	30.2791	47.2574	35.1823	38.6836	31.8018
814	ENSMUSG00000006179	Prss16	0.29979	0.129712	0.586544	0.373387	1.34593	0.71785	0.104377	0.643372	0.904627	0.696394	0.756755	0.766379	0.579914	0.989308	0.65217	0.649629	0.68139	1.08326	1.03477	0.559355	0.750145	1.07819	1.00407	0.654727	0.611072	1.86938	0.940589	0.753536	2.00921	1.25425	1.56187	0.509016	0.930116	1.36942	1.76169	1.41908	0.626283	0.82614
815	ENSMUSG00000006191	Cdkal1	11.636	14.3989	11.5064	15.6482	13.7894	11.8899	12.9393	12.5704	12.3591	15.0921	15.2245	15.3836	14.5063	15.2843	16.0573	14.2103	15.5034	17.5598	18.1863	17.1691	19.2811	18.9344	7.70623	14.3501	11.1675	15.4312	14.0755	14.07	16.0632	17.8832	17.3149	14.8413	18.0496	16.0528	17.0901	17.7431	15.1	14.7337
816	ENSMUSG00000006205	Htra1	26.71	15.2841	26.3779	34.7125	23.5476	28.1768	14.4798	36.8775	41.168	14.6684	23.9673	23.5617	32.3711	25.5822	21.5629	20.5267	22.1983	63.305	65.9327	18.9345	18.2039	26.0587	8.67365	21.1083	19.3495	34.7207	16.8231	19.1345	24.0807	22.9027	29.8476	14.3013	27.6445	36.6148	54.2371	58.6577	18.6602	9.25987
817	ENSMUSG00000006215	Zbtb17	16.5532	15.3982	25.2531	32.3744	23.5501	27.1323	10.3568	19.452	28.54	12.1271	22.1033	20.817	21.1477	18.4257	23.583	18.969	10.0114	20.4955	27.0136	21.703	19.7235	27.3353	12.4307	27.8175	31.6126	36.6664	26.1429	25.5582	36.7205	37.258	30.8527	25.6061	24.764	37.5925	35.2256	37.93	32.4765	14.7998
818	ENSMUSG00000006219	Fblim1	4.74267	5.1987	4.42073	8.37506	5.49464	7.3917	6.00054	5.50785	9.09661	5.74694	7.10033	6.49533	5.54879	3.91951	5.16802	6.97757	5.31007	7.93638	8.24755	4.4674	5.05842	7.83239	3.4069	5.19658	4.42638	8.71827	7.03361	6.19542	7.9593	7.51596	8.19464	5.4403	4.50344	7.11583	7.47962	8.1151	7.08022	6.28846
819	ENSMUSG00000006221	Hspb7	1.28921	2.1429	2.4102	6.07758	2.79083	1.52844	1.68753	1.2276	1.52919	1.91964	3.50685	1.87595	2.89796	2.17898	2.72931	1.69801	3.20349	4.61079	3.2906	2.56031	4.98893	2.9293	0.594193	4.0618	3.1534	1.90183	2.95575	3.14594	3.84753	3.05585	1.33664	3.26993	2.95611	3.45502	2.87376	2.60529	3.59053	3.31267
820	ENSMUSG00000006235	Epor	3.29733	2.50606	3.43075	4.96868	4.8729	5.30442	3.08711	8.85303	11.1892	2.38821	4.70069	6.91966	1.62421	2.53192	1.97938	2.10718	1.14035	2.2839	3.1569	4.39162	3.42841	4.7153	1.51832	2.49174	3.07861	6.50614	3.16899	2.51575	4.14524	4.71252	4.67596	1.28591	2.66852	2.00265	4.16118	3.40715	2.06023	0.778891
821	ENSMUSG00000006262	Mob1b	34.3077	36.3953	27.0504	28.5832	28.6243	25.374	34.5869	30.1085	26.264	32.6533	28.1749	30.4958	26.1559	31.2725	29.3287	27.9515	38.9978	34.1825	28.731	31.1376	29.5282	27.8924	34.3822	23.8571	26.4274	22.4017	23.0767	27.2885	26.5024	24.6456	27.2055	33.4977	30.5911	25.4095	24.7583	24.5624	27.6719	38.6957
822	ENSMUSG00000006273	Atp6v1b2	61.2213	54.0259	56.3028	69.0181	56.162	65.4027	48.4547	74.9274	83.0371	43.1079	68.1261	61.1674	64.5951	49.125	53.8773	50.6848	46.3765	80.4761	79.0799	54.2375	53.6142	65.6115	44.4549	54.9049	48.5938	70.5045	51.8706	55.6376	61.8168	61.5831	78.636	58.4109	63.62	66.0814	79.8443	80.0857	64.3408	43.5126
823	ENSMUSG00000006276	Eps15l1	27.7719	19.3162	31.0448	34.1675	25.1655	31.831	17.6481	43.298	42.4693	20.6028	31.0839	31.167	44.0685	28.1403	27.251	27.8907	15.7199	47.2521	48.7948	29.9706	29.3575	34.4296	20.5739	33.3125	28.9443	49.5382	34.9019	35.387	44.1576	39.5815	42.5217	27.9461	32.224	40.81	48.0049	45.1825	37.1147	20.6655
824	ENSMUSG00000006281	Tep1	37.1293	50.5055	47.9904	65.7522	55.8533	49.4523	39.4509	40.1339	52.4076	43.3333	54.2934	62.7693	31.9592	29.9024	43.6041	44.7252	38.5769	37.5197	42.4175	49.0198	40.1541	51.6554	32.109	35.6178	35.4118	40.7945	30.3537	42.6002	35.776	45.7355	46.0688	43.111	55.0409	45.2352	44.7006	54.7858	45.5887	37.3695
825	ENSMUSG00000006288	Ttc5	22.3635	11.703	16.1348	22.3717	15.7331	19.4414	9.47844	37.7343	35.2554	10.0034	17.8652	15.9514	33.0468	21.3174	16.7372	15.5367	11.7047	30.5424	34.825	16.4981	18.4736	23.8597	11.9219	21.3756	17.6734	41.4087	18.4767	20.1251	29.6214	23.7027	39.689	20.3025	21.2748	31.2557	40.3577	37.9489	25.629	14.6383
826	ENSMUSG00000006289	Osgep	17.5406	27.2166	40.8924	50.7348	36.3442	42.0851	16.0706	31.0661	45.7558	24.623	42.0501	42.7207	31.3268	27.9712	37.285	36.9868	14.8126	30.5626	40.4625	38.0234	35.1769	48.4516	23.3528	37.8758	31.3531	50.2746	40.4893	40.2528	49.7063	47.852	44.1088	32.6096	41.6741	53.0371	50.7154	53.5775	39.6881	17.7349
827	ENSMUSG00000006299	Aamp	95.4193	90.6839	118.389	154.178	116.394	121.404	68.5976	121.308	135.086	76.3059	106.859	118.399	111.292	87.5819	104.493	105.216	63.7686	108.795	129.455	110.173	92.5716	132.548	85.9754	109.45	128.307	152.086	106.958	113.432	123.974	128.44	132.635	112.976	109.763	140.856	143.345	150.65	121.559	71.043
828	ENSMUSG00000006301	Tmbim1	111.631	110.92	95.7662	134.004	105.509	102.192	145.054	126.56	129.775	95.9424	96.396	107.06	72.9118	87.033	74.2179	66.8673	86.529	89.7119	83.9321	84.0093	80.5014	85.3526	70.5281	57.6093	65.8881	86.1634	57.7688	69.2022	74.2186	76.527	86.9378	77.1784	85.5276	72.4231	102.397	100.57	65.1154	82.5539
829	ENSMUSG00000006304	Arpc2	498.196	675.991	502.126	571.828	632.365	594.159	533.55	511.085	593.423	684.612	764.337	731.202	594.118	612.153	704.858	647.429	658.106	653.152	597.805	680.693	677.015	660.95	485.352	588.02	559.133	559.186	526.42	668.086	632.519	598.698	648.422	641.309	615.736	598.816	599.97	606.684	653.53	611.233
830	ENSMUSG00000006307	Kmt2b	95.5265	76.1671	69.55	74.5837	73.4943	74.3092	82.4241	105.594	100.933	69.4906	65.1908	58.8219	116.814	97.5318	66.3305	57.8792	70.7319	120.464	126.323	77.6047	56.4003	84.6482	74.9057	77.364	66.9163	148.293	73.314	75.3638	96.0683	89.2183	133.828	82.6943	86.0871	90.7715	143.79	96.6629	89.9137	95.8163
831	ENSMUSG00000006310	Zbtb32	3.55039	3.23444	3.27085	4.46402	4.10598	3.14816	2.18562	2.84866	1.93011	3.69513	5.52909	2.88677	3.974	4.56467	4.53731	5.21699	2.18842	2.36922	3.10579	2.49094	3.20323	3.47406	2.20759	1.91043	3.38649	3.34663	2.50447	3.79481	4.00885	3.44144	3.56551	3.51239	2.78637	3.88854	2.63452	3.06838	3.28256	3.08981
832	ENSMUSG00000006315	Tmem147	36.205	39.4119	45.3139	51.984	41.5696	43.3053	32.6136	35.3517	38.6623	36.3093	53.4723	43.4466	37.6501	30.6495	45.5143	42.0237	38.3111	36.9407	38.1378	45.8578	36.7362	50.0478	31.927	41.4572	37.9428	42.3829	41.5863	43.002	43.336	51.6606	37.0246	44.0819	49.1429	51.4426	45.4301	49.6203	46.7208	33.7948
833	ENSMUSG00000006333	Rps9	1455.66	1521.35	1994.04	2376.26	1996.43	2088.9	1258.75	1502.42	2045.36	1539.94	2140.9	2033.08	1817.8	1626.11	2202.74	2123.07	1254.17	1532.71	2136.25	1915.83	1720.51	2182.88	1346.93	1745.7	2231.57	2216.75	1836.59	1933.09	2120.33	2417.99	2065.81	1945.24	2030.92	2423.43	2310.46	2597.5	2198.04	1221.38
834	ENSMUSG00000006335	Tfpt	19.5746	25.9765	32.7196	38.139	30.5726	32.3556	23.1947	24.0498	27.8271	27.8178	35.7005	28.5006	25.9604	20.7386	30.5137	30.0496	21.5236	21.9026	31.0141	33.8292	29.0481	39.1326	25.7406	28.4174	42.7089	36.0949	29.6424	35.0881	37.5608	40.597	35.3954	33.018	38.5559	46.9265	39.9617	41.2914	29.4322	21.6565
835	ENSMUSG00000006342	Susd2	14.2257	11.789	16.9857	18.8112	15.8989	15.712	10.4468	15.9549	18.0866	10.7448	13.6137	14.466	17.3459	15.5998	17.5789	14.3658	12.4597	16.7987	23.3064	12.823	9.70384	12.7217	9.02838	11.988	11.9605	15.8547	11.3321	13.6512	10.3426	13.1226	15.3717	11.9551	19.9016	21.1005	22.2738	25.5375	14.4018	9.78297
836	ENSMUSG00000006344	Ggt5	51.1457	55.3436	65.6063	58.4154	58.0899	47.2442	68.4642	45.8335	55.7728	40.8919	52.7574	43.9497	39.6005	42.4581	53.0196	52.3235	46.292	32.1269	46.7019	42.5189	35.8514	41.4856	30.0681	31.8554	36.9012	33.6311	24.9572	33.6215	28.4655	38.696	35.6729	43.0961	52.3664	43.5369	39.9951	41.8181	35.5123	39.1508
837	ENSMUSG00000006345	Ggt1	31.156	21.2381	21.497	21.523	25.7781	20.8385	26.3343	19.7497	19.3908	20.0552	19.6464	16.7667	16.9979	18.9895	24.8552	19.3941	14.7205	10.6494	13.5841	13.8471	11.7014	13.7622	12.4538	12.2193	11.7965	11.251	6.78071	18.6656	10.6492	13.6525	12.913	20.2596	14.9887	15.6439	10.6141	10.5346	15.9073	20.3742
838	ENSMUSG00000006356	Crip2	31.8287	36.9719	48.2075	61.539	45.0142	45.1341	34.7751	57.8916	68.3839	27.0732	43.071	54.2705	33.0146	28.3611	30.0359	30.5588	18.0494	27.6561	35.6478	30.5303	31.2249	47.9804	14.6607	28.0252	23.2239	46.0238	28.856	23.6965	28.4964	37.7224	36.8984	21.8131	34.0177	37.2202	48.17	54.021	26.3515	16.6553
839	ENSMUSG00000006360	Crip1	342.862	370.873	477.941	620.221	512.382	439.223	331.314	326.793	452.566	307.711	422.778	476.072	252.226	278.187	394.768	400.047	362.864	284.833	445.995	441.378	372.395	458.465	311.047	314.531	553.45	366.648	317.382	400.95	381.107	450.261	379.268	449.587	489.669	472.911	464.69	627.256	447.53	268.346
840	ENSMUSG00000006362	Cbfa2t3	222.406	248.322	189.938	168.617	222.41	172.992	245.251	183.714	208.208	181.019	177.74	199.533	130.035	166.242	170.691	147.118	209.206	153.306	141.942	238.39	218.894	182.352	145.281	131.92	157.521	140.105	137.998	155.147	121.382	147.296	180.574	203.754	201.215	138.419	152.05	163.041	211.666	226.984
841	ENSMUSG00000006369	Fbln1	5.30791	7.33624	8.37719	23.0447	7.04078	5.21949	7.02854	5.13968	13.1231	2.77925	4.63727	5.10809	3.52672	2.30726	3.35354	2.90133	1.39491	2.35428	2.38457	3.29565	3.51785	4.24049	1.59341	4.01492	2.37419	2.14568	3.66204	2.87937	2.2023	2.9815	4.16569	1.82368	2.32023	2.77467	3.66869	3.04214	1.89879	2.30505
842	ENSMUSG00000006373	Pgrmc1	15.6498	11.2533	10.539	21.9404	13.7732	19.6445	7.99926	33.0494	25.7708	8.9058	16.3678	17.5255	27.1224	18.0486	12.6993	13.005	9.35815	22.594	25.2688	13.92	13.4927	18.674	11.2638	16.9674	11.5538	25.666	15.8664	15.5931	25.8482	17.7802	31.3835	14.2552	13.487	17.7873	27.4099	23.9752	19.9046	9.72023
843	ENSMUSG00000006378	Gcat	4.387	4.71725	5.79193	6.46401	5.19772	7.04954	5.45688	5.98073	5.33382	5.54081	7.03409	6.28957	5.6753	5.21484	6.69801	7.22377	2.01955	2.73882	4.17009	4.67321	3.81677	5.423	6.04168	7.0436	6.92615	8.1986	5.75636	6.34077	8.74241	8.14758	6.15614	3.3306	3.39744	3.7528	3.57083	4.29999	3.86901	2.88733
844	ENSMUSG00000006386	Tek	4.72467	2.51579	3.78539	3.75482	2.83759	2.96451	3.18941	7.28862	7.80341	1.72758	2.62576	3.41606	4.48654	1.97001	1.60941	2.57504	1.57113	2.34998	3.82079	3.02975	2.918	3.20695	1.55793	2.6361	1.46657	3.66008	1.75077	1.49637	2.94804	2.72516	4.99743	1.82573	2.38397	2.86519	4.69582	3.53672	2.45301	1.58817
845	ENSMUSG00000006390	Elovl1	29.3778	32.4989	39.7435	47.617	38.4673	40.29	27.1179	43.2078	48.5402	32.6809	46.3057	43.3328	41.5086	29.9325	40.7082	33.175	23.4386	43.052	43.9702	38.9845	31.9806	48.2875	18.5886	39.2633	35.0025	58.1263	38.7717	39.9167	50.6483	50.4763	44.7508	36.5418	34.4489	45.9104	48.8521	47.7155	40.6063	26.3511
846	ENSMUSG00000006392	Med8	22.5765	17.3589	22.2727	30.0994	21.7673	30.7555	14.498	34.022	35.4092	17.819	29.7231	26.8897	31.5438	22.6281	27.0911	26.6161	14.1806	34.2846	34.5513	25.5856	20.4223	29.5564	19.2855	27.4766	27.2928	38.0987	25.7042	26.9576	37.2809	33.5677	38.3011	25.3213	27.2128	31.0627	37.0496	35.9619	29.6786	17.2131
847	ENSMUSG00000006395	Hyi	76.8637	89.5145	98.6616	90.9221	97.6351	86.7467	94.6088	69.5782	73.3539	82.6068	79.6631	75.1594	56.2509	69.6143	76.0279	69.8851	65.808	52.1387	60.8161	84.2012	63.3533	76.8513	69.0213	59.7556	80.0135	63.8619	58.7322	69.7658	57.2132	71.5606	62.328	79.1171	93.0397	73.7369	65.2489	70.9731	64.1397	71.2935
848	ENSMUSG00000006398	Cdc20	10.2259	8.61641	10.7466	14.1145	12.003	21.074	10.1606	18.311	12.244	16.7499	25.8142	19.3369	25.5052	23.9016	20.4049	24.3196	8.95018	14.5328	14.1612	11.5865	11.8591	18.6676	19.188	25.4936	29.5975	35.9656	27.2149	23.1567	42.0374	30.7914	25.6549	10.1966	10.9381	12.9066	15.5828	14.7313	16.5093	7.05045
849	ENSMUSG00000006403	Adamts4	2.47315	3.22692	1.68857	1.76539	3.52857	2.04008	4.03962	3.10606	2.69787	4.20104	1.59869	2.46147	1.05438	1.11787	1.11253	0.935154	3.12427	3.45759	2.80868	1.98939	1.77744	2.11349	1.63506	1.82138	1.0716	1.32395	1.18224	2.52519	1.23548	1.4051	1.80855	1.09958	2.73595	3.03512	1.62243	1.24886	1.39532	2.09581
850	ENSMUSG00000006411	Nectin4	2.29662	2.10253	1.8507	1.6807	1.43087	1.57539	1.75692	2.9299	3.33847	1.26005	1.62944	1.49309	2.1176	1.56627	1.56933	1.30968	1.79464	4.34082	4.00455	2.21371	1.64237	1.79701	1.63934	0.949337	1.77542	2.34579	1.22129	0.896104	1.3399	1.20154	1.96285	1.44772	2.0183	1.38419	2.35616	2.60988	1.66716	2.03469
851	ENSMUSG00000006412	Pfdn2	42.9296	44.356	79.386	86.9148	57.5455	76.5254	37.8115	61.2113	81.3067	46.787	78.3795	72.961	70.7365	55.8078	66.6744	79.2468	38.6883	71.3627	88.2307	73.1214	69.5782	89.5591	49.2263	81.3787	79.866	101.012	89.1812	82.3054	111.805	102.199	99.1408	74.2144	83.1809	106.891	101.204	107.924	93.932	45.8152
852	ENSMUSG00000006418	Rnf114	35.8727	18.6485	35.1059	50.7019	32.2239	42.6359	14.9068	65.9982	63.2595	18.4685	37.2592	39.3858	78.5162	47.2436	37.414	48.537	17.5596	70.6011	73.5002	31.0375	26.6267	39.9256	20.4728	39.2555	27.7187	89.0774	35.2901	34.7511	63.3985	50.9495	72.5437	33.3495	34.9868	52.9145	73.7132	68.341	53.0024	21.9788
853	ENSMUSG00000006423	Steep1	52.6986	56.3535	39.32	37.6356	42.015	42.5409	61.1895	51.0322	43.472	55.1869	49.2568	46.0751	45.1124	54.3639	44.4497	42.6663	61.6618	55.355	47.401	51.1709	55.2156	45.9804	51.7826	47.0098	42.8612	37.169	39.0602	51.2049	35.7441	40.1376	42.3899	52.6746	50.4425	44.6095	43.013	41.8608	45.2534	59.4193
854	ENSMUSG00000006435	Neurl1a	7.42483	6.98995	3.95402	5.17564	5.19412	3.83996	8.58686	5.73182	4.27191	6.88048	4.64565	5.39617	4.83001	6.21884	6.06089	4.52888	8.24284	6.69201	3.8968	5.60977	6.51613	4.07776	4.79231	4.97186	3.30307	3.58639	4.60391	5.65406	3.00416	3.8949	3.5218	6.41166	6.02161	5.86138	3.45207	3.88601	4.33565	9.93502
855	ENSMUSG00000006442	Srm	19.7309	16.2882	23.5514	29.7744	21.5511	28.8133	11.2579	26.3261	28.9378	18.6406	30.2889	27.6272	30.1709	22.5523	29.1137	32.3118	10.4236	32.8028	35.2948	20.6717	21.374	27.7738	24.9176	32.3982	33.0564	44.8298	32.4237	29.2395	41.9136	40.7531	34.272	22.3263	21.7064	28.803	29.5143	30.6081	28.5549	12.9391
856	ENSMUSG00000006445	Epha2	4.29031	5.0913	4.95155	5.43441	4.10665	2.92422	3.85596	3.70366	4.27695	4.7669	5.11245	4.71669	4.21942	3.49328	4.35464	4.13986	6.07535	6.06722	4.28072	6.92179	5.21073	4.83891	5.31185	2.96181	4.90567	4.09426	4.1717	4.25248	3.47159	4.73176	3.26093	5.44018	6.03034	5.16348	4.58747	4.38054	4.59159	7.10537
857	ENSMUSG00000006456	Rbm14	28.6722	30.2148	33.9762	43.7929	26.5199	38.0554	22.8648	35.8522	37.8957	24.8927	41.2839	37.8395	42.897	31.5748	41.9678	37.3519	20.5874	36.704	39.3769	41.5181	39.1471	50.1991	26.1729	45.5599	34.8958	51.945	39.2921	37.3702	48.8135	44.6338	53.2233	36.6039	36.9373	39.3592	42.9694	44.2562	50.5129	27.2816
858	ENSMUSG00000006462	A530013C23Rik	3.71949	3.96325	3.4724	3.13343	2.44053	1.7207	3.94126	1.14755	2.76685	3.73852	3.9107	3.98078	1.35798	2.61068	2.29599	2.91221	6.1001	2.14674	1.69092	2.58067	3.04174	3.4249	2.25919	2.44785	1.6123	2.54767	2.84022	2.6306	1.67513	2.79124	1.86203	3.1613	2.90137	2.62385	2.28803	2.32891	3.30605	2.35091
859	ENSMUSG00000006463	Zdhhc24	5.01204	2.93163	4.51051	5.99328	4.78755	5.15748	3.31809	8.73057	9.30532	2.97056	5.41088	5.76101	8.21836	5.9598	5.22853	4.38874	5.09118	9.11857	8.3305	4.70606	4.54788	5.5944	2.95233	4.94916	3.87948	8.46342	5.25908	5.10867	8.29972	6.76464	10.1887	5.51474	5.13308	6.89114	9.79663	8.17965	7.05941	4.17958
860	ENSMUSG00000006464	Bbs1	15.4447	17.2982	16.1384	15.4338	19.2367	16.8346	17.9471	13.4083	9.91556	17.912	15.7143	15.945	10.827	15.1506	15.2894	13.7659	21.7993	12.6962	14.4252	18.6588	20.1288	13.7766	21.8981	14.7814	19.0598	11.0255	15.5099	19.4626	13.1349	16.0258	12.0699	18.3905	17.9868	17.822	14.589	14.5325	12.9864	22.7489
861	ENSMUSG00000006471	Ndor1	7.05645	6.35889	10.9666	10.3959	9.22878	10.6744	5.78336	10.1338	9.76001	6.48835	7.49711	7.24552	11.1642	9.00195	10.2523	9.48444	8.8754	14.6893	17.6327	8.34979	7.05823	10.0303	4.63013	7.43004	6.68204	15.1121	8.00447	7.9143	12.6091	10.4379	14.7829	9.4201	9.57052	11.504	18.9213	11.8883	10.6193	5.91045
862	ENSMUSG00000006476	Nsmf	23.6875	22.1911	24.4229	28.8588	26.8557	23.9131	21.2384	20.709	24.3794	24.2395	27.2771	24.1268	17.3755	17.9055	19.9492	18.3864	20.4865	21.0349	23.1144	25.3773	20.5393	27.9873	18.3727	20.4774	21.9479	22.2472	19.3265	24.5372	19.9035	27.5253	22.5017	24.0262	27.4617	23.9328	23.5303	22.2938	22.0449	17.3218
863	ENSMUSG00000006494	Pdk1	46.6576	42.9081	33.6337	33.1823	41.8955	34.8597	39.7521	43.132	40.7128	41.249	41.8952	38.1587	50.3957	49.0975	45.2326	46.1007	58.3695	59.5552	49.9863	40.2291	41.578	37.9388	30.7154	36.2994	32.5459	40.4336	24.4494	41.1397	37.6531	35.8211	47.465	49.9739	50.0163	50.1674	56.735	52.5212	35.3047	53.6079
864	ENSMUSG00000006498	Ptbp1	59.2131	25.4228	48.0039	68.9181	44.4991	71.7019	26.1487	119.369	84.3914	29.1339	48.8488	52.4697	117.225	68.4258	41.4153	45.3263	28.6594	112.293	115.55	37.8316	38.8365	57.3654	34.7704	62.223	50.6999	125.641	57.2531	56.1671	96.6121	69.452	111.398	43.7389	48.768	69.2699	107.316	82.7105	67.7969	31.4736
865	ENSMUSG00000006517	Mvd	25.5993	25.7062	32.3937	33.8554	29.949	32.5897	27.7447	28.0993	35.0255	19.8518	27.2196	27.6884	21.8348	21.8943	27.166	23.7824	17.4548	17.4442	22.3706	32.4374	24.2717	27.9919	20.2823	25.2011	27.1388	31.0994	24.8545	28.4678	29.5127	28.895	24.5919	23.6987	23.6965	25.8838	25.6218	24.2479	24.1701	18.7361
866	ENSMUSG00000006519	Cyba	363.747	406.677	523.231	532.498	503.194	501.897	400.078	406.034	534.474	388.526	520.663	533.158	372.317	354.004	484.725	447.596	321.553	343.762	430.821	479.531	441.898	526.304	310.725	384.901	451.036	502.18	366.286	411.887	444.443	543.518	440.629	427.717	429.309	447.776	450.578	518.43	453.505	291.905
867	ENSMUSG00000006522	Itih3	7.92985	7.0971	11.9426	7.89852	9.16807	9.02904	7.67203	6.93592	13.4651	4.96178	9.03882	7.93579	5.52685	3.2143	5.02869	4.52695	2.07709	3.66545	5.60948	5.40617	5.34034	6.28428	2.65588	3.72456	4.87066	7.88501	3.75536	4.673	5.18581	6.33111	5.42052	3.27237	3.15759	3.20731	3.2172	3.79502	5.19146	3.06033
868	ENSMUSG00000006526	Stimate	64.0151	64.6473	55.4265	55.9582	64.2853	54.9913	81.1509	60.2115	60.8301	59.4411	55.1235	57.8248	48.1343	57.8262	52.2419	49.874	56.1954	51.4166	49.6599	49.4514	58.5025	52.5734	42.3959	35.3884	45.7346	41.5577	35.3431	46.9684	36.5814	47.316	42.4969	41.8993	45.3976	42.412	43.7376	43.6047	38.1976	42.8893
869	ENSMUSG00000006527	Sfmbt1	11.8033	15.9188	11.6551	13.3625	11.9541	14.6899	10.3296	12.1918	16.581	15.0953	15.8082	15.1291	14.865	12.8652	13.5446	12.4488	15.3666	17.6456	19.9683	18.2725	17.2776	16.0088	15.4277	14.9882	17.0253	20.2112	15.2914	18.5354	16.267	14.2637	20.7063	18.6711	15.6568	16.2074	17.0217	15.6594	19.777	19.1624
870	ENSMUSG00000006542	Prkag3	37.3705	25.0365	16.7162	15.9027	21.9403	20.7343	42.6808	24.8205	18.0274	27.1803	15.3204	15.0792	17.6396	28.7372	15.8593	20.5781	24.4621	17.6933	12.7646	19.8291	28.671	12.506	35.9953	10.9274	17.5332	8.56014	11.771	16.3335	9.12683	9.23741	10.3548	14.1767	16.8685	10.3496	8.12612	6.56719	10.3629	31.7569
871	ENSMUSG00000006575	Rundc3a	3.62141	3.76084	6.75204	6.7283	5.04934	4.7415	4.15025	3.78565	4.64468	3.4722	6.48204	5.19376	4.74157	4.46081	5.21748	4.30131	3.32398	4.30587	4.40628	5.62494	4.14534	4.69552	3.53281	4.66844	4.25514	6.54225	5.24718	4.69502	7.45379	6.16287	5.6011	4.77976	5.9011	6.37188	6.20693	6.80119	4.40473	3.09619
872	ENSMUSG00000006576	Slc4a3	6.69688	6.28023	9.01695	11.3407	8.11636	6.62943	8.5828	5.27149	6.92171	5.83753	6.61084	6.52056	7.36802	6.19098	7.78886	7.42001	6.45229	5.20892	6.38774	6.21237	6.71636	6.83928	5.41914	5.23126	6.58193	6.89869	5.78434	8.97751	6.07105	5.7479	6.07382	7.53056	8.10047	7.91569	8.09932	8.83101	6.88424	6.89825
873	ENSMUSG00000006585	Cdt1	10.3083	5.74905	9.47455	11.2655	7.91162	13.9238	5.27234	22.1998	14.9542	7.04429	10.4478	11.6313	23.8791	16.4763	12.2376	9.9907	7.89835	20.2706	21.0228	9.00527	7.97202	14.9188	7.58569	14.3739	11.415	31.4604	14.433	13.0973	24.339	16.9476	25.7321	12.908	11.553	18.8742	25.8196	23.0118	18.0721	9.55706
874	ENSMUSG00000006586	Runx1t1	20.9471	26.0917	12.5983	18.367	22.5119	16.8385	20.5042	14.9383	17.1212	24.4967	16.2037	22.14	14.9795	20.6279	18.6954	22.1958	29.5139	18.6402	15.775	20.333	22.0748	15.7524	12.5671	11.7656	11.5084	7.69884	11.0346	12.3551	9.91182	9.8714	11.4077	16.4216	26.07	12.402	15.4606	14.418	14.9438	18.9138
875	ENSMUSG00000006587	Snai3	2.1859	2.06729	1.84837	2.77662	1.65399	2.88674	1.42356	2.29958	3.25178	1.64991	2.82719	2.54342	2.76087	1.68335	1.96284	1.39911	1.57388	2.48957	3.20531	1.28202	1.16756	1.6347	0.785135	1.60271	1.51997	2.33866	1.08008	1.751	2.0955	2.01637	2.4758	1.93128	2.81698	2.70265	3.85885	2.15231	2.80539	1.3167
876	ENSMUSG00000006589	Aprt	19.5584	15.9517	28.231	39.6885	23.9903	29.1876	12.7238	24.2775	32.8262	18.1558	28.8797	29.9058	26.8803	23.1434	26.2693	25.7312	14.8887	22.8722	30.6707	18.5852	21.1673	30.3398	15.0068	29.3723	31.0719	37.5092	26.1202	28.7057	35.906	35.7586	26.1685	23.0582	19.4544	31.9762	36.4715	37.5956	25.8198	11.2396
877	ENSMUSG00000006599	Gtf2h1	21.047	20.2896	22.3814	30.102	24.4099	26.5045	17.295	25.7773	29.1774	20.6052	28.9333	28.3548	29.3453	23.3455	28.7661	27.4822	20.9227	35.9581	36.3756	30.1573	25.5116	31.6928	22.3943	28.3084	29.336	34.9331	26.5601	29.9579	34.8538	30.3806	36.0907	29.6356	31.0984	35.6559	38.4521	38.6732	35.6143	22.2746
878	ENSMUSG00000006611	Hfe	7.77397	7.66878	8.46664	12.0867	12.1367	14.0515	6.95763	21.6444	22.8064	5.27858	10.0726	15.4644	7.78152	5.37375	6.86977	4.64192	4.35431	10.8532	14.0562	6.70607	8.83413	9.53659	5.86639	8.43746	6.00558	14.998	4.73631	9.59984	9.36293	8.42574	8.43536	3.43446	5.57316	7.52366	7.01596	8.36703	4.95762	2.55318
879	ENSMUSG00000006638	Abhd1	1.33163	1.97237	2.34891	3.0054	2.05098	3.58651	1.18753	2.88263	2.75105	1.55336	1.93914	2.54012	3.94206	2.55422	1.625	1.44326	0.752241	2.40408	2.83736	2.07218	1.55896	3.49549	1.13606	2.54303	2.06377	3.85139	3.45759	2.34855	2.77	3.30425	3.37031	2.52325	2.31054	3.41791	3.20647	3.14589	2.01701	1.55735
880	ENSMUSG00000006641	Slc5a6	3.02048	2.59701	4.0385	4.96631	2.91137	3.70586	1.73809	7.44712	3.36198	1.90062	2.45437	3.29045	4.50928	2.6391	2.87265	3.0045	2.1265	6.01155	6.49771	2.53798	2.50482	3.31645	1.50071	3.12259	2.09788	7.37569	2.63426	3.15882	4.65063	4.04252	5.40683	3.42365	3.60562	4.45965	8.38373	5.96181	4.38415	1.77549
881	ENSMUSG00000006649	Nphs1	1.1598	0.824913	1.18946	1.70763	1.12609	1.62437	0.857876	1.99106	1.82459	0.868695	1.09157	1.66723	3.55004	1.5311	1.63432	2.06052	0.8175	2.25883	3.19079	0.929216	1.27495	1.6433	0.993656	1.96555	1.86071	3.67337	2.36089	3.04054	4.41289	2.55943	5.84595	4.02008	1.78736	3.399	4.11649	3.88045	5.01854	3.01591
882	ENSMUSG00000006651	Aplp1	1.16548	0.311167	0.607898	2.75911	1.69886	1.20442	0.613871	3.91981	2.68686	1.06537	2.22639	1.36506	4.01789	2.70912	1.9812	2.18725	0.746221	2.52368	1.64461	1.47834	0.78917	1.60469	2.01002	1.6337	1.48504	3.43158	2.00887	1.67823	3.17352	1.82569	4.40141	1.95893	0.929915	1.9337	2.33917	2.1348	2.08531	1.0838
883	ENSMUSG00000006673	Qrich1	57.8174	43.8055	34.7457	29.1219	52.4635	35.9803	55.8845	58.2574	38.5455	35.843	25.1017	29.0247	39.079	46.4163	26.1899	27.2533	38.7361	41.885	34.9087	39.5799	34.3819	27.7134	37.4502	28.5574	42.4905	39.3205	30.471	34.5676	34.6157	33.9805	37.0263	35.3032	30.7602	28.956	35.1581	30.2532	29.2492	48.8903
884	ENSMUSG00000006675	P4htm	3.76217	4.17717	5.27474	6.27922	5.38556	4.79432	3.51012	4.10731	4.31381	3.531	5.37799	5.16624	3.54654	4.67755	3.54751	5.0936	3.78417	4.34613	4.80243	5.06861	5.04655	5.87682	2.67937	3.65748	4.0945	4.52438	3.95323	5.00785	4.8702	7.03497	4.89623	4.01785	6.37563	6.37466	6.1798	6.19713	4.44841	4.05048
885	ENSMUSG00000006676	Usp19	69.0902	66.575	65.1327	63.3492	65.4086	64.5445	76.7111	61.3972	56.2873	69.7654	63.2639	60.3311	62.049	64.91	62.119	56.5942	66.9278	66.4059	66.2436	68.8227	64.3323	63.0341	51.4526	56.7462	64.7668	65.4635	58.6803	63.9331	61.6421	68.7692	64.3091	67.3702	71.1861	65.3462	68.8044	63.9314	65.6988	70.5255
886	ENSMUSG00000006678	Pola1	21.3318	36.453	34.4352	38.3281	52.066	37.2701	27.4244	21.3776	27.4783	31.7496	40.1594	37.0074	34.778	31.2969	38.8426	33.323	37.25	33.7684	33.4984	40.3646	49.8968	51.1533	29.1591	40.6115	42.4625	40.0933	39.0726	51.7727	37.7652	49.6079	35.0429	53.0259	42.8317	53.8417	39.2899	50.8957	34.6145	45.3606
887	ENSMUSG00000006699	Cdc42	135.32	58.4832	81.0844	122.446	90.8705	129.96	49.8978	229.238	192.942	53.7807	96.2804	110.945	215.019	132.094	85.1034	88.3416	67.1468	242.802	221.406	86.6026	86.1872	117.703	69.3052	103.631	85.4443	192.104	94.2291	91.2873	166.148	115.787	219.597	103.127	87.9389	129.695	205.528	188.298	148.64	75.3946
888	ENSMUSG00000006705	Pknox1	88.1128	97.198	78.5199	89.9297	97.1505	78.5144	106.328	67.6894	76.3823	101	97.5279	91.3363	75.2087	89.4482	97.7628	100.478	103.844	79.6724	83.4411	136.923	106.013	104.796	111.076	88.8217	104.321	76.4273	99.662	100.526	89.8516	96.7095	82.9065	110.2	106.802	96.1895	91.907	83.27	125.571	110.008
889	ENSMUSG00000006715	Gmnn	6.45996	4.8258	6.74583	7.79779	6.88706	9.39668	3.26773	11.2135	11.7444	7.74449	10.3893	7.09052	12.7163	9.5087	7.96245	9.16509	4.08618	10.3576	8.47444	8.15719	6.8478	8.68787	6.70665	10.8335	11.6203	20.5879	11.4553	11.1304	18.3761	14.1685	15.8253	6.79061	8.98977	8.81909	9.93384	10.0311	10.8525	4.32873
890	ENSMUSG00000006717	Acot13	6.0777	8.87221	11.2501	15.0056	11.2288	13.8413	5.65851	11.3265	18.2015	10.0094	16.773	16.0792	11.3679	10.0728	12.0915	13.0985	6.19625	10.5034	13.9605	9.8837	10.835	12.8308	5.53135	10.9658	9.25438	15.5847	10.7084	11.6998	16.9475	15.434	15.2456	10.7115	11.8942	13.6849	15.3987	14.0805	12.3931	6.42567
891	ENSMUSG00000006720	Zfp184	1.641	2.05432	1.278	1.4712	1.82896	1.63425	1.57806	1.70503	1.64754	1.56125	1.36855	1.34115	1.35278	1.63712	1.85252	1.34829	1.57901	1.55541	0.858993	1.4701	1.78924	1.39254	1.01913	0.876974	0.821694	1.19334	1.23641	1.31327	1.28776	1.20627	0.80918	1.62801	1.06196	1.25189	1.60348	1.02543	1.24591	2.2291
892	ENSMUSG00000006728	Cdk4	48.7897	58.9651	88.9752	98.4841	73.6989	98.4825	42.1824	65.2926	95.4538	59.3956	102.531	87.5365	88.7147	69.951	94.4571	87.6463	46.0502	80.0264	92.577	85.522	78.9141	102.329	42.0522	87.6874	79.1212	115.618	89.1938	89.0552	110.557	121.763	97.4404	81.6621	71.772	104.114	101.926	106.871	91.7069	44.5583
893	ENSMUSG00000006731	B4galnt1	350.212	326.225	394.844	408.945	352.824	336.749	272.056	289.562	335.294	323.675	364.974	334.29	366.732	355.365	420.838	374.374	366.286	353.112	452.954	336.661	307.283	394.709	206.833	341.088	351.668	419.674	284.716	378.618	373.02	435.248	358.076	431.196	408.881	492.378	481.619	515.904	387.277	295.08
894	ENSMUSG00000006732	Mettl1	234.786	236.841	168.106	165.979	230.859	191.095	285.222	210.711	136.967	239.423	165.983	171.187	144.817	232.605	173.622	186.602	236.039	193.668	126.998	154.305	165.006	123.036	181.739	122.755	153.537	106.723	113.12	156.669	111.42	131.668	101.033	163.412	143.444	118.847	93.2245	94.0542	116.635	215.473
895	ENSMUSG00000006736	Tspan31	18.2045	15.2414	13.3605	20.0383	16.9182	16.0499	11.4425	29.8345	27.0466	11.8092	17.6147	18.0211	22.2354	13.8382	12.8542	12.1081	10.5859	30.034	25.2058	14.1748	15.1081	15.0202	8.47687	14.3251	11.6988	23.5722	14.1258	13.8736	19.4577	14.1705	22.5766	9.95244	8.654	14.637	25.7991	22.6723	18.9437	8.502
896	ENSMUSG00000006740	Kif5b	651.937	719.447	422.418	479.491	569.02	488.915	781.711	501.521	545.114	859.799	641.489	611.513	501.231	754.667	688.114	642.556	842.847	578.564	443.495	706.731	618.509	574.327	531.775	505.031	457.537	356.927	424.026	606.044	429.59	480.046	441.757	701.469	679.688	469.653	376.695	378.612	578.557	945.56
897	ENSMUSG00000006763	Saal1	19.6351	22.3715	25.3548	28.0155	22.7543	24.7827	22.7189	21.4376	20.1903	23.2477	27.8872	25.914	22.192	23.6753	26.9227	26.4208	21.1485	24.6202	24.9487	24.7057	21.9928	26.8953	17.2779	23.4893	24.0824	25.0397	20.0685	26.4262	28.7795	29.6499	26.7665	25.7277	29.8903	29.6714	24.518	31.5067	26.8392	21.337
898	ENSMUSG00000006782	Cnp	151.014	142.345	175.229	196.521	173.004	182.795	123.466	162.081	159.915	146.9	197.342	178.97	189.861	168.723	190.108	228.317	133.847	154.019	201.901	210.905	169.581	211.27	166.372	198.12	222.926	243.635	181.279	201.452	218.71	239.079	229.278	210.94	224.338	256.532	235.706	242.392	221.416	137.859
899	ENSMUSG00000006784	Odad4	10.7805	13.6961	11.619	12.2244	12.2581	11.0468	12.0099	9.83353	9.83245	17.5289	13.7967	10.9369	8.67026	13.5594	11.4059	13.1332	19.2299	12.6405	9.47669	12.9226	17.8986	11.7344	15.1797	13.374	10.5875	7.04662	12.8182	13.9433	10.6855	11.8038	9.08408	12.6749	12.6371	14.011	11.9732	11.1604	11.8642	15.2966
900	ENSMUSG00000006800	Sulf2	13.8589	9.51158	18.156	18.4095	12.962	15.8654	7.92565	29.544	32.2282	6.20244	13.2343	15.1086	16.2397	10.183	8.55543	7.80638	6.24619	19.3795	22.4358	12.0067	11.1055	16.0083	4.77074	10.4303	6.52002	24.897	10.6541	9.47446	17.3434	12.9155	17.9456	6.94434	10.3744	12.5631	28.6905	22.2618	10.0431	6.04432
901	ENSMUSG00000006818	Sod2	20.2277	11.9244	17.2645	25.2154	19.5198	25.8058	11.0544	36.3455	35.3925	12.5923	20.4332	23.5732	30.2013	21.9905	18.4536	15.2957	11.8042	39.7994	36.0406	14.8195	13.8141	23.4191	9.60787	19.3333	15.9348	38.5567	19.032	16.5606	30.2063	23.9509	31.8394	14.6071	16.8247	23.2231	31.0932	26.8501	23.4566	12.9467
902	ENSMUSG00000006850	Tmco6	13.4704	13.304	14.1221	20.2301	14.9031	15.4815	9.40638	18.7691	20.6796	10.8659	17.9064	13.9328	19.2342	14.3909	14.3922	15.9863	8.83397	14.3485	18.8738	16.78	16.5094	19.2588	9.5521	15.6159	13.4488	25.1838	14.8298	15.5091	20.1095	19.9412	21.1731	15.3157	15.8298	19.8292	21.0843	21.7009	16.5994	13.8447
903	ENSMUSG00000006906	Stambp	27.5318	28.3952	19.8072	18.6305	25.7454	20.6112	32.9691	29.0999	26.9875	31.7983	21.0651	21.2404	21.4916	32.5005	22.0227	19.0914	35.0962	26.2323	26.3777	26.8997	22.6679	22.8927	22.3113	20.5677	18.9982	21.409	17.2624	26.1398	20.7491	22.3448	26.3017	29.8055	29.9315	20.5283	23.7898	21.149	25.3928	38.8843
904	ENSMUSG00000006920	Ezh1	25.4259	28.284	30.8756	37.9201	27.5273	32.2557	20.9121	39.2162	39.3125	24.6883	30.8577	34.4639	39.6522	29.9949	32.6891	29.2085	25.6262	40.6904	48.2645	31.161	32.9378	39.2188	18.6718	35.4558	29.0512	45.4426	27.7682	30.7921	38.6568	37.6272	48.1802	37.314	38.8043	45.9189	55.2264	56.8964	43.6056	27.6652
905	ENSMUSG00000006930	Hap1	30.4064	23.9386	29.4921	36.724	29.5571	30.3498	17.9943	33.8287	37.6944	17.4012	29.2849	28.4548	35.1393	24.0484	29.6989	33.0682	15.6008	20.5935	31.6183	25.0566	24.7241	32.8802	17.9965	21.7617	24.2661	37.0513	20.3053	23.8036	25.2654	26.6658	35.7481	25.9221	25.8509	28.4009	33.6639	32.5423	28.5293	16.9799
906	ENSMUSG00000006931	P3h4	3.77245	3.65063	4.96857	5.18493	4.60943	4.48912	4.58104	5.01822	7.87384	3.6781	4.85241	6.15786	3.65559	3.87774	3.79471	3.19219	3.21163	4.05271	4.89561	3.48035	3.45593	4.01714	2.1897	3.07249	2.20887	5.8531	2.69551	2.93641	4.30764	3.27067	4.6718	2.14762	3.35516	5.58954	4.53389	3.83152	2.85931	1.64156
907	ENSMUSG00000006932	Ctnnb1	78.9308	20.3088	34.0635	58.3768	40.5285	66.4428	24.8005	143.356	129.214	19.2633	31.6723	45.836	124.932	81.6353	30.1396	36.297	35.3435	141.914	133.267	29.4225	28.6635	44.3811	37.088	54.3435	31.2799	115.952	54.0533	45.2291	110.14	62.919	139.416	43.4865	49.8394	64.1109	137.714	94.7269	87.5472	39.5622
908	ENSMUSG00000006941	Eif1b	35.0356	32.6542	42.682	54.9956	40.9182	45.0634	30.9318	46.0007	52.7552	29.32	49.6415	43.0358	46.7236	35.712	46.6489	45.9233	29.4395	50.3635	55.3935	47.5526	44.4718	57.7271	32.6458	49.0341	44.117	53.9427	47.7333	46.5223	59.4236	53.6504	59.5135	51.1595	46.0865	59.5374	57.3183	63.3507	61.3694	33.283
909	ENSMUSG00000006958	Chrd	0.963973	1.29959	0.821822	1.05092	0.861671	1.01122	0.558248	0.666788	0.776863	2.04918	1.53243	1.76957	1.39322	2.15991	2.30873	1.28812	1.34048	1.67827	1.40011	1.05511	2.1786	2.62006	0.407017	1.37472	0.643413	1.16539	1.16885	1.55965	1.34481	1.38345	1.31906	2.52261	2.28718	2.17041	1.87521	2.03252	1.7564	2.04424
910	ENSMUSG00000006998	Psmd2	107.243	144.828	118.091	171.032	141.212	152.157	125.345	113.586	129.449	116.664	164.408	155.119	108.342	108.793	152.164	144.494	139.667	128.446	136.139	152.9	132.71	162.383	136.336	148.013	165.043	113.927	125.36	158.635	136.028	149.933	127.121	146.016	127.716	154.297	124.309	139.211	153.953	112.184
911	ENSMUSG00000007029	Vars1	185.427	192.789	249.403	252.032	203.774	220.726	126.348	180.972	196.224	189.426	244.72	233.737	243.617	194.484	237.001	239.435	210.962	251.65	244.253	228.84	197.192	268.828	167.018	260.505	289.126	359.154	255.067	261.74	323.608	338.909	268.49	244.851	239.87	344.647	314.62	372.522	257.603	230.881
912	ENSMUSG00000007030	Vwa7	11.742	8.06008	5.72474	6.0753	8.29495	7.69638	13.8187	8.75817	7.7248	8.61015	6.77895	8.11545	6.78704	7.61481	6.7572	5.87532	8.024	5.60133	4.95092	9.13154	8.56246	7.68464	6.92311	5.4703	4.75598	6.09034	5.6054	5.69418	4.25833	6.84237	6.46581	8.34318	7.79971	6.07354	6.14216	7.185	5.92001	6.23807
913	ENSMUSG00000007033	Hspa1l	1.96268	2.86811	2.75334	2.49519	3.34396	2.66937	2.25415	3.39016	1.5837	2.51016	3.60755	2.62671	2.77768	2.35391	3.15375	2.8986	2.56686	2.52214	2.8713	3.2537	2.67189	2.9257	2.94482	3.16279	2.6178	2.94971	2.48878	3.20993	3.38175	3.55614	3.3341	3.30404	3.72693	2.41611	3.20674	3.30541	3.81659	2.42836
914	ENSMUSG00000007035	Msh5	6.13903	6.60448	6.29406	8.76603	6.7733	8.32351	7.6278	5.83885	7.19628	7.42405	7.88492	9.10135	4.98018	8.06466	8.48932	7.84073	6.34758	6.08976	5.86538	7.54556	7.86286	8.51681	6.44704	7.56422	8.2264	7.8292	7.10973	10.0683	7.89463	8.77444	8.04064	8.31658	10.2563	10.638	9.50032	9.78921	9.37105	8.11586
915	ENSMUSG00000007036	Abhd16a	18.438	8.73534	17.1037	23.2813	13.4301	19.5573	7.12128	38.8704	35.406	9.9053	13.8495	18.9595	29.6259	14.8016	9.43408	12.1608	6.39841	32.0945	34.2525	12.4936	12.2717	17.7102	7.75493	17.1415	12.8582	43.9548	18.0745	14.0883	26.376	21.9147	33.8749	14.4106	13.4641	21.8699	34.5027	30.9381	20.6497	8.78546
916	ENSMUSG00000007038	Neu1	36.6614	38.1771	47.5714	59.41	40.5079	51.6996	24.78	46.2972	56.3931	33.2939	53.0193	50.771	44.2767	36.6382	45.1708	42.1167	22.5087	38.28	51.6017	49.6746	36.527	50.2738	36.027	44.1729	40.5841	60.3314	51.0653	46.2136	49.0944	57.1995	51.447	42.6898	43.0725	49.2244	49.4719	53.2575	51.9264	23.7959
917	ENSMUSG00000007039	Ddah2	12.1603	11.7114	19.4096	22.2203	17.9744	14.0834	11.7006	14.0204	20.5523	10.869	17.9397	15.2866	13.6962	9.10221	14.0358	11.7493	8.69638	7.12125	13.2053	18.8519	16.5865	20.8452	13.6192	15.2499	23.281	22.9067	20.6648	16.1132	18.8125	22.6683	17.7677	13.6575	15.3628	17.6742	19.0085	22.2919	17.8384	7.52694
918	ENSMUSG00000007041	Clic1	176.489	170.286	240.931	269.938	221.828	262.596	145.685	192.717	243.262	196.137	266.14	266.115	228.791	206.564	264.151	253.66	155.504	225.079	273.678	230.796	214.639	286.424	162.677	225.992	273.412	307.64	255.886	255.503	313.17	306.539	282.813	232.079	259.506	306.663	296.369	318.774	245.467	161.779
919	ENSMUSG00000007050	Lsm2	36.0565	39.9374	41.4458	47.3967	43.5755	51.7953	36.246	34.0228	39.6786	48.4027	61.5785	51.5506	40.8598	43.8785	53.702	54.8649	38.142	43.7013	44.0607	47.4519	48.7863	48.1365	39.4655	49.3665	53.8131	49.5667	55.5721	51.3056	54.5408	56.0006	45.0682	43.0757	40.1727	43.1891	44.0869	41.3094	49.9034	34.2253
920	ENSMUSG00000007080	Pole	11.9052	14.9017	15.746	17.5324	18.934	20.802	15.3485	17.5141	18.7379	17.7637	22.8235	20.4091	18.4491	18.5585	19.8522	18.5714	12.5929	13.9272	14.0304	16.5408	16.3322	19.823	10.9332	17.4836	14.8242	23.0749	17.7423	18.7134	23.5943	21.8377	19.0915	13.4423	15.3993	13.8908	14.7636	15.8127	15.0986	10.348
921	ENSMUSG00000007097	Atp1a2	284.726	268.735	246.194	246.015	251.024	131.932	409.822	266.827	137.909	123.388	121.021	150.746	61.4563	92.9787	83.2466	76.297	64.727	27.6831	45.2643	121.605	151.929	105.158	75.047	82.6488	66.5838	48.7359	47.221	66.8572	37.5248	54.6731	38.7392	59.0441	89.44	69.9922	59.2623	39.8308	39.7834	103.773
922	ENSMUSG00000007207	Stx1a	14.1626	16.1765	24.9764	20.6108	19.7313	16.4056	14.3833	12.6761	19.049	13.6784	20.8938	17.5002	13.6496	12.9266	19.6391	14.1404	8.93636	10.4416	17.8724	20.063	16.4997	20.9918	16.4753	19.3573	20.2123	22.2838	17.3834	20.6367	19.7639	25.5403	21.1333	20.4909	19.5393	21.6056	22.0493	18.4598	23.2398	14.0597
923	ENSMUSG00000007216	Zfp775	5.12899	3.81592	5.62857	5.91204	4.6139	4.60985	3.03582	5.81787	6.38632	3.77686	5.70186	4.74077	5.99995	3.89575	5.06263	4.89584	3.32991	5.01123	6.75703	4.31599	5.12237	5.26916	4.39655	4.78005	5.89638	6.38211	4.3459	4.23001	6.33682	5.48914	6.9237	4.16312	4.7086	5.93938	6.1932	7.16634	4.97229	3.46597
924	ENSMUSG00000007338	Mrpl49	17.0931	16.0087	19.5779	24.6653	19.0167	25.7382	15.1791	24.4919	23.8023	19.2543	28.3244	24.5115	25.2568	20.073	27.6944	25.3623	13.3135	24.6939	25.0484	21.7415	19.4234	25.4169	14.5053	21.698	20.3549	27.2391	23.9021	23.4994	27.5666	27.2022	27.8382	19.5117	20.108	25.5123	26.0419	23.5829	24.7181	14.2497
925	ENSMUSG00000007379	Dennd2c	7.2833	9.21191	6.06485	6.7325	10.4662	5.70008	9.86761	6.20714	4.52507	8.44898	7.33527	9.25025	4.67766	7.06957	10.1318	7.93069	11.8104	7.64967	6.01961	8.44753	11.2512	8.00412	7.63864	7.42034	7.05924	5.11381	5.38673	9.2494	5.33365	5.30356	5.70401	9.14498	7.57782	7.60316	6.55317	5.82198	7.08342	11.4668
926	ENSMUSG00000007411	Mark3	102.404	100.561	70.8213	64.0461	80.5076	75.6281	106.719	78.0332	69.4029	145.667	83.4357	85.1868	74.7401	124.525	74.2411	89.2263	128.474	101.225	75.8516	105.491	108.4	89.1877	106.1	74.4497	81.1518	71.8016	82.6824	100.707	72.6193	86.3474	60.4011	97.4782	89.3316	74.0545	70.4171	60.9619	72.6573	124.194
927	ENSMUSG00000007415	Gatad1	15.1783	15.6542	13.8686	18.5371	18.4852	19.9365	15.1045	25.2479	28.39	14.9799	18.15	20.4869	28.3667	17.0151	16.8363	14.2922	13.4669	29.3955	30.8614	15.6586	19.4452	18.1977	12.241	16.5979	10.8311	32.3556	15.004	16.6422	27.2078	20.5162	29.7648	14.6237	15.8668	20.4001	25.3736	24.4278	22.4333	13.3882
928	ENSMUSG00000007458	M6pr	65.446	24.7165	38.0923	51.2639	40.6091	63.1106	25.6179	112.134	100.583	23.8333	42.6174	51.5924	89.6645	57.5908	35.9096	36.9654	24.9882	105.039	100.234	35.8572	33.9793	50.3039	27.9048	43.4663	29.7301	98.2121	37.2332	38.1595	73.6695	51.1727	98.4254	38.9349	36.068	45.7563	87.1604	71.4542	58.3754	27.5604
929	ENSMUSG00000007476	Lrrc8a	43.5607	41.4743	32.6538	34.9942	40.727	36.4395	55.9158	45.3897	44.0278	39.542	37.3298	37.9194	34.264	35.962	32.101	30.696	37.3041	40.3699	31.7803	30.5396	38.9659	34.1693	24.9152	27.3652	23.2848	27.8773	24.9994	27.9344	25.1402	28.943	29.9523	29.4761	31.5824	26.9134	32.791	29.1736	30.4878	38.2483
930	ENSMUSG00000007480	Mc5r	22.3288	26.1604	15.2288	17.0932	22.4472	19.1364	23.7982	15.6844	15.73	29.0159	21.9975	22.6886	20.5244	23.7623	21.7515	22.1728	29.5922	25.4616	16.0028	22.3817	32.4007	23.0495	15.2158	16.6909	13.117	10.7765	16.0952	21.076	13.5587	15.6325	15.4959	23.4058	19.1771	18.3301	15.4595	14.1218	19.3054	26.4729
931	ENSMUSG00000007564	Ppp2r1a	63.4237	94.8854	98.4209	134.537	108.082	104.701	70.9596	58.4892	85.6448	81.3843	111.684	104.833	68.4792	69.3722	97.332	98.9185	71.7468	66.4122	78.0788	103.192	93.0395	113.639	72.4615	101.427	100.183	94.5787	91.9549	105.531	100.543	120.091	82.541	95.2609	88.7045	110.105	94.1191	109.019	98.1491	62.1915
932	ENSMUSG00000007570	Fance	32.8613	28.3205	29.6392	25.8799	38.9034	27.7409	44.2915	27.8184	19.6513	23.6622	20.162	25.1077	20.0858	26.698	22.0931	22.8461	33.3997	22.6278	21.5413	23.5683	25.1594	22.0136	31.2415	16.7493	26.5713	20.4174	19.9514	26.1056	21.632	24.6155	16.3146	23.4663	24.4279	22.9598	21.2054	22.0778	17.4845	30.7756
933	ENSMUSG00000007589	Tinf2	19.7364	27.2947	31.3237	33.5246	34.9264	29.9588	22.4156	29.3035	26.1981	21.0979	26.2805	34.8906	32.2657	23.5549	28.2895	28.2263	28.6433	30.746	28.7529	29.6352	31.2134	33.6757	19.5035	35.6114	28.2266	33.0201	27.8079	30.7729	30.8711	33.4378	36.3774	27.3301	31.168	34.9174	37.0694	35.6676	24.2946	19.0472
934	ENSMUSG00000007591	Tssk4	1.47021	1.41578	2.23618	2.51012	2.85736	1.71673	1.81458	1.65346	2.95537	2.04342	2.80263	2.84401	2.20486	2.66843	2.44673	2.39257	1.75085	1.93141	2.71735	2.56704	2.03903	2.56778	1.23357	1.76794	2.04242	3.55218	2.05281	1.77098	2.77612	2.98022	3.21317	3.19215	2.56792	3.51358	3.02485	3.06663	2.38674	1.30783
935	ENSMUSG00000007603	Dus3l	32.6518	26.6569	29.0392	35.9119	29.1687	35.6947	24.503	40.1896	37.3882	26.9658	34.0256	29.0423	48.5966	30.1687	32.9847	34.7471	27.3539	44.6905	42.7539	36.8922	33.1051	37.4279	29.643	32.986	32.8497	55.4275	38.7429	31.7835	43.0373	42.37	46.7256	33.3679	37.031	45.7791	52.4009	45.5638	41.2507	27.4602
936	ENSMUSG00000007610	Gtpbp3	17.0724	12.587	13.3982	16.2744	13.4488	12.1568	12.3512	20.1598	20.02	13.4708	14.1252	13.1583	21.4259	16.5341	14.0058	12.81	11.4794	19.4867	18.8899	14.2151	14.3645	16.674	14.0441	14.4427	14.1163	22.2591	13.5883	12.1559	16.2379	18.3584	19.33	12.1721	13.6555	15.6621	21.8908	17.4417	14.0898	12.078
937	ENSMUSG00000007613	Tgfbr1	19.3168	22.0369	28.521	29.2109	31.1299	25.5634	15.0338	24.4005	21.7043	19.2741	29.7333	29.7427	26.0175	21.4514	26.8151	23.2698	23.1533	30.4237	30.5329	30.8678	37.9603	28.6369	17.5993	25.2732	24.9782	22.8273	31.3878	28.5042	30.2667	27.526	28.4053	24.8086	28.2239	28.4885	31.2246	29.5093	31.3055	23.3658
938	ENSMUSG00000007617	Homer1	8.0629	8.62951	5.7303	7.46831	7.72297	6.88061	6.08722	6.54028	6.94654	10.7293	10.3843	8.08315	8.48025	8.95791	8.89699	7.46697	9.27293	10.4551	8.54119	11.8758	11.8662	8.03374	7.61217	8.96073	8.62642	7.40212	8.30385	8.77302	9.30186	8.25605	8.58788	7.73405	11.5149	10.0678	8.81689	7.89004	12.1974	8.82997
939	ENSMUSG00000007646	Rad51c	21.8321	23.6389	19.8165	18.5877	22.1435	21.5403	26.9236	24.1841	19.5861	34.3131	27.6433	24.9007	24.8121	35.2811	30.874	26.4797	23.7461	19.1776	17.6372	34.2195	22.6216	23.0377	30.9829	25.7648	27.3588	22.8191	29.3449	28.0451	30.9674	29.9563	26.3091	31.5211	26.4376	25.1948	24.5361	23.7053	35.8061	26.1512
940	ENSMUSG00000007655	Cav1	9.48766	4.44035	4.6848	14.5886	6.90632	6.98617	5.24603	31.7522	18.1675	2.37289	5.06234	6.43418	13.2673	6.54515	2.73851	2.46794	3.70621	18.2554	13.3815	4.05805	4.06992	6.45346	1.75466	6.62734	2.69187	10.0737	2.69554	3.86892	7.28129	4.33687	8.70845	4.31183	4.00378	6.67031	13.3511	9.26807	6.41291	4.97575
941	ENSMUSG00000007656	Arpp19	138.543	180.838	190.584	196.72	204.512	207.471	166.22	145.627	168.823	192.054	210.957	203.898	146.758	170.656	214.602	196.476	159.262	160.59	170.974	185.305	186.022	192.41	138.251	165.975	196.222	176.576	177.145	207.886	203.904	209.575	171.433	187.568	186.378	193.862	169.609	186.266	195.579	154.824
942	ENSMUSG00000007659	Bcl2l1	41.435	33.6704	34.3193	43.4981	35.4193	35.1617	36.57	39.4413	48.3295	26.041	34.1725	35.585	31.8388	27.4476	28.101	26.3526	31.3462	38.9294	43.8675	36.27	31.1292	38.4561	22.6314	28.4991	29.9684	34.5327	22.2287	27.9801	28.4022	36.4618	32.0223	27.6035	34.9023	37.7772	44.1839	43.8158	34.6113	19.492
943	ENSMUSG00000007670	Khsrp	101.842	83.8196	73.3935	82.7164	79.8199	94.5901	94.9862	115.835	96.3916	89.609	86.6288	89.6512	130.464	109.6	91.5263	86.1678	82.5732	141.008	118.733	87.1993	99.7924	80.0265	77.6645	90.255	83.7371	131.15	96.6139	89.0734	102.889	91.651	119.467	78.7515	70.6082	78.2361	109.575	83.6276	103.126	76.5522
944	ENSMUSG00000007721	Ccdc124	41.6654	48.8421	87.6551	80.8623	78.815	79.0964	44.631	55.8498	76.0673	51.538	75.2955	79.6024	61.1564	60.0705	68.2034	67.3895	33.4995	54.8269	67.1785	56.9703	48.3383	66.0988	35.7269	63.534	84.7296	93.5873	73.2121	65.9326	80.7004	88.2858	70.7042	53.8245	51.9463	65.6353	66.0702	73.7743	59.3615	32.0727
945	ENSMUSG00000007739	Cct4	110.155	101.172	126.34	145.936	117.72	141.677	81.331	137.568	150.229	93.7875	151.219	142.518	150.771	122.68	146.073	142.765	97.5203	156.835	179.002	154.385	124.175	157.287	123.596	134.563	146.017	178.057	140.119	147.241	203.875	165.726	195.883	140.419	143.078	157.224	176.451	169.684	185.035	100.046
946	ENSMUSG00000007777	Trappc2b	1.76202	0.390297	0.761158	1.29406	1.34808	1.43358	1.38755	4.42261	3.47996	0.484669	0.677509	1.06209	3.8334	1.74579	0.60928	0.829054	0.249669	3.23757	2.37522	0.559511	0.736037	0.972241	0.86632	1.0569	0.50846	3.01988	0.805266	0.829415	2.23463	1.17022	3.28026	1.11204	0.633061	0.714874	3.01774	2.26023	1.28118	0.924769
947	ENSMUSG00000007783	Cpt1c	22.8315	25.9108	22.6909	20.1483	19.7779	18.9282	27.4959	19.6478	21.2188	25.142	22.4603	22.2179	16.227	21.6742	23.928	19.2039	25.5711	19.0991	19.0133	25.2789	24.6234	21.9983	14.9853	15.3622	16.2462	16.1049	15.3723	18.2274	12.7021	18.5206	14.6015	21.3784	24.6478	20.2156	19.1348	20.0695	19.5739	24.1221
948	ENSMUSG00000007812	Zfp655	7.82488	3.62517	3.6258	5.83864	4.12046	5.86018	2.46629	11.6707	10.4106	3.53152	4.62441	5.78591	10.5412	6.5573	4.94861	4.86685	3.18599	11.8983	12.6822	3.80504	4.70933	6.18784	2.85021	4.91972	3.98179	11.4463	5.30272	5.09706	8.92067	6.46388	10.2002	5.43973	6.33411	7.49837	11.3362	8.50208	9.14666	4.18332
949	ENSMUSG00000007815	Rhoa	171.729	102.355	109.077	153.533	115.129	150.429	93.5675	248.712	210.836	107.853	140.429	147.04	253.796	171.656	128.918	135.933	108.736	266.663	223.53	122.735	145.02	154.824	98.2793	140.632	99.822	213.341	121.961	118.605	186.368	140.746	243.474	145.408	123.41	158.064	227.536	199.455	179.06	118.068
950	ENSMUSG00000007817	Zmiz1	42.6579	50.5333	65.8292	53.4012	49.9497	46.7525	53.1362	56.7434	64.9539	46.49	53.9387	60.5282	53.5833	48.6218	49.0062	40.8879	41.5504	58.3039	57.7919	53.1533	57.3841	57.7827	25.9785	44.4134	37.2319	55.348	42.4227	44.2755	49.6347	50.5662	54.8722	50.9277	58.6801	53.394	65.6792	58.7593	52.7749	45.7694
951	ENSMUSG00000007827	Ankrd26	58.8945	59.4978	41.1869	38.6744	53.6119	46.8736	58.3283	38.3282	37.7136	68.904	50.9112	49.1253	36.7412	64.2045	57.5175	50.7471	62.8584	39.6053	41.8249	64.6707	47.2929	47.0966	81.9564	51.8767	61.2551	48.0287	56.279	65.9491	49.4549	51.2497	52.24	65.3986	70.0958	51.1855	42.5289	41.2701	58.4124	85.5196
952	ENSMUSG00000007833	Aldh16a1	73.9263	82.6613	75.5141	90.0456	79.2602	83.7671	88.6459	70.8752	81.5847	86.0912	92.2164	95.9597	54.2555	74.7347	85.1739	77.325	76.8439	48.1336	68.3757	87.813	78.6311	92.5508	65.5939	68.3606	80.9056	74.2839	66.7681	81.974	67.3922	85.5992	68.4013	83.04	88.7035	83.9236	69.0946	83.3588	73.3701	67.5383
953	ENSMUSG00000007836	Hnrnpa0	80.8492	28.2611	45.7084	66.1427	44.1197	68.52	23.1418	150.934	130.022	27.2634	49.9966	58.6208	170.63	88.9049	45.5062	56.8444	30.2481	149.644	126.24	40.8004	40.612	60.5254	40.2846	75.5823	56.7086	186.038	67.4836	59.1692	141.79	83.5286	181.496	57.3282	50.9796	82.8731	160.647	128.734	96.5789	38.2729
954	ENSMUSG00000007837	Prrg2	12.6404	10.8401	11.6973	19.1549	14.353	14.2111	13.1231	11.6784	16.5497	12.1731	13.9261	16.0088	10.4756	8.79539	9.70567	9.05444	8.53377	9.5991	12.2066	11.1569	9.88001	13.2011	6.52626	8.99518	10.0046	12.6686	9.94999	9.30598	8.33648	10.6219	10.9782	8.4543	9.89603	10.9167	12.5836	13.5976	10.1577	8.36943
955	ENSMUSG00000007850	Hnrnph1	108.605	42.9541	56.0461	94.0024	63.6106	105.726	39.2462	211.416	150.281	41.4873	74.919	83.4181	198.645	112.141	70.5765	77.3426	61.5163	218.839	204.776	81.2169	80.228	107.319	72.6502	106.803	79.6074	187.024	102.324	94.1385	182.494	111.175	225.705	102.69	102.926	138.847	216.773	181.363	154.87	73.4658
956	ENSMUSG00000007867	Ift43	2.20271	2.63707	6.89733	6.81148	4.55927	4.87413	2.65909	6.37657	7.00268	2.57957	5.22576	4.54355	2.85068	2.09059	3.00214	2.42256	1.95362	3.62191	4.13085	2.56932	2.85888	3.74435	1.13586	2.91799	2.27967	4.44395	2.96544	3.01943	3.5683	3.18841	3.92442	2.13122	3.22354	4.43416	4.28491	5.69704	3.2085	1.48643
957	ENSMUSG00000007872	Id3	23.0851	4.89905	15.2821	18.8252	10.9288	17.1809	4.72686	39.4395	33.3638	4.34899	9.28726	12.5444	39.2379	20.0921	10.1535	11.2472	6.79148	30.4399	32.4393	8.23008	8.41865	13.2194	4.7773	15.0945	10.9635	40.1548	13.2875	10.3261	28.5629	16.1103	38.9589	13.2444	11.8887	22.258	34.413	27.9913	18.645	7.87684
958	ENSMUSG00000007880	Arid1a	477.328	568.766	413.458	426.079	497.605	448.995	574.004	440.912	372.132	568.56	480.736	482.64	433.14	548.625	535.771	490.509	560.468	481.532	418.334	522.906	543.647	434.196	424.915	419.262	390.223	340.613	395.661	466.186	394.43	382.813	413.435	515.32	496.209	464.534	430.693	401.148	514.333	661
959	ENSMUSG00000007891	Ctsd	518.339	509.398	730.37	688.798	764.676	815.212	555.687	699.111	994.034	472.065	736.023	774.459	435.307	412.923	482.655	460.965	269.557	405.972	494.508	462.108	429.382	595.76	319.569	427.833	556.398	701.798	413.109	463.051	525.267	603.025	529.674	336.739	369.55	387.407	445.384	493.905	411.41	210.823
960	ENSMUSG00000007892	Rplp1	5334.82	5162.61	5515.1	5860.92	6113.25	5544.51	5582.13	4320.76	4398.02	4643.35	5132.65	5162.5	3811.29	4814.73	5353.53	5441.18	4345.94	3208.8	4266.09	4490.99	3883.64	4570.25	4596.93	4020.06	5211.05	4113.08	3646.41	4675.63	4407.81	5150.84	3902.45	4640.23	4625.28	4892.21	4262.84	4845.2	4591.42	3974.18
961	ENSMUSG00000007950	Abhd8	32.2923	27.1112	44.8045	43.8773	40.2572	37.6693	22.878	35.2559	43.7316	25.3366	38.5935	34.6588	41.6319	33.9854	41.3476	35.5267	20.5079	34.9848	46.7317	32.251	28.1624	34.0629	21.6484	33.0665	35.3761	53.8013	31.3529	34.8491	42.4359	50.3429	46.243	29.6429	34.6565	50.5645	56.8497	56.1119	39.2112	21.006
962	ENSMUSG00000007987	Ift22	9.15684	15.1359	15.2016	16.237	16.5597	19.9339	11.9058	12.9141	19.4754	17.963	22.8999	19.3817	15.2776	20.639	22.4569	21.4842	8.28177	15.4142	16.6873	13.9261	16.2882	18.8626	9.28126	20.7816	21.1167	21.6283	16.3889	22.0189	23.444	23.5582	19.8995	10.6053	11.626	13.1877	15.1344	15.3831	11.92	6.11719
963	ENSMUSG00000007989	Fzd3	3.6073	4.13793	4.15098	3.0786	4.95445	3.52243	6.38497	4.69126	2.95243	3.72322	3.21954	3.30618	2.54201	3.15017	3.15563	3.2959	4.59897	3.04489	2.94424	3.93741	4.39829	3.24264	5.54804	2.34873	5.89614	1.61669	2.39035	2.65971	2.77876	2.829	2.39938	3.64211	2.91891	2.44317	2.5216	1.75535	2.38316	3.97685
964	ENSMUSG00000008035	Mid1ip1	7.6169	1.61245	3.47298	5.51515	3.37693	7.18873	1.61293	14.3054	11.6408	2.306	4.37293	3.8491	14.1803	7.28275	2.99693	3.47797	1.39682	11.389	11.8848	6.78494	3.32916	4.56433	2.68463	4.81999	3.57968	15.6722	4.33317	2.63971	8.04906	4.65603	14.312	4.07291	3.41482	7.71978	11.0457	8.54192	6.22065	3.81038
965	ENSMUSG00000008036	Ap2s1	330.321	309.171	312.916	317.869	370.82	319.191	355.775	265.41	260.126	276.516	279.262	302.36	184.394	242.498	256.397	268.783	228.918	158.382	197.206	300.353	225.305	255.539	321.863	234.178	439.012	240.193	246.647	279.99	236.471	291.417	179.482	216.43	225.62	223.957	191.057	218.527	203.482	200.315
966	ENSMUSG00000008090	Fgfrl1	1.12348	0.692017	1.76165	3.22543	1.38301	2.04837	1.47147	7.20667	3.28561	0.726963	1.86159	1.1928	2.2128	2.25157	0.473502	0.894498	0.446493	2.65096	2.84764	0.811097	0.655949	1.53271	0.334822	1.66134	0.808136	3.0674	1.50066	1.30901	2.1874	1.25779	2.25732	1.175	1.33041	1.16304	2.27022	2.64315	1.56304	0.338938
967	ENSMUSG00000008129	Brme1	2.07853	1.08654	2.0729	1.87863	1.35206	1.29963	1.71061	1.97928	1.43143	1.10973	1.65713	1.60546	1.78636	1.48002	1.59436	1.74452	1.48212	1.9792	2.28137	0.964131	1.04602	1.40267	0.67026	1.71874	1.89882	2.15305	0.910425	1.12662	1.40177	1.45972	1.3829	1.67073	1.26683	2.13523	2.78149	2.54911	1.31729	1.33109
968	ENSMUSG00000008140	Emc10	84.0621	79.1374	94.1748	125.038	93.53	92.6544	79.4046	97.019	109.575	63.6405	97.7577	97.4462	95.9231	73.5285	90.7046	88.9611	67.9322	82.0081	103.702	84.6095	72.1074	102.591	56.1149	86.1852	90.6281	111.492	71.268	80.7631	88.9952	93.0796	91.4968	82.1828	89.8915	106.164	111.689	120.725	89.4544	56.8352
969	ENSMUSG00000008167	Fbxw9	5.15626	4.9599	6.00769	7.48422	5.2783	6.51132	3.94621	7.92384	8.2449	3.87936	6.21079	7.27309	6.39591	4.80429	4.54027	5.44618	4.29724	6.43851	7.33382	7.13722	6.26973	7.76531	3.78661	5.92744	5.05308	9.37839	7.16639	6.37134	9.11903	8.15799	7.93569	6.28213	7.32865	8.04876	8.83566	8.73105	6.01387	3.33387
970	ENSMUSG00000008193	Spib	91.7271	56.0372	83.0536	103.218	68.5823	95.6571	46.1746	133.16	109.537	61.1207	97.9626	93.7417	170.705	112.459	98.5639	97.3602	49.6608	152.299	151.503	113.303	104.898	148.26	76.3119	124.032	116.367	221.386	128.134	117.69	175.584	146.754	239.052	121.578	109.272	149.899	198.874	173.444	167.141	79.7275
971	ENSMUSG00000008200	Fnbp4	158.863	119.022	68.681	61.6795	79.5689	79.3721	125.803	79.497	79.0526	122.888	81.07	87.1419	74.5193	130.876	90.4469	96.3467	122.193	75.2643	80.0692	92.113	62.0532	71.0732	121.582	72.3356	76.3465	64.4696	61.1948	85.7371	66.2501	55.6554	87.5496	114.87	115.547	69.1344	72.3623	62.126	90.564	147.952
972	ENSMUSG00000008206	Cers4	302.735	298.609	210.443	206.85	237.61	231.751	336.417	267.559	194.496	298.087	199.877	223.594	178.687	280.08	235.178	223.552	278.032	187.881	181.004	242.117	208.36	198.645	348.724	186.663	216.959	173.079	200.045	215.922	177.002	183.863	193.032	279.536	270.102	219.13	172.401	176.943	203.821	380.051
973	ENSMUSG00000008226	Scrn3	2.9892	2.73763	2.2546	4.64125	3.13971	3.79612	2.08872	7.19767	5.77023	2.52039	3.30541	4.94119	5.76428	3.54342	2.98635	3.05097	1.74956	5.73506	5.44068	2.21806	2.65763	3.75392	1.90554	2.67298	2.39311	5.45976	2.41097	2.79042	4.53752	3.7017	5.52355	2.81423	2.54498	3.81057	4.99014	4.83001	4.3969	3.17082
974	ENSMUSG00000008301	Phax	39.9713	44.8891	36.4675	42.256	41.6057	41.5724	38.6746	39.8752	42.8435	48.389	47.8294	44.7818	39.2743	46.4009	48.6133	45.9636	48.3577	47.8341	52.8747	51.6417	42.0412	47.0361	39.1016	41.5327	46.1201	47.8397	38.4258	50.6633	48.4515	49.1869	49.4988	53.3323	50.1825	47.0091	49.071	48.28	51.9122	45.8895
975	ENSMUSG00000008305	Tle1	10.1022	12.1089	10.9546	13.1285	11.7748	14.7005	11.4882	17.4875	22.4213	13.1171	13.9145	14.666	12.7877	11.328	9.0276	9.44705	9.55271	12.7766	13.342	12.0293	12.0739	14.03	5.5425	10.0515	8.88231	16.1747	9.42311	8.99526	12.5913	12.4183	14.4317	9.75667	10.6418	9.74617	15.413	14.4782	12.1501	7.05539
976	ENSMUSG00000008307	1700109H08Rik	5.56394	6.41546	5.47288	4.14452	4.53061	3.72036	3.29717	2.39185	2.47652	4.12234	5.90193	4.89081	3.14686	3.08026	6.33733	5.68331	7.52635	6.2346	6.40694	5.68805	5.99198	4.65325	4.92806	7.46682	7.50282	3.50599	4.45077	7.63677	6.06815	5.58345	6.79038	5.8149	6.15859	6.81346	5.6877	5.59355	6.05636	7.10857
977	ENSMUSG00000008318	Relt	14.4768	3.6069	8.57668	9.80543	5.47013	10.7474	4.45509	17.7935	17.3458	4.36798	6.367	6.57086	25.7591	13.4108	7.37242	7.42381	5.88519	24.333	29.8678	6.70388	5.82899	8.73132	5.76059	9.08125	5.99842	22.6767	6.86312	6.7537	13.0522	10.411	22.6006	7.55118	9.6188	11.7383	25.3432	16.3839	13.5681	4.8977
978	ENSMUSG00000008333	Snrpb2	90.4887	118.945	71.9685	79.169	94.0526	93.8751	110.98	72.983	105.014	149.371	126.236	101.915	88.7194	128.439	120.763	104.485	118.96	89.2339	88.527	88.5944	91.0117	94.0849	74.2455	86.5349	69.8868	70.4357	69.7939	98.5718	87.4076	87.9197	87.2808	108.887	105.59	86.2401	74.0312	80.1153	108.523	124.705
979	ENSMUSG00000008348	Ubc	319.518	189.858	405.485	499.961	347.202	474.234	166.35	572.089	702.544	210.703	345.293	411.727	514.963	341.171	334.799	305.105	135.478	513.852	573.819	293.469	266.755	377.041	162.207	335.961	311.161	745.867	371.86	305.482	522.974	479.556	621.517	267.802	259.508	380.69	580.649	506.557	392.345	139.63
980	ENSMUSG00000008373	Prpf31	29.0045	28.7287	39.3784	42.2433	39.513	44.3991	22.8979	39.066	40.2866	29.7143	41.2524	38.2713	46.3381	36.4496	38.6251	38.3888	25.2099	46.3306	50.9371	33.3332	30.6613	40.0116	24.8257	38.9886	42.3167	60.7372	41.0892	42.5189	54.1115	52.7957	55.6919	33.3684	36.78	44.2664	50.7148	48.0072	38.4226	21.3292
981	ENSMUSG00000008384	Sertad1	19.8361	19.6875	25.6389	31.0151	21.9596	25.0912	14.1156	19.0096	24.7431	18.1602	24.1407	22.2731	19.4783	18.9618	25.7042	23.3322	14.9312	19.4561	29.8371	24.4866	22.4055	29.2705	21.7294	21.3634	31.4545	30.7196	23.2578	24.0682	28.7698	29.5678	25.5701	27.9956	27.3489	30.4114	30.2425	34.3072	27.9343	15.6092
982	ENSMUSG00000008393	Carhsp1	12.5715	10.2528	15.4016	25.8256	15.1214	16.5971	9.94554	21.1455	22.4862	11.8673	17.574	16.2419	22.1223	14.4547	15.056	15.266	7.89579	18.2388	21.5539	12.0862	11.5266	18.9397	8.07988	16.8925	14.2059	24.321	15.7211	15.451	23.2105	19.1711	25.1937	11.4208	12.4428	15.5255	22.6353	22.0532	16.5489	8.39432
983	ENSMUSG00000008398	Elk3	184.271	193.447	126.514	110.004	157.754	133.067	208.758	146.017	119.796	183.424	123.035	136.33	106.176	190.385	154.798	132.962	186.909	113.662	89.0041	131.262	124.524	101.459	119.511	96.3417	103.577	91.7554	88.446	126.931	91.7866	106.483	119.847	175.274	155.477	103.618	90.9374	98.7319	129.287	235.425
984	ENSMUSG00000008429	Herpud2	11.2328	7.14911	5.42436	8.71484	8.17327	8.88972	6.2079	19.9029	16.2607	6.2678	9.10275	8.26808	17.9894	12.1134	7.81591	7.78539	5.38232	20.1983	18.0863	7.68093	8.74266	8.31157	5.4257	8.45026	4.92752	12.9499	5.89484	5.80122	11.3222	7.12039	19.928	7.51255	6.75998	8.6604	19.1205	12.9869	12.894	7.24232
985	ENSMUSG00000008435	Rdh13	4.47515	4.25737	4.98093	6.10345	4.95403	6.28272	4.04844	5.41174	4.6652	3.8619	4.52088	5.13539	6.90328	5.63009	4.7746	5.57892	3.13856	8.58038	7.44593	5.4065	5.13953	5.1193	3.91536	5.34934	3.90957	6.04616	4.39309	5.42306	6.06801	6.87201	7.65145	4.82134	6.69425	6.56874	9.61671	6.85771	5.85033	4.02514
986	ENSMUSG00000008450	Nutf2	6.18494	8.01054	6.7337	4.60248	6.40624	5.28676	7.11311	5.34346	5.16507	6.10191	6.93671	5.08694	4.59143	8.06699	6.20546	5.78939	10.4294	7.6702	5.48937	7.11233	5.45244	5.47581	7.06007	6.73046	6.82284	6.31591	5.24832	7.60409	5.99983	7.10754	6.29039	9.63688	8.20706	6.8619	7.14081	5.9873	8.80144	12.3982
987	ENSMUSG00000008461	Fut1	0.958055	0.889801	1.20483	0.793981	0.85659	1.56534	1.40379	0.680854	1.24628	1.37871	1.14933	2.09501	0.754308	1.13764	1.57131	1.06451	1.38238	1.13252	1.60116	0.648048	1.57389	1.04206	0.77336	0.918476	1.10073	1.3433	0.816598	1.06516	0.735854	0.947756	0.76894	1.62195	0.971315	0.984002	0.757013	1.30109	0.662996	1.15069
988	ENSMUSG00000008475	Arpc5	176.779	176.28	167.699	215.849	190.6	215.065	150.316	212.178	226.921	173.484	210.775	226.196	215.731	182.674	195.934	209.442	201.998	258.297	265.641	236.179	210.123	239.999	181.824	196.582	196.731	212.867	184.575	228.158	229.848	215.385	260.476	239.454	222.474	247.564	253.425	263.868	265.273	219.069
989	ENSMUSG00000008496	Pou2f2	644.903	718.069	620.943	671.792	740.76	696.705	625.02	640.477	534.035	957.422	841.744	844.188	829.199	932.488	945.043	943.989	814.742	820.308	699.264	1019.8	1105.92	950.637	865.752	924.025	975.02	875.029	1114.73	993.918	942.819	1033.41	932.719	1131.81	1036.52	1024.46	917.299	931.231	1025.01	1118.95
990	ENSMUSG00000008540	Mgst1	5.90731	1.90334	3.18475	8.3212	5.27674	6.11378	2.82247	20.7127	10.4805	0.963836	2.26102	4.71052	6.76544	3.97542	1.75328	2.16883	2.28187	10.8668	5.73967	1.50274	2.1878	2.94148	1.03052	3.12326	0.976854	5.37215	1.37442	1.53547	4.56153	2.94811	7.23292	1.77011	1.32633	2.3809	6.86146	4.18827	2.1624	1.12096
991	ENSMUSG00000008575	Nfib	231.146	322.827	230.372	253.864	283.057	237.448	331.03	219.752	254.665	282.054	248.691	293.246	193.302	217.208	233.387	225.621	257.28	211.344	174.317	255.677	308.419	227.137	139.762	152.927	145.389	129.204	142.649	169.377	128.722	132.324	152.598	171.956	208.662	166.624	182.531	178.551	172.679	225.127
992	ENSMUSG00000008604	Ubqln4	35.4902	38.034	37.2766	48.7674	37.0446	40.5367	31.5021	43.6372	44.3754	35.4645	44.1846	38.635	45.6706	36.9462	39.7032	39.8728	28.7802	46.3905	51.3786	45.7291	37.1566	51.6417	36.2444	40.946	42.4873	51.1739	42.1793	41.7543	49.9967	47.3908	54.488	40.5496	50.1705	50.3628	53.0358	48.2336	49.422	30.5887
993	ENSMUSG00000008658	Rbfox1	1.25381	2.22299	3.01709	2.51604	2.37312	3.01225	2.41445	1.35847	1.8891	1.53562	3.11116	2.52506	2.08584	2.4747	3.83783	4.05675	0.563302	0.232014	0.259569	2.01956	2.31831	2.81847	0.792659	2.0901	1.44446	2.58067	2.51965	2.43081	1.57341	1.65069	2.53241	2.63343	0.316182	0.961205	0.553312	0.605148	3.34806	4.28178
994	ENSMUSG00000008668	Rps18	819.691	1027.79	1685.88	1678.4	1456.96	1547.18	779.715	978.57	1302.32	1080.21	1586.16	1503.25	1184.88	1101.36	1690.73	1550.41	777.54	1035.99	1524.46	1262.49	1167.72	1464.2	929.612	1318.81	1402.56	1647.14	1343.03	1529.64	1864.39	1900.86	1566.98	1473.34	1446.46	1720.68	1603.46	1861.21	1582.66	836.464
995	ENSMUSG00000008682	Rpl10	87.8524	89.0434	106.363	126.817	121.058	131.911	67.9185	195.332	218	68.8128	95.885	115.008	239.763	145.397	79.997	99.4075	70.7601	225.27	170.348	54.8038	85.2401	104.928	51.2885	119.385	65.0338	213.235	89.4295	88.0399	172.844	97.5782	195.071	89.6571	98.1861	128.691	206.096	194.271	149.52	71.454
996	ENSMUSG00000008683	Rps15a	495.894	590.415	694.825	880.431	739.465	827.872	440.187	590.484	818.433	588.482	877.668	831.944	807.265	684.56	944.317	885.111	558.329	751.007	962.546	721.848	681.377	918.466	424.68	751.358	621.562	895.875	681.588	783.282	1055.88	1009.41	1023.95	901.821	892.2	1072.27	1032.16	1180.53	1089.23	609.266
997	ENSMUSG00000008690	Ncaph2	47.7264	61.5145	84.2581	96.6114	77.539	84.9108	46.8162	56.0732	75.829	62.3026	89.6214	90.1536	71.4118	65.6005	84.6292	84.5146	45.6315	52.6949	74.037	72.8981	68.6781	90.8229	40.6205	78.262	73.7089	89.877	76.7032	83.5502	102.13	103.945	78.4773	73.0743	75.7245	93.8416	87.2079	99.8953	76.3547	45.7681
998	ENSMUSG00000008730	Hipk1	35.9941	34.796	29.1344	31.2855	31.5918	33.7946	25.6739	41.2326	35.3492	33.1586	33.2877	35.3827	48.9148	36.5042	33.7284	33.4748	42.3204	62.8043	51.2052	39.8141	36.7617	37.3215	28.0497	31.3038	26.1696	41.5194	29.7136	37.7267	35.453	33.3294	44.9656	39.1222	37.8479	39.9959	50.8275	42.9741	38.6626	35.4604
999	ENSMUSG00000008734	Gprc5b	5.82526	1.70113	4.46037	5.49407	4.01537	6.57323	4.19483	16.6173	15.7189	3.27969	4.79636	6.9212	6.45827	4.52111	1.93241	2.4944	1.36003	9.01205	6.46641	1.97225	2.35713	4.45421	2.36256	4.72027	2.42122	9.1351	2.59731	2.40261	6.09812	5.53525	5.8515	1.56212	3.26175	3.72745	6.5385	6.5277	3.84887	0.993602
1000	ENSMUSG00000008763	Man1a2	152.43	216.342	146.367	138.606	189.611	159.558	205.629	133.581	144.137	243.114	180.724	180.161	128.75	216.206	184.364	174.822	229.489	165.527	137.302	194.281	186.775	165.94	198.311	153.753	127.299	130.863	153.804	210.377	141.327	159.517	135.83	213.61	208.94	152.933	128.19	111.783	172.038	275.306
1001	ENSMUSG00000008822	Acyp1	4.98426	1.66815	3.99557	5.22365	4.96516	5.35194	2.89122	9.36766	7.93499	2.88863	4.20562	4.15278	9.97916	5.54841	5.26529	4.06347	2.35192	6.64888	8.55351	3.48479	4.00676	4.97679	2.22034	5.5429	3.25519	8.19969	4.94408	3.74175	7.34543	5.80239	7.89158	4.66217	3.51642	6.9272	9.04167	7.4691	5.80631	3.3698
1002	ENSMUSG00000008843	Cldn13	1.62264	1.5874	1.69917	2.0802	2.21672	3.4245	1.81547	1.71791	3.80857	2.02704	1.9907	1.7045	1.64118	1.95566	1.60301	2.11846	0.501331	1.02674	1.31416	1.14667	1.47419	2.62915	1.57216	2.7033	1.84289	2.55666	2.19149	2.14944	1.96206	2.64084	2.17937	1.40932	1.08748	1.15017	1.16497	1.12689	1.85092	1.20149
1003	ENSMUSG00000008845	Cd163	3.02371	3.18878	3.15153	4.31224	1.98268	2.02713	3.35119	5.98598	6.46254	1.43186	2.241	2.34657	1.00557	0.483806	0.443736	0.534324	1.1028	1.34697	0.849417	2.13735	2.63262	2.842	0.447946	1.16503	0.944589	1.85591	0.74185	0.816869	0.9079	1.24802	0.98283	0.423764	0.794454	0.921181	1.3455	0.817833	0.720527	0.31632
1004	ENSMUSG00000008855	Hdac5	22.7903	18.8446	38.289	38.9734	30.6136	35.3362	20.4728	32.366	34.9636	18.5199	26.6501	31.5818	24.2593	22.0625	24.916	30.3134	19.5237	23.6752	33.5189	37.1751	26.1392	36.9989	24.9775	27.6949	28.5823	40.558	30.7792	31.0973	34.3419	39.1045	36.4006	29.7513	36.7376	45.1217	39.6046	43.1373	33.2927	21.0163
1005	ENSMUSG00000008859	Rala	102.365	106.114	69.8506	71.5647	78.6473	82.1585	87.2049	73.6741	99.5874	104.953	89.0108	84.7699	82.6018	91.0979	85.6645	82.2405	91.7887	80.6009	82.2928	88.5928	81.6537	81.0805	82.4002	63.1006	63.2464	63.3332	55.8155	73.2654	63.617	61.3833	79.8772	86.3975	79.9171	67.2875	70.3643	73.9242	88.9791	94.046
1006	ENSMUSG00000008892	Vdac3	37.9625	31.1676	31.5527	50.738	35.869	43.6675	29.4253	53.4309	51.2457	33.0815	47.9582	41.9082	56.4592	40.8005	38.8419	40.5677	26.7212	48.7352	51.4807	36.8939	34.8302	43.6682	26.7491	41.0451	35.1253	51.4986	38.3159	40.8663	52.9479	43.1154	55.5341	37.1968	36.1808	43.9875	49.8418	47.4253	43.5708	28.2818
1007	ENSMUSG00000008932	Slc1a7	0.655425	1.71547	0.842363	1.18802	1.14146	0.92731	1.04079	0.70679	1.09071	1.15788	1.49009	1.70205	1.24551	0.439982	1.99389	1.01515	1.10423	0.896148	1.22294	1.13727	1.17453	1.69154	1.02538	1.41298	1.12563	0.794077	0.808863	1.31969	1.38364	0.56569	1.17861	1.44054	1.09506	1.36423	0.789936	0.955531	1.34826	1.06122
1008	ENSMUSG00000008958	Vps72	27.7495	24.3889	27.9661	32.466	28.3347	31.1609	22.7242	33.3262	40.6683	23.1514	30.4382	30.5757	41.1773	31.2099	28.5242	29.3103	21.4272	37.2715	41.3685	31.0224	31.6651	35.407	19.561	31.2294	26.6427	52.2236	34.9947	33.0074	37.6011	38.8925	46.5532	32.9701	35.5622	42.8259	47.0362	43.3526	40.9542	26.4776
1009	ENSMUSG00000008976	Gabpa	7.97189	1.43363	2.35257	3.99739	4.17998	5.55011	2.68182	16.4443	7.46191	1.98953	3.23221	4.19555	15.6198	9.63917	3.63873	2.90939	3.22765	16.7667	12.2682	3.13713	2.8388	4.23446	2.1191	6.95018	3.20213	11.6807	4.16684	4.00593	9.17227	3.77117	15.6425	5.00938	2.92179	4.7653	12.5095	8.99679	7.86721	3.38534
1010	ENSMUSG00000008999	Bmp7	2.46921	3.84217	4.08514	4.74183	4.55897	4.48833	3.86957	3.93432	3.20979	4.22037	4.82451	3.88108	2.8905	3.08312	4.62277	4.58751	4.07465	3.74415	4.09076	3.31547	3.36578	3.31665	4.03092	2.8883	4.90499	3.47366	2.97631	3.19324	3.65984	3.35733	2.36213	2.75462	6.25368	3.59206	5.0288	4.04853	2.88902	2.80783
1011	ENSMUSG00000009013	Dynll1	52.7169	40.6586	60.4099	93.6351	58.563	73.5765	46.1559	75.8708	98.2283	47.3037	93.5089	80.8033	103.536	59.7484	81.7288	72.0247	40.4338	99.5115	118.007	103.823	79.2466	120.975	51.8619	97.8826	69.1992	132.848	103.953	81.7375	156.857	110.604	149.302	81.0586	92.5312	117.099	130.956	136.059	140.826	54.4467
1012	ENSMUSG00000009030	Pdcl	6.58724	1.33791	2.06152	3.97499	2.52565	4.91068	2.74458	10.5125	6.95728	1.4233	2.67574	3.27978	10.3676	4.94316	2.07942	2.95491	2.7606	13.0772	10.0954	3.48366	3.08546	3.71493	2.68638	3.46205	2.5135	7.49931	2.87354	2.75909	6.23809	3.55155	9.72019	3.10878	3.53312	4.6903	9.81925	6.73729	5.72303	2.3409
1013	ENSMUSG00000009035	Tmem184b	14.0707	9.46516	16.9289	16.1596	13.7889	14.1578	6.21391	25.6177	23.4617	7.78979	14.1956	18.7583	24.599	14.2599	11.4728	17.2616	9.09606	21.0866	26.7708	12.6748	11.1616	14.2517	12.08	17.8069	15.4617	35.182	15.4629	16.3461	20.9364	19.3086	23.099	13.6366	12.8454	18.8368	24.4182	24.6615	21.0918	8.80478
1014	ENSMUSG00000009073	Nf2	61.2798	35.8173	30.4001	33.1738	30.2663	32.1078	57.9543	42.7725	33.3421	35.4324	33.2934	25.6844	38.8832	42.9234	26.5792	32.9168	47.5998	43.8351	42.1956	31.8118	28.7113	33.6531	53.6356	33.5767	37.8169	50.1644	32.7431	38.3001	41.1134	40.3749	40.811	30.9974	34.9517	37.3457	43.5864	36.3796	32.1631	45.8831
1015	ENSMUSG00000009075	Cabp7	1.04507	0.978265	2.08155	1.71178	1.17727	1.64863	0.943231	1.06772	1.25199	0.872282	1.261	2.028	1.72396	1.34221	1.60919	0.74372	0.939002	0.71532	1.428	0.849151	0.760967	1.20357	0.596932	1.45747	1.08053	1.16323	1.1123	1.20442	1.10776	1.33111	1.16423	1.11294	0.699654	1.40916	1.19175	1.50628	0.925033	0.471518
1016	ENSMUSG00000009076	Zmat5	21.5168	26.9597	38.9493	39.7461	35.9716	34.265	21.0843	25.3939	31.1166	25.4552	36.3246	35.6405	26.3971	24.5526	33.2938	33.0572	17.9641	23.0064	29.8429	29.1247	25.87	35.3719	16.1019	29.0149	34.7968	37.42	27.722	31.1608	35.6587	38.4512	32.6501	28.9035	31.9085	36.4647	34.9084	38.7543	32.0211	19.2255
1017	ENSMUSG00000009079	Ewsr1	120.853	72.7887	131.727	153.372	110.389	152.976	56.9588	198.453	204.363	91.4576	133.313	130.735	220.86	132.56	132.508	139.708	69.2902	213.703	227.491	122.09	108.039	166.515	92.1713	164.064	162.737	282.028	180.868	152.614	224.587	212.645	254.207	148.48	175.58	244.413	267.379	266.974	194.764	88.7127
1018	ENSMUSG00000009090	Ap1b1	54.0416	55.9774	54.8964	56.0951	58.2193	53.6818	57.7467	52.6844	52.4116	56.2771	53.9214	54.9861	43.0453	52.3278	52.6244	59.8368	98.1337	61.5618	70.1231	54.1921	55.0139	60.6581	50.2211	59.1849	57.843	68.9526	50.1707	74.0452	70.0404	65.7487	64.1103	82.7124	74.3303	81.9022	71.582	72.5615	72.9663	76.1723
1019	ENSMUSG00000009092	Derl3	3.28307	2.16875	3.98886	3.33254	5.58696	6.60846	2.51063	4.97009	6.13463	5.05548	8.21037	7.78734	7.83245	8.3075	5.72962	6.18478	2.24694	4.63522	3.85787	5.61463	5.49758	5.62838	7.40335	7.56218	8.06472	15.1804	14.8823	6.83517	14.544	10.6591	11.4533	4.08182	1.10088	2.00689	4.24846	2.36032	7.56883	2.2383
1020	ENSMUSG00000009097	Tbx1	18.0003	20.6093	26.8908	25.2378	32.4402	29.7698	19.6244	38.5584	51.1183	19.4005	23.6469	37.6398	12.6967	8.9487	9.41299	10.2345	7.41254	13.8286	12.849	21.9256	17.1167	23.4547	8.06877	14.4861	14.7569	30.2813	16.2471	13.7031	18.106	22.2173	17.345	9.20629	12.6532	13.2045	18.0691	19.2112	9.77234	6.13494
1021	ENSMUSG00000009112	Bcl2l13	24.0454	26.9595	20.0461	20.3871	23.4211	22.8116	25.3225	22.8901	19.8126	22.6451	24.5118	26.476	22.1235	23.8973	23.1804	22.8253	23.1134	27.7739	20.4356	23.6729	30.1397	20.8108	20.4534	19.0157	17.4969	20.9941	19.3237	22.3294	18.3924	19.2724	22.5139	23.5942	20.3372	21.4611	21.201	20.3867	23.1347	26.6189
1022	ENSMUSG00000009145	Dqx1	19.6126	22.6305	16.4605	15.7789	19.5265	15.9906	21.9018	18.0658	16.0321	19.9375	16.1795	17.014	16.3746	20.881	17.4571	16.9814	19.8812	18.0579	15.3727	15.676	21.4778	15.3207	14.7786	14.2874	13.766	13.7927	11.0816	16.1479	13.0968	13.8576	13.6556	18.6672	16.9915	13.7141	14.6514	13.0897	14.8615	22.172
1023	ENSMUSG00000009185	Ccl8	1.72508	1.03767	1.41799	2.0958	0.965552	1.04977	0.904085	0.790853	0.531708	0.589685	1.14626	1.06047	1.47507	1.94406	1.79635	1.7731	105.737	125.248	206.806	1.88231	0.84833	1.20645	0.86987	0.640258	0.934807	0.997044	1.22044	0.81917	1.12132	0.795673	1.68194	0.929292	134.259	67.3799	178.497	250.696	1.20523	0.535171
1024	ENSMUSG00000009207	Lnpk	24.9582	25.3819	20.0349	22.058	22.5257	21.5041	26.0293	20.9357	19.984	24.6221	25.3512	23.6504	23.2589	22.6865	23.9541	26.3202	25.645	24.6547	21.2238	23.9077	26.2103	26.2512	20.0921	25.86	20.5403	19.3894	23.0557	25.4593	24.6218	19.0789	23.231	28.4441	28.7589	26.4996	24.2326	24.7542	29.8717	32.0019
1025	ENSMUSG00000009210	Prr29	1.56532	0.874884	1.40026	1.31939	1.20164	1.91923	1.11385	0.698762	2.7307	0.325522	0.667943	1.4136	1.39191	1.13061	1.07752	1.65063	0.433347	0.292029	0.380797	0.688619	1.35058	0.90484	0.365337	0.50831	0.6103	0.880094	0.847624	0.911075	0.357046	0.592189	0.948508	0.80651	0.389458	0.492464	0.644288	0.622048	0.892331	1.22096
1026	ENSMUSG00000009281	Rarres2	40.4244	50.0257	83.7854	82.8492	71.6336	69.6757	42.4111	58.8182	93.3115	32.6515	54.1655	66.0977	30.0056	28.1722	38.7849	36.5565	19.45	28.0339	45.1899	47.1129	41.6854	60.9697	19.9045	35.6473	29.8438	51.0751	33.126	33.3566	32.9818	42.7337	31.5944	24.7675	34.4882	32.173	40.7753	47.7882	26.9743	14.8678
1027	ENSMUSG00000009291	Pttg1ip	35.5278	25.1435	28.3318	39.1383	27.1367	31.5538	21.0096	46.0766	53.0316	20.1647	31.7488	31.329	35.2724	27.407	22.469	23.3362	17.8009	43.9619	45.5213	26.1079	23.2269	30.4027	15.0533	22.3116	18.0466	39.3088	20.4702	19.0182	30.355	28.809	41.0268	23.4376	25.4464	25.4795	43.0503	37.3972	29.5026	15.6433
1028	ENSMUSG00000009292	Trpm2	50.0655	70.5249	76.3527	66.9149	79.9386	76.9711	67.5319	58.1937	86.7343	60.5018	80.0631	76.7091	47.0061	45.8764	56.4503	46.7693	37.5511	42.5038	43.4807	80.0243	72.6788	80.8131	42.2641	52.049	64.3377	78.2588	48.2653	57.5925	67.0854	65.0254	52.9954	46.9535	40.2964	39.8841	47.4616	43.2521	56.3905	46.7798
1029	ENSMUSG00000009293	Ube2g2	17.0128	5.7875	14.183	18.5235	12.0182	19.0365	7.06949	32.1119	28.6128	7.65516	11.5853	15.3336	30.1104	17.5814	13.5269	12.5748	6.62879	29.7682	30.0176	7.89555	9.18223	14.5622	7.9225	14.2051	12.7088	34.5565	15.5055	13.2013	25.111	19.2226	31.9963	10.8727	11.1972	16.0337	28.299	23.5869	18.3625	7.25161
1030	ENSMUSG00000009350	Mpo	2.83995	5.83563	6.80461	1.76152	2.34324	3.39592	4.74296	1.04622	13.1713	2.21069	2.45064	1.65477	0.829023	1.36932	1.75944	1.47425	5.58792	2.49126	3.81298	1.2788	1.99261	1.98575	0.622118	1.77814	1.11765	2.30465	0.907794	2.24766	0.944941	1.02072	1.24542	1.24828	11.2864	13.9084	2.48507	4.51879	1.01363	1.76234
1031	ENSMUSG00000009376	Met	4.96825	3.00538	3.09611	5.24773	3.26059	4.00138	1.63091	2.94917	4.26952	1.87775	4.37451	2.99141	3.85443	2.44926	3.07011	2.65846	1.66335	4.1036	4.06337	2.93996	3.46904	4.26419	2.50905	3.41987	2.62786	3.12339	2.40357	2.46494	3.24791	1.91931	4.61912	2.59878	2.93242	3.19732	3.64542	3.45696	4.86841	2.42454
1032	ENSMUSG00000009394	Syn2	2.3952	3.04905	1.64198	3.25047	2.72899	2.21013	2.51275	2.76649	3.10591	2.51059	2.52581	2.96839	1.70114	1.85723	1.30298	1.83734	1.32897	1.68202	1.71965	1.81576	1.36988	2.27072	0.908575	2.20383	1.47633	1.41047	1.87524	1.64542	1.66223	0.967881	1.51714	1.19609	1.99678	1.81254	2.52625	1.81134	1.66211	1.04675
1033	ENSMUSG00000009406	Elk1	11.2766	11.4089	7.78369	7.76989	8.15399	7.21906	7.85347	10.1159	9.64885	8.30028	9.35478	8.60712	8.56534	10.5118	8.76502	7.78997	7.8546	11.3796	8.15121	9.57277	8.18305	8.62879	5.39559	7.48987	3.94611	8.71263	6.17046	8.77587	8.01571	7.27824	9.25219	8.80696	7.79924	7.1986	8.7601	7.28498	8.1383	9.03594
1034	ENSMUSG00000009418	Nav1	114.385	147.112	123.756	121.174	135.712	107.467	153.108	96.7747	129.423	118.149	111.225	121.618	62.0844	86.1841	97.3849	84.4947	143.455	106.133	110.715	126.363	119.608	109.424	75.9561	71.1477	73.3648	79.1673	71.6822	92.799	62.4459	82.6794	74.1315	95.0103	128.512	96.9176	102.833	109.843	87.0327	94.7406
1035	ENSMUSG00000009470	Tnpo1	21.632	14.2485	16.486	20.5055	18.3562	21.7011	15.5604	38.343	27.9369	14.1342	19.2446	20.4137	39.0607	22.5524	20.6093	18.4312	14.8889	45.7441	42.7267	18.5732	20.9342	21.1632	13.5454	24.0541	16.8025	31.3704	18.8171	17.6063	30.8762	19.6195	39.7101	19.4957	18.0223	23.8075	34.6197	30.6327	31.8006	18.2588
1036	ENSMUSG00000009487	Otog	1.02748	1.01402	0.735317	1.16633	0.961972	1.30671	0.895189	0.917149	0.740579	1.61037	1.18723	0.924918	0.39752	1.37105	1.05663	0.843611	0.69952	0.730062	0.963375	1.13007	0.783482	0.857873	1.19089	1.014	0.941413	0.708461	0.804618	1.2288	0.757994	1.1177	0.639032	1.16345	1.5747	1.49049	1.55985	0.601427	0.920663	1.09406
1037	ENSMUSG00000009535	Rnmt	14.5343	9.09765	8.99317	12.1331	9.7889	12.9542	9.09331	22.5375	17.2011	11.4315	13.6515	12.7926	19.3912	15.9465	10.3594	12.2089	11.4801	21.3688	19.6633	11.8836	12.2891	14.4729	9.98473	12.0453	11.5268	17.7318	12.5643	12.7504	13.8061	13.0173	20.0021	12.5351	12.2086	14.0732	21.0853	16.4637	16.707	11.9177
1038	ENSMUSG00000009549	Srp14	28.5211	16.0889	27.7888	39.0951	24.1592	36.1685	12.8317	45.1884	54.3612	16.5009	31.8228	28.961	39.2406	26.3769	28.7242	29.2153	16.7009	38.2263	43.7565	24.3162	27.4582	41.8666	18.5516	31.6027	25.7632	49.2979	32.6093	30.1779	45.9175	38.2452	46.9676	26.6515	25.5526	42.9388	47.9525	50.2564	37.5846	18.5181
1039	ENSMUSG00000009555	Cdk9	79.9567	77.7945	95.0953	115.548	93.4822	106.346	62.4027	95.4201	104.944	74.2494	105.687	100.68	106.318	84.6691	93.7776	104.482	70.06	101.17	115.173	108.187	98.7666	121.995	83.5567	102.552	105.772	138.038	108.594	112.33	122.433	136.27	130.543	108.562	120.308	138.343	138.385	143.922	120.674	83.1908
1040	ENSMUSG00000009563	Tor2a	13.6949	11.7263	27.2744	26.9479	21.7982	23.0438	12.074	18.2223	24.8968	12.321	22.8949	23.8466	20.1781	16.6638	21.9361	21.4229	10.6983	20.9788	28.5609	18.0158	18.1022	23.4246	11.0401	22.7631	24.2764	33.1865	22.7142	23.7792	32.4224	27.9033	24.5308	17.8201	22.1123	29.1034	32.1651	31.1404	24.5395	9.8578
1041	ENSMUSG00000009566	Fpgs	7.29177	6.58636	9.23653	13.8576	9.09849	10.0408	5.88535	10.6988	10.2571	6.45048	11.1748	11.4815	11.1875	7.39832	9.09867	9.12447	5.28838	13.3425	13.2733	10.0142	8.10759	11.0583	4.70376	10.4289	9.90363	15.5324	9.04048	10.5266	11.44	12.216	12.694	8.88598	10.1668	14.3618	17.1908	16.8632	9.76476	5.84182
1042	ENSMUSG00000009569	Mrtfb	20.1912	28.7366	22.4359	24.3533	27.1768	20.5412	24.6944	25.9298	21.2514	19.8995	18.5603	22.0748	23.2747	23.563	21.469	20.8774	24.6145	28.942	21.9779	22.3879	24.792	23.5113	15.1223	18.4768	18.1575	19.8172	17.9124	21.0653	19.3164	20.456	24.7571	22.7866	19.3684	23.8042	29.7508	24.5463	21.3702	24.0374
1043	ENSMUSG00000009575	Cbx5	38.0222	50.0771	33.8132	34.9073	42.5056	45.9765	42.0842	31.9393	31.9762	60.1821	49.6833	41.5113	30.7906	46.3679	48.0467	45.5968	55.1191	51.3608	40.9251	52.7692	46.6692	46.8369	73.1403	59.3615	77.8147	49.0063	57.0899	72.7704	61.9684	63.3071	44.495	58.8723	60.1549	45.0865	44.6407	35.5257	54.1792	59.6949
1044	ENSMUSG00000009585	Apobec3	379.464	350.715	356.846	376.791	385.921	405.71	306.391	456.819	426.031	356.05	387.43	388.738	470.342	401.441	354.316	387.273	362.695	504.509	485.537	400.457	437.622	455.881	291.973	395.024	349.633	543.084	379.414	430.211	455.214	452.399	527.263	485.474	442.245	498.508	517.629	521.368	450.894	407.97
1045	ENSMUSG00000009614	Sardh	4.72289	5.6312	6.7409	6.71333	5.14829	7.90135	4.62503	5.43675	7.90563	3.19052	5.56894	6.92201	4.59987	4.80891	4.08912	5.08847	2.72033	3.84915	5.80627	5.58541	3.26993	3.77134	2.93277	4.5013	3.51622	6.01713	3.19538	2.74156	3.32022	6.27251	3.62322	3.16451	3.53697	2.70842	5.37163	4.41863	3.08991	2.86762
1046	ENSMUSG00000009621	Vav2	29.5979	26.5364	33.8668	34.3599	27.9711	38.3751	25.0019	47.7577	45.5013	24.2659	34.8293	31.8287	47.9512	29.6419	29.8692	26.1689	21.1234	42.7543	43.7081	45.691	37.7363	41.5578	32.7957	39.0767	40.7955	53.999	54.2237	36.1363	47.1627	40.8712	56.1368	34.3793	30.2357	38.0951	46.5321	42.2966	44.572	28.5315
1047	ENSMUSG00000009630	Ppp2cb	13.0236	3.58005	5.8475	9.39514	6.72189	10.1329	3.41874	27.8834	21.8278	2.77818	5.52828	6.09274	25.6887	14.0164	4.4778	4.89369	4.11986	24.8947	22.0347	4.993	4.40631	8.16994	4.86898	9.0473	5.9536	22.358	7.38219	6.57723	15.9665	10.7759	21.8854	7.1003	6.78137	8.93237	21.4091	16.2553	10.9399	4.65916
1048	ENSMUSG00000009633	G0s2	1.46598	1.3671	2.84629	3.93339	2.44703	2.72967	0.867774	3.47216	3.97434	0.825385	1.83979	2.7094	3.10162	1.77207	1.36475	1.36431	0.437207	2.6132	2.58808	2.2641	0.854673	1.67702	1.18006	2.50749	0.900393	3.13648	2.45217	1.24156	2.0248	2.24126	2.7895	1.37877	2.32143	3.1566	3.91083	4.20303	2.80524	0.816492
1049	ENSMUSG00000009640	Dmap1	26.731	28.2333	35.5704	38.4456	34.7042	36.036	26.5394	28.8731	29.2061	26.9279	31.9501	32.6603	27.4765	26.613	31.2997	34.9928	24.8505	26.5483	31.0023	31.5438	25.8341	34.8124	25.9148	29.5202	36.4236	35.3603	27.4746	32.3743	35.2285	38.784	31.6208	31.2377	34.3471	38.5728	36.2818	41.0405	27.6866	25.6165
1050	ENSMUSG00000009647	Mcu	6.0771	7.69213	8.49588	14.8001	8.38974	9.50218	5.57203	9.49668	9.77062	9.13653	11.0415	8.30955	11.4932	8.26077	10.6179	9.97143	9.8019	13.8717	13.0626	10.1618	10.5012	12.1939	6.49079	10.5817	8.13812	11.8231	9.33023	10.0422	10.569	10.9444	11.9823	10.4797	11.9039	13.8569	14.7862	13.4631	12.4389	9.08335
1051	ENSMUSG00000009681	Bcr	30.5673	35.4263	48.8121	43.9121	44.8923	43.0818	39.3289	29.8454	51.957	32.5708	39.1209	39.2261	29.0875	28.6611	33.7628	32.216	27.3529	34.4459	35.6423	39.2293	31.7591	39.6307	24.7077	26.3685	31.1575	33.0975	31.8682	35.2428	35.2226	38.6727	30.3574	33.6322	34.5064	36.3799	37.2948	32.7713	31.5686	22.4214
1052	ENSMUSG00000009687	Fxyd5	201.212	211.033	255.272	257.794	257.659	238.038	197.352	167.071	211.409	203.307	235.902	216.575	195.181	196.242	283.695	236.349	217.728	212.992	266.445	194.156	173.334	205.456	120.15	171.186	172.805	205.2	151.697	208.922	187.645	245.066	187.68	216.862	274.758	276.058	265.311	281.032	213.143	159.025
1053	ENSMUSG00000009731	Kcnd1	4.73985	7.38524	5.87236	7.35733	6.85958	6.07745	7.3585	6.4955	6.18936	6.20354	5.91271	5.4567	5.05778	4.58748	5.63775	5.56978	5.39259	3.97434	6.33034	6.61242	4.78441	6.02524	5.58381	5.18604	6.52571	5.67856	4.95645	6.086	4.44153	5.63712	4.70497	5.00642	5.50903	6.89634	6.19094	6.49489	5.84683	3.95412
1054	ENSMUSG00000009733	Tfcp2	43.8072	46.1469	30.2292	35.394	43.99	36.8729	49.7715	35.7441	30.5164	49.3538	40.3017	44.8794	31.6733	46.8864	39.4539	35.9313	53.5761	40.6053	31.4497	48.231	44.576	38.3772	45.26	33.311	39.2816	26.3282	31.3987	42.4924	30.2657	34.7436	29.6958	44.1902	44.6937	35.3599	32.4271	29.9273	33.538	54.4937
1055	ENSMUSG00000009734	Pou6f2	2.06002	2.86758	2.89951	3.13863	2.70942	2.3543	2.75026	1.73264	1.23398	2.77312	1.92488	2.51481	1.77715	2.2829	2.59178	3.09809	3.4587	2.82405	2.14278	2.4436	3.09892	1.48772	2.08153	1.63481	2.46322	1.38034	2.06795	2.07599	1.76665	1.41268	1.62387	2.52853	2.7287	2.46391	2.19807	1.40154	1.77092	2.44036
1056	ENSMUSG00000009739	Pou6f1	28.4636	32.4975	31.2238	31.5269	28.8579	32.8078	28.7157	27.9134	26.3665	33.2226	30.0026	28.2906	32.1289	34.8464	33.7053	32.4587	31.6274	41.1272	40.9732	39.9948	36.767	42.1739	30.5279	26.9842	37.411	41.0169	36.5996	31.0568	37.721	43.0634	39.3229	40.1168	52.6972	48.2038	51.838	40.8587	38.8603	32.2542
1057	ENSMUSG00000009741	Ubp1	89.9736	100.969	49.2681	45.6093	65.1834	60.6126	89.6639	71.692	66.2522	111.577	68.0368	62.6266	76.0638	102.492	77.5683	63.622	128.413	105.626	80.9125	88.99	77.973	65.9411	63.2072	75.3104	52.0736	69.1945	57.2203	94.0264	61.7968	69.5484	78.5823	117.515	115.875	77.9002	81.4516	73.1619	100.341	154.871
1058	ENSMUSG00000009772	Nuak2	25.3794	26.1938	21.0934	26.1973	24.9726	28.3142	20.2059	30.8395	29.9416	22.2893	26.817	26.8375	34.8511	28.5333	26.1212	24.5936	23.2345	35.3528	33.6526	29.9371	35.272	36.3015	17.7126	26.6771	20.2808	36.0954	29.479	26.1469	31.5994	31.6569	42.1686	31.7574	29.5273	35.2396	42.1312	41.6249	35.0246	25.0314
1059	ENSMUSG00000009828	Cilk1	7.56025	10.4756	8.46423	14.3088	14.4099	8.57252	6.34344	7.48868	10.7197	8.81573	9.91466	8.96936	7.37141	7.93074	10.309	10.0276	9.12362	8.55989	5.80262	10.36	9.63009	9.3376	5.53025	7.65769	6.45272	7.15996	7.86048	6.66759	7.11341	6.2507	6.09774	7.79919	7.13834	7.42024	9.30076	7.16356	6.92825	7.42655
1060	ENSMUSG00000009863	Sdhb	38.8635	30.1837	58.0457	68.6657	52.5636	62.3845	27.7144	59.7237	63.3274	37.769	56.5248	62.1541	53.5624	44.1238	53.4187	49.4263	24.6133	51.8927	60.7979	46.4364	39.7179	54.9758	35.6444	50.2429	63.6265	77.3201	56.3205	52.4359	76.2523	71.7352	64.9373	40.266	47.5218	58.2494	57.4918	68.9761	49.5801	23.0134
1061	ENSMUSG00000009876	Cox4i2	7.56091	8.32499	9.29941	9.66195	8.51117	8.70214	6.8426	6.93079	9.02041	5.85769	6.3456	8.37805	6.53919	7.16295	8.2388	8.29633	19.567	13.2193	15.9139	11.0135	10.0723	11.2808	6.14321	5.92223	8.00789	8.43091	7.47489	6.12288	5.94084	8.27185	6.03907	5.23789	20.2741	17.1219	19.9226	27.3318	4.54698	4.58146
1062	ENSMUSG00000009894	Snap47	5.56099	6.61956	8.01905	7.15265	6.09664	6.68212	6.14729	6.27339	8.29765	5.068	8.04644	7.44408	5.93111	5.45496	5.87517	6.15835	4.34491	5.91161	7.74396	6.93164	5.47593	6.65847	6.10684	5.45896	5.37684	8.80449	6.43189	5.67314	7.17156	6.2811	8.55042	6.863	8.20256	7.83026	8.36517	8.8082	5.44464	4.73258
1063	ENSMUSG00000009905	Kdsr	16.5543	17.4201	14.4865	16.2792	16.4631	17.8443	18.0654	17.4411	17.5148	17.8112	16.9387	17.3539	19.7934	17.6911	15.8613	14.502	17.6514	23.8332	19.7873	17.4766	20.4614	18.0207	13.968	13.8791	12.1408	14.7169	11.4148	15.2311	13.5442	16.3383	15.4046	15.1152	16.3977	17.3618	19.1945	18.2411	16.4939	15.8474
1064	ENSMUSG00000009907	Vps4b	88.4318	70.5566	32.4574	36.6361	42.5802	47.263	68.5637	72.9306	68.1657	82.7182	53.088	50.8222	66.2263	82.8896	49.0085	47.2597	98.1066	82.852	73.3251	58.6635	54.0543	48.8439	71.7946	48.4528	45.8748	53.228	36.9542	57.7627	50.2001	45.2537	67.5467	76.8809	69.0335	46.0553	50.1936	44.6224	60.1885	100.498
1065	ENSMUSG00000009927	Rps25	315.664	383.312	579.235	679.322	540.739	651.958	267.32	444.907	570.948	404.547	659.704	649.185	548.573	460.754	653.381	627.386	310.045	519.411	714.443	501.129	507.043	674.294	282.103	569.092	466.315	734.549	568.338	632.82	880.497	798.599	726.822	565.211	604.085	794.096	801.734	885.178	687.814	325.176
1066	ENSMUSG00000009995	Tafazzin	51.2842	47.384	51.095	64.1071	47.7895	58.1316	39.2885	66.9614	65.8086	44.0518	54.2669	54.3079	66.4992	52.7167	54.3881	53.121	44.2967	78.7646	79.5926	56.4231	52.8507	70.0042	39.4362	54.7273	40.9224	75.2798	50.0074	52.9457	66.9209	62.8339	75.4419	64.5827	60.6833	74.0565	86.7725	81.8193	67.4747	48.9775
1067	ENSMUSG00000010021	Kif19a	2.89327	2.83804	3.6893	4.17357	3.85609	2.99019	2.70806	3.8438	3.62765	2.58448	3.18662	3.69983	2.40317	3.3769	3.38911	2.62966	2.17811	1.84534	3.26142	4.3155	3.45894	4.55049	3.58265	2.98702	3.73394	5.15866	4.22804	2.78326	3.45222	3.37023	2.91355	2.91434	3.65189	3.75333	3.94169	4.3385	2.51127	1.98143
1068	ENSMUSG00000010025	Aldh3a2	8.9214	4.70314	6.16036	7.56686	5.35375	8.1392	4.92953	13.8348	14.8473	3.92622	6.57568	6.58053	13.4345	8.94185	6.29652	6.84814	4.9162	14.2461	14.932	4.59614	5.61588	7.14151	4.04588	6.55556	5.48109	15.3201	6.15339	5.18346	11.5464	8.90514	15.2829	8.89671	5.98711	7.56393	16.3435	12.7504	10.3411	4.93038
1069	ENSMUSG00000010044	Zmynd10	1.72617	1.44206	1.95586	1.83251	2.40307	1.95883	1.84189	1.4476	1.54706	2.00933	2.49063	1.32616	1.21216	1.62776	2.8165	1.16191	1.22201	1.63224	2.15035	3.45546	2.09609	2.48235	2.09105	1.93428	1.40804	2.77651	2.67018	1.97163	2.28478	3.3054	2.07504	1.2635	2.51544	2.69041	1.74871	1.73012	3.22226	2.28377
1070	ENSMUSG00000010045	Tmem115	10.5579	10.555	16.4785	17.584	14.358	15.6104	6.90604	15.7761	18.7657	10.2081	14.6979	15.8773	15.7583	12.061	12.9199	12.2066	7.9486	19.7939	19.9288	12.2412	10.351	16.168	6.4347	13.6277	11.6094	21.0617	12.5491	11.4783	17.7962	17.5314	19.5457	11.2519	12.4946	16.7932	20.7485	19.8959	14.3865	7.86126
1071	ENSMUSG00000010047	Hyal2	15.2476	17.0248	25.5613	27.2759	27.1074	28.0164	15.086	36.6563	45.7153	13.9979	25.5754	27.7084	21.2845	13.8762	12.6905	12.3791	6.98693	16.4391	19.8501	18.4153	14.6004	26.9096	7.91124	18.0842	15.3725	37.2552	16.7709	17.222	21.7775	25.1132	23.3762	10.1832	11.8514	14.5965	23.4493	22.3746	15.1325	7.76546
1072	ENSMUSG00000010048	Ifrd2	13.8299	6.76375	11.8315	14.9205	9.4052	14.1011	6.99895	24.1321	19.9153	7.84635	12.7844	12.866	24.914	15.5309	13.4786	13.9352	6.66794	28.5979	29.2187	7.34518	8.76299	14.6813	5.14415	14.3882	15.4794	28.8085	12.1513	10.5376	22.864	15.7205	23.9018	11.1023	10.4966	13.9319	29.3105	17.9819	19.3978	5.66202
1073	ENSMUSG00000010051	Hyal1	22.2056	34.9694	34.4278	26.6349	34.9034	27.9482	36.3284	26.7071	28.8197	35.5238	32.4974	38.0265	18.0235	24.3267	27.8518	24.8714	26.5802	22.6425	19.936	26.6805	34.0714	27.4294	18.5356	19.7011	19.1487	22.781	20.3867	24.0315	20.4444	21.5222	20.3469	24.9649	29.2827	23.0096	24.1558	22.3501	22.8413	27.4529
1074	ENSMUSG00000010054	Tusc2	13.1913	7.93267	10.5942	14.7041	11.4236	13.5985	7.68508	18.8268	18.6784	7.26992	11.9245	12.1841	18.443	14.4837	11.9206	10.3099	6.39356	17.2427	16.8282	9.20381	8.74439	13.3157	8.42085	11.3944	11.5117	17.2569	11.4786	10.9667	15.8054	12.6188	18.3469	10.5959	10.6452	13.0251	18.3999	17.0275	14.4825	6.79034
1075	ENSMUSG00000010057	Nprl2	12.0096	14.3492	18.5983	22.6816	19.9492	18.8828	12.7688	18.8463	18.8549	17.6181	21.3958	20.5919	19.1433	13.7629	21.4228	19.7938	14.5394	21.1672	23.0415	20.0123	20.7828	22.5678	14.2364	18.7011	19.0073	24.7368	22.895	20.9609	23.527	23.2997	21.9712	21.4922	26.7533	24.74	25.8382	24.8875	24.2308	15.0174
1076	ENSMUSG00000010066	Cacna2d2	0.897915	1.1509	1.06544	1.70725	0.767519	1.01796	1.07235	0.650053	1.01331	0.97396	0.758616	1.14112	0.352006	0.781294	1.50664	1.32274	0.856012	1.62227	0.989454	0.981521	0.823582	0.897374	0.74265	1.1182	1.13462	0.821438	1.36315	0.926005	1.11857	1.17933	2.19717	1.28757	0.968835	1.22314	0.973599	1.09776	0.984037	1.2779
1077	ENSMUSG00000010067	Rassf1	27.5213	29.7111	36.2448	38.86	34.9474	36.1815	28.242	33.1145	37.1995	29.425	34.0753	33.6537	30.3842	27.4632	32.1502	31.5306	36.3746	39.8931	42.6453	41.1555	40.6235	44.5163	32.1126	30.8955	36.5976	38.5897	34.0703	40.344	40.8613	41.5128	38.9031	37.983	47.0905	49.8169	53.3795	45.2567	44.1202	36.3289
1078	ENSMUSG00000010095	Slc3a2	75.6406	73.9139	76.1864	90.3348	82.2421	85.1181	64.6697	82.8856	98.0329	60.2894	70.8521	77.2953	82.3223	72.0244	67.1765	65.9512	57.5601	79.5947	90.8253	80.848	72.0229	86.1912	57.363	70.7496	78.2442	101.963	70.3648	73.2689	73.5638	77.9059	84.6636	71.0965	71.3367	85.7973	98.1082	100.011	79.7298	54.2722
1079	ENSMUSG00000010097	Nxf1	68.3132	86.0644	103.743	142.692	107.084	118.12	59.8967	79.1158	109.643	71.7569	111.883	100.802	101.452	75.7044	116.656	109.039	72.942	85.781	123.635	114.375	101.544	134.115	83.3588	110.676	106.687	118.625	103.762	110.701	123.55	138.516	114.437	117.54	134.165	167.264	138.769	171.635	129.615	77.4097
1080	ENSMUSG00000010110	Stx5a	51.9377	55.1437	58.3385	72.9414	58.3101	66.8862	50.2871	63.216	77.8939	53.7061	73.9419	75.7507	64.6183	67.2836	67.8799	61.8371	47.438	80.008	82.6002	74.5248	66.3291	79.2906	47.1427	66.3885	55.786	88.7641	66.9863	74.8553	82.2559	84.96	85.5818	65.3575	74.734	80.5808	90.3914	83.1927	79.9897	50.2376
1081	ENSMUSG00000010142	Tnfrsf13b	39.1038	27.9946	31.9889	38.6395	32.2529	37.8446	20.2498	53.6756	35.3943	29.5596	37.0202	35.8836	72.237	55.5403	41.1683	38.3668	33.6781	62.7029	60.0841	45.9253	39.419	50.6537	26.9801	42.564	42.6651	71.477	43.89	47.4101	58.9604	57.007	90.5624	58.2293	54.8784	70.7196	78.997	74.496	60.8301	54.538
1082	ENSMUSG00000010175	Prox1	23.6226	25.6127	18.5479	15.3394	22.3843	18.1079	29.0779	27.2304	31.7142	23.0449	24.5396	31.3224	11.1763	12.2435	12.576	10.872	9.26608	14.4645	10.8145	26.727	22.647	20.8823	14.4451	14.4382	12.1928	15.9214	14.547	15.2125	14.7698	13.5667	13.4526	8.79989	12.2825	9.43332	12.1311	11.5594	12.456	11.3315
1083	ENSMUSG00000010205	Raver1	42.5905	28.1397	47.5046	50.2301	35.6643	43.121	29.0988	58.7867	49.8574	36.5775	52.5264	47.1275	68.8934	47.5536	49.6739	45.841	30.2864	69.1507	68.1609	44.4719	41.7487	51.9361	28.5639	60.154	47.8381	90.7059	58.5214	48.6335	70.7981	67.4112	80.3921	48.8191	52.0504	64.1875	80.8574	67.7798	60.2716	30.7463
1084	ENSMUSG00000010277	Bltp2	53.9066	35.8234	41.3644	54.924	57.4922	55.5354	47.296	86.3495	67.0239	36.7286	54.0859	48.6706	91.6784	55.6315	44.1574	50.0222	43.6533	113.935	102.723	68.5084	67.0185	72.6991	40.5787	55.8608	51.6884	120.44	71.3382	62.5602	84.7119	94.8458	74.7777	53.6119	62.0866	65.5921	134.079	88.5854	63.0874	46.1342
1085	ENSMUSG00000010290	AI597479	3.86625	2.74792	2.15691	3.4468	2.50901	4.40297	1.9052	7.06204	5.49654	1.93499	3.44849	3.6343	7.20987	4.78726	2.97243	3.56213	2.84454	8.90185	7.19731	4.09214	3.22278	3.54481	1.68627	5.15468	2.4649	7.4492	3.2294	3.74709	6.0676	3.83307	9.05352	4.11222	3.52211	4.13813	7.24369	5.43897	4.87959	2.89192
1086	ENSMUSG00000010307	Tmem86a	19.7098	10.7758	22.0367	28.9332	28.9929	28.9843	12.5477	52.0827	65.8157	11.7532	26.9909	39.589	32.6456	21.4077	17.73	19.0131	9.60254	26.8288	34.2089	17.6165	17.8073	28.7616	6.99749	20.7231	15.8784	49.7932	20.5334	20.0506	31.4065	28.3136	42.2304	13.5553	18.6851	24.4845	41.0667	42.5242	21.9482	8.89111
1087	ENSMUSG00000010342	Tex14	1.47811	1.6099	0.834199	0.546622	0.934911	1.09796	2.23986	1.85049	0.787114	1.72683	0.650804	1.24612	0.421187	1.30931	0.813014	1.01002	1.53801	0.482462	0.659886	1.06343	0.735186	0.584721	1.545	0.715501	0.647992	0.625601	0.929367	1.37436	1.05621	0.633823	0.557318	0.387237	0.515177	0.37133	0.566405	0.192987	0.735465	0.747039
1088	ENSMUSG00000010358	Ifi35	92.3077	87.3946	115.845	128.868	124.198	97.3597	89.771	88.9148	100.571	82.6455	122.741	113.157	100.376	96.1882	110.236	163.211	89.9385	96.4296	114.552	100.053	83.1065	105.181	52.9423	90.157	87.8717	134.491	79.6641	96.8481	108.792	117.032	84.2512	90.3099	105.487	135.939	105.571	122.058	105.919	63.0532
1089	ENSMUSG00000010362	Rdm1	22.5794	30.1252	42.8394	51.7749	38.5685	40.7298	23.646	26.3558	34.7283	28.4656	45.4192	43.0847	29.3719	32.5063	40.5445	44.4909	23.2856	24.1997	35.4343	43.7105	36.0751	47.024	33.1274	35.8716	48.2059	43.1049	40.4059	41.5864	43.495	57.6279	40.3987	44.247	44.4819	48.3541	45.1828	46.5643	43.4379	24.4561
1090	ENSMUSG00000010376	Nedd8	87.0075	112.751	113.622	153.14	137.727	148.302	93.8734	101.959	123.761	110.965	161.416	146.92	107.625	104.954	137.975	131.65	80.8253	93.9685	118.374	117.491	109.594	136.203	81.5622	107.41	96.2632	123.901	110.389	125.797	131.206	152.854	111.482	103.837	101.64	128.487	110.14	131.861	119.61	71.4751
1091	ENSMUSG00000010392	Gosr1	11.4319	4.24362	6.76856	9.10255	6.98692	8.91191	5.10553	19.7187	13.5076	3.56848	7.39806	7.58728	20.5303	11.0155	6.69985	6.46512	6.87909	19.907	19.8887	4.61769	5.26553	7.49072	4.3424	8.44654	6.16684	17.6222	7.94826	6.67825	13.5254	8.77849	17.5059	7.79853	6.21282	11.5936	20.2731	16.8898	11.8564	5.58211
1092	ENSMUSG00000010406	Mrpl52	99.0627	114.726	126.391	146.799	142.83	137.767	104.661	94.9626	106.27	117.114	139.469	133.391	92.1836	101.941	133.487	131.405	101.326	100.376	113.557	121.134	100.281	114.19	98.2772	106.298	143.896	115.79	106.168	122.459	126.624	150.651	99.2019	100.507	114.04	115.649	109.326	120.061	102.088	80.2111
1093	ENSMUSG00000010453	Kansl3	22.3606	31.0275	44.7842	40.8009	30.9865	46.7574	25.8937	30.4029	33.0875	22.8403	34.7785	32.7039	30.9336	25.7606	33.7757	39.827	20.9451	40.3347	43.5989	34.2959	39.2178	42.258	25.6879	36.2663	28.8951	41.5863	38.6213	36.1436	49.8028	36.0057	43.9165	28.3687	37.234	43.5109	48.3279	42.937	39.9891	22.6855
1094	ENSMUSG00000010461	Eya4	61.0574	47.3306	28.2798	28.4937	41.8687	36.3505	71.3625	41.2086	29.4456	61.8594	37.1163	37.8829	36.4922	80.2584	36.032	42.4798	71.4042	44.0842	26.8615	46.7487	49.4707	28.244	76.8299	27.5861	37.1873	19.396	35.4324	34.1543	23.1611	21.9997	22.8787	41.1375	38.0568	21.5796	18.8102	17.7407	34.6915	70.8169
1095	ENSMUSG00000010476	Ebf3	4.45317	2.37064	4.9778	2.65533	2.81624	4.14987	2.991	7.29031	7.74542	1.5226	2.57187	4.35746	3.9971	3.07776	2.56763	1.75943	2.0116	4.31894	4.75728	2.65808	2.46574	4.80744	1.13548	2.97939	1.85453	5.69912	3.08266	3.35215	3.72611	4.33103	4.18348	2.96572	2.23469	3.5436	5.37964	4.31653	3.48143	2.05804
1096	ENSMUSG00000010517	Faf1	16.9124	12.4901	18.9499	23.2191	16.5228	22.3674	11.9658	19.5219	22.306	14.6698	28.2432	20.5278	24.8417	18.7028	18.8455	19.3006	14.2822	23.1415	26.5354	20.6378	16.0009	22.8194	14.2282	20.2089	20.4368	31.1953	19.6627	20.657	26.6454	28.3265	28.1972	18.8178	16.6919	24.3033	28.5927	27.9781	21.3289	13.1687
1097	ENSMUSG00000010538	Tsacc	3.46046	4.96012	5.9511	5.93944	5.41972	5.47283	4.10889	3.25878	4.23304	4.588	5.05273	5.68833	4.41716	4.39295	6.78754	4.8923	3.60737	4.97661	4.99244	5.27348	5.70435	5.41196	3.72485	5.3902	5.5581	4.8373	5.01139	6.38547	5.72215	5.97097	4.74586	4.49884	5.92329	5.70493	5.42247	6.6656	4.51993	4.3775
1098	ENSMUSG00000010554	Mettl16	34.0605	29.8075	32.7581	33.0488	28.6112	29.4989	27.9791	56.4243	58.4819	32.9599	35.2589	32.0571	67.3621	40.1723	40.7606	30.3332	28.1115	58.4397	60.0597	33.1925	29.1749	34.6784	28.201	29.4699	32.9565	79.5025	31.2139	34.073	53.5991	40.499	64.4651	33.4614	37.121	40.1615	62.7493	39.035	43.0122	36.9805
1099	ENSMUSG00000010607	Pigyl	8.44711	8.86808	13.774	15.6888	14.8736	12.5798	6.24708	10.7133	15.3016	7.75686	11.3989	11.7733	11.7573	7.97325	9.74187	10.3234	6.36876	9.75935	11.2417	9.69005	8.0157	10.9107	5.4882	9.60232	11.9398	13.5285	9.00122	11.3324	12.6229	12.6921	13.5588	9.77101	7.7717	12.9545	12.6476	15.8234	9.36677	4.7975
1100	ENSMUSG00000010608	Rbm25	6080.38	5031.96	3476.86	2791.32	4257.17	3661.57	6654.92	4831.18	2896.23	4640.62	2759.66	3082.01	2784.69	4839.99	3405.07	3354.63	4590.79	3271.06	2279.62	3134.73	3009.1	2116.13	5528.5	2370.06	3300.3	1858.65	2163.88	3011.28	2048.66	2071.63	2356.14	3608.34	3569.48	2138.28	1675.04	1639.58	2454.57	5747.19
1101	ENSMUSG00000010609	Psen2	266.278	317.517	258.921	232.682	308.391	256.816	343.785	251.133	233.352	266.661	239.587	255.696	143.765	198.307	193.44	188.177	212.196	133.17	156.22	268.951	195.378	226.381	241.343	182.156	226.788	180.458	165.691	205.226	160.389	212.999	162.268	201.297	215.529	177.701	145.537	165.058	174.663	219.73
1102	ENSMUSG00000010660	Plcd1	7.86006	3.31291	8.47139	7.73929	9.22324	9.67772	5.35641	14.4349	18.1325	3.52975	6.5977	8.98294	10.8534	5.77354	3.88279	3.44478	2.27249	7.49401	6.63438	3.73931	4.43659	5.75925	2.41592	4.40053	3.58106	12.7478	5.28313	4.82039	8.44145	7.08793	11.6284	2.97578	3.70866	4.70621	7.1389	5.19716	4.77114	2.52611
1103	ENSMUSG00000010663	Fads1	11.5769	8.92644	13.5223	16.237	9.08156	13.9357	7.52098	20.5023	26.4316	5.24169	9.9887	10.7931	12.6919	9.2517	8.64277	7.64082	5.10791	14.8154	14.9601	11.4526	10.6337	15.6969	6.01259	11.4741	7.77108	19.5214	9.09813	7.58255	11.6619	9.67266	13.6874	7.38956	8.48414	10.849	16.4648	13.8179	9.54039	5.21393
1104	ENSMUSG00000010721	Lmbr1	3.77813	4.78788	2.90884	4.51313	3.6487	4.66687	4.49413	4.7514	6.25361	4.16442	4.28116	5.14068	3.73438	4.13031	3.79257	3.0284	4.59347	4.63604	4.6559	4.29393	4.96669	4.05033	3.30059	4.02528	2.31807	3.47262	3.37979	3.13733	3.06394	3.437	4.01837	3.67286	4.57849	4.36504	4.48314	4.43867	3.74253	3.11031
1105	ENSMUSG00000010751	Tnfrsf22	8.21578	8.918	10.0964	10.6653	9.82819	12.1203	6.85595	10.7489	11.8469	7.63751	11.0786	9.00153	8.24069	8.78027	11.3503	10.614	6.63239	10.4729	9.71397	10.1692	9.6324	12.3021	5.70678	10.5652	7.03456	13.5913	8.65443	8.67058	10.2623	11.1982	10.5496	8.82873	8.44207	12.5265	10.5721	10.4833	11.1412	7.84719
1106	ENSMUSG00000010755	Cars1	48.9502	56.8063	61.4433	57.8046	60.9061	60.3061	50.3569	41.3231	46.6029	57.6315	63.2296	55.4655	41.8582	55.1338	61.4852	60.9874	53.2443	59.3448	49.6874	71.0036	52.9887	62.5181	51.7789	60.9028	73.1573	56.4385	62.9792	67.6763	71.7725	70.5121	55.293	60.1231	66.345	61.3159	53.2615	49.8227	64.4324	64.6768
1107	ENSMUSG00000010830	Kdelr3	1.25401	1.33709	2.0129	3.59354	2.53438	2.47381	1.44683	1.98083	3.42896	1.54782	2.58064	2.82273	1.55572	1.83422	1.22867	1.15588	0.314372	2.58278	1.87233	1.8154	1.80983	2.21888	0.589048	1.51534	1.05317	2.44342	1.67935	1.73148	2.72544	2.25541	1.7154	1.15718	1.36202	1.77601	1.67494	1.66848	1.53517	0.931476
1108	ENSMUSG00000010911	Apip	8.43578	12.3988	14.754	15.893	16.094	16.6858	7.23169	12.6569	13.1874	8.97276	13.3495	18.0004	14.8509	13.3035	13.3772	13.1302	8.3141	11.5531	15.3214	13.6483	11.5841	13.6823	8.46169	10.3535	11.0186	11.2558	10.2392	15.7366	15.1712	13.1808	13.8936	14.5456	14.3051	15.9369	16.072	17.6873	12.7088	8.33869
1109	ENSMUSG00000010914	Pdhx	9.41076	9.87164	10.0601	13.3623	12.8819	11.739	7.97159	12.5708	14.0444	9.46569	12.4154	12.9774	14.56	10.7322	12.7534	12.2244	9.4446	15.2952	14.7093	11.8066	12.8705	13.5233	7.51857	11.3008	9.21584	13.3497	9.35644	11.8859	12.5224	11.9486	15.308	12.1677	10.2617	12.4747	15.2454	14.5286	12.831	10.7918
1110	ENSMUSG00000010936	Vac14	29.8817	31.7716	41.2433	43.7058	39.4504	41.2396	29.7903	34.8641	44.0043	35.0531	42.4589	41.3709	37.2376	35.4123	42.3221	41.2228	30.9354	40.4922	48.9557	43.7165	36.9108	48.5294	25.8543	41.5895	43.3778	51.1019	40.2856	43.2749	49.1537	55.5518	46.1834	41.4221	45.2251	49.7671	52.5541	54.2763	42.9896	28.2739
1111	ENSMUSG00000011008	Mcoln2	10.8757	7.05104	10.3484	13.2526	10.582	11.4624	8.57404	19.3109	26.4055	8.52327	14.2678	16.1119	15.3285	8.65957	8.45893	11.001	8.56641	26.5902	28.0404	13.2872	14.6289	15.6746	9.27071	7.85723	9.27648	23.6384	12.575	10.6911	19.3646	17.0044	19.5133	7.84881	13.6787	15.2339	29.4034	25.5328	13.494	5.71893
1112	ENSMUSG00000011096	Akt1s1	29.1014	30.7242	41.9453	40.899	47.8562	50.8033	30.761	45.7152	79.2335	29.316	49.3566	42.3296	42.2134	33.5824	41.1289	29.3109	11.5493	34.129	29.749	28.2271	29.9019	37.7504	13.7237	31.2654	25.2609	48.6039	27.8111	32.755	38.813	33.652	62.5369	47.2998	17.7495	26.4048	38.6622	35.4442	60.8641	24.3859
1113	ENSMUSG00000011114	Tbrg1	81.6092	62.1697	45.0226	55.4483	52.1286	56.1911	65.1799	72.6341	73.1593	60.2435	53.5287	51.9105	58.7727	66.7952	51.0581	51.7407	61.2009	75.1923	68.1562	57.1934	44.6539	54.4243	51.6845	51.423	48.7863	71.0279	49.2643	55.6039	62.7266	65.8613	78.5544	68.8639	67.0627	62.4237	66.9652	59.7506	70.4704	79.606
1114	ENSMUSG00000011148	Adss1	4.32479	1.59645	2.09828	4.74191	3.64955	5.43635	1.27576	8.88177	11.5241	1.33386	4.71458	5.61988	6.52438	3.11306	1.85932	1.87452	2.61022	5.90591	6.33915	1.85545	2.07741	2.87343	0.773652	3.49596	1.72086	9.11249	3.48881	2.5665	4.66896	5.00043	6.10545	1.08256	3.55926	6.83046	5.51247	3.52183	3.46852	0.864726
1115	ENSMUSG00000011158	Brf1	38.0255	34.4312	53.9231	60.0998	47.2421	50.9435	28.6226	48.2362	52.1172	36.5701	49.3962	50.7672	53.7308	42.2025	50.8366	53.543	38.0401	64.9607	73.6106	54.9173	49.1632	65.3797	42.2489	58.4742	65.953	81.1811	60.4813	61.3731	72.6956	72.1062	77.9062	58.4212	74.0599	86.658	94.6149	91.6798	67.6143	44.7512
1116	ENSMUSG00000011179	Odc1	41.2861	24.2101	37.8161	53.2768	34.3143	52.8087	21.9409	68.898	67.3726	27.5419	51.2782	44.3062	75.4825	52.2287	42.6235	48.581	21.5875	78.8126	69.8944	32.4993	28.6823	46.5644	30.1499	47.6504	44.3168	80.777	45.1738	43.4426	70.8747	56.6995	78.593	37.3892	24.4671	38.3215	51.9105	49.8207	48.766	23.1578
1117	ENSMUSG00000011254	Thg1l	32.0572	40.1069	26.5159	30.015	33.4904	32.0901	38.807	28.0335	29.7907	36.1563	32.8681	33.048	33.1905	33.2727	32.9259	32.8815	33.176	33.562	27.9929	29.7156	39.6934	30.5931	23.0038	24.8881	22.0555	22.9274	21.8732	27.3841	25.1437	22.4575	25.7338	30.5538	24.4795	25.106	26.4617	23.9436	27.5264	31.1161
1118	ENSMUSG00000011256	Adam19	58.032	55.5145	46.9619	38.6622	42.2808	42.4517	49.1844	57.6027	58.0982	45.2907	39.602	40.4641	44.7461	41.8823	43.6163	33.7679	49.4921	48.5726	40.1278	41.6366	37.2786	35.3949	37.8763	33.3985	34.3098	42.9106	27.897	38.5865	37.5371	34.5248	53.2353	51.3612	40.7947	34.4925	37.7587	34.3341	51.3812	50.6143
1119	ENSMUSG00000011257	Pabpc4	904.402	820.309	601.257	555.007	776.539	700.599	1053.57	834.615	433.31	880.064	567.354	565.764	538.351	909.213	608.405	626.44	750.43	561.413	388.077	588.749	527.083	400.257	741.02	568.394	710.354	463.133	497.359	670.347	518.257	541.367	439.327	623.305	548.6	406.931	342.219	336.649	451.372	978.399
1120	ENSMUSG00000011263	Exoc3l2	1.92318	2.15922	2.26906	3.55075	1.6947	2.92386	1.58544	1.8451	3.20248	1.60173	1.61731	1.04658	1.9475	1.47191	1.52226	1.0477	1.31725	3.36131	2.81717	2.65571	1.54554	3.44666	0.73451	1.73806	1.02997	3.15625	1.0902	1.39812	1.57481	1.50109	2.43678	1.9325	2.13992	1.84509	1.6029	2.90132	1.24616	1.3854
1121	ENSMUSG00000011267	Zfp296	8.75693	8.15043	11.1579	12.3302	9.68294	8.13874	6.42403	10.029	12.0685	8.32543	11.7626	12.4147	11.4247	9.11913	11.1181	12.0115	6.40283	9.03387	12.0436	12.3999	12.2806	16.4389	7.10947	12.2847	13.5038	19.1707	14.5275	14.0042	16.0143	16.6855	16.9845	14.4734	13.9116	15.6694	18.5433	19.7027	17.0067	8.08357
1122	ENSMUSG00000011305	Plin5	1.00888	1.15923	0.962305	1.44451	1.45375	1.02095	1.63843	1.01028	1.08614	1.98013	1.17531	1.99383	0.728404	1.36983	1.03902	1.41851	1.0068	0.834305	0.787293	1.66682	1.30376	1.02	0.595895	1.32911	0.996079	0.612386	1.01263	1.16639	0.893517	1.17333	0.885574	1.17784	1.38653	1.27705	0.887031	0.605416	1.19872	1.40737
1123	ENSMUSG00000011306	Sugp1	28.0437	26.2416	33.2318	36.4183	28.9343	38.3141	18.4933	33.586	36.4113	25.154	33.058	35.7022	34.9656	29.0869	32.5324	33.1702	23.0828	38.416	41.7925	32.0478	26.3019	35.303	18.9586	30.797	34.6429	47.0947	32.3747	31.863	41.8925	43.083	43.5416	31.5534	35.1928	39.6638	46.8678	46.4796	33.2076	20.3499
1124	ENSMUSG00000011382	Dhdh	45.7352	56.1454	42.0483	38.938	48.164	40.207	57.4545	45.4309	36.5015	48.6551	45.3195	45.1945	38.7751	46.385	44.4523	41.9501	46.6573	41.9611	30.4014	46.0204	48.7792	40.939	38.9547	35.0878	30.3604	30.0167	34.6378	37.6908	30.1424	34.716	33.057	45.126	36.8425	35.0881	34.3171	31.4137	39.467	50.4515
1125	ENSMUSG00000011427	Zfp790	2.12431	2.35599	3.87093	3.2388	2.24613	1.7303	1.32643	5.67582	4.15733	1.49178	2.28313	1.72592	6.64451	2.9144	1.83996	2.85126	1.03887	5.14479	5.07487	2.61069	2.54357	2.11681	3.37176	2.85699	1.69702	5.05397	2.69016	2.9143	3.85207	2.25672	6.63407	2.87609	2.80095	4.70987	4.64009	3.65388	5.21432	2.03215
1126	ENSMUSG00000011658	Fuz	18.7717	22.9191	20.9865	26.2997	20.1017	22.6785	18.5706	25.4425	31.3511	22.1417	30.9137	28.5616	27.7904	24.1334	30.5275	25.1833	18.1043	21.7095	27.7627	20.8645	21.7821	27.4354	8.45123	20.0607	12.5418	26.8697	19.8645	18.5027	23.197	26.4868	32.0142	26.0343	25.2581	25.4283	29.0987	27.8568	27.2459	17.907
1127	ENSMUSG00000011751	Sptbn4	0.905897	1.39611	1.23221	2.35325	1.42983	1.94966	1.74373	1.43016	1.54514	1.62231	2.2166	1.08931	0.744068	1.18715	1.17886	1.50713	0.932754	1.06053	0.949955	1.35234	1.18205	1.47618	0.894195	1.77823	1.66943	1.52492	1.42193	1.22353	1.69245	1.96727	1.60221	2.18092	0.991716	1.40393	1.82357	1.73185	1.82903	1.7708
1128	ENSMUSG00000011752	Pgam1	51.318	49.9038	45.253	68.0382	52.5148	68.639	43.5556	76.6884	72.672	52.0098	76.9442	63.5937	83.6608	63.2415	66.0916	65.6041	41.9972	81.8734	78.3935	56.1141	49.8032	71.8084	49.0429	78.6547	62.9228	96.2243	66.733	69.0497	104.755	82.8445	89.3047	58.3226	55.3258	66.2556	72.4904	70.6118	73.7483	44.9084
1129	ENSMUSG00000011831	Evi5	16.492	33.536	30.9807	28.9315	36.5392	27.1019	24.1548	14.6703	26.8113	27.4732	32.4757	38.2553	17.5171	19.5758	28.9006	23.6147	22.3157	18.2211	23.4832	33.4676	33.3646	29.9386	17.9123	24.484	22.9008	19.707	27.9682	29.462	23.3156	24.1765	22.4383	21.7286	32.9395	27.0225	25.5727	25.7212	24.0792	21.1365
1130	ENSMUSG00000011832	Evi5l	5.40033	4.97085	8.40367	10.3936	6.3371	7.53189	4.16982	9.15329	10.6436	5.41641	7.86671	6.18658	6.713	6.25023	6.44407	6.09831	4.50218	8.03113	9.69523	7.07755	5.86969	8.32667	5.56275	7.28286	6.3364	10.2803	8.13097	7.41921	8.38206	9.256	8.28466	6.06318	7.53551	7.93382	11.4582	9.73471	8.57715	3.85182
1131	ENSMUSG00000011837	Snapc2	9.36536	11.6776	14.1389	16.7834	12.6856	15.8759	9.3	11.9038	15.7639	11.1465	15.0181	15.4787	11.9412	10.2238	12.8693	13.2167	9.41686	9.96891	13.8982	13.6202	12.1723	18.3726	10.7738	13.1657	14.678	16.3205	12.3398	13.2725	13.6376	16.8032	15.3025	12.2995	11.0703	14.7855	14.688	15.5173	13.6175	7.52177
1132	ENSMUSG00000011877	Git1	20.6752	17.2925	31.2542	31.9108	24.2162	27.8717	15.2723	35.6237	35.0193	17.489	26.6228	26.5255	31.9155	20.106	25.1648	23.9175	12.5066	34.9669	39.1603	24.5778	19.7795	28.4069	15.5401	27.1535	25.004	46.7508	27.8103	26.9853	34.2943	33.12	34.6494	22.3645	28.9584	33.8594	43.0351	41.4551	30.5351	14.2168
1133	ENSMUSG00000011884	Gltp	41.3473	26.531	36.8866	47.5211	38.5004	47.5145	23.7483	67.3515	73.7072	24.5017	43.9564	42.702	65.9429	39.832	36.027	36.6758	23.8556	63.7593	66.0013	31.6176	37.6087	48.8088	20.3404	39.4279	26.0878	70.3413	39.6151	34.5571	55.0261	45.5813	68.7588	32.5056	34.1431	46.3806	69.5032	61.6694	48.0951	23.012
1134	ENSMUSG00000011958	Bnip2	117.255	134.698	117.505	122.157	116.674	119.155	115.332	111.502	134.059	131.908	140.836	141.917	110.147	110.431	130.768	127.037	148.795	132.208	136.842	161.68	126.366	154.741	111.676	127.544	137.906	130.537	116.612	145.558	127.838	134.811	141.071	147.145	161.239	145.721	135.582	141.719	136.528	123.583
1135	ENSMUSG00000011960	Ccnt1	109.278	156.399	109.296	130.953	131.022	129.571	108.344	87.8813	106.674	147.248	171.988	169.82	139.006	135.685	169.431	165.272	139.307	133.658	136.117	166.503	183.329	160.157	165.906	143.276	117.824	96.6569	127.445	145.616	123.791	116.904	124.294	161.839	124.702	138.258	125.612	121.395	165.066	142.177
1136	ENSMUSG00000012017	Scarf2	4.56064	3.08641	6.70148	8.38944	5.68885	6.24845	4.12565	9.45412	13.0761	3.17041	5.2323	7.13603	6.75195	4.20338	3.89242	3.41921	1.77484	6.85621	6.73645	4.50268	4.59583	7.86133	2.53253	4.19547	3.46674	11.5136	4.60001	3.35286	6.32833	6.14807	8.39646	3.14113	4.30149	4.7186	8.96048	8.69006	4.59663	2.00054
1137	ENSMUSG00000012076	Brms1l	7.22304	8.73874	8.25307	7.91719	8.61958	8.47764	8.07111	7.10509	6.15663	10.2461	9.10772	7.00992	9.49692	7.84016	7.55114	7.48811	9.58531	11.7202	11.5249	12.1161	12.9428	11.2521	9.60342	12.3569	10.3734	8.98803	10.6455	16.2705	9.76673	9.40235	8.87555	9.57139	11.6172	12.799	11.8863	7.54839	9.82983	14.0985
1138	ENSMUSG00000012114	Med15	40.3747	41.7893	32.9673	35.61	38.9079	37.1994	46.5583	48.365	44.7298	43.1098	38.3446	33.9435	39.73	40.9079	32.6154	37.8574	47.9776	49.2466	42.5092	36.2761	41.4746	38.6537	32.5581	31.9353	32.1306	39.8187	28.5063	37.0336	35.7025	36.2342	43.4416	41.0597	37.6757	36.356	44.2162	38.051	37.1709	43.7602
1139	ENSMUSG00000012117	Dhdds	38.0529	35.6743	43.9314	44.7677	37.318	34.5558	36.451	33.7393	39.9758	32.807	43.0604	39.5857	37.3465	36.3542	36.9975	40.9457	41.5611	42.0977	38.5144	38.3494	40.6072	38.6353	30.6988	37.0155	43.1938	40.7132	36.859	39.115	39.2907	37.7627	35.8075	40.3699	41.8372	44.9157	38.1272	42.2439	36.1196	39.4373
1140	ENSMUSG00000012123	Crybg2	41.5099	46.9182	34.9164	41.3454	37.0778	32.0507	47.6178	36.2067	33.5435	44.5992	41.6917	37.8683	31.7428	41.5859	42.9255	47.0249	45.692	30.6876	25.6268	36.124	41.8449	35.0443	33.4424	31.6075	29.543	23.9487	27.7896	36.6998	30.6961	32.2789	30.3825	47.3329	39.1636	31.2357	30.1609	25.1907	35.3149	46.7779
1141	ENSMUSG00000012126	Ubxn11	42.4522	33.6148	38.3659	39.6964	39.999	35.5512	32.2681	29.2482	27.5141	38.3633	41.2301	32.9914	32.1719	38.359	46.0816	41.828	45.1394	29.8945	40.9178	37.8593	26.7138	33.8451	41.553	32.8637	36.5149	32.2379	28.1888	36.1763	28.8617	39.5282	32.9951	43.0869	51.7362	40.8047	38.1258	38.4428	36.7646	42.763
1142	ENSMUSG00000012296	Tjap1	10.6324	7.16388	8.97088	10.0766	6.77649	11.2358	7.73682	14.4248	11.2121	7.70901	9.38094	8.15593	13.7266	11.0569	8.08042	6.27711	8.2685	14.672	14.291	8.65512	6.86009	9.27334	8.46842	9.99496	7.50147	15.8549	7.67771	7.81913	12.6856	11.6386	17.2366	10.5096	9.20452	11.4701	14.7915	13.3774	12.4424	10.5194
1143	ENSMUSG00000012350	Ehf	6.22265	5.68766	4.67754	14.1096	4.52376	5.44652	5.38272	2.4177	3.97766	6.35134	5.33522	3.60706	4.77215	7.85293	5.6364	6.11929	10.0775	6.87749	7.1346	6.57074	7.61926	4.52872	5.35588	4.46156	4.29013	6.4728	4.48879	5.23853	6.81305	5.95631	6.75143	6.29146	13.0275	9.88662	7.02829	8.56885	5.82735	8.85897
1144	ENSMUSG00000012396	Nanog	3.6577	5.70468	4.73162	4.9861	6.4122	4.38255	3.98873	3.97461	3.49204	4.92694	5.93094	4.74377	5.0506	5.6599	5.34489	6.00913	5.32551	5.66735	4.7628	4.36357	6.60875	4.88654	3.48512	4.22022	4.44749	3.19225	4.52674	4.62702	3.52687	3.14607	3.5079	5.25492	4.44874	4.88561	4.42935	3.51944	5.67547	6.58316
1145	ENSMUSG00000012405	Rpl15	193.4	156.309	297.018	339.624	258.757	355.378	123.463	271.3	316.654	196.188	320.649	318.201	281.749	246.294	316.998	307.418	130.184	274.046	388.268	234.854	218.363	329.917	145.683	287.501	197.966	373.248	275.538	286.686	422.605	409.427	377.07	253.424	265.08	369.798	371.553	436.234	340.799	147.067
1146	ENSMUSG00000012422	Tmem167	26.8541	28.4184	24.6241	32.8775	32.2998	34.4949	18.8962	36.9441	41.4076	24.0145	32.4645	33.103	40.9925	30.3592	36.0083	32.8332	28.9701	51.3318	48.4508	29.8517	33.1848	36.5913	22.1693	32.8524	28.2479	38.8558	28.4587	37.3983	48.6513	35.093	51.5131	30.6846	32.0388	39.5018	49.8529	50.511	45.9321	28.8932
1147	ENSMUSG00000012428	Steap4	7.77943	3.83398	3.27688	5.34389	3.3083	6.32275	2.85694	22.2848	8.76057	2.4049	2.6162	5.03202	8.7682	7.14036	1.41212	1.75366	4.92891	38.5947	27.2881	1.95224	1.81403	2.41986	2.03938	3.33433	1.69927	8.98323	1.71823	2.28341	3.51878	3.10022	9.56805	2.40442	3.82498	2.80475	11.0912	7.02717	3.52274	2.39539
1148	ENSMUSG00000012429	Mplkip	14.7951	6.83384	6.35807	11.4175	8.50714	10.6512	7.05056	19.3376	12.9201	7.81863	10.4085	13.027	20.0176	12.5925	8.63946	12.595	8.11521	21.4115	25.7157	10.8111	11.2515	13.6578	6.08595	13.67	8.31446	17.7815	11.0659	12.612	22.5136	12.5242	18.7144	14.5581	10.6435	15.2869	22.1402	18.7177	14.4246	10.4269
1149	ENSMUSG00000012443	Kif11	6.74093	5.38694	5.08235	5.20752	5.89106	6.99446	6.04427	8.75698	6.45968	6.75916	7.00677	6.4201	11.3204	10.7339	6.42253	7.62537	5.68939	10.3048	9.53914	5.69334	7.72946	6.21583	8.08794	9.09968	10.009	13.7946	9.79311	9.52492	15.5081	10.2147	12.0175	5.84915	6.65807	5.49735	8.6567	6.60314	7.47406	5.23385
1150	ENSMUSG00000012483	Rpa3	4.06616	0.989744	1.88977	2.83312	2.11308	4.40486	0.863607	8.51846	6.09994	0.864056	2.64445	3.04387	10.785	6.04045	1.72891	2.18592	1.55223	8.29817	7.216	1.86247	2.38998	2.42556	1.45625	3.91824	1.25623	8.50557	3.09416	3.04521	7.6291	4.33469	9.18843	2.53467	2.30876	3.61242	6.68961	5.64269	3.15533	1.94517
1151	ENSMUSG00000012519	Mlkl	6.12862	12.05	8.88808	11.9843	13.4204	11.4763	12.9372	8.53229	12.1169	8.04242	11.8019	12.6894	4.59202	5.02178	6.22572	7.43649	5.69995	7.18052	7.53521	10.9415	9.22536	10.3206	6.63419	6.73072	8.50767	9.47957	7.16609	7.03569	6.98571	9.20276	5.29873	5.1921	6.04706	6.02552	6.19425	7.62257	5.26218	3.97455
1152	ENSMUSG00000012535	Tnpo3	153.167	188.48	157.682	171.509	175.733	165.462	160.191	129.526	141.612	191.23	190.576	180.913	143.045	159.207	198.852	177.552	174.339	159.66	156.505	206.263	183.653	178.053	142.026	166.225	173.951	140.395	155.468	185.342	161.89	158.471	164.31	198.732	187.176	165.208	155.865	161.035	190.92	184.88
1153	ENSMUSG00000012609	Ttll5	18.8677	19.8151	11.9525	9.77814	13.7269	10.3886	17.2859	14.1693	13.9757	18.643	12.7545	13.8602	11.4693	17.7849	16.042	12.0297	19.5713	12.0689	12.3191	15.1735	13.5399	10.7758	20.1537	11.9575	13.6292	11.756	10.8428	15.5746	13.8468	11.8542	12.9855	16.8295	16.1352	10.9053	9.85724	11.4916	11.5447	23.3891
1154	ENSMUSG00000012640	Zfp715	2.30398	2.42691	4.2801	5.07602	5.68879	3.80588	0.878894	3.96821	3.75688	1.76034	3.5154	2.79391	4.50512	3.29806	2.52329	2.00986	3.33925	5.96224	5.81037	3.33778	2.71562	7.12298	2.49112	5.11563	3.07671	3.83159	3.49082	5.34864	5.29681	5.10132	5.63747	4.67186	4.56433	5.26463	5.82516	6.94943	5.52768	3.93038
1155	ENSMUSG00000012705	Retn	17.1808	44.8795	30.1424	93.4223	70.1242	31.3355	11.9346	64.3877	14.5202	19.0825	36.9142	38.6826	15.1141	12.9011	14.8019	8.47579	8.30448	7.0597	6.19287	14.9361	20.0481	15.49	7.71296	38.9385	11.3193	4.1566	16.1357	17.1804	11.6184	26.4435	5.95831	13.645	6.89832	11.2942	4.91258	4.34236	6.48236	10.2737
1156	ENSMUSG00000012819	Cdh23	2.83754	1.61518	3.5819	2.17533	2.30566	2.7983	3.96114	2.25197	3.51755	1.53541	2.36193	3.20346	3.23031	2.53494	2.83012	2.68805	2.08929	3.04059	1.64932	1.67454	1.54746	2.77342	1.41529	2.6443	2.03833	4.27492	2.68296	3.13934	2.70034	2.50067	4.39477	1.60672	1.36054	2.32961	2.25339	2.11046	1.7476	1.21991
1157	ENSMUSG00000012848	Rps5	853.591	1029.93	1488.29	1640.04	1331.95	1359.96	766.6	929.303	1220.49	975.366	1479.03	1410.89	1147.56	1037.52	1518.14	1462.04	754.731	933.26	1330.84	1243.9	1110.79	1459.51	848.291	1251.61	1402.45	1529.28	1275.59	1326.1	1540.33	1713.81	1369.73	1315.34	1356.76	1644.5	1516.59	1738.25	1435.77	774.893
1158	ENSMUSG00000012889	Podnl1	23.241	17.3968	22.8435	21.707	16.9397	19.232	16.3023	18.0261	24.4028	14.8092	18.3077	15.8038	15.7068	17.3473	19.3589	18.7124	10.6192	9.65701	12.6886	14.3582	14.9689	20.3742	8.75955	14.4638	14.8319	18.7947	12.3402	14.6823	16.2673	17.4238	18.9715	14.7987	12.783	10.7508	14.935	12.7059	15.2097	12.53
1159	ENSMUSG00000013033	Adgrl1	48.3265	54.953	49.528	51.1481	53.3762	55.4494	50.3671	43.4929	56.2466	55.4632	52.6599	47.1693	51.3682	47.7641	55.9235	46.1671	47.1682	51.2272	50.2708	42.8304	55.4852	46.0392	28.9529	41.0519	37.9258	47.5818	36.0991	47.9479	48.2183	44.1469	53.6282	54.2988	54.0544	52.5574	60.5183	49.2436	57.9908	49.184
1160	ENSMUSG00000013076	Amotl1	131.869	159.356	112.115	116.11	138.068	117.143	187.991	122.663	107.205	114.657	99.167	124.77	60.9343	90.5142	76.5173	84.6977	88.8313	57.3007	53.343	98.8813	101.261	87.9368	85.8787	66.3411	76.6238	58.1381	60.4435	71.0434	54.1819	58.9345	54.1004	61.7832	72.3684	52.674	52.6772	51.859	58.9833	80.0614
1161	ENSMUSG00000013089	Etv5	8.12923	7.9807	8.4516	11.0433	7.16031	8.51176	3.77407	11.165	12.2964	4.09899	7.82754	7.85131	11.8781	7.66488	9.38938	7.91211	7.24532	13.6861	17.8372	8.8349	8.94563	12.8708	3.92597	9.14611	5.79147	13.0346	8.17763	7.0748	9.78547	9.27871	10.1305	5.31391	7.71085	12.3618	15.1099	16.4802	10.5804	4.09277
1162	ENSMUSG00000013150	Gfod2	37.062	46.6241	36.4682	38.7489	42.823	42.1289	47.1533	35.2692	39.012	44.0153	43.5642	40.9196	33.1941	41.9521	39.8831	35.7498	41.4252	30.7533	32.2482	40.665	43.0737	39.5993	28.2944	32.2162	28.6831	31.0934	30.2161	33.8792	32.9662	31.7242	30.8199	36.515	36.0148	33.6703	31.3348	32.0187	35.2057	42.942
1163	ENSMUSG00000013155	Enkd1	15.3277	18.2816	15.9968	18.5685	20.0538	20.1379	19.4327	17.1007	13.44	17.4717	23.5666	17.6263	16.5204	19.1435	18.3978	17.9552	14.3594	14.6234	14.452	17.333	19.6418	14.4287	12.4868	17.1669	17.9271	20.9257	14.6693	16.9682	19.4417	20.0011	16.8104	14.0241	16.4835	15.5407	17.2109	16.2025	16.803	14.5415
1164	ENSMUSG00000013160	Atp6v0d1	31.3344	31.3242	40.1182	57.0347	43.1619	48.2703	23.4705	55.8013	64.9945	30.3178	50.205	48.2985	53.3221	40.0255	44.3482	41.7221	25.0644	53.8415	66.9357	46.3404	41.2943	64.512	26.9551	48.1854	41.8023	69.3036	46.2681	49.2744	62.3512	59.1666	62.9572	41.9542	43.4758	58.9995	65.3016	69.2877	49.6318	25.1229
1165	ENSMUSG00000013236	Ptprs	28.2431	23.0005	28.0532	29.4001	30.3941	25.4984	27.628	35.8618	30.3954	20.4689	22.1757	23.8682	30.8724	25.147	21.7251	22.6419	21.3158	29.788	32.0079	20.6332	23.1328	21.8797	13.3466	21.6161	18.677	35.31	17.1717	21.8745	21.0971	22.9766	30.2795	22.5085	21.1983	22.5795	30.0785	24.4299	22.6468	21.9744
1166	ENSMUSG00000013275	Slc41a1	8.54783	4.36186	7.16862	11.3589	9.31057	9.91771	3.6294	16.0684	12.0302	4.2196	8.87335	7.46075	17.0047	9.6458	9.23631	6.98774	3.4677	18.2244	18.7818	6.63481	7.36552	8.57049	4.33302	10.4771	10.5428	21.303	12.5656	8.16396	14.017	13.2602	17.4194	7.16424	8.31566	11.6744	16.18	11.1435	16.1212	6.38216
1167	ENSMUSG00000013353	4931406B18Rik	51.9025	32.6374	19.6856	19.9172	29.5913	24.7739	52.5972	35.6516	21.1435	38.355	19.1205	23.1268	22.4193	43.1337	23.0397	30.6981	37.1718	27.5446	13.4596	24.8909	30.9654	14.4603	43.7129	13.5995	20.7753	8.7184	16.5154	18.3441	12.3787	12.2039	11.7742	22.3252	20.5685	11.997	11.2476	7.63145	14.7814	33.7526
1168	ENSMUSG00000013367	Iglon5	0.821452	1.79305	1.53557	1.47002	1.85041	1.21136	2.60317	1.42753	2.02104	1.95745	1.69584	1.35621	0.843144	1.68595	0.928391	1.35295	1.44878	1.62749	0.977611	1.58638	1.75134	1.67795	1.09563	1.58209	0.75023	1.57782	1.60652	1.45622	1.11415	1.0072	0.877209	1.05678	1.02195	0.946265	1.07261	1.24825	0.734826	1.4348
1169	ENSMUSG00000013415	Igf2bp1	2.14449	2.25937	1.40788	1.53883	1.24103	1.61725	1.68617	1.19288	0.935961	2.94464	1.98677	1.49034	1.3904	1.61431	1.69263	1.58597	1.5938	1.28019	1.56365	1.94533	2.1177	1.8087	1.29095	1.15951	1.16949	0.916412	1.22101	1.49893	0.70702	1.21046	1.0917	1.54725	1.37304	1.29944	1.1237	1.63077	1.50377	1.56631
1170	ENSMUSG00000013418	B4galnt2	0.578244	1.08335	1.4456	2.63318	1.15683	1.59587	1.4991	1.25629	1.33788	0.985811	1.51166	0.838514	1.52762	0.998465	1.20174	2.07244	1.16519	1.34842	1.23202	2.19046	2.31176	2.20659	2.23738	2.46805	1.68411	2.05742	2.06748	1.8151	2.41787	2.36832	2.05929	1.9322	2.48444	3.01376	3.35933	2.21005	2.13218	0.987958
1171	ENSMUSG00000013419	Zbtb47	6.76991	6.81594	9.34415	10.9611	7.05403	7.71832	7.34167	9.50577	11.2157	5.64343	8.24225	9.57853	7.00362	6.344	8.45702	8.447	5.58831	8.32726	9.16469	8.70134	7.50697	7.56342	6.38493	5.28383	6.53044	9.37713	7.84502	7.23332	7.68966	9.36098	8.02066	6.77802	10.0889	9.27058	11.1814	11.3955	8.56666	4.90757
1172	ENSMUSG00000013465	Nelfb	32.2839	40.3702	57.8603	68.9809	44.2174	45.6539	26.6841	38.572	41.04	29.5949	50.3542	45.8479	45.7016	36.8713	44.8841	45.9157	29.4234	51.2643	64.7578	52.0332	45.8059	55.9154	38.4178	54.2695	72.6618	72.7426	51.4297	55.4704	60.7843	57.4383	59.8552	58.58	65.5313	74.3376	73.8591	71.4335	62.6588	35.9854
1173	ENSMUSG00000013495	Tmem175	11.1639	10.7319	13.9208	17.0451	12.6725	14.0002	8.84707	20.9245	20.6809	9.90715	16.593	14.4127	18.4264	13.3201	12.6114	13.5209	9.21247	18.5783	19.8612	11.7188	12.6588	17.9947	8.14665	12.9913	11.3756	19.5748	12.2587	10.8547	17.4788	15.7631	23.8356	16.2822	17.3906	16.9293	23.0398	19.3053	16.9285	12.0003
1174	ENSMUSG00000013523	Bcas1	3.87264	2.13082	1.89906	7.83908	2.07477	2.5925	1.10958	5.60862	4.5554	1.21851	3.03821	2.9854	2.02275	1.62487	1.69167	1.30762	1.10818	2.04739	1.79071	2.05727	1.73604	3.00165	2.85203	1.83594	2.43621	3.21218	1.59902	2.13892	2.37028	2.8843	2.10883	1.43921	2.47412	1.94567	1.83411	1.95085	1.85535	2.10515
1175	ENSMUSG00000013539	Tango2	37.6191	56.4584	55.9181	58.0668	63.3449	53.6618	44.7296	42.3264	37.1635	54.1743	62.4287	57.7831	38.1398	49.1786	54.4516	48.0611	62.0244	51.3443	53.8128	61.518	65.9957	62.1602	57.9425	51.3721	51.1225	53.5072	49.3947	62.61	61.1468	67.5851	51.783	63.7981	62.0767	72.985	64.1512	60.2162	56.8996	60.3093
1176	ENSMUSG00000013584	Aldh1a2	17.542	10.7937	14.6052	18.3679	22.424	24.973	12.3378	45.0261	55.09	11.942	21.4153	25.2697	6.88011	4.52362	6.54931	4.93177	1.13571	2.0541	1.87024	11.0391	13.7388	15.5832	6.08131	11.3011	6.04992	15.9763	6.42274	12.5119	14.6102	11.1336	15.6225	8.18237	0.545938	1.47196	1.42455	1.27851	11.4142	6.04818
1177	ENSMUSG00000013593	Ndufs2	49.3178	62.2261	95.668	119.586	86.0682	94.9471	45.1954	70.267	92.2741	56.1562	93.2076	84.4133	77.7985	63.4548	76.808	84.7743	42.0177	63.498	77.4189	66.6933	67.3409	92.8901	47.5563	74.4822	64.3732	92.2932	70.8666	77.6613	92.219	102.573	87.7541	68.2603	67.7457	93.9246	89.7976	98.5546	76.2081	48.1814
1178	ENSMUSG00000013622	Atraid	46.41	46.1336	43.5003	52.7304	49.1996	44.9261	45.3809	44.4798	47.3748	37.295	44.1186	46.5957	36.8933	37.2251	41.2944	42.7371	44.5278	35.2421	42.4888	40.7556	36.4864	45.6428	37.1537	36.8409	43.6163	38.6605	32.8008	45.764	40.4111	45.6744	40.5844	49.0666	51.3309	51.8213	46.447	52.5431	40.5069	43.5481
1179	ENSMUSG00000013629	Cad	17.3569	7.05325	18.0709	16.42	12.9933	19.9131	10.8191	36.7245	28.8012	7.48892	14.8324	14.7955	30.4611	19.296	13.1615	12.309	6.90497	38.734	27.4209	10.1473	9.67458	14.6601	8.7302	16.6928	13.1584	37.9975	15.7477	15.2563	24.4513	21.7472	28.4196	13.5036	13.0991	16.7179	29.2372	22.3178	18.0977	7.78668
1180	ENSMUSG00000013643	Lypd8	0.0250176	0.314196	0.0540059	317.515	0.0715815	0.0659485	0.0747575	0.05376	0.0302897	0.0979131	0.0243247	0	0.0293609	0	0.0876174	0.0537357	0.0941899	0.0934988	0.0431553	0.0801441	0.071463	0.0243889	0.0393666	0.0220134	0.0279482	0.18139	0.069302	0.0434823	0	0.0714791	0.0245304	0.0256765	0.423705	0.137124	0.538412	0.0583772	0.0268811	0.0820849
1181	ENSMUSG00000013646	Sh3bp5l	18.0361	18.6509	22.6724	29.0524	24.7227	24.0808	14.1288	20.7107	27.0211	16.3667	20.7169	21.6683	20.8329	16.3317	21.527	19.1105	14.2931	18.8691	23.6702	20.4946	15.0986	22.5378	14.6325	20.3922	18.4171	29.0201	18.981	18.9442	23.8598	23.8552	26.3233	20.699	22.8716	23.6086	26.3037	23.9659	22.3284	16.2226
1182	ENSMUSG00000013653	1810065E05Rik	0.0248658	0.390758	0.0270397	18.3759	0.119596	0	0	0.107474	0.0602469	0.0243048	0.072633	0.0558279	0.117009	0	0.0580992	0.26751	0	0.186513	0.150793	0.0798747	0.0237337	0	0	0.0439436	0.0841271	0.0403709	0	0	0	0.0714195	0.0489108	0	0	0.137025	0.314069	0.116597	0.0267308	0
1183	ENSMUSG00000013662	Atad1	17.8081	16.5	13.1292	14.2492	13.3254	18.8958	14.1736	22.0387	18.1594	17.7469	17.8406	15.7296	26.3253	19.1221	22.402	19.483	21.8978	30.9931	21.4121	16.1255	19.4024	17.5553	14.6789	17.5972	14.1073	16.8792	13.449	15.2779	17.4553	13.9367	19.9029	17.5329	15.8063	17.8505	20.7693	17.348	19.9626	20.8753
1184	ENSMUSG00000013663	Pten	48.1011	25.5258	34.6078	47.0176	32.3011	51.0588	22.6941	84.1754	69.9665	22.25	40.3369	44.4876	90.3515	57.0018	40.2288	39.9265	30.3066	100.894	95.4266	40.7841	41.554	54.7518	26.3997	51.0345	32.0784	77.8546	42.9599	41.0725	70.0768	47.5544	95.5361	48.6649	43.8084	65.7677	92.2787	81.1857	64.8562	33.1935
1185	ENSMUSG00000013698	Pea15a	77.5992	84.6185	104.924	110.091	102.895	101.62	80.8187	103.881	138.014	73.3629	97.0898	107.202	71.3524	62.56	76.6557	66.9718	56.0386	77.6261	94.8261	86.6674	76.1414	101.36	44.4858	69.9029	59.6831	93.4217	66.9544	68.0597	76.1178	85.1952	88.3977	61.8328	80.08	79.0845	91.2983	99.5872	75.6395	44.9128
1186	ENSMUSG00000013701	Timm23	24.203	16.9518	24.4879	33.5771	24.5943	34.5304	13.2995	39.993	41.1582	17.1215	34.3088	29.0044	44.8882	28.994	28.2942	25.7396	12.998	43.1377	41.4784	25.188	22.4892	34.6522	16.8719	32.5589	26.963	45.2235	30.046	27.4369	46.8472	36.5852	43.7481	26.262	24.8847	37.7194	39.2556	43.5844	34.2501	15.7993
1187	ENSMUSG00000013707	Tnfaip8l2	58.5468	58.01	77.8931	74.5111	81.8627	77.885	57.6842	61.5942	67.7025	62.9167	70.6628	75.2242	56.1703	58.8341	73.7956	67.7178	53.7737	51.3386	70.4107	67.9361	55.8943	65.629	54.7403	56.6065	87.5677	75.5717	61.6951	68.5633	73.5601	85.8964	58.7788	65.1845	81.2618	83.43	80.7328	77.5962	65.0512	44.4308
1188	ENSMUSG00000013736	Trnt1	13.1527	6.95457	6.76861	10.0458	8.64052	12.5041	5.36001	20.7932	14.3074	7.13502	8.34556	8.81217	22.7112	14.1433	9.79404	8.42627	7.54932	25.091	23.9502	9.11535	9.79556	11.9111	7.16354	10.4154	8.53213	19.1319	10.0947	10.0766	16.7153	12.0033	22.3216	10.0937	10.9391	13.3464	21.8552	17.7656	16.808	10.4283
1189	ENSMUSG00000013787	Ehmt2	99.2201	132.619	157.409	176.523	148.884	151.512	104.423	119.117	146.01	125.243	169.031	151.771	129.117	121.968	158.705	148.723	94.1907	113.826	144.354	164.727	137.068	175.468	99.5794	141.748	173.583	179.127	147.741	159.72	164.19	179.221	151.879	143.839	165.959	174.96	171.1	184.402	158.6	102.906
[truncated: 17,722 more rows]

## Sheet: C.DEGs to Fig3B
DEG: SPF jejunal vs colonic LNs								DEG: GF jejunal vs colonic LNs
gene	gene_name	logFC	AveExpr	t	P.Value	adj_pval		genes	Symbol	logFC	AveExpr	t	P.Value	adj_pval
[truncated: 374 more rows]

## Sheet: D.DEGs to Jej SPF vs GF
gene	gene_name	logFC	AveExpr	t	P.Value	adj_pval
[truncated: 829 more rows]

[truncated: 5 more sheets: E.entire list GO Fig3C, F.entire list GO Fig3D, G.entire list GO Fig3SA, H.entire list GO Fig3SB, I.Pvalues after Inmt_Prox1 ]
