# Supplementary material for: Medullary stromal cells define small intestinal lymph node identity in humans and mice
Source: Cell Rep. Author manuscript; Available in PMC 2026 Apr 6. (PMC13051315; doi:10.1016/j.celrep.2025.116441)
Supplement: 5 [file NIHMS2120127-supplement-5.xlsx]

## Sheet: Description
Sheet ID	Description
A. Metadata (relevant to Fig. S4C, D)	Metadata for bulk RNA sequnecing (RNAseq) analysis of Rag1-/- mice intestine-draining Duodenum (duo), Jejunum (jej), Ileum (ile), Caecum-colon (col) LNs, and skin-draining Inguinal (ing) LN
B. Counts per million values (relevant to Fig. S4C, D)	Bulk RNAseq counts per million from Rag1-/- mice intestine-draining Duodenum (duo), Jejunum (jej), Ileum (ile), Caecum-colon (col) LNs, and skin-draining Inguinal (ing) LN
C. DEGs between jejunal and ceco-colonic LNs (relevant to Fig. S4D)	DEGs: entire list of genes with adjusted P value less than 0.05 that are differentially expressed between Jejunum (jej) LN and Caecum-colon (col) LN from Rag1-/- mice
	CPM cutoff - 1cpm.
	The following genes (40) were removed for DEG and pathway analysis due to be considered as contamination from pancreatic tissue during dissection of duodenum draining LN and their high expression in the latter: Try5, Clps, Try4, Amy2a3, Cela3b, Reg1, Sycn, Ctrb1, Cela2a, Pnliprp2, Pnlip, Cpa1, Pnliprp1, Spink1, Cel, Dmbt1, Prss2, Cpb1, Amy2a5, Rnase1, Reg3b, Pdia2, Cela1, Cpa2, Reg2, Ctrl, Gm1330…

## Sheet: A.Ragko_metadata
Sample ID	location	rep
DuoLN 1 RagKO	duo	1
JejLN 1 RagKO	jej	1
IleLN 1 RagKO	ile	1
ColLN 1 RagKO	col	1
IngLN 1 RagKO	ing	1
DuoLN 2 RagKO	duo	2
JejLN 2 RagKO	jej	2
IleLN 2 RagKO	ile	2
ColLN 2 RagKO	col	2
IngLN 2 RagKO	ing	2
DuoLN 3 RagKO	duo	3
JejLN 3 RagKO	jej	3
IleLN 3 RagKO	ile	3
ColLN 3 RagKO	col	3
IngLN 3 RagKO	ing	3
DuoLN 4 RagKO	duo	4
JejLN 4 RagKO	jej	4
IleLN 4 RagKO	ile	4
ColLN 4 RagKO	col	4
IngLN 4 RagKO	ing	4

## Sheet: B.Ragko_CPM values
	gene	gene_name	DuoLN 1 RagKO	JejLN 1 RagKO	IleLN 1 RagKO	ColLN 1 RagKO	IngLN 1 RagKO	DuoLN 2 RagKO	JejLN 2 RagKO	IleLN 2 RagKO	ColLN 2 RagKO	IngLN 2 RagKO	DuoLN 3 RagKO	JejLN 3 RagKO	IleLN 3 RagKO	ColLN 3 RagKO	IngLN 3 RagKO	DuoLN 4 RagKO	JejLN 4 RagKO	IleLN 4 RagKO	ColLN 4 RagKO	IngLN 4 RagKO
1	ENSMUSG00000000001	Gnai3	143.587	143.482	124.454	161.25	136.007	139.083	128.085	135.358	159.631	130.881	142.882	140.611	121.544	128.791	134.575	137.818	127.255	134.058	153.041	133.785
2	ENSMUSG00000000028	Cdc45	6.79115	7.48618	6.78254	7.80004	6.5157	6.97455	6.35549	7.02408	7.94004	7.87391	7.26202	6.97815	6.29549	7.88089	5.75629	6.77291	7.00138	6.67306	8.0548	7.29132
3	ENSMUSG00000000031	H19	5.81281	5.45412	5.29842	6.27783	8.37486	5.45265	3.25562	3.9757	7.88118	7.83625	7.46117	4.4895	3.79874	6.45504	7.77528	7.39897	5.44552	4.23704	7.81835	8.34459
4	ENSMUSG00000000056	Narf	16.8034	21.6775	22.1768	24.8751	22.8165	21.3621	21.3675	19.3508	20.9596	25.2307	21.6489	21.5397	24.5846	27.515	25.114	19.4288	21.0042	25.0774	23.9516	26.6171
5	ENSMUSG00000000058	Cav2	17.6044	28.4786	32.9201	17.6157	28.9753	26.7089	42.3431	27.9836	13.8318	23.454	31.1236	27.9171	24.7888	15.2939	24.7381	19.9514	22.171	28.8272	15.7746	30.7758
6	ENSMUSG00000000078	Klf6	207.036	183.901	175.004	244.379	214.632	190.062	186.098	204.067	243.999	207.844	178.67	182.755	178.245	210.363	214.207	188.855	169.04	186.386	222.752	207.337
7	ENSMUSG00000000085	Scmh1	31.8389	33.7077	35.463	30.6333	31.3122	31.456	35.9324	33.7832	32.5371	31.9407	36.6243	36.0605	34.929	32.7357	33.4799	37.683	31.7007	37.5257	32.4202	34.8054
8	ENSMUSG00000000088	Cox5a	151.03	127.265	127.091	119.394	97.4995	107.894	119.75	122.058	116.364	98.5402	119.613	121.289	115.535	101.958	90.0387	110.359	124.389	132.169	110.332	89.6024
9	ENSMUSG00000000093	Tbx2	4.331	5.52362	5.70017	5.78967	7.36757	7.0451	5.67221	4.62124	5.415	6.98724	8.34181	4.38562	4.65141	6.40346	6.7819	5.55182	5.10804	4.72424	5.82042	7.51557
10	ENSMUSG00000000120	Ngfr	20.917	23.0642	22.2193	40.7534	28.5839	30.297	18.8856	26.2775	44.5619	33.5463	29.5482	30.9884	24.9828	48.1291	36.9648	32.7624	28.589	23.5008	44.6482	35.3218
11	ENSMUSG00000000127	Fer	11.6657	14.9624	14.6758	11.0964	12.7954	13.0571	16.1776	13.4538	11.6128	11.5028	14.9002	15.5552	13.6938	10.5889	12.2053	11.559	12.8359	14.3808	10.6241	13.7944
12	ENSMUSG00000000131	Xpo6	98.835	99.915	106.55	95.9835	105.23	89.7772	94.212	103.809	93.5912	103.172	100.204	90.8153	106.227	105.827	95.2419	96.2229	101.554	98.6453	95.9443	94.6241
13	ENSMUSG00000000134	Tfe3	64.7133	80.2928	93.5518	81.722	89.6369	77.0829	92.7651	91.4513	85.5982	91.8337	85.4184	93.6201	101.233	101.663	88.5298	85.3314	90.0399	97.2932	89.1151	93.2379
14	ENSMUSG00000000142	Axin2	13.0674	15.5151	15.796	15.3534	18.8506	14.8713	14.5297	13.751	13.561	18.5482	17.6484	16.0023	17.5845	16.4766	20.7108	15.8845	16.0448	15.3223	17.8869	19.7742
15	ENSMUSG00000000148	Brat1	24.9562	30.4048	32.7122	31.998	33.8678	28.5483	30.4511	30.9141	32.849	36.3056	30.8802	30.7535	32.228	35.4806	34.6129	29.2647	30.4652	29.6045	31.4153	33.8336
16	ENSMUSG00000000149	Gna12	166.392	200.469	224.675	176.488	186.733	161.009	194.252	190.951	169.749	196.834	195.008	204.579	232.438	196.466	208.499	173.483	217.22	210.713	176.201	213.813
17	ENSMUSG00000000154	Slc22a18	3.73599	3.2599	4.21132	3.35412	6.09552	2.5701	3.48673	3.39164	3.8317	5.70002	2.82338	2.88159	4.30932	3.7028	5.65426	2.69054	3.11173	3.71152	3.55451	5.76239
18	ENSMUSG00000000168	Dlat	35.552	39.9197	40.4258	36.6801	41.8513	35.9663	42.72	36.2116	35.221	35.7715	37.5581	38.3324	34.2091	32.4594	33.5712	33.6213	31.9982	35.9218	32.83	35.0704
19	ENSMUSG00000000171	Sdhd	85.1211	85.2736	91.6848	81.5802	80.7785	71.7159	79.6722	82.3318	81.1544	82.5905	79.0724	81.2627	84.5372	74.4835	77.3125	69.5348	78.5196	83.0985	74.8339	77.6767
20	ENSMUSG00000000184	Ccnd2	284.794	286.98	296.858	360.503	180.103	289.545	364.253	387.031	386.048	213.948	288.348	314.111	356.407	449.999	216.124	361.204	432.004	424.897	406.838	198.959
21	ENSMUSG00000000194	Gpr107	73.3067	83.0364	83.4418	76.7721	82.9428	84.637	89.0321	87.4449	80.3539	93.0559	88.6976	86.8994	94.6264	91.6011	92.5517	88.203	87.3915	86.5692	89.7377	87.0134
22	ENSMUSG00000000204	Slfn4	29.3959	21.2307	22.9756	13.5635	6.72291	70.4913	45.3677	53.59	21.6894	22.1223	32.4158	24.8368	34.6277	28.7308	8.26929	62.6895	39.8633	37.9472	27.6795	18.3132
23	ENSMUSG00000000244	Tspan32	32.9831	26.708	23.0748	18.9647	25.2973	27.3237	18.3681	20.9134	18.205	25.3745	24.6095	21.1377	21.6385	18.6503	22.0855	27.0244	21.805	17.6762	17.1933	21.5954
24	ENSMUSG00000000247	Lhx2	1.93379	1.79377	2.13165	2.77673	1.53107	2.17199	1.82375	2.67437	3.22546	2.4101	1.97371	1.87891	2.1853	3.78386	2.23915	2.10069	2.02491	2.70973	3.80672	1.97063
25	ENSMUSG00000000248	Clec2g	0.909682	1.75406	1.39432	2.31482	3.29814	2.00569	1.85389	2.09544	2.64864	3.31389	1.46037	2.18152	1.74109	2.63433	3.68896	2.21452	1.64738	1.65869	2.57328	4.0228
26	ENSMUSG00000000253	Gmpr	8.95951	11.5834	14.345	7.87878	11.7881	7.5692	12.7713	11.4199	7.581	12.9098	10.0058	10.6818	12.9892	7.77405	12.8013	7.34723	10.7538	13.8443	6.58886	12.048
27	ENSMUSG00000000266	Mid2	18.6456	24.6925	23.3489	18.8282	21.389	22.5262	26.5222	21.6204	19.5175	20.9206	27.6364	27.3074	24.8705	21.6347	21.3874	21.8658	20.9183	22.5975	19.8099	23.5456
28	ENSMUSG00000000275	Trim25	166.701	158.785	170.561	117.52	121.772	168.16	196.824	220.559	119.966	134.788	181.559	172.923	232.453	174.109	123.309	179.671	185.8	213.73	133.338	137.659
29	ENSMUSG00000000276	Dgke	20.5623	20.2147	20.9053	17.7154	23.9907	21.2714	20.1668	19.1407	16.4157	22.1633	20.8302	20.7764	20.3467	17.4419	23.1487	20.0031	18.2414	18.6671	16.5825	22.6826
30	ENSMUSG00000000278	Scpep1	195.896	226.009	227.997	275.867	218.903	204.409	242.071	234.602	281.027	210.85	230.973	236.634	230.145	256.566	216.349	226.259	219.371	251.852	273.256	213.371
31	ENSMUSG00000000282	Mnt	35.4261	43.7124	46.3765	41.1418	46.0013	42.8552	42.8908	42.5031	44.9033	51.7898	48.5374	48.8019	54.5047	53.5414	56.9454	44.6732	45.9208	45.0144	45.854	55.66
32	ENSMUSG00000000290	Itgb2	275.926	295.866	295.908	296.669	334.459	276.105	251.225	268.928	309.297	403.216	297.119	303.592	322.469	349.327	357.115	302.421	285.987	274.28	315.938	361.964
33	ENSMUSG00000000295	Hddc2	8.19858	5.90091	5.15189	5.79492	6.24517	5.28635	4.37599	4.62124	5.33848	5.45011	5.82821	5.02246	4.40123	4.1044	5.1173	4.48078	3.7867	3.7991	4.46088	5.54494
34	ENSMUSG00000000303	Cdh1	16.7633	12.4869	13.9479	19.6838	9.7275	13.8332	13.8213	15.744	21.3893	10.6674	10.6386	11.5896	14.5874	20.8462	11.0186	11.6469	11.7777	16.9865	18.6159	9.0513
35	ENSMUSG00000000305	Cdh4	4.73721	5.17281	8.55498	3.94201	8.73173	4.48004	4.8784	4.97475	3.45501	8.03139	5.35027	6.13806	6.25975	3.6328	7.85046	4.95162	4.90211	5.65486	4.51605	8.16112
36	ENSMUSG00000000317	Bcl6b	6.52797	6.7978	6.44696	5.8579	7.31001	8.96512	8.06871	5.85596	5.96239	7.77805	7.62048	6.02966	5.18752	5.92449	7.44773	6.46763	5.6686	3.36664	5.4894	5.7488
37	ENSMUSG00000000318	Clec10a	34.9799	28.6805	34.6169	52.3065	133.077	24.9854	22.8546	32.9276	51.3895	114.846	30.5527	26.0834	28.5007	51.4856	110.927	21.8244	23.2693	30.1793	56.8565	107.27
38	ENSMUSG00000000320	Alox12	3.86758	4.31233	3.46926	3.83703	3.05064	5.21075	3.44151	2.98177	4.126	3.86506	4.61123	3.44165	2.96649	3.71386	3.86079	4.09272	2.677	2.56193	3.60968	3.24814
39	ENSMUSG00000000326	Comt	79.274	101.523	125.182	95.6844	122.336	85.6801	112.58	105.479	90.1715	118.417	104.262	107.838	123.689	104.334	121.521	86.211	104.872	120.816	96.6221	128.267
40	ENSMUSG00000000339	Rtca	29.7678	27.4195	26.1423	29.153	26.5693	25.187	24.186	26.5439	29.5647	27.6717	28.6764	26.6931	27.4592	26.6049	26.5208	25.4928	27.8797	27.1083	27.4588	27.5956
41	ENSMUSG00000000340	Dbt	20.0931	18.0635	16.6562	17.5212	21.648	18.3284	20.8249	15.8669	17.3221	19.8833	17.7501	17.6554	16.9922	15.4634	19.7389	16.4278	13.6767	16.4555	15.9441	18.6734
42	ENSMUSG00000000346	Dazap2	281.481	306.88	313.939	315.004	304.189	291.303	278.994	301.999	306.883	325.548	304.266	310.322	316.669	314.878	311.935	293.915	288.521	293.828	314.969	327.444
43	ENSMUSG00000000355	Mcts1	24.2696	20.6747	18.3152	20.1772	20.9112	23.3627	18.5791	18.0648	20.8654	18.7844	22.1003	20.2073	15.5575	15.5997	18.5844	21.5605	14.3517	15.9464	19.471	17.2532
44	ENSMUSG00000000359	Rem1	11.0535	11.4841	12.3456	11.9258	14.8272	13.9642	13.2687	12.4855	13.8141	15.1658	16.604	12.2942	13.9083	13.8091	16.2325	13.4941	12.7272	11.3645	12.5433	15.5951
45	ENSMUSG00000000374	Trappc10	68.6553	83.0595	90.0116	82.4411	96.3886	79.5875	86.1182	87.4295	82.6082	98.6601	86.9673	91.9806	96.3521	95.8639	99.151	83.9447	83.1986	90.8445	90.0805	101.358
46	ENSMUSG00000000378	Ccm2	56.1715	56.1	60.2488	55.5504	70.015	51.5935	53.5117	57.5503	57.0694	74.6036	58.8042	55.78	64.1803	59.3701	72.1147	52.2326	60.5013	59.5758	56.7343	69.869
47	ENSMUSG00000000384	Tbrg4	32.1078	30.8383	35.5197	31.7933	36.6249	34.1471	34.1287	35.3612	33.7437	38.613	33.6549	36.2818	37.7066	40.6682	39.2308	34.6769	33.8286	31.0059	35.2023	38.7874
48	ENSMUSG00000000386	Mx1	233.291	188.816	218.393	170.22	139.529	260.029	344.357	384.838	170.573	168.543	197.168	206.056	263.272	210.279	155.737	276.675	226.533	308.773	196.712	157.467
49	ENSMUSG00000000392	Fap	30.3227	28.3231	24.5873	31.8458	19.5759	30.0148	24.6081	25.0428	32.5312	24.2756	31.9865	29.5657	25.6874	25.4186	24.389	32.897	26.238	21.0867	29.6498	22.2681
50	ENSMUSG00000000399	Ndufa9	68.312	59.7769	60.4615	58.9727	57.1275	54.0225	59.3899	53.9281	60.4655	57.0824	64.4377	57.5053	55.9803	50.6787	55.6996	52.5689	50.8973	56.357	52.2498	52.9963
51	ENSMUSG00000000409	Lck	66.5498	53.6113	60.0408	62.2271	81.4808	58.2405	54.6622	71.2347	71.1896	91.5256	60.1053	57.9706	76.7509	71.4512	83.8206	55.2595	60.1867	57.6489	63.9221	75.4207
52	ENSMUSG00000000416	Cttnbp2	1.93379	2.43582	2.03712	2.6665	3.59745	3.67877	2.60751	1.71631	2.24252	3.74182	2.39855	1.61694	1.15902	2.47959	3.60305	2.76297	1.77323	1.58752	2.24226	3.06467
53	ENSMUSG00000000420	Galnt1	184.408	185.199	170.518	178.53	175.688	179.519	178.215	167.963	176.717	165.701	185.219	179.734	159.327	153.296	172.055	181.156	156.45	165.42	160.879	168.72
54	ENSMUSG00000000439	Mkrn2	25.8716	26.2049	27.0262	25.19	30.846	28.9716	29.9939	28.3012	24.1733	31.6052	33.5708	29.3624	27.888	32.7947	31.1602	26.8433	29.9904	28.8984	26.4618	30.9117
55	ENSMUSG00000000440	Pparg	8.37022	12.0633	15.8763	8.87609	19.9327	9.00543	24.7789	12.9569	8.74052	12.4476	11.2227	11.7883	11.9374	9.25885	11.8348	8.15957	10.0959	13.7074	7.41246	13.7672
56	ENSMUSG00000000441	Raf1	84.8922	90.6781	92.2331	91.6479	103.969	92.7252	92.8153	94.72	91.6371	98.4855	100.084	93.7962	97.6031	100.02	99.0543	96.8955	89.1189	91.8737	97.1777	102.079
57	ENSMUSG00000000486	Septin1	117.767	101.55	104.555	100.12	126.613	93.5971	79.9335	96.3902	105.728	134.445	95.3843	90.4901	98.517	100.363	123.868	91.887	88.8158	80.1753	91.8499	105.585
58	ENSMUSG00000000489	Pdgfb	54.2033	63.1626	66.9084	59.1722	66.3254	65.079	70.0913	67.5869	64.3502	74.7953	73.7222	69.3569	70.583	75.1651	72.6785	72.8462	85.6125	70.6994	74.4911	76.0526
59	ENSMUSG00000000530	Acvrl1	98.034	114.146	126.316	107.306	106.202	105.047	123.548	115.828	107.193	118.66	122.215	118.01	131.838	126.536	115.384	101.661	118.669	126.536	108.488	116.022
60	ENSMUSG00000000531	Tamalin	25.1965	29.1107	30.4293	32.6331	26.8398	24.4613	25.9394	27.3637	30.6889	24.7104	28.548	28.6985	33.9589	33.9368	24.5824	23.8682	28.6061	29.4129	32.2468	24.198
61	ENSMUSG00000000532	Acvr1b	39.4997	47.6044	51.3771	48.8106	47.8144	47.6426	48.2766	50.6031	51.0246	53.2105	48.2763	53.5759	51.186	52.4324	52.655	48.4348	47.082	48.3811	52.5296	53.2205
62	ENSMUSG00000000538	Tom1l2	43.8707	47.5581	55.8768	41.8137	59.6313	55.0707	55.657	53.2365	42.0545	62.8612	57.605	49.3574	54.1524	50.4208	59.3886	48.9212	44.9255	50.1876	46.189	58.8198
63	ENSMUSG00000000552	Zfp385a	74.0275	89.2186	98.0845	93.4903	103.146	80.4946	92.6997	98.9928	92.8084	109.749	89.0693	91.6373	105.134	105.591	106.878	89.3827	97.7162	96.5651	99.8377	110.654
64	ENSMUSG00000000555	Itga5	64.822	76.5762	85.2851	72.7881	71.9662	81.7544	96.0458	88.1673	74.1737	79.2594	89.2773	88.3718	87.6416	86.2956	77.377	84.4052	86.768	89.6293	78.0968	71.9551
65	ENSMUSG00000000561	Wdr77	32.3195	33.9393	36.0491	36.1867	36.93	34.1219	35.3647	34.0291	35.8862	36.6171	35.5844	35.785	34.7043	37.566	38.2052	36.0325	33.8457	31.3618	35.7343	36.9323
66	ENSMUSG00000000562	Adora3	3.53575	2.73699	2.75555	3.78979	5.12852	3.04381	2.31611	1.96736	4.23783	5.29606	2.7393	2.77319	2.29762	3.62175	4.6394	3.08377	2.25943	1.70248	3.9013	4.07716
67	ENSMUSG00000000563	Atp5pb	182.131	154.311	140.576	156.038	127.281	138.937	127.502	133.847	160.013	120.837	148.582	140.191	127.242	120.339	115.625	128.711	128.01	129.465	141.653	117.334
68	ENSMUSG00000000568	Hnrnpd	153.513	138.686	125.55	148.799	127.465	146.597	119.594	123.395	144.021	131.83	135.93	133.89	114.325	126.595	129.194	135.381	113.532	116.562	139.241	128.315
69	ENSMUSG00000000579	Dynlt1c	7.51775	7.12875	9.08907	8.33019	12.427	9.86213	9.41015	8.61231	6.70989	9.34256	8.27101	8.57702	8.36335	10.0215	10.589	10.2913	6.40649	7.72411	9.04391	11.518
70	ENSMUSG00000000581	C1d	27.6337	25.8343	28.1464	24.4289	25.5563	26.9357	23.3319	27.0358	22.6312	26.9425	26.3575	27.1267	26.5554	24.4385	21.774	21.7054	26.5126	24.8912	23.6009	26.6442
71	ENSMUSG00000000594	Gm2a	357.139	370.245	325.746	366.392	324.3	372.342	288.233	282.777	354.4	353.946	381.276	348.803	323.985	354.135	336.265	389.605	331.622	283.389	389.948	335.992
72	ENSMUSG00000000600	Krit1	72.7002	67.0215	64.6019	73.9954	75.368	79.4917	73.573	71.7316	80.2656	67.1542	71.7396	69.7769	64.2569	70.4196	70.2407	77.8651	59.998	66.5171	78.1047	68.673
73	ENSMUSG00000000605	Clcn4	69.0615	71.3372	70.6566	68.5259	76.4156	77.0476	82.8927	76.0045	70.7187	82.2755	77.2447	77.4281	80.3249	86.3877	88.3204	71.413	66.3415	67.8255	67.5318	82.5149
74	ENSMUSG00000000627	Sema4f	11.4712	8.26392	6.87234	9.72643	13.8602	10.0637	6.9835	7.1163	8.54628	13.9026	10.258	6.94653	6.80097	9.46149	13.1127	10.3793	6.90414	5.04722	8.15725	12.5237
75	ENSMUSG00000000628	Hk2	29.5389	31.2123	33.4826	31.2789	42.9794	28.6188	40.7656	28.5676	29.7295	34.5699	30.9377	31.9188	30.9413	36.0443	37.3837	26.2327	25.5802	28.9422	29.906	32.6852
76	ENSMUSG00000000631	Myo18a	132.236	126.673	135.088	132.858	175.014	129.498	128.145	131.116	137.217	168.467	136.722	131.23	141.028	163.428	175.078	134.62	143.437	143.03	144.052	174.584
77	ENSMUSG00000000673	Haao	31.0722	29.6336	27.2672	26.56	24.9749	27.0566	26.4318	29.331	26.1392	24.505	27.4417	25.3336	26.9333	26.7191	22.268	29.8184	28.4631	27.5243	26.4736	20.1276
78	ENSMUSG00000000682	Cd52	325.821	300.46	297.364	282.072	246.607	291.903	276.431	312.912	312.94	289.931	313.006	306.722	281.163	247.075	234.585	294.862	271.281	272.495	258.1	224.624
79	ENSMUSG00000000686	Abhd15	7.57497	8.93576	9.6468	8.99682	14.2344	8.60732	10.626	9.40642	8.36382	12.0573	9.72695	9.38098	10.0432	11.0458	13.0537	10.1671	9.28942	9.32258	8.72078	12.877
80	ENSMUSG00000000690	Hoxb6	6.88269	6.88385	7.89327	5.22277	8.40364	8.0681	10.847	9.03242	6.42148	9.16454	8.62061	9.08288	10.5793	7.92511	9.7728	7.38862	9.55254	10.6692	7.00263	8.96296
81	ENSMUSG00000000693	Loxl3	31.9075	35.8059	42.7654	46.6218	44.3378	41.8372	48.7489	53.5131	50.1064	48.4588	36.7659	43.4678	49.1334	56.7579	51.1837	47.3224	48.6379	51.9941	53.6172	48.5386
82	ENSMUSG00000000708	Kat2b	53.6484	47.9089	49.3495	44.7741	50.56	59.7675	59.8321	57.0226	48.3995	53.6932	59.8663	55.9697	48.5718	41.1988	48.2572	56.1442	37.8555	48.7971	48.3367	52.9623
83	ENSMUSG00000000711	Rab5b	120.639	139.176	134.412	137.682	129.618	134.442	141.052	133.083	140.237	128.526	144.245	142.792	131.312	129.952	129.173	134.765	124.006	135.498	137.755	131.346
84	ENSMUSG00000000731	Aire	7.1802	9.04828	11.2113	22.5183	11.9378	9.333	10.219	12.67	22.2427	11.02	7.72226	11.0024	11.7894	25.437	11.228	12.5213	11.5946	11.2659	27.1278	10.4036
85	ENSMUSG00000000732	Icosl	155.71	164.203	159	235.114	199.759	197.696	179.948	180.402	233.893	190.675	159.003	171.044	147.186	221.321	194.645	225.301	168.886	173.33	258.124	196.227
86	ENSMUSG00000000738	Spg7	49.0084	46.1979	50.7911	48.4904	51.2334	44.4224	47.8898	49.0609	47.1517	49.1195	46.8204	45.1795	49.547	49.5807	50.0829	46.0651	47.4023	48.2607	52.9552	48.3619
87	ENSMUSG00000000739	Sult5a1	13.1933	15.4853	13.0452	5.68994	6.40058	13.5913	19.6292	10.1391	4.10245	5.16255	17.3209	12.651	11.3758	6.45872	6.16975	14.3426	13.5852	10.2094	5.41453	8.07278
88	ENSMUSG00000000740	Rpl13	888.279	782.548	802.485	770.939	811.838	722.319	647.21	748.149	748.918	832.45	842.112	736.77	840.006	785.923	853.853	777.161	963.285	819.238	857.859	859.54
89	ENSMUSG00000000743	Chmp1a	138.529	127.887	135.381	132.553	129.099	111.542	119.122	128.954	129.03	132.925	121.591	117.219	127.436	128.239	130.864	116.914	130.149	127.078	128.183	125.325
90	ENSMUSG00000000751	Rpa1	63.2372	72.9257	68.161	72.426	70.5618	69.0551	64.2482	66.1216	70.8718	78.1092	78.6653	73.2321	74.734	75.3272	76.9796	68.1999	67.4856	68.9422	75.1374	75.0741
91	ENSMUSG00000000753	Serpinf1	37.1311	36.2593	43.9565	28.9851	67.7299	37.2917	42.5039	42.1445	29.0291	68.9378	50.874	35.8031	42.0874	34.2242	69.8863	33.8283	41.6365	38.2976	27.9317	81.815
92	ENSMUSG00000000759	Tubgcp3	36.0326	39.9428	42.6426	40.2547	44.2688	43.722	43.765	42.2725	37.9756	46.1925	43.5943	42.9529	42.9503	45.1632	45.5617	47.1051	40.3552	41.3303	45.0383	47.8931
93	ENSMUSG00000000776	Polr3d	16.1397	14.9922	14.6616	14.2353	13.6415	15.1485	13.1129	14.125	15.4622	14.8338	14.5417	14.0331	14.2197	13.1938	15.7707	14.4513	14.1343	14.4081	14.8959	14.3448
94	ENSMUSG00000000782	Tcf7	183.842	223.013	222.524	298.716	159.312	189.588	209.163	246.36	286.442	162.298	200.283	228.725	239.392	288.999	164.79	220.722	255.991	243.175	296.857	162.679
95	ENSMUSG00000000787	Ddx3x	286.252	303.028	275.333	277.626	275.162	281.482	287.429	271.659	269.691	279.356	290.207	307.332	283.455	264.892	300.406	263.879	237.527	255.602	254.971	288.384
96	ENSMUSG00000000791	Il12rb1	20.5508	17.3221	20.5461	17.1118	17.4232	19.8402	18.7701	24.8584	17.6576	21.4102	16.3694	18.8162	23.1396	23.5248	17.8166	19.4132	21.3016	19.5977	18.5765	19.6791
97	ENSMUSG00000000804	Usp32	54.4436	57.3246	52.261	57.5922	61.312	61.9294	63.374	60.2964	58.8587	56.521	58.7821	61.209	54.6018	56.5111	57.6005	63.5484	54.7355	54.8735	58.7795	58.9558
98	ENSMUSG00000000805	Car4	5.53819	4.85841	4.2255	5.6217	4.84073	6.81329	5.44613	3.28405	5.46209	4.2793	5.84591	3.60876	2.81331	4.22967	3.29161	5.29829	3.06025	2.9287	4.70914	3.5947
99	ENSMUSG00000000811	Txnrd3	8.18142	7.51266	7.49624	7.18591	9.01377	7.17109	7.46582	6.32218	6.6216	8.88382	7.91255	6.5852	6.08104	5.86922	8.71498	6.62803	6.31497	6.14754	6.07262	8.9018
100	ENSMUSG00000000817	Fasl	11.1736	8.00578	9.70825	9.04931	9.11737	8.79378	7.51104	10.4157	9.59397	10.3045	8.64274	8.01245	9.21092	8.23459	8.01155	7.95778	6.95562	7.97593	8.0548	7.02631
101	ENSMUSG00000000823	Zfp512b	38.6186	45.943	59.2373	49.9392	58.8025	49.1192	58.9428	55.3319	51.3778	59.7356	48.9224	51.6518	59.1051	63.6956	56.7198	52.5534	56.5316	57.1289	56.9235	65.7442
102	ENSMUSG00000000826	Dnajc5	144.508	177.514	191.187	187.663	184.195	173.396	196.558	215.133	204.163	195.482	171.257	195.09	212.928	210.691	191.117	187.091	208.886	208.124	200.649	207.48
103	ENSMUSG00000000827	Tpd52l2	65.7603	63.1229	64.0489	65.8227	63.1769	55.6301	60.656	65.348	68.0053	62.9194	64.7298	63.2956	65.0381	63.235	60.6827	55.306	62.4633	64.3713	60.6671	65.4316
104	ENSMUSG00000000838	Fmr1	44.2083	43.7918	40.6149	45.0471	45.915	50.1775	43.7599	41.9088	46.516	44.4499	45.8955	43.9962	38.3805	40.834	43.3171	49.8732	33.7714	40.449	46.0589	45.8341
105	ENSMUSG00000000861	Bcl11a	25.4883	23.7956	18.9108	26.4341	34.0981	25.5851	14.0574	15.9028	27.4399	31.0232	23.0252	23.5541	20.02	28.1892	33.6517	24.7581	17.7837	13.2585	25.855	30.4224
106	ENSMUSG00000000876	Pxmp4	19.0061	23.8783	27.6926	21.4685	26.3621	22.3649	27.2306	23.8798	19.6235	26.114	23.5695	23.8115	23.2571	21.3694	23.1916	21.5088	20.3349	25.3784	21.7054	24.9047
107	ENSMUSG00000000881	Dlg3	16.1168	15.5284	14.3071	13.5162	11.9378	14.5387	14.6503	17.0094	16.0331	13.2282	16.75	16.7295	15.7413	14.6823	13.2738	13.3958	15.6044	14.0851	14.687	13.2712
108	ENSMUSG00000000884	Gnb1l	3.21536	3.11428	3.0486	3.37512	3.45931	3.13956	2.90393	3.25843	3.27843	3.87876	3.47834	3.55456	3.90085	3.05804	3.88764	3.53391	3.77526	2.71521	3.3693	3.55393
109	ENSMUSG00000000901	Mmp11	5.14342	6.0697	8.85275	6.3933	5.62353	6.48573	8.26465	7.41345	7.15133	5.43642	6.9788	5.56445	7.84766	7.23244	5.67574	6.07958	7.69351	8.25511	6.4864	6.44191
110	ENSMUSG00000000902	Smarcb1	64.4158	64.1687	68.5627	70.6728	62.5668	59.3593	62.1431	64.1235	74.3621	66.2641	65.7299	62.5549	67.1059	71.6833	64.9354	60.4025	65.6323	65.5208	70.6844	65.554
111	ENSMUSG00000000915	Hip1r	59.793	52.4397	64.6586	62.4318	70.792	57.1268	43.986	55.8135	59.2354	75.4115	53.3389	52.7494	63.3532	67.0042	73.7041	50.0802	60.1524	47.2534	59.0633	71.3163
112	ENSMUSG00000000916	Nsun5	11.2366	12.1493	12.5016	10.2828	14.0732	13.42	12.9974	12.506	11.7717	13.9916	14.6789	13.613	14.3321	13.7943	14.6861	15.9828	16.8399	14.3808	13.5324	15.7922
113	ENSMUSG00000000934	Top1mt	7.61501	7.41668	9.20724	6.49304	7.5863	7.41298	7.69693	7.94115	6.71578	8.42508	8.18693	8.35119	9.23134	7.25455	8.61832	6.82982	8.36848	8.89559	6.88441	8.40575
114	ENSMUSG00000000957	Mmp14	169.704	177.712	212.948	214.155	152.871	179.383	208.706	226.149	252.986	180.381	184.839	200.397	231.784	249.761	187.02	193.579	209.355	222.248	227.914	186.686
115	ENSMUSG00000000958	Slc7a7	50.4216	57.2882	61.4257	55.0255	58.8945	47.824	60.1235	58.2163	54.0499	56.8633	58.8264	60.2424	64.3998	58.3348	58.4435	54.7214	56.0568	61.0922	50.4568	59.778
116	ENSMUSG00000000959	Oxa1l	53.7228	58.1056	60.1732	53.9284	58.578	49.5274	52.0397	56.5871	57.3048	64.9015	54.6975	54.9038	58.6303	57.7674	59.5604	53.1381	57.5555	54.2056	55.7964	62.9582
117	ENSMUSG00000000976	Heatr6	24.2754	30.5802	32.301	35.4886	37.471	35.3666	32.5964	32.5331	39.3529	35.8639	31.3449	35.0669	35.1281	42.1456	36.895	36.017	34.0917	32.6646	38.7253	39.5485
118	ENSMUSG00000000982	Ccl3	4.66284	4.43809	5.09045	5.21752	3.18878	4.21295	3.70779	5.45122	4.76756	3.7829	4.21737	5.6322	6.07083	5.44183	2.93184	5.00336	5.02795	4.48338	4.43723	3.09185
119	ENSMUSG00000001016	Ilf2	43.8421	40.5617	36.7959	42.4908	44.7983	41.5349	36.8116	37.1185	42.0663	43.5598	45.9309	39.0415	36.2259	37.0465	43.4943	40.0993	32.8905	33.6992	40.7272	41.0638
120	ENSMUSG00000001017	Chtop	149.217	125.491	118.971	125.315	124.172	125.088	112.233	116.1	130.719	125.647	132.203	121.095	115.08	118.188	124.635	120.495	119.052	111.69	127.71	124.353
121	ENSMUSG00000001018	Snapin	33.5324	37.1992	38.2989	36.7379	42.024	37.9266	37.4045	34.4595	36.6866	42.2521	38.5582	36.5483	31.6153	32.0099	40.0041	34.3509	31.1516	33.1464	33.8546	42.8578
122	ENSMUSG00000001020	S100a4	105.289	97.969	75.3122	157.46	215.294	98.4752	44.2825	77.5876	152.521	261.534	95.4861	88.5479	75.6939	114.448	235.503	87.1009	70.1683	52.0707	153.309	217.652
123	ENSMUSG00000001025	S100a6	81.0189	64.9597	61.9834	110.114	145.561	69.8765	47.3371	66.2343	112.085	170.48	73.7045	59.4114	60.1569	91.3764	164.103	54.3954	58.4764	55.8315	106.297	162.672
124	ENSMUSG00000001029	Icam2	24.5157	27.2441	28.5528	19.6208	25.493	23.3073	26.462	25.0479	18.9996	28.4453	28.225	28.1926	27.8829	19.7262	25.9677	23.1231	26.3353	26.1941	19.1873	27.3645
125	ENSMUSG00000001034	Mapk7	38.241	42.9049	48.1064	44.4592	47.9007	38.9496	41.1474	42.8156	44.3441	50.304	41.3462	42.6051	48.5054	49.087	50.3836	42.5053	49.2728	44.6969	45.456	47.6824
126	ENSMUSG00000001036	Epn2	29.4531	39.6979	42.255	25.0746	36.1356	41.8675	46.8699	34.3109	24.9267	32.3207	52.9893	44.8318	42.5724	28.0824	33.3349	39.1628	37.4952	41.6916	25.1102	36.6877
127	ENSMUSG00000001039	B9d1	3.13526	2.96204	3.60633	2.83447	2.90098	3.28066	3.09987	3.23794	2.72516	3.41317	3.42081	2.98999	3.05329	2.86276	2.78149	2.89233	2.9058	3.28453	2.38413	2.85401
128	ENSMUSG00000001052	Sec24b	68.9871	72.8099	85.2993	74.5098	87.1906	66.107	69.9405	76.3734	77.6346	86.5206	72.8504	74.8852	74.7085	88.0788	79.7396	70.254	77.9076	72.7085	82.2661	81.0676
129	ENSMUSG00000001053	N4bp3	18.3882	19.7712	22.6163	19.3374	23.605	18.4644	19.8201	21.0466	19.8884	24.2277	21.4719	18.7936	22.4197	20.4299	25.5811	19.2425	21.3817	19.9699	20.4168	23.6068
130	ENSMUSG00000001054	Rmnd5b	28.7608	32.8439	36.1389	30.4706	39.687	30.5288	32.2698	32.7585	30.4829	40.7184	35.1285	33.4545	37.4819	35.9485	41.4915	31.6811	33.7943	33.4365	33.228	38.6107
131	ENSMUSG00000001056	Nhp2	38.6872	33.5654	32.2726	33.7144	30.3394	32.8973	27.507	31.6109	38.1228	31.2355	34.0488	33.3686	31.2426	30.6283	31.1602	30.7808	33.6112	31.4931	32.5936	29.8108
132	ENSMUSG00000001062	Vps9d1	35.0085	43.6562	49.444	49.6032	55.2568	39.0403	48.5982	50.5877	46.5631	55.1482	38.3989	44.4885	53.4274	61.6692	50.2762	46.4273	48.3004	48.4468	56.1432	55.8843
133	ENSMUSG00000001065	Zfp276	38.9561	41.6572	46.1543	44.6744	47.6302	44.9617	48.4977	49.5169	45.8097	48.4074	44.4351	46.5752	54.2392	57.819	45.9537	49.0195	51.0746	52.1802	54.1728	48.491
134	ENSMUSG00000001082	Mfsd10	29.2643	30.6265	37.5427	32.313	40.7807	29.8283	31.888	33.2606	31.4011	43.5085	32.4822	32.5015	36.6343	38.8592	45.1912	31.7069	34.0974	31.203	35.8328	41.6142
135	ENSMUSG00000001089	Luzp1	55.8511	62.3418	66.0199	66.7413	73.8081	66.7672	68.157	65.1379	71.2073	70.8686	69.0224	69.2169	66.1256	67.7632	74.225	66.4252	58.5679	62.5593	67.3821	70.5417
136	ENSMUSG00000001098	Kctd10	128.837	136.26	141.909	127.404	146.465	142.369	133.817	139.734	126.152	155.232	157.494	138.818	147.758	144.944	147.376	133.466	139.936	134.096	134.39	152.561
137	ENSMUSG00000001100	Poldip2	34.4649	37.8446	41.442	35.7563	39.1978	37.3874	41.7202	37.2466	35.4859	37.9112	38.9255	38.3775	39.5549	36.3612	37.2011	34.5061	35.7105	37.4162	33.6221	39.032
138	ENSMUSG00000001105	Ift20	37.051	26.8106	26.1092	25.5837	25.4181	27.611	23.8143	25.2375	25.1503	25.2616	28.4772	25.4872	25.3045	22.2868	23.197	24.0596	24.4133	24.5299	23.7349	24.2115
139	ENSMUSG00000001119	Col6a1	178.698	228.815	218.644	218.905	246.877	237.281	224.849	225.718	214.216	264.584	271.164	214.118	231.555	260.987	284.211	243.902	232.722	231.773	250.191	291.497
140	ENSMUSG00000001120	Pcbp3	5.73272	5.73212	5.39295	6.05737	6.13581	5.81548	4.43126	4.9645	5.56803	6.54904	6.32385	4.66565	4.294	6.24871	6.24493	5.27241	5.38832	4.37937	6.49822	6.72052
141	ENSMUSG00000001123	Lgals9	148.072	131.167	146.853	116.659	103.112	150.26	174.306	206.28	145.116	122.771	171.341	154.161	180.94	156.461	103.049	155.187	156.256	176.948	137.613	119.522
142	ENSMUSG00000001127	Araf	81.7398	85.9455	94.705	88.2307	99.6982	89.1221	90.9413	90.1193	82.7377	98.0267	85.768	86.529	90.6387	97.8277	95.258	88.8394	84.7717	84.8558	89.8559	94.5765
143	ENSMUSG00000001128	Cfp	240.351	255.775	291.678	228.516	233.869	205.044	279.129	267.381	236.188	257.124	248.586	278.76	303.22	264.435	251.016	222.631	246.536	286.367	238.814	266.3
144	ENSMUSG00000001131	Timp1	5.91007	6.79118	7.01886	10.5715	3.44779	6.49077	6.03897	8.04362	12.2308	4.42993	5.96982	6.33227	7.07668	9.6015	3.59231	6.15201	7.36747	7.4942	11.2901	4.1587
145	ENSMUSG00000001134	Uxt	10.8246	7.78735	8.31865	8.0205	7.52874	7.20132	6.57153	7.62863	8.46388	7.8431	8.14267	8.01696	7.76086	7.29876	7.79139	6.61251	7.63631	7.66937	7.71196	7.71263
146	ENSMUSG00000001138	Cnnm3	20.9456	24.1894	26.1045	22.9225	27.9507	24.4109	26.1454	25.3861	23.2139	30.1981	27.8488	25.984	28.9603	31.1183	30.94	24.339	24.4591	26.5116	26.2175	33.3376
147	ENSMUSG00000001143	Lman2l	29.4874	29.5343	29.9141	27.4629	29.8617	29.7829	32.094	27.4918	28.5406	27.4115	30.3536	28.4049	28.2097	28.4361	27.5733	30.1392	26.8215	29.0407	26.4066	27.9421
148	ENSMUSG00000001150	Mcm3ap	78.3528	57.7184	51.7978	52.6791	61.4444	56.4162	49.5477	54.2099	54.6209	59.1776	56.7066	53.3456	51.4515	54.492	55.6674	55.4199	53.3512	53.2586	53.0025	49.3812
149	ENSMUSG00000001151	Pcnt	61.4922	67.1076	69.1724	66.7675	73.9981	65.1848	65.0019	69.7284	66.6987	78.4036	72.0715	62.9162	68.9032	72.6781	76.0131	68.2879	60.6901	61.1743	69.979	74.2111
150	ENSMUSG00000001156	Mxd1	286.653	282.615	304.992	395.13	225.074	297.673	361.545	408.252	381.546	220.808	269.921	307.066	332.88	411.509	207.151	357.381	417.383	427.027	427.208	231.1
151	ENSMUSG00000001157	Gmcl1	25.5283	22.121	19.7048	24.4027	24.1864	23.6349	19.5588	21.0107	25.8919	23.3787	23.0473	22.2939	20.4233	23.0605	25.9248	23.0041	21.1529	19.2419	25.9141	24.2319
152	ENSMUSG00000001158	Snrnp27	33.0003	26.2347	23.3395	25.5575	22.3387	26.0185	20.9857	24.387	28.2404	23.3478	27.0434	24.1819	22.338	21.7121	22.7352	23.8319	23.9386	25.3128	24.188	23.1379
153	ENSMUSG00000001166	Oas1c	7.72372	6.19877	7.29773	4.87634	6.49843	8.81898	6.63182	8.64305	5.11482	7.5521	7.00093	5.14441	7.62301	6.35187	5.22469	7.39897	5.97177	6.58548	5.07168	6.82245
154	ENSMUSG00000001173	Ocrl	18.1193	22.6042	24.8	19.7363	25.0037	24.7284	27.0849	22.1584	21.6188	25.0801	23.2686	22.8224	20.6225	20.0541	26.7087	23.4077	18.5045	23.4187	20.405	24.3814
155	ENSMUSG00000001175	Calm1	874.834	779.251	909.891	979.351	829.013	737.544	827.294	1055.8	919.597	867.64	769.651	879.748	1053.99	1164.82	763.004	760.438	1219.64	1131.67	1035.45	944.393
156	ENSMUSG00000001211	Agpat3	112.372	121.007	138.534	97.8312	117.283	105.54	136.48	123.59	99.6596	125.284	126.813	125.887	151.873	124.433	116.742	109.293	141.069	140.238	102.159	130.231
157	ENSMUSG00000001227	Sema6b	26.1863	34.492	40.5534	22.8385	36.3774	27.4547	38.7559	30.868	22.8725	37.3086	35.3719	36.7922	36.4556	27.9497	38.6187	30.2427	35.4302	34.3726	26.7101	38.8078
158	ENSMUSG00000001228	Uhrf1	29.0812	32.321	30.9019	46.7688	27.1276	34.6712	29.9638	34.3673	51.7721	33.5942	33.4336	33.6758	32.3505	48.9028	27.8847	37.1501	34.9268	33.9237	52.167	29.8312
159	ENSMUSG00000001229	Dpp9	60.4395	69.785	75.8368	71.4391	77.0487	65.1999	72.6284	75.6664	72.6316	79.7353	69.9739	73.7561	80.8662	86.5682	77.3501	71.8683	80.0297	78.3962	81.8642	79.7017
160	ENSMUSG00000001240	Ramp2	75.5608	91.2904	104.895	61.7757	80.6059	67.2056	89.6401	83.131	62.2961	87.8762	91.4634	87.0258	97.1946	58.3753	82.9185	66.1044	80.6818	97.5997	56.5333	79.5454
161	ENSMUSG00000001247	Lsr	18.4339	12.6424	11.4429	24.1507	22.356	12.9866	9.92763	10.3901	22.9608	24.036	13.4398	11.9012	10.2015	20.6952	21.6183	11.3416	11.4287	9.65651	22.2926	20.9634
162	ENSMUSG00000001248	Gramd1a	141.413	142.026	171.894	148.363	185.11	153.309	173.01	185.029	157.235	189.457	152.68	157.227	182.059	178.516	182.73	164.33	175	176.001	167.125	182.303
163	ENSMUSG00000001249	Hpn	10.2926	7.58547	8.21467	8.20422	4.63351	8.42086	8.29982	8.05386	7.75169	5.37137	6.53184	9.28161	7.34219	9.3657	5.77777	8.23718	8.07676	7.57084	8.03115	5.4634
164	ENSMUSG00000001270	Ckb	111.21	102.278	93.5423	92.5507	87.6223	109.164	72.2416	75.7022	87.3228	97.4619	120.14	93.8956	92.5994	93.5833	95.9507	106.602	107.543	78.867	103.692	95.4939
165	ENSMUSG00000001280	Sp1	71.1555	84.5488	76.2764	83.6536	85.9474	90.4726	83.9528	80.718	81.8725	117.896	94.1762	91.7999	95.3871	114.47	106.384	94.3498	79.595	85.5181	94.167	105.605
166	ENSMUSG00000001281	Itgb7	152.398	136.012	136.364	145.429	180.926	144.944	105.391	128.201	142.544	192.175	141.386	122.495	135.32	150.559	193.152	148.502	138.866	106.906	155.386	171.689
167	ENSMUSG00000001285	Myg1	27.3591	22.3427	22.5691	21.4265	27.26	24.038	22.7793	21.5026	23.1727	26.7405	23.8704	23.4141	23.9566	23.1821	27.3155	23.1438	21.3702	21.2837	22.7063	24.6261
168	ENSMUSG00000001288	Rarg	65.1424	61.5343	55.6452	68.0588	96.7973	78.9021	58.5107	51.8122	72.8435	109.776	85.7459	65.2061	61.4385	73.356	120.608	85.1192	65.1632	58.793	86.0374	114.67
169	ENSMUSG00000001289	Pfdn5	203.9	169.535	164.643	170.373	179.038	156.499	146.247	158.782	175.811	174.517	173.346	161.044	156.877	143.82	170.863	153.635	163.154	158.238	159.642	162.577
170	ENSMUSG00000001300	Efnb2	20.3849	24.7587	25.457	24.9958	43.486	26.5829	22.4829	21.1901	25.5859	41.9132	29.7429	23.5405	24.5539	27.6108	40.3477	21.3535	18.9564	23.5391	25.7958	42.3209
171	ENSMUSG00000001305	Rrp15	15.1156	11.4444	10.6346	10.3616	10.6197	11.4294	9.62116	10.0827	11.5893	10.8455	13.4443	11.2328	10.8907	9.92573	11.4642	10.5914	10.2104	10.5543	9.98968	11.1578
172	ENSMUSG00000001313	Rnd2	3.39844	3.42207	3.58742	2.85022	3.36721	4.55059	3.22547	2.79733	2.53681	3.01263	4.92101	3.08484	3.04818	2.62696	3.33457	2.90785	3.24329	3.1203	2.79002	3.40443
173	ENSMUSG00000001323	Srr	12.6955	18.0337	18.7595	14.7392	19.173	16.5192	19.2172	17.5371	14.5616	16.2716	19.4406	17.7954	18.9682	15.4007	18.5146	16.7175	16.3766	17.2219	14.356	18.0482
174	ENSMUSG00000001333	Sync	1.67633	2.05522	2.93043	1.70068	2.52685	2.89766	2.31109	2.77172	1.81873	2.7456	4.04036	2.43896	2.84395	1.87167	2.73853	1.6195	2.12787	3.22431	2.02158	3.37725
175	ENSMUSG00000001334	Fndc5	47.6696	45.6948	48.0402	41.6457	4.52415	42.0993	50.5726	55.6085	43.1493	5.5802	44.4838	43.811	42.4754	38.0707	4.22593	50.6907	52.825	55.2403	44.6048	4.62078
176	ENSMUSG00000001348	Acp5	156.837	186.731	200.777	169.533	88.3476	153.087	187.374	184.542	167.488	95.3393	171.275	188.988	211.652	179.216	89.7057	173.415	207.977	193.825	170.613	95.9764
177	ENSMUSG00000001349	Cnn1	0.440538	0.933291	0.907489	1.19153	2.00306	37.5588	1.32134	0.758252	0.194234	1.17082	38.9919	0.447143	0.663758	0.438441	1.5572	4.50147	0.606329	0.55837	0.212798	2.28321
178	ENSMUSG00000001366	Fbxo9	26.7927	25.7284	28.7466	23.4001	29.8099	27.8176	28.3359	28.1168	25.7036	27.7641	29.7517	27.8223	30.1295	28.1376	30.8058	28.5559	26.4497	28.8929	25.7919	31.1835
179	ENSMUSG00000001376	Vps50	33.0003	29.4384	26.8418	28.6859	30.6445	30.3474	25.4069	23.3316	27.4046	27.8017	29.7562	26.9867	22.2359	21.2626	27.4712	25.3117	21.3988	22.8056	25.0747	27.1471
180	ENSMUSG00000001380	Hars1	53.4653	47.5945	43.8053	48.0915	45.3566	46.3979	42.4336	43.5175	50.3183	45.8775	48.7719	46.3539	42.4346	41.4051	46.249	43.8506	41.7395	41.719	45.0068	43.9178
181	ENSMUSG00000001383	Zmat2	92.1182	71.1783	65.1124	72.7251	64.5756	64.953	59.5608	64.6615	64.4621	63.1419	65.3715	64.6596	57.4406	56.78	59.8665	58.7261	58.362	63.052	64.86	56.6454
182	ENSMUSG00000001403	Ube2c	16.1569	15.3463	12.6765	14.9964	11.6788	12.916	9.20918	11.4711	16.3039	14.0635	14.3205	13.0846	13.4692	14.0928	11.6844	13.2095	12.7215	10.0342	14.0604	13.2644
183	ENSMUSG00000001415	Smg5	89.5608	90.5259	98.1176	97.8732	97.4074	100.113	104.722	99.331	101.343	100.765	91.3882	97.1069	99.9824	102.533	97.8086	94.4688	89.8969	93.9813	98.2102	90.2955
184	ENSMUSG00000001416	Cct3	144.445	117.945	115.398	118.764	105.943	115.403	100.959	116.013	122.691	101.758	124.03	116.935	109.045	109.515	100.923	112.692	111.227	117.531	118.659	97.4374
185	ENSMUSG00000001418	Glmp	96.6552	101.573	115.284	99.6789	103.123	90.1299	101.241	108.128	104.045	111.686	106.226	107.278	117.557	112.455	104.494	89.155	103.505	109.9	98.8447	110.226
186	ENSMUSG00000001419	Mef2d	80.0292	93.2231	110.723	90.6138	116.943	95.0232	96.5432	96.8308	90.3128	123.203	99.9159	103.755	116.975	122.391	120.732	102.39	104.294	99.0011	101.978	125.06
187	ENSMUSG00000001424	Snd1	233.262	190.186	192.123	212.444	157.373	177.12	184.797	190.946	226.741	180.145	199.159	176.324	200.771	213.624	179.519	187.147	190.37	196.459	210.934	157.773
188	ENSMUSG00000001435	Col18a1	40.0432	48.2829	57.0915	58.642	34.5873	111.482	63.5248	63.5292	65.7275	39.4722	109.045	53.4675	62.4545	64.3551	35.4613	55.9217	54.1978	62.3458	57.4515	40.7716
189	ENSMUSG00000001436	Slc19a1	6.41927	7.22142	8.28084	6.4038	7.55752	7.544	8.13402	8.02312	6.24491	7.84652	8.60733	7.96277	8.70544	8.44092	9.38619	7.38862	8.3456	8.55619	6.89623	9.07848
190	ENSMUSG00000001440	Kpnb1	295.687	269.814	247.352	279.631	277.343	260.19	254.863	252.395	297.919	273.694	272.47	282.166	244.054	260.213	275.598	258.405	236.051	244.911	263.026	251.004
191	ENSMUSG00000001441	Npepps	96.1574	85.6906	80.6626	86.3988	77.4919	85.2921	84.621	77.3519	88.806	72.0976	87.9276	80.1109	69.1023	73.5292	75.3795	86.8267	67.8345	78.2484	78.5894	67.9663
192	ENSMUSG00000001444	Tbx21	32.4682	27.2276	28.8553	30.4915	31.4964	30.0299	25.4873	34.1879	36.051	40.8622	29.1897	28.3417	33.7036	38.347	33.8075	30.936	32.8276	28.7944	38.5401	39.5621
193	ENSMUSG00000001445	Mrpl10	39.4482	37.6262	38.2044	37.1526	36.1817	34.006	35.4702	36.0067	36.8985	35.9598	37.1908	35.2701	36.1544	34.04	35.5096	33.9266	34.5322	35.0404	34.5678	34.1734
194	ENSMUSG00000001467	Cyp51	48.9627	48.2763	38.3887	40.3597	33.4361	51.2055	53.2605	41.75	41.9721	30.52	51.3033	48.847	37.9108	37.1902	32.5134	58.2604	57.6871	45.2717	39.8129	29.539
195	ENSMUSG00000001472	Tcf25	222.941	241.841	277.886	309.703	375.643	232.866	254.948	265.936	336.401	363.699	247.351	253.25	279.815	356.855	351.139	233.549	248.36	280.778	311.82	385.815
196	ENSMUSG00000001473	Tubb6	48.3104	61.2331	70.51	61.7914	34.9096	60.6796	70.5485	78.4176	66.9165	39.4551	66.4823	70.2467	79.8552	74.1445	35.9822	69.7625	89.5022	88.414	80.9617	46.4796
197	ENSMUSG00000001482	Def8	27.7024	30.739	32.7169	28.7909	35.3528	29.8182	29.9487	30.7246	30.0238	34.4364	32.8672	32.9079	32.468	32.7431	32.4973	26.8019	29.8474	29.0845	28.4164	30.1098
198	ENSMUSG00000001493	Meox1	42.6864	39.5755	30.987	40.5434	34.8578	42.9056	24.7789	30.1405	44.3795	48.6916	40.6912	34.7056	28.6386	35.1085	50.4481	40.9893	31.9524	24.7544	42.0394	45.2565
199	ENSMUSG00000001506	Col1a1	446.482	523.248	549.915	522.23	545.402	555.354	652.842	596.847	585.768	711.25	613.533	497.58	607.824	664.674	578.84	505.831	553.658	632.824	574.57	575.281
200	ENSMUSG00000001507	Itga3	14.0629	15.4158	16.4341	17.4057	21.3199	21.1353	15.1226	14.996	15.1208	20.8932	22.2684	16.0701	16.5123	17.5819	20.8719	17.2039	15.959	15.7165	17.3785	19.6044
201	ENSMUSG00000001517	Foxm1	11.6085	14.5156	14.137	13.8627	17.8894	18.3183	11.8117	14.6066	15.574	20.5543	16.5155	17.6102	17.0484	19.7225	16.0929	20.8775	16.3766	14.3151	17.5243	19.2782
202	ENSMUSG00000001518	Itfg2	14.5549	14.7705	13.8345	12.7499	15.1438	14.07	14.4744	12.9057	13.0254	15.7615	15.8207	12.8768	14.9397	13.6912	14.4176	13.9908	15.736	13.2366	12.9964	18.5851
203	ENSMUSG00000001520	Nrip2	3.92479	4.2329	4.2444	4.2727	5.36451	4.2835	4.30566	3.58633	3.72576	4.69696	5.33699	3.80298	3.68641	3.6328	4.50515	4.83262	3.83246	3.64035	3.47964	4.89259
204	ENSMUSG00000001521	Tulp3	17.8046	19.5362	20.324	18.7442	22.4481	21.5334	22.5331	21.1696	19.9943	21.2527	22.7331	20.6996	22.0061	20.5404	22.123	20.8723	19.8601	20.4954	19.4868	21.2352
205	ENSMUSG00000001524	Gtf2h4	14.3261	12.8509	12.6245	11.6213	13.7509	11.7872	10.6863	12.1986	13.3962	13.9163	12.9221	12.2897	11.2277	12.5306	12.6348	11.7711	11.8978	11.9502	11.2625	11.749
206	ENSMUSG00000001525	Tubb5	483.007	565.167	573.916	680.084	600.757	530.434	502.722	592.072	697.617	695.338	572.315	571.029	616.57	724.994	640.741	550.551	613.262	612.466	745.778	665.372
207	ENSMUSG00000001542	Ell2	28.8638	30.8582	29.2713	33.3628	34.0002	40.275	35.9575	32.4614	33.1728	36.6137	32.7167	39.1589	33.3615	32.7136	34.3283	41.7499	41.5107	33.0314	35.3481	39.7523
208	ENSMUSG00000001552	Jup	109.637	159.5	212.537	123.735	142.66	116.501	199.547	164.694	115.357	142.593	168.81	177.015	224.187	161.402	145.69	137.755	167.862	226.293	135.761	162.964
209	ENSMUSG00000001555	Fkbp10	33.7784	40.7471	43.3893	36.3547	38.7776	40.653	41.7302	40.6382	38.4877	45.6584	46.6433	38.4724	42.9043	38.9476	41.6364	38.1228	38.725	39.3705	39.0208	40.5066
210	ENSMUSG00000001569	Nom1	48.6251	41.1972	40.7756	41.1103	42.5823	40.789	37.3643	36.3449	41.0186	42.5465	41.2842	39.3305	33.5045	32.2494	45.0677	38.366	32.4786	32.4019	34.355	44.6109
211	ENSMUSG00000001576	Ergic1	49.7293	61.9645	64.0158	62.3951	56.9778	62.4686	64.0171	66.7825	63.1201	56.2402	67.2257	68.9685	71.1395	70.0254	55.7318	61.9341	69.6649	66.4679	64.9152	60.5187
212	ENSMUSG00000001588	Acap1	100.534	87.8121	92.5687	90.1519	119.487	95.8295	80.5163	95.4475	94.3505	117.688	87.8966	91.7818	97.5061	101.685	120.485	99.5395	89.3306	79.9399	93.0755	102.099
213	ENSMUSG00000001604	Tcea3	4.06782	2.82635	2.71302	3.24389	5.77894	4.24823	2.49698	2.65388	3.50798	5.13516	3.63765	2.60608	2.95117	3.17225	5.38578	2.84576	2.76852	2.57835	3.57816	5.91868
214	ENSMUSG00000001627	Ifrd1	65.9091	39.1155	34.6075	36.8534	39.4856	41.036	32.4105	28.2039	37.4224	33.1252	38.1466	32.3795	26.1776	26.336	33.0074	30.4186	26.8787	27.4203	29.3385	32.2028
215	ENSMUSG00000001630	Stk38l	14.4405	16.743	16.3584	16.9858	17.3426	19.4421	16.7755	17.8497	17.175	17.4321	18.706	18.0303	16.3591	16.3218	16.9521	15.1446	15.1868	16.1708	16.744	16.662
216	ENSMUSG00000001632	Brpf1	66.567	74.8122	81.3527	74.9297	82.5053	76.715	80.3203	77.0497	74.3915	83.8469	74.9613	80.9149	79.748	84.2323	81.9197	75.9455	75.5108	78.2046	78.3806	79.9667
217	ENSMUSG00000001642	Akr1b1	95.8828	89.5396	90.9096	86.8135	90.7075	77.5969	84.1839	84.7705	88.1527	96.695	90.8837	86.3303	85.0427	80.1795	96.9655	77.058	84.8918	82.8577	77.4585	91.3216
218	ENSMUSG00000001657	Hoxc8	6.52225	11.3981	14.1701	6.64526	10.1995	7.38778	14.4493	11.8041	6.44503	8.20941	9.75793	11.4405	12.5348	6.06818	8.30151	7.26445	10.2561	13.3407	6.75436	8.12035
219	ENSMUSG00000001661	Hoxc6	5.12054	6.74484	9.004	8.73962	10.2052	7.01487	10.0181	8.91971	9.71757	9.93824	8.58521	7.81823	9.42536	12.2064	11.2763	7.67837	8.33416	9.88643	12.7166	12.8091
220	ENSMUSG00000001663	Gstt1	47.2863	49.749	52.3177	43.5721	50.2894	47.7182	47.3522	45.2389	41.7249	52.5395	62.1631	54.4295	57.2466	43.8478	56.6769	49.5576	54.6954	49.9522	46.3033	58.3917
221	ENSMUSG00000001665	Gstt3	12.8957	12.7186	13.9479	13.7629	10.3491	13.1226	12.2839	12.6905	12.3603	12.4579	12.4397	11.7883	12.591	13.3854	10.9112	11.947	12.4526	11.0579	12.6812	11.3073
222	ENSMUSG00000001666	Ddt	21.1001	22.8391	23.9728	25.8199	24.7274	20.586	22.6738	23.1933	28.417	26.9596	22.5207	21.6661	23.5328	25.5475	23.8252	19.7599	24.4419	23.0793	26.0677	24.6668
223	ENSMUSG00000001674	Ddx18	54.4265	48.6205	45.4596	49.5507	50.1053	43.4196	41.9161	41.9088	53.6791	46.7607	46.5637	44.9853	42.7256	45.6827	48.7137	43.0951	42.1742	43.1861	47.0796	46.0855
224	ENSMUSG00000001687	Ubl3	101.547	102.87	102.13	99.0175	114.715	91.284	106.591	106.171	106.04	112.155	96.442	108.186	113.161	110.296	114.132	96.3677	105.438	106.473	103.148	114.786
225	ENSMUSG00000001700	Gramd2b	41.3877	30.279	27.7399	47.6033	67.8623	34.263	24.9095	30.9244	45.4801	56.7332	33.8717	29.5611	27.2958	39.784	50.4158	30.222	23.7956	26.966	43.6985	51.4945
226	ENSMUSG00000001707	Eef1e1	10.1495	9.23031	8.399	7.80529	8.16765	10.1847	7.65673	7.74646	9.72934	7.76093	10.1341	9.53454	8.80756	8.22723	7.9847	7.59559	10.0788	7.60368	9.01239	8.91539
227	ENSMUSG00000001729	Akt1	265.89	271.925	306.056	283.101	293.247	250.267	271.201	298.905	288.678	308.856	278.125	289.555	330.327	311.12	300.648	265.742	320.159	310.103	302.122	317.224
228	ENSMUSG00000001741	Il16	75.7153	87.6664	83.3283	76.3522	91.4155	86.8039	77.3812	76.3017	77.0048	98.7251	94.5169	89.1035	88.7291	85.7024	99.2101	100.466	84.1081	75.2704	87.5388	100.101
229	ENSMUSG00000001750	Tcirg1	237.685	231.691	299.991	222.233	231.802	244.124	310.746	297.271	242.333	256.303	262.389	272.861	323.031	328.065	232.668	288.658	308.644	310.568	296.632	252.75
230	ENSMUSG00000001751	Naglu	47.4179	57.3279	65.6843	55.2669	64.7195	52.1983	61.6056	59.3332	54.509	76.2811	61.5967	59.8133	70.6902	65.7073	68.5546	55.1301	62.8123	66.7963	59.1145	72.7773
231	ENSMUSG00000001755	Coasy	26.1062	29.1802	32.8918	29.657	31.9856	26.1445	31.2047	28.8341	27.8107	29.9174	29.8402	28.1565	28.5875	27.6144	28.7439	25.9637	27.5193	30.9183	26.8874	29.2536
232	ENSMUSG00000001761	Smo	24.4642	30.5305	32.7689	28.6124	30.5006	31.5467	33.6263	31.5597	27.8284	31.0848	38.6777	31.9911	35.6489	32.0468	32.5295	30.6152	32.6617	30.7924	30.4971	36.2392
233	ENSMUSG00000001763	Tspan33	52.6128	53.2406	54.2036	58.6473	44.3839	52.8181	59.7517	57.7501	59.3943	46.6889	53.631	55.8703	53.8104	58.5301	45.4328	60.3042	64.8143	62.9753	60.1036	47.0165
234	ENSMUSG00000001767	Crnkl1	42.9668	38.2417	34.6028	38.9372	35.6349	37.0095	33.762	34.6132	43.5672	37.6236	37.6554	37.4562	33.7955	34.8948	37.5233	36.4671	31.9867	33.7814	36.5658	38.8282
235	ENSMUSG00000001768	Rin2	56.2916	63.0567	60.4379	55.1094	58.86	63.6377	69.5939	62.8837	54.2383	65.8327	68.1727	67.6722	66.5086	54.1825	62.2667	62.2497	55.9195	60.1068	53.3689	67.3547
236	ENSMUSG00000001774	Chordc1	46.5826	49.1632	45.5021	52.9941	52.5976	53.569	52.5622	50.2137	55.0741	44.2924	50.343	55.8297	47.4434	51.2755	50.6843	66.8132	53.9061	53.91	61.3134	49.0075
237	ENSMUSG00000001783	Rtcb	193.425	169.343	154.93	178.488	160.135	142.757	139.735	143.34	174.086	154.784	159.207	154.82	144.332	144.406	160.875	139.804	138.781	137.244	152.887	144.794
238	ENSMUSG00000001785	Pwp1	23.7376	22.2666	22.8338	22.8437	21.7689	21.5687	21.5986	21.5999	23.4611	22.9678	23.419	22.7049	22.8129	23.8858	23.0842	22.5281	21.1986	20.5392	22.0325	25.1901
239	ENSMUSG00000001786	Fbxo7	37.3141	32.5791	33.44	33.0058	33.3786	31.063	30.2552	31.1601	32.8549	32.5432	31.3891	29.5115	30.1346	30.2819	32.6154	28.0488	30.2936	30.1793	29.4883	29.9332
240	ENSMUSG00000001794	Capns1	229.023	245.293	267.591	250.436	252.098	218.67	241.619	240.161	244.487	267.422	248.98	238.246	261.602	245.664	257.771	218.471	243.91	260.129	236.947	251.812
241	ENSMUSG00000001802	Lrp3	12.2092	17.2096	22.8952	14.9282	18.0333	16.2924	30.3607	17.865	14.1261	13.4165	19.476	18.2154	20.6276	19.5014	15.121	16.7124	17.9611	22.1377	16.2515	15.5204
242	ENSMUSG00000001829	Clpb	21.3918	22.6935	24.0012	23.6206	24.3936	21.1605	23.0355	22.4402	23.5376	22.5023	24.3926	22.0275	24.9471	26.2033	23.5729	20.2877	22.6859	21.218	23.4551	24.5581
243	ENSMUSG00000001833	Septin7	169.367	157.686	131.425	158.321	136.404	166.366	133.686	133.422	165.764	131.309	160.495	145.543	122.555	124.175	133.458	149.371	117.542	128.611	148.297	132.807
244	ENSMUSG00000001844	Zdhhc4	23.6918	23.971	26.5488	24.2347	29.5854	22.889	24.3569	24.592	25.2916	28.5172	26.3575	23.9786	25.3453	25.0464	27.7451	23.2835	23.3379	22.2253	24.0659	27.9829
245	ENSMUSG00000001847	Rac1	379.132	385.211	388.907	380.202	367.97	329.855	360.706	372.076	385.742	375.603	365.411	380.957	379.603	345.687	362.082	325.244	359.101	379.549	359.065	364.519
246	ENSMUSG00000001855	Nup214	72.2139	70.6355	74.953	60.7941	69.7502	63.3555	58.2344	62.1049	65.7746	74.2407	65.4688	68.562	58.5894	65.6078	69.6715	59.0107	70.5058	61.136	65.0295	66.0772
247	ENSMUSG00000001864	Aif1l	2.91213	2.86275	3.77648	7.76855	3.25785	2.3786	2.53215	2.46944	8.5816	3.06398	2.71717	2.91772	3.16051	7.01138	2.94258	2.11104	2.23083	3.03271	8.0745	3.38404
248	ENSMUSG00000001865	Cpa3	1.04699	0.519598	0.515189	0.561645	8.52451	1.00788	0.517483	0.563566	0.47087	11.6671	1.06209	0.528442	0.239974	0.338963	5.38578	0.698504	0.291724	0.295607	0.33496	10.5666
249	ENSMUSG00000001870	Ltbp1	52.2295	50.8743	45.0862	32.2605	34.6852	66.3338	59.7466	48.3898	36.5454	37.651	70.319	49.9536	48.9547	36.8033	37.5823	54.9852	42.935	48.2661	35.5215	34.6831
250	ENSMUSG00000001891	Ugp2	53.265	49.9641	44.5237	48.1177	46.0416	47.94	46.7895	41.919	52.09	41.9029	51.8299	46.4126	38.1406	36.7628	42.1143	44.1403	35.1499	43.1423	43.7063	42.4365
251	ENSMUSG00000001909	Trmt1	37.4801	38.7613	43.0868	36.066	45.4948	39.7559	37.7762	41.9293	35.0621	52.9332	39.9787	41.214	44.9109	46.4822	47.9458	42.2621	47.1449	39.803	42.2207	48.5046
252	ENSMUSG00000001910	Nacc1	112.881	129.294	137.924	131.047	125.727	119.333	126.738	138.565	127.435	131.402	131.5	139.107	152.593	155.175	126.939	120.562	144.558	139.089	138.717	129.382
253	ENSMUSG00000001911	Nfix	74.491	89.907	98.6848	83.2967	94.0114	91.8282	107.013	92.0405	79.0119	87.2292	105.828	93.0013	109.617	99.342	100.338	84.488	99.6382	101.678	90.6165	101.12
254	ENSMUSG00000001918	Slc1a5	124.712	158.606	205.234	130.501	218.328	175.467	271.196	173.809	122.697	172.956	193.49	176.319	183.984	171.339	170.38	172.484	161.535	176.111	150.113	186.578
255	ENSMUSG00000001924	Uba1	292.38	305.249	298.427	310.726	281.959	289.943	311.972	314.992	340.121	302.142	319.334	318.664	320.932	336.531	299.622	305.702	302.364	315.501	315.887	293.44
256	ENSMUSG00000001930	Vwf	129.741	142.274	109.986	121.011	234.726	161.518	88.7156	87.4193	122.756	256.72	180.444	117.328	103.342	105.278	255.006	122.797	116.226	79.0312	113.579	216.409
257	ENSMUSG00000001942	Siae	23.9378	29.8785	29.7865	26.3448	29.453	26.0235	30.4812	29.6897	27.9461	31.992	31.1501	30.9026	30.5329	28.4176	30.3816	25.9844	24.4076	29.3308	24.5191	30.504
258	ENSMUSG00000001943	Vsig2	4.42827	5.18936	4.67924	4.17297	6.70564	5.75501	5.81289	4.85691	4.43206	6.85715	5.39452	4.99084	4.69226	5.62237	7.10408	7.12992	4.86207	5.18408	5.7416	5.96625
259	ENSMUSG00000001946	Esam	56.0113	61.5939	58.3062	55.2984	58.4744	63.8242	57.2798	52.4526	53.6791	62.3305	62.4198	56.3039	50.6396	51.9645	62.8842	62.0168	55.5935	56.4337	55.4969	56.3803
260	ENSMUSG00000001962	Fam50a	46.9659	42.895	44.8167	41.7349	43.8774	41.5903	42.4487	41.96	42.3312	43.5701	47.2894	43.5129	44.3544	42.1383	45.4757	41.6153	46.4757	44.7353	42.7409	42.4704
261	ENSMUSG00000001964	Emd	36.5818	45.6088	50.1152	51.0834	52.1371	43.6061	43.1872	49.8294	48.5937	52.5395	46.6212	47.5508	47.8978	51.7987	49.2184	44.5439	47.9858	49.8263	52.9749	53.5875
262	ENSMUSG00000001983	Taco1	7.17448	8.35328	8.45572	8.46142	9.40517	8.02275	7.87277	8.43811	8.18136	9.78419	8.50998	8.14343	8.27145	8.90147	9.35397	8.50623	8.58013	8.45218	8.32671	9.61531
263	ENSMUSG00000001986	Gria3	22.5647	27.3567	32.1308	19.3479	29.5912	24.2698	34.1639	27.9119	18.4934	25.7614	30.7961	29.918	26.7494	17.394	26.2577	24.9547	24.2589	29.2049	19.1873	28.6013
264	ENSMUSG00000001995	Sipa1l2	18.0735	22.0779	22.276	24.2452	29.689	28.387	23.8243	20.5035	24.7324	30.9376	29.7694	25.6904	26.4737	32.6915	32.7443	26.45	26.0264	25.8602	28.7238	32.8687
265	ENSMUSG00000001998	Ap4e1	16.4944	17.3254	15.6495	16.1932	19.7716	20.2433	16.258	16.6303	15.7977	18.9145	16.9536	17.3889	13.9747	18.4256	18.4448	19.4702	13.3507	14.3698	16.9805	19.2102
266	ENSMUSG00000001999	Blvra	36.3873	33.0888	33.3172	30.7278	37.4825	27.4195	30.9033	30.0124	31.8308	37.2504	30.0305	31.3046	28.9858	27.1981	36.5299	28.2817	25.9063	29.4786	25.2126	37.571
267	ENSMUSG00000002006	Pdzd4	22.1757	16.4319	15.1674	20.109	31.5309	16.9425	12.0126	13.3667	19.0526	24.707	18.3564	14.3899	13.4181	20.032	29.2593	13.551	11.9607	9.80431	15.2781	22.071
268	ENSMUSG00000002010	Idh3g	68.8727	79.4555	87.3506	77.3495	85.3487	71.6454	82.5862	78.0641	73.0966	85.7366	83.2632	78.1823	82.4234	76.7973	81.0176	72.9653	76.1858	78.5987	73.9552	84.3633
269	ENSMUSG00000002012	Pnck	2.86636	2.09825	2.01822	2.73474	4.64503	3.43184	1.58762	1.31157	2.51915	3.37551	3.40311	1.85181	1.69514	1.85693	3.6299	1.77989	1.10398	1.12221	1.94277	2.12012
270	ENSMUSG00000002014	Ssr4	78.4673	71.4795	65.9301	64.4579	69.1286	72.0334	60.028	62.9708	62.9788	72.8234	71.7706	69.664	65.0483	56.71	65.5261	64.5935	62.1487	62.1706	64.3635	66.4441
271	ENSMUSG00000002015	Bcap31	80.1608	72.8331	70.7511	71.5809	68.8062	69.4129	70.9755	65.5324	72.1902	65.6924	76.6562	66.3805	62.5515	60.1807	63.6252	65.0333	60.0723	67.2014	64.8876	60.8177
272	ENSMUSG00000002017	Fam98a	26.7813	27.8299	25.2301	25.1428	28.1119	30.3524	27.9692	25.0069	25.8331	28.0653	32.3229	30.2883	27.791	25.0575	30.3816	29.8805	25.1169	25.269	26.6352	26.0734
273	ENSMUSG00000002020	Ltbp2	287.002	308.198	323.714	154.993	223.819	286.45	336.379	266.146	149.99	241.544	390.605	349.517	351.108	193.751	268.935	337.481	329.66	324.834	173.407	256.671
274	ENSMUSG00000002028	Kmt2a	143.879	181.164	181.914	197.442	242.318	219.033	227.542	222.004	208.319	253.006	191.517	227.208	232.698	280.853	247.247	232.649	218.067	215.843	250.302	270.418
275	ENSMUSG00000002031	Ift46	20.7568	23.4878	24.7716	22.8857	25.0267	22.113	22.8044	22.0969	23.8731	23.8682	22.8393	21.4403	21.7968	22.7732	23.4171	20.0548	19.7801	21.4425	21.2995	25.5706
276	ENSMUSG00000002032	Tmem25	1.56191	1.8368	2.15056	1.55371	2.19876	1.74868	2.12017	2.93054	1.46558	2.31424	1.98699	1.86084	2.28741	2.30642	2.13176	2.12656	2.01347	2.12399	2.02552	3.0171
277	ENSMUSG00000002033	Cd3g	6.8312	6.32784	3.97027	3.01819	3.88524	5.4728	4.50662	4.0423	3.00179	4.54633	4.9033	4.59338	3.39538	1.89746	3.69433	5.73808	4.64471	3.64035	2.46294	3.60829
278	ENSMUSG00000002043	Trappc6a	22.6963	20.1981	22.7203	20.13	24.4684	16.1916	18.2023	18.4696	19.8118	25.5594	19.2371	18.6129	22.2206	19.1625	22.9285	16.6968	21.9422	21.1578	19.4001	23.002
279	ENSMUSG00000002052	Supt6	161.477	182.438	190.19	202.061	171.244	184.695	197.598	191.028	206.241	178.053	196.433	196.861	198.443	224.088	186.521	194.195	195.873	204.456	206.938	174.516
280	ENSMUSG00000002055	Spag5	10.7331	10.8354	10.956	11.0282	10.2858	10.6785	9.65633	9.58061	12.2662	11.7321	10.9262	10.7992	10.6712	11.72	7.34571	11.1347	8.35704	7.7898	11.2665	10.322
281	ENSMUSG00000002058	Unc119	32.7371	33.7077	32.7736	24.8069	28.3076	29.2488	29.1147	28.624	24.5029	30.6227	34.5311	31.2052	33.7036	27.2534	29.2701	31.3292	32.839	28.559	27.9711	29.4303
282	ENSMUSG00000002059	Rab34	18.7028	19.3906	22.4084	19.6943	19.0291	23.136	25.7536	19.817	17.6812	17.5075	25.4813	20.5686	21.4598	18.9783	17.8542	18.7199	19.6085	20.3531	19.3094	19.4209
283	ENSMUSG00000002064	Sdf2	59.0664	54.1871	55.5932	55.3089	53.4092	50.5554	51.5373	53.9793	56.7162	55.0763	53.87	52.8713	56.5726	54.1236	52.5315	53.3657	52.8078	53.171	56.3678	50.2578
284	ENSMUSG00000002068	Ccne1	5.44093	5.2721	5.61036	6.1361	4.68532	6.32951	4.11977	6.59884	6.46269	6.54561	5.51843	5.51928	6.28528	6.57294	4.9401	5.17928	5.45124	5.02533	6.24207	5.76918
285	ENSMUSG00000002083	Bbc3	18.5941	18.5765	20.9573	22.576	34.806	16.8619	19.6543	21.5128	22.2662	32.5774	15.3693	16.9147	20.2293	25.7759	32.4489	17.1729	22.0452	20.282	23.8452	33.8472
286	ENSMUSG00000002100	Mybpc3	1.66489	1.70772	1.97095	1.98938	2.56714	2.18207	2.46683	2.21328	2.10714	2.29028	1.69049	1.80212	2.00659	2.42432	1.90086	1.90407	1.99059	1.99261	2.21468	1.97742
287	ENSMUSG00000002102	Psmc3	139.811	135.979	132.72	140.364	120.69	136.8	129.064	132.914	147.835	128.927	151.666	138.262	135.488	131.864	123.975	130.926	132.855	137.748	139.556	124.319
288	ENSMUSG00000002103	Acp2	140.12	177.077	194.486	148.059	163.641	150.553	198.527	179.357	164.292	184.003	166.411	214.855	210.605	188.349	176.281	172.877	183.209	200.071	165.021	194.107
289	ENSMUSG00000002104	Rapsn	3.24968	2.60461	4.0837	3.65857	3.14849	2.82711	2.71302	3.21232	3.13128	2.65316	3.02695	2.91321	3.51281	2.89592	3.03386	3.00616	3.78098	3.25168	3.07769	2.94235
290	ENSMUSG00000002105	Slc39a13	23.2226	25.5463	31.195	23.8883	34.075	26.4519	32.6667	28.3064	25.5623	34.1728	30.5173	29.6876	32.085	30.5804	35.4452	32.0329	28.1771	33.108	30.5562	35.315
291	ENSMUSG00000002107	Celf2	141.739	147.467	134.701	139.949	143.012	156.761	140.856	137.541	140.431	148.324	147.267	151.175	144.515	151.358	148.939	149.428	129.697	130.007	146.117	146.125
292	ENSMUSG00000002108	Nr1h3	115.724	143.737	157.416	105.495	99.1399	108.347	152.647	144.309	121.367	112.07	127.358	166.622	168.712	141.425	98.2006	123.113	157.022	152.369	112.941	114.31
293	ENSMUSG00000002109	Ddb2	12.3122	12.3942	13.636	11.7788	14.3207	12.2105	12.8064	12.5316	11.1302	14.9741	12.2892	12.1542	11.8711	10.9905	12.6617	12.5213	10.7194	10.2696	11.5344	13.1217
294	ENSMUSG00000002111	Spi1	256.96	268.394	295.922	256.808	255.994	238.415	260.455	281.573	269.685	301.109	277.457	302.861	318.706	296.129	280.431	265.877	306.825	302.357	283.715	288.976
295	ENSMUSG00000002129	Sf3a1	68.209	72.6477	72.6748	80.0895	77.5322	70.3905	66.0117	75.2001	79.2709	79.5059	74.1204	71.3487	73.5852	90.1052	85.3026	70.1764	78.8514	71.6082	80.8002	81.0472
296	ENSMUSG00000002147	Stat6	183.126	210.116	235.508	224.033	227.549	219.905	244.634	251.693	235.105	235.036	226.928	243.996	257.85	285.4	236.507	261.029	245.466	261.18	265.552	234.77
297	ENSMUSG00000002204	Napsa	143.61	131.17	124.099	149.765	106.611	128.727	110.204	128.493	152.032	117.927	131.548	130.43	121.585	139.885	107.061	142.107	127.724	120.115	151.934	97.8858
298	ENSMUSG00000002205	Vrk3	50.5818	51.7745	54.0618	56.4217	50.4621	46.7507	47.5732	53.6463	56.5573	54.6894	50.5996	52.4693	52.0846	57.3806	51.6401	49.1488	53.2368	52.7605	54.9492	52.7177
299	ENSMUSG00000002210	Smg9	28.7608	31.0071	36.2098	31.5518	32.6821	28.4475	31.7523	32.9942	30.2828	35.4566	30.1412	30.6813	33.193	36.5196	33.9041	30.3668	34.7209	32.5825	32.4438	34.0579
300	ENSMUSG00000002221	Paxip1	26.9358	28.1807	30.4954	29.6937	36.458	31.6072	29.3156	30.8578	28.6112	35.1245	31.6104	32.4789	31.4723	33.6163	36.1272	31.7742	28.772	28.6575	31.2852	34.6491
301	ENSMUSG00000002222	Rmnd5a	106.65	110.337	99.3937	105.028	119.418	104.583	97.6585	88.2441	96.6695	108.821	102.664	103.218	88.7751	87.0914	113.343	99.1721	82.9355	89.9304	99.3569	111.837
302	ENSMUSG00000002227	Mov10	57.5217	51.9697	61.8936	52.0755	39.3647	60.599	73.0304	80.6821	54.1088	49.3694	62.1764	57.5099	74.0141	70.777	43.3923	65.4783	63.5673	77.3561	61.14	46.4321
303	ENSMUSG00000002228	Ppm1j	9.31995	9.14095	11.06	12.3037	16.5713	10.0184	9.60106	11.5224	12.6841	18.4386	9.19591	10.3159	12.1723	12.6853	16.3184	9.44274	9.62118	11.0743	12.7088	14.9904
304	ENSMUSG00000002233	Rhoc	62.4992	66.6144	71.6728	69.9537	52.4249	62.1561	72.3019	74.2421	77.5581	54.5628	71.629	66.7011	70.8485	67.2952	50.1796	61.189	72.3076	78.9546	74.2231	51.1752
305	ENSMUSG00000002249	Tead3	7.39188	8.47573	9.34431	9.05981	7.782	12.7648	8.02349	8.27417	9.2055	8.06904	13.4531	10.5146	9.37941	11.3111	9.3486	9.42205	10.9768	9.3609	10.7108	10.5802
306	ENSMUSG00000002250	Ppard	59.1408	70.1027	82.7895	70.0954	74.9651	62.9977	68.4283	69.2725	71.0837	80.444	68.3144	78.4985	83.1076	82.9502	81.5116	66.4873	78.4452	75.4456	74.6409	91.7701
307	ENSMUSG00000002257	Def6	40.4894	35.5379	35.3259	37.4098	48.3727	38.7531	30.3707	34.8898	39.9533	53.5015	36.4031	34.1545	38.5899	41.6409	52.2791	33.7662	37.9413	33.1847	37.0544	44.6381
308	ENSMUSG00000002265	Peg3	20.7453	30.739	28.2976	9.11754	8.78353	33.1442	43.9609	24.8123	8.81703	6.50111	35.3631	27.1583	24.0893	10.6958	5.98718	25.9378	21.4503	23.6322	8.63408	7.12824
309	ENSMUSG00000002266	Zim1	2.46587	5.63946	4.69815	0.314941	0.431694	3.37137	8.49576	5.46659	0.423783	0.290992	4.24392	4.90954	3.66088	0.526867	0.198678	3.42526	4.03838	2.76995	0.67386	0.51644
310	ENSMUSG00000002274	Metrn	16.134	13.7545	14.9547	12.6659	11.9896	14.0549	12.3995	13.2797	11.9895	14.0635	15.7322	11.978	14.3678	11.6611	11.9421	12.2523	14.6434	13.4392	12.5236	12.0004
311	ENSMUSG00000002279	Lmf1	15.4417	16.8323	19.1565	17.7049	19.2593	15.4055	16.3384	16.8147	16.1567	20.4242	17.5377	16.7521	18.6414	18.2745	18.5039	15.0773	16.2908	16.4445	17.0317	19.4413
312	ENSMUSG00000002280	Ciao3	25.637	27.5056	29.8999	27.2267	30.161	24.8443	26.06	26.1904	26.457	30.0099	26.3752	27.1899	27.98	30.2856	27.8686	26.0309	28.2744	28.2579	27.8135	28.4518
313	ENSMUSG00000002289	Angptl4	37.583	59.489	83.9995	23.9618	17.7512	48.0508	79.3055	82.7314	30.4888	22.1942	73.2708	75.9195	95.9896	32.7652	16.6138	51.2288	63.2127	95.0706	24.7949	19.4956
314	ENSMUSG00000002297	Dbf4	16.8778	15.0088	13.5698	15.0699	15.3683	14.9721	12.3794	12.629	15.3562	14.933	15.0285	13.5679	11.7536	12.2653	13.3973	14.4927	11.0569	11.2221	13.9304	13.9167
315	ENSMUSG00000002307	Daxx	88.5996	60.2701	73.6059	64.5892	51.9702	69.3827	87.6103	115.054	67.4697	65.5897	66.9292	61.8503	83.6744	80.3158	52.7302	72.7117	77.49	95.2787	72.3474	61.4156
316	ENSMUSG00000002308	Cd320	7.36328	6.11272	7.07558	7.2279	4.35723	6.48573	7.37538	6.31706	6.29788	4.9948	6.77966	5.7406	6.64779	5.86185	4.20982	5.4949	7.00138	5.8793	5.92288	4.5936
317	ENSMUSG00000002319	Ipo4	45.7645	42.1569	44.2543	40.9738	43.6874	47.7938	45.8952	43.6712	44.5737	46.2438	45.9353	44.0865	46.4988	47.3959	47.5538	41.4808	43.3239	40.9197	43.5526	43.1703
318	ENSMUSG00000002320	Tm9sf1	71.699	74.3852	76.645	69.623	80.1972	74.7496	73.2213	71.7931	76.5399	81.7243	79.3822	78.4443	77.9916	76.1414	78.1556	77.0218	71.0435	71.2852	76.4063	81.55
319	ENSMUSG00000002324	Rec8	2.16264	2.17768	2.19783	1.97888	2.09515	2.3786	2.34123	2.40284	2.67807	2.15334	1.85423	1.99634	2.18019	2.358	1.71829	2.6181	2.88292	3.03819	2.47476	2.67734
320	ENSMUSG00000002325	Irf9	122.109	109.218	117.959	102.613	99.4392	128.505	131.039	152.357	115.504	111.262	127.411	117.942	134.569	130.217	98.7697	135.453	130.595	146.824	124.302	110.165
321	ENSMUSG00000002326	Gmpr2	29.4131	28.7731	28.3685	27.9615	28.2846	27.9083	29.1298	26.1494	26.8396	28.7672	29.1499	29.6966	27.5357	25.938	28.4807	28.9698	25.9635	26.0408	27.4509	25.856
322	ENSMUSG00000002329	Mdp1	52.5213	45.2844	42.7276	45.6875	51.4003	42.8653	38.8012	39.9517	44.6914	49.7631	42.457	39.5744	38.8298	38.5607	48.9821	39.1369	35.373	37.5093	41.271	45.3992
323	ENSMUSG00000002332	Dhrs1	67.8886	68.7458	75.903	72.7881	70.8726	66.0063	63.9769	67.469	69.671	80.776	75.1471	71.1184	72.4926	74.1556	74.923	70.6421	68.6982	72.6154	69.7229	73.3753
324	ENSMUSG00000002342	Tmem161a	19.6755	20.7045	27.2011	21.9409	26.3276	21.2865	23.8444	25.4885	21.7424	28.8185	23.897	23.0392	27.2396	27.7471	26.8537	22.4608	24.7908	25.8766	23.1359	26.0055
325	ENSMUSG00000002343	Armc6	8.11849	7.60863	9.84059	8.16222	9.07708	9.38339	8.91778	9.28858	9.00538	9.93824	10.3288	9.40356	10.0534	10.1615	8.36058	9.54623	9.46102	9.22952	9.304	8.82705
326	ENSMUSG00000002345	Borcs8	18.9717	24.5733	27.9809	25.3055	30.4315	23.5089	24.4222	27.4303	24.3852	31.6737	25.4149	26.3408	28.5518	28.3034	29.7158	26.9054	28.1085	26.4678	27.313	32.0057
327	ENSMUSG00000002346	Slc25a42	15.579	17.4578	20.7825	14.3981	19.5816	18.6862	20.3526	17.5166	12.8547	17.593	20.5602	17.9445	20.7093	17.7735	17.7038	18.3784	16.3366	18.251	15.1323	18.7142
328	ENSMUSG00000002365	Snx9	82.0888	97.0688	104.475	80.1578	96.2965	76.4479	103.155	89.612	82.5022	92.6211	93.4195	96.5514	99.8037	80.7911	98.469	77.3684	85.9729	101.842	76.3905	97.5936
329	ENSMUSG00000002372	Ranbp3	90.3789	90.1122	97.9191	90.3566	94.3452	85.5239	90.3686	94.0642	92.8261	100.379	89.9411	90.1829	101.979	102.142	96.8098	87.5925	100.971	97.7585	97.2171	95.3104
330	ENSMUSG00000002379	Ndufa11	31.2324	29.8057	34.5224	31.7303	29.902	27.3035	28.8986	31.6263	32.3075	33.3032	32.5486	30.4148	34.1886	32.9494	28.8405	26.745	32.593	33.2996	32.5817	30.0011
331	ENSMUSG00000002393	Nr2f6	57.4759	60.8128	69.7538	59.2509	58.1808	52.7778	54.7426	62.0691	60.9129	59.0749	58.7202	60.1205	74.5196	67.9032	64.1944	54.4109	80.4015	71.5261	66.5782	67.3615
332	ENSMUSG00000002395	Use1	115.518	97.4329	101.322	105.106	113.299	84.9192	87.9871	96.1904	104.18	113.932	96.0747	90.8153	99.9875	95.5176	109.944	92.5492	104.969	99.8277	104.704	107.46
333	ENSMUSG00000002396	Ocel1	31.7473	31.3116	38.2422	32.6804	37.3559	33.3307	35.3546	37.7538	32.2369	40.222	33.3805	34.832	37.6044	38.3692	35.9124	35.9083	38.1015	36.502	36.4751	39.0456
334	ENSMUSG00000002409	Dyrk1b	12.4152	16.4981	19.9081	17.5475	24.0079	14.5941	16.8307	17.1836	15.109	24.6933	16.7013	15.9933	18.9528	21.2847	23.2077	16.0759	18.1956	17.1945	18.8326	25.0881
335	ENSMUSG00000002413	Braf	32.8172	37.4077	36.517	40.0028	44.7695	47.9047	45.2571	39.4547	39.812	43.2928	42.9039	46.5842	39.8	45.6163	44.7616	45.232	36.9289	37.4053	43.3162	46.534
336	ENSMUSG00000002416	Ndufb2	23.6346	19.9797	18.9911	17.9254	17.6534	18.5299	19.1368	17.5935	18.7936	17.124	20.5647	19.995	18.4678	15.4597	15.964	16.8469	18.9392	19.8166	17.7292	16.3426
337	ENSMUSG00000002428	Hltf	59.8502	54.1143	46.523	51.8446	54.3877	55.6805	44.2322	42.9488	50.8775	52.2656	51.4139	49.5064	41.2857	42.1788	49.5889	50.9856	36.2653	39.7483	47.9702	51.8887
338	ENSMUSG00000002455	Prpf6	81.1734	80.6502	78.1528	81.5278	84.4508	75.6517	76.1252	75.3487	80.8895	85.9078	83.6659	78.7785	77.8027	77.2615	89.3728	73.8966	72.9254	73.661	76.7255	81.4753
339	ENSMUSG00000002458	Rgs19	52.8588	59.4526	64.0442	69.2083	63.8101	54.597	54.9034	62.566	68.7117	70.3756	58.0741	62.4691	67.2744	73.9824	67.7867	59.9058	67.4455	63.3476	71.8114	69.4544
340	ENSMUSG00000002477	Snrpd1	34.2876	28.7731	23.9303	29.1425	23.4439	27.999	20.9505	24.884	28.9173	23.1253	28.0701	25.5414	21.3832	21.3252	21.7203	24.665	22.7945	22.9151	26.2687	21.9419
341	ENSMUSG00000002486	Tchp	14.8238	14.9525	17.8	15.6053	21.2393	16.0606	17.0217	19.6326	15.5799	19.9723	15.0241	14.3086	17.5385	18.9893	19.5026	16.0966	17.3261	18.147	17.6543	19.3665
342	ENSMUSG00000002489	Tiam1	34.4249	39.0989	36.3705	38.3598	64.0979	38.229	34.5156	36.9084	39.1881	66.9043	40.9302	37.2168	36.0267	43.0704	70.5575	44.6422	37.5123	36.6772	44.061	67.8304
343	ENSMUSG00000002496	Tsc2	66.7386	83.9862	99.0251	82.4201	88.7044	88.7945	97.6837	92.394	84.6506	96.8285	92.2025	86.0322	92.3134	101.737	94.3935	86.8422	87.197	97.545	93.9739	92.5448
344	ENSMUSG00000002504	Nherf2	71.6818	74.1933	88.3195	86.6193	62.21	76.9871	81.707	80.4464	85.6806	57.7671	82.7986	75.5853	88.1317	91.0669	57.4555	75.5678	90.3545	95.8808	93.0282	58.4869
345	ENSMUSG00000002524	Puf60	102.142	102.41	104.933	103.92	103.071	97.3716	99.3115	105.033	106.752	109.844	108.329	102.446	108.989	112.318	109.514	100.057	109.951	106.457	107.42	107.664
346	ENSMUSG00000002546	Golga2	80.8874	94.9309	103.529	94.2776	117.737	95.0635	103.753	99.9868	88.7295	124.771	101.111	101.352	106.584	107.945	117.247	95.2398	96.2805	102.455	94.104	118.53
347	ENSMUSG00000002550	Uck1	30.4543	35.9218	40.4778	32.208	39.664	37.7452	45.1064	41.6116	34.3794	39.1744	39.9212	40.2384	42.2814	40.3035	38.4039	37.5123	39.3542	39.3213	38.8356	40.4183
348	ENSMUSG00000002565	Scin	28.4748	27.5122	27.3145	51.6031	20.2378	19.5781	24.8743	28.2244	48.3465	13.6698	21.733	25.1936	25.7487	40.974	11.8831	20.9448	23.4066	28.8819	46.65	13.2372
349	ENSMUSG00000002578	Ikzf4	14.6007	20.0757	22.4982	38.1236	19.6967	18.1268	23.9449	26.088	35.121	15.9943	16.8474	23.9877	23.6962	37.3633	16.4312	23.3714	23.8242	28.4221	43.6827	17.4842
350	ENSMUSG00000002580	Mien1	42.6178	31.1891	29.8148	33.2578	27.3982	28.891	28.3108	29.5616	33.5083	27.4662	29.9818	28.7482	27.9034	26.5091	26.8376	27.3607	29.4699	30.5078	29.6459	25.4007
351	ENSMUSG00000002602	Axl	345.164	458.474	539.597	393.844	607.969	408.293	625.536	564.703	428.168	628.382	484.148	549.142	619.884	567.13	586.476	466.694	520.654	596.071	426.802	654.248
352	ENSMUSG00000002603	Tgfb1	201.932	222.994	242.286	221.572	239.694	199.228	218.257	223.858	241.615	264.865	232.774	234.904	258.238	253.217	260.52	219.775	250.563	246.876	236.442	259.307
353	ENSMUSG00000002608	Ccdc97	60.205	66.4589	69.9003	67.7333	71.454	68.8989	69.3527	69.1495	73.2909	74.5385	69.1198	67.6632	74.1213	81.6938	74.3377	74.4295	69.1387	68.8054	73.3759	75.0537
354	ENSMUSG00000002617	Zfp40	5.45809	5.4475	4.84467	5.80541	6.9589	7.64479	6.19974	5.54856	5.60923	6.193	7.20449	6.49035	4.45228	5.2134	6.52415	7.05748	4.53031	5.14029	5.4697	7.56993
355	ENSMUSG00000002625	Akap8l	78.7304	76.1161	87.8469	72.8091	93.4934	74.6388	85.9473	78.6686	72.1784	86.1132	77.2713	78.3404	84.0624	85.3229	88.2291	78.843	79.206	73.4803	75.2477	84.6962
356	ENSMUSG00000002635	Pdcd2l	15.3959	13.7114	14.6191	15.5581	16.5137	14.196	14.1629	15.5032	14.8736	16.5866	14.9577	15.5055	16.3489	14.4465	16.5278	13.7838	14.1973	14.7585	14.9116	16.662
357	ENSMUSG00000002658	Gtf2f1	54.8155	57.4106	61.7849	61.3138	55.7864	58.3312	55.5465	65.932	64.2325	62.4777	61.9949	58.779	65.1861	67.1515	57.332	59.5333	65.9812	64.4205	65.5536	61.0351
358	ENSMUSG00000002660	Clpp	20.9856	20.0062	21.4631	18.0671	19.9845	18.4846	18.7701	19.2278	19.1291	18.7467	21.1842	20.3473	21.1484	18.7351	18.7026	17.3902	21.4332	20.4407	17.9775	17.8376
359	ENSMUSG00000002661	Alkbh7	8.00406	7.05925	6.95269	7.62157	5.73289	6.94935	6.66699	6.68081	8.2461	5.84381	7.35496	6.31421	6.70396	7.2435	5.60057	7.38862	8.29984	7.85002	8.49616	5.8915
360	ENSMUSG00000002668	Dennd1c	72.9462	73.5545	81.3905	76.3942	98.8521	83.6694	80.5515	83.9047	76.328	101.132	74.9303	78.1688	81.9792	92.2717	96.7078	94.4274	76.2201	72.818	84.1064	85.6544
361	ENSMUSG00000002679	Med6	15.476	13.3209	13.1255	13.9414	12.9853	13.8634	12.7612	12.3267	12.6958	12.095	14.3647	12.8091	10.7529	11.8969	12.4791	12.6559	9.14642	11.1729	12.0625	12.5101
362	ENSMUSG00000002688	Prkd1	7.02	7.72447	7.25992	4.89733	6.68838	7.98243	7.74214	6.42977	4.34377	6.44291	8.77107	6.78845	6.46398	4.70496	6.54563	6.6746	5.78873	6.45957	4.82736	6.74091
363	ENSMUSG00000002699	Lcp2	139.668	176.773	177.901	146.773	117.185	147.897	171.734	171.908	152.815	134.877	159.441	198.902	194.844	172.613	123.502	164.826	176.453	163.307	163.661	132.052
364	ENSMUSG00000002718	Cse1l	56.2802	56.3416	52.6533	55.944	54.969	59.8229	52.4617	52.3091	58.8587	51.7418	58.6184	58.1693	49.1743	49.2307	54.6901	56.2425	43.2095	46.4158	53.1522	53.7574
365	ENSMUSG00000002728	Naa20	27.3763	23.3852	21.9404	22.8542	21.7228	25.6708	23.1511	23.429	21.972	21.4547	25.1848	23.134	21.6998	19.3541	20.9095	24.1424	19.8544	23.3147	22.7339	21.5818
366	ENSMUSG00000002731	Prkra	26.5353	28.1973	27.9857	29.1425	29.0501	25.0207	26.1505	25.924	27.6342	27.3875	27.7603	27.4835	25.5292	25.658	27.8095	25.3479	25.4887	25.685	27.6243	27.6364
367	ENSMUSG00000002732	Fkbp7	13.1189	13.1289	12.2086	10.0886	9.96349	13.5409	13.0777	11.5787	11.4186	10.2566	14.5727	11.6528	10.6457	7.55298	9.97685	10.4155	9.97583	10.4776	8.55133	10.0366
368	ENSMUSG00000002733	Plekha3	42.5434	44.9634	43.1199	39.8873	45.8977	44.619	42.3884	43.4253	44.1735	46.1137	47.7408	46.8913	45.1151	37.1938	50.099	43.4625	40.4238	42.5948	42.0197	47.5737
369	ENSMUSG00000002741	Ykt6	111.696	95.8145	93.495	96.3667	93.8617	94.8569	92.5691	94.5253	99.6242	94.1925	99.7522	93.5794	89.5461	86.6088	93.196	89.8742	88.0264	90.8664	92.6538	90.8867
370	ENSMUSG00000002748	Baz1b	204.839	212.899	211.894	208.402	216.037	215.067	214.68	206.127	209.719	213.629	224.388	219.303	214.889	215.894	216.204	218.88	204.705	207.057	212.455	209.62
371	ENSMUSG00000002763	Pex6	61.5437	59.1547	68.5816	59.0357	61.997	53.0046	65.856	60.5116	56.8634	55.5316	61.1585	60.2469	69.1023	65.1915	60.5162	57.267	65.4835	67.6613	58.2081	57.3657
372	ENSMUSG00000002767	Mrpl2	24.2353	23.1999	24.2753	21.437	24.2439	21.8963	22.0709	22.2813	21.4775	24.6316	25.5122	23.3508	24.8705	24.4606	24.5555	21.664	24.2188	23.6486	22.0995	24.6532
373	ENSMUSG00000002768	Mea1	43.8478	37.3316	40.3029	39.4201	36.3141	35.2205	36.6157	40.3667	42.0369	36.7438	37.2306	36.869	39.2843	37.3265	33.8773	33.3833	42.6661	40.2902	37.1608	35.0364
374	ENSMUSG00000002771	Grin2d	15.6076	19.6454	17.9749	13.3797	9.0483	15.6524	17.087	14.8269	11.8012	8.72292	12.068	16.7792	15.343	14.5791	8.31762	18.7199	20.272	16.4774	14.4112	7.97085
375	ENSMUSG00000002778	Kdelr1	73.1636	82.4407	86.1642	80.4989	88.9577	76.7201	78.3961	77.2956	81.3898	93.4256	86.4761	81.8137	84.6751	82.0733	91.6066	75.5678	77.7703	79.6936	84.5005	90.7304
376	ENSMUSG00000002781	Tmem143	8.97668	12.8708	15.2997	10.3668	14.3725	12.0694	15.3637	11.6658	9.78232	13.7622	14.732	12.4432	14.3933	12.8216	13.5477	12.1436	12.1609	13.2969	11.101	14.8545
377	ENSMUSG00000002797	Ggct	15.2987	12.2949	10.6346	11.5583	9.32459	12.2911	10.0784	11.5019	12.6193	10.3045	12.5149	11.6167	10.952	10.3384	9.88557	11.0571	12.7215	10.9101	11.9403	9.10566
378	ENSMUSG00000002799	Jag2	19.4924	23.1866	25.4097	27.2319	31.1165	24.8947	23.3018	22.1686	24.6029	27.99	23.2155	24.5929	24.1761	32.9863	28.2713	25.5083	21.9594	22.2855	31.4192	29.4575
379	ENSMUSG00000002803	Btbd6	11.5226	12.7086	14.8129	11.9835	15.3971	12.9916	13.3239	13.9969	12.4368	16.2682	13.5195	13.3059	15.5115	14.5275	15.3626	12.2005	14.386	12.9739	14.1156	16.8998
380	ENSMUSG00000002804	Nudt14	30.6603	27.9425	28.6521	27.9405	26.1088	25.3583	26.4017	26.8155	28.417	25.9497	26.9859	25.6407	26.2287	24.3501	23.6427	23.894	27.2848	26.9879	26.781	22.6962
381	ENSMUSG00000002808	Epdr1	16.8778	16.7132	18.353	24.9013	8.53603	18.9028	16.6499	21.5026	27.9108	12.7523	19.7858	18.9471	25.4219	27.876	12.9839	17.0539	22.1253	19.9863	23.0019	11.9733
382	ENSMUSG00000002812	Flii	158.908	175.813	195.082	193.463	190.578	179.968	186.917	197.673	197.912	212.25	182.679	185.578	209.023	232.823	206.77	190.826	215.104	208.212	214.764	198.734
383	ENSMUSG00000002814	Top3a	15.7964	16.2896	16.7744	17.5895	18.3556	16.9022	18.2626	19.4123	17.7224	19.2842	17.8519	18.6084	17.8653	19.7262	20.6195	17.5299	16.102	16.5431	18.5765	20.3926
384	ENSMUSG00000002820	Atg4d	32.6685	30.4445	33.6433	32.145	31.9856	32.7612	28.8434	32.8764	31.872	35.4874	32.7566	31.6388	34.0457	34.9058	31.4018	30.5014	34.6866	33.9839	34.2408	33.7181
385	ENSMUSG00000002825	Qtrt1	9.81198	7.69137	9.26396	7.85778	9.8714	9.03567	8.72184	8.89921	7.65163	10.5134	8.91269	9.10998	9.83894	9.8852	10.836	9.1323	8.98625	8.88465	8.53556	10.1046
386	ENSMUSG00000002831	Plin4	3.56435	50.6459	96.8792	31.7408	57.0008	45.1128	226.502	85.2726	6.9159	10.7462	57.2465	54.5199	63.4808	31.892	11.126	15.6051	50.823	107.968	17.6819	28.0577
387	ENSMUSG00000002833	Hdgfl2	62.3676	54.3029	65.2683	59.0042	68.4781	56.9	63.4796	60.7882	56.575	66.3052	56.4323	57.3111	64.0731	67.1258	65.902	55.9424	64.5283	59.7948	62.6335	64.8405
388	ENSMUSG00000002835	Chaf1a	23.2455	23.0278	16.798	21.8779	18.511	19.9107	19.3579	20.2013	22.7842	23.7176	21.0869	20.0763	22.2563	24.5711	18.622	21.4622	23.0462	21.1524	25.3308	19.3461
389	ENSMUSG00000002844	Adprh	68.0946	67.5477	69.0448	76.3365	67.2924	57.3334	62.1431	63.1091	75.71	70.3962	66.0264	65.5178	67.734	70.5375	68.6298	58.1673	68.3493	65.5099	71.0785	64.5347
390	ENSMUSG00000002845	Tmem39a	40.8842	40.575	44.1172	59.1092	70.9762	52.3293	51.07	50.1163	61.0541	70.4236	46.0149	52.37	45.5695	62.5682	67.1048	50.8304	44.6109	48.9668	61.3055	69.7127
391	ENSMUSG00000002846	Timmdc1	13.9141	13.2613	12.0148	12.8129	12.45	12.9967	12.1734	12.2396	13.1255	11.893	13.816	12.2806	12.6522	11.4732	12.5919	11.6987	10.994	12.5962	13.0161	11.9597
392	ENSMUSG00000002847	Pla1a	4.37677	4.49767	5.19443	7.97851	7.16036	3.76444	5.56671	5.61516	6.06245	7.01463	4.50502	4.5979	4.70758	6.27082	5.84757	3.73571	3.88966	5.2005	6.77013	6.51666
393	ENSMUSG00000002870	Mcm2	33.9672	37.9009	36.2901	37.2785	31.7324	38.3953	30.3355	37.9689	39.0469	40.4959	39.6778	38.1337	37.4564	45.7416	35.5096	39.3646	40.4353	33.65	42.1222	37.639
394	ENSMUSG00000002871	Tpra1	37.8805	44.3313	52.8943	43.7978	63.0791	41.7818	40.1778	44.9367	44.3029	63.9772	45.0723	45.306	55.9497	50.3581	62.5943	46.1841	49.7533	48.0472	45.8658	69.0943
395	ENSMUSG00000002881	Nab1	79.5429	75.8448	82.9549	78.4518	87.4324	79.1793	78.6925	84.0327	79.8771	89.338	81.8338	81.3891	91.1289	93.6017	84.3253	77.2442	86.0129	85.9944	83.4444	94.0057
396	ENSMUSG00000002885	Adgre5	221.476	242.573	228.153	226.453	218.604	276.8	219.071	225.867	240.962	238.312	262.508	238.183	246.458	277.825	215.544	319.149	272.734	207.166	285.945	250.671
397	ENSMUSG00000002897	Il17ra	63.2773	66.4953	69.9949	75.7958	105.483	66.8378	56.6769	65.307	78.3115	118.958	66.8451	68.6433	73.3759	85.7614	115.421	71.8166	64.2709	57.9719	76.9028	113.841
398	ENSMUSG00000002900	Lamb1	64.9136	76.9369	77.614	79.0607	52.0738	82.8732	92.549	81.22	81.9019	57.0311	95.8888	76.186	88.2798	90.5768	59.5174	77.2805	73.5546	77.3232	80.1578	59.3567
399	ENSMUSG00000002908	Kcnn1	2.62034	3.13083	3.71976	4.12573	8.09282	3.40161	4.41116	4.66735	4.42617	8.05535	3.35885	3.71264	3.45665	4.78601	7.49606	4.27899	4.77055	5.98331	5.76525	7.83494
400	ENSMUSG00000002910	Arrdc2	34.7739	36.5638	42.392	35.0005	50.0765	36.8129	39.6703	41.1659	35.0974	49.8316	41.5896	42.5373	45.5338	46.1321	53.2242	44.6422	41.4706	45.6221	41.267	54.1719
401	ENSMUSG00000002944	Cd36	84.303	149.227	204.507	91.1754	140.657	116.557	275.351	175.986	67.5816	54.7853	139.125	130.543	146.818	74.594	52.5154	89.0878	100.754	169	60.8957	66.4102
402	ENSMUSG00000002948	Map2k7	50.9193	61.8057	71.5073	59.8178	73.6815	64.5398	64.2181	66.4085	57.5932	78.0852	63.9642	65.8204	69.8631	74.3693	77.436	66.0785	65.0545	64.5464	65.9595	79.3823
403	ENSMUSG00000002949	Timm44	36.7821	39.8998	43.9234	37.8874	40.8555	40.6429	39.595	41.0378	38.7702	42.4335	41.8905	37.8491	42.3018	40.6608	41.717	38.8213	38.3474	39.2775	38.8869	40.5134
404	ENSMUSG00000002957	Ap2a2	118.425	150.885	165.57	131.645	178.359	123.4	168.443	142.787	129.265	171.545	149.679	155.782	160.389	138.938	175.561	126.559	137.86	164.051	128.81	172.919
405	ENSMUSG00000002963	Pnkp	43.7506	44.275	48.5176	43.6928	46.8992	40.8848	42.2728	44.8342	44.9504	49.0853	44.5856	44.7008	47.7497	48.8807	47.4625	41.0772	44.3764	45.1513	45.5466	46.0787
406	ENSMUSG00000002968	Med25	45.5985	53.1777	61.1894	52.6057	55.7691	53.6043	59.4753	58.6313	50.3889	60.1122	59.9548	59.985	64.8798	68.4706	58.8301	50.9287	59.6948	57.2274	55.7728	62.7747
407	ENSMUSG00000002980	Bcam	49.8323	58.4333	59.7761	56.5949	71.5173	79.4161	52.0447	49.2403	52.243	83.46	89.5827	50.3962	54.5099	56.1389	76.5232	56.6461	54.2035	54.2385	56.1865	76.3109
408	ENSMUSG00000002981	Clptm1	157.993	190.405	199.884	202.707	173.869	178.184	193.83	204.026	210.52	193.246	192.88	193.88	217.753	223.174	185.855	204.579	217.512	226.665	221.424	193.169
409	ENSMUSG00000002983	Relb	423.923	445.835	500.717	545.467	401.838	453.895	503.481	593.747	579.176	447.009	454.467	474.234	523.128	599.206	452.486	541.558	620.829	629.085	611.179	465.129
410	ENSMUSG00000002984	Tomm40	36.9251	36.8848	37.9964	35.9453	35.9342	33.5978	32.933	34.1982	37.4636	38.5513	36.4916	37.3026	38.7482	39.6403	37.2763	33.135	39.051	36.7593	37.4052	36.2256
411	ENSMUSG00000002985	Apoe	7078.85	6153.9	6866.59	6496.84	7264.31	5816.66	5983.65	6515.49	7102.8	7355.19	6649.79	6393.7	7721.41	7652.15	9375.91	6442.79	7860.04	6940.91	7109.09	8782.35
412	ENSMUSG00000002992	Apoc2	6.65956	7.0758	9.04654	8.10448	2.50958	6.45045	7.23471	8.60206	7.85764	2.82434	6.90357	8.09375	9.91042	7.72615	2.74927	6.77291	7.84224	8.1949	6.94746	2.39193
413	ENSMUSG00000002996	Hbp1	78.4844	86.0745	85.6112	90.1256	89.539	87.3532	90.5444	84.9908	82.7318	88.2254	91.136	89.5145	85.007	83.2265	86.3497	91.354	82.6495	84.9105	87.4206	92.7758
414	ENSMUSG00000002997	Prkar2b	12.5468	22.9351	27.773	19.7888	34.006	16.2017	43.7047	21.9329	16.1214	17.2199	17.8165	20.0176	19.4685	16.9003	17.8595	13.225	19.128	27.4915	16.3027	20.8411
415	ENSMUSG00000003031	Cdkn1b	79.7031	78.959	72.169	77.8167	86.9892	83.614	69.7697	68.5552	80.5364	85.7434	83.2765	79.045	75.2906	73.8829	92.455	81.6164	71.7699	74.0606	86.4748	88.6375
416	ENSMUSG00000003032	Klf4	33.807	45.2447	49.2029	43.5773	85.9301	38.0274	43.3028	37.6257	35.2976	75.5382	45.6388	40.0713	42.8073	39.0213	67.2766	34.0922	36.8774	35.1499	36.7707	67.4906
417	ENSMUSG00000003033	Ap1m1	59.1007	68.63	75.7187	73.2186	80.9742	67.7701	71.5985	75.4153	72.5198	87.082	72.9123	73.2773	78.2418	85.1498	84.4703	73.0118	73.4173	71.4439	75.0901	83.7925
418	ENSMUSG00000003037	Rab8a	143.427	154.009	166.472	158.877	149.303	158.011	150.959	182.349	154.239	157.341	155.047	159.77	173.379	166.412	139.257	159.497	182.23	169.941	162.586	150.474
419	ENSMUSG00000003038	Hmgn2	159.91	134.212	115.941	121.399	118.106	128.848	104.26	106.852	126.317	123.121	136.363	117.965	110.633	102.013	112.178	117.789	114.144	117.663	117.626	121.86
420	ENSMUSG00000003039	Fam32a	229.795	206.012	193.754	194.571	156.02	186.937	188.288	203.488	188.071	160.898	192.123	197.85	193.087	170.318	167.153	199.41	213.451	213.795	178.175	159.369
421	ENSMUSG00000003062	Stard3nl	43.4016	36.673	34.1679	37.4098	34.334	34.9231	33.0988	31.9695	36.4571	33.3683	35.4162	33.066	31.8553	30.6983	32.61	32.6952	29.3898	32.5113	33.7718	32.495
422	ENSMUSG00000003068	Stk11	127.956	119.948	128.254	118.234	123.188	121.46	116.755	116.73	132.132	125.288	134.097	122.179	129.014	135.257	124.678	126.088	122.65	114.674	128.219	114.14
423	ENSMUSG00000003070	Efna2	9.10254	9.86243	10.3463	10.8287	11.0514	10.9204	12.2287	13.0491	12.2308	11.3384	10.5235	10.7585	11.2022	11.7937	10.7769	12.6662	15.3355	15.5413	13.7255	12.2858
424	ENSMUSG00000003072	Atp5f1d	115.484	110.125	124.983	111.599	105.011	94.4689	105.501	112.616	115.475	115.161	107.532	105.363	125.455	122.023	107.415	94.6862	131.585	119.529	113.453	109.023
425	ENSMUSG00000003099	Ppp5c	65.8919	77.5889	97.7914	62.1851	78.8215	63.0582	88.7558	80.5233	60.9188	78.1948	75.2533	85.2915	94.3915	72.9029	71.8569	74.5641	82.5809	90.2533	66.058	76.1614
426	ENSMUSG00000003119	Cdk12	53.471	61.5409	63.9024	65.7649	64.8692	67.0041	68.0565	68.3861	66.4574	65.2747	66.6858	69.2214	65.1964	73.2345	69.8326	66.9322	59.0828	61.782	68.9071	65.6831
427	ENSMUSG00000003123	Lipe	73.1179	112.601	156.003	97.8155	107.958	90.2055	204.315	134.912	76.2515	68.1846	100.903	113.76	116.52	100.602	66.3477	91.0798	117.33	153.634	92.0982	77.2146
428	ENSMUSG00000003131	Pafah1b2	46.6227	55.8684	60.4757	55.6501	54.992	53.7353	60.0129	60.5423	59.1177	62.5976	61.1984	63.386	66.0797	71.0533	61.9177	53.4847	70.7803	68.2908	63.7645	69.4476
429	ENSMUSG00000003134	Tbc1d8	320.826	361.746	380.451	452.056	288.51	375.693	421.206	443.762	437.591	265.416	354.782	408.224	404.275	508.139	264.435	466.316	449.639	458.219	476.797	265.851
430	ENSMUSG00000003135	Cnot11	30.7576	27.6049	27.4374	29.8722	26.3736	26.6031	24.3066	25.0735	28.5994	26.987	28.641	26.2911	24.9062	26.0228	27.6592	27.3193	24.6192	25.1047	27.0253	25.6453
431	ENSMUSG00000003153	Slc2a3	19.8013	20.9659	20.3996	19.6156	24.3763	22.7328	18.137	16.8455	18.1815	25.8675	21.2108	21.1558	18.3963	22.471	24.781	21.7985	16.8342	16.6471	21.6817	22.3564
432	ENSMUSG00000003154	Foxj2	46.0334	53.0056	53.1827	52.191	59.0442	54.2795	51.899	52.842	54.4031	61.9163	58.8972	54.8135	57.9869	64.7309	62.4439	58.7882	53.826	54.4739	61.6011	63.3795
433	ENSMUSG00000003161	Sri	195.462	175.25	166.557	202.995	140.393	156.015	157.641	170.719	201.479	141.775	163.986	167.846	154.763	162.817	139.499	169.85	170.47	176.478	184.445	135.844
434	ENSMUSG00000003166	Dgcr2	61.6353	72.8595	79.1076	69.4498	79.541	70.698	74.8089	76.7013	68.5998	86.4829	81.2718	80.278	82.0864	84.2581	84.6905	71.2992	80.4702	74.6354	75.362	90.6829
435	ENSMUSG00000003184	Irf3	70.6005	64.4434	73.9368	70.9825	81.262	67.4576	73.6785	73.0278	74.003	79.5812	72.4786	70.7435	72.2935	78.6947	80.7491	72.0132	70.8604	70.8089	71.6617	73.1307
436	ENSMUSG00000003190	Bcl2l12	14.2116	13.6783	15.3139	14.5818	15.4316	13.3293	13.8716	13.9918	13.6846	15.9087	14.3249	14.0828	14.9397	16.0492	15.717	13.2302	13.5051	13.7348	13.9934	14.705
437	ENSMUSG00000003198	Zfp959	9.48587	8.04549	7.77511	8.90758	8.84684	9.04575	8.0034	8.13071	9.36442	9.01391	10.4439	8.70349	7.52599	7.91037	8.95124	10.6276	7.45327	7.60915	8.71289	8.64358
438	ENSMUSG00000003199	Mpnd	66.7215	56.1033	60.1023	66.967	74.8039	54.6021	53.8132	57.4529	67.1578	76.1202	57.7112	55.4909	59.4778	64.2667	75.4761	53.2933	59.9922	56.2366	63.8512	70.3718
439	ENSMUSG00000003200	Sh3gl1	66.0063	77.1487	88.6173	76.032	97.5398	66.3893	84.5155	82.3011	79.8654	94.7334	82.5242	83.3629	92.0683	88.1083	96.0366	74.8176	82.558	90.4395	82.5104	96.5812
440	ENSMUSG00000003206	Ebi3	20.6881	22.121	23.5664	27.1322	23.1791	18.9986	21.4981	21.6665	28.1462	24.0907	21.494	24.0057	22.1542	29.7882	22.4613	25.5342	27.4793	24.3493	29.5868	23.9737
441	ENSMUSG00000003208	Yju2	14.286	14.8797	15.9614	14.7655	14.6661	13.6014	14.791	15.7491	15.3621	15.159	14.1479	14.7648	15.2818	16.3881	14.729	13.789	15.919	13.8114	14.4703	15.3573
442	ENSMUSG00000003226	Ranbp2	195.359	192.053	165.711	203.709	169.834	209.861	183.566	182.119	213.804	168.81	199.026	201.246	169.166	190.376	170.278	200.657	147.818	158.227	194.344	170.419
443	ENSMUSG00000003228	Grk5	46.6856	56.7123	60.4095	49.7764	51.7399	50.5604	59.3899	55.0706	46.9339	52.6559	60.7603	61.4483	60.642	48.7186	53.7826	51.7669	53.0652	58.8642	48.1317	54.0224
444	ENSMUSG00000003233	Dvl3	29.1327	36.9874	41.4373	37.6617	45.7941	40.4917	42.8456	41.4835	38.3641	46.9182	39.8947	41.756	45.7176	51.7619	48.2895	40.5805	43.2095	42.0201	43.8009	48.2124
445	ENSMUSG00000003234	Abcf3	50.9193	50.1627	56.5716	43.9448	52.7357	48.8622	48.5831	48.0363	50.9834	54.3163	53.2681	50.1433	54.8366	48.9028	54.0296	45.6615	47.8371	47.8829	45.6215	51.7935
446	ENSMUSG00000003235	Eif2b5	61.1318	47.9321	48.1348	50.3906	47.7741	43.4398	44.5638	44.7112	48.2936	48.7463	50.0066	45.2021	45.493	46.2169	46.3295	41.5429	42.2886	44.6969	43.9073	45.073
447	ENSMUSG00000003269	Cyth2	46.0963	45.1984	46.972	47.9498	46.6517	43.4297	44.2021	44.5934	47.1753	48.3047	46.0636	43.12	43.226	46.7659	46.0396	42.795	43.8273	47.133	49.5583	46.3166
448	ENSMUSG00000003273	Car11	2.7977	3.65373	3.91355	4.16772	4.28816	4.90335	4.793	3.99107	2.94294	3.76578	5.24848	4.00622	3.57919	4.51337	4.77901	4.72396	3.9583	3.60203	4.19291	4.86541
449	ENSMUSG00000003282	Plag1	1.92807	2.48216	2.18837	2.58252	1.95701	2.53987	2.06993	2.19791	2.26017	1.83839	1.96486	2.5293	2.09339	1.63218	2.11028	2.0179	1.51582	2.31012	2.02946	2.12692
450	ENSMUSG00000003283	Hck	171.529	177.765	190.606	191.007	109.984	164.265	198.949	206.342	212.221	131.063	180.772	198.175	201.854	213.171	110.97	195.059	220.572	214.518	207.801	121.262
451	ENSMUSG00000003299	Mrpl4	34.6652	37.8545	42.8505	38.2916	43.1291	35.8706	39.9919	41.4426	39.1822	47.3462	40.7709	39.1047	45.6002	45.4469	45.8838	37.2484	45.4918	42.7864	42.4059	48.2396
452	ENSMUSG00000003308	Keap1	100.305	94.8713	106.644	92.9601	97.9139	95.8547	110.952	125.988	101.296	107.749	103.111	101.371	121.544	112.164	104.51	98.1011	121.781	128.277	103.227	110.423
453	ENSMUSG00000003309	Ap1m2	3.40416	1.88313	1.64955	3.88952	2.7283	2.64569	1.38665	1.72656	3.52564	2.23208	2.1109	1.95117	1.5777	3.40068	1.99752	2.13691	1.44718	1.40687	3.3496	1.50175
454	ENSMUSG00000003316	Glg1	156.957	182.584	183.275	175.412	183.481	182.684	188.725	171.339	174.11	198.042	197.318	182.299	185.204	193.091	212.07	184.938	170.882	181.492	184.787	202.547
455	ENSMUSG00000003344	Btbd2	33.6182	42.7394	51.5095	42.3543	50.9917	39.635	45.9706	46.3558	40.2358	52.139	45.3113	42.0676	54.612	50.7782	50.2011	40.5236	51.4236	49.1475	45.3102	49.6938
456	ENSMUSG00000003345	Csnk1g2	143.301	144.465	158.418	131.414	152.756	131.786	135.289	146.891	132.615	155.606	151.135	143.596	164.719	148.352	157.498	133.994	169.303	148.154	135.887	158.873
457	ENSMUSG00000003346	Abhd17a	92.759	93.7361	110.435	82.945	101.264	75.6567	87.4646	89.1509	81.1132	106.383	91.1935	91.434	111.874	94.5597	106.271	78.2791	107.131	103.89	82.073	106.23
458	ENSMUSG00000003348	Mob3a	172.737	173.774	175.547	235.125	211.426	167.344	158.757	190.034	236.288	225.694	164.261	175.75	178.479	232.385	221.499	188.519	189.649	187.793	248.591	224.346
459	ENSMUSG00000003352	Cacnb3	392.594	493.502	619.844	771.39	870.41	540.009	733.404	855.344	830.514	870.108	453.233	613.652	710.655	994.359	834.957	692.249	792.369	885.038	958.706	895.365
460	ENSMUSG00000003355	Fkbp11	11.4597	2.2902	2.07966	2.1416	1.77282	6.904	1.79863	2.55141	2.64276	1.74595	2.60654	2.1499	2.24146	2.18115	1.74514	1.88337	1.95627	1.87765	2.23044	1.97063
461	ENSMUSG00000003360	Ddx23	105.437	101.189	106.777	104.193	109.529	102.315	103.537	103.701	102.92	116.479	108.793	106.118	110.919	115.609	114.847	104.232	110.449	102.537	104.693	113.848
462	ENSMUSG00000003363	Pld3	126.972	147.361	178.941	158.174	181.07	141.25	162.294	159.817	171.438	210.737	163.473	165.425	200.44	214.965	211.468	156.315	192.401	174.009	177.54	218.991
463	ENSMUSG00000003378	Grik5	16.9579	17.2857	22.829	14.2406	19.3744	20.3542	21.8649	19.1561	13.8612	18.8974	21.8657	17.1044	20.6786	17.2945	20.5497	19.91	21.0213	17.8021	15.1165	20.7188
464	ENSMUSG00000003380	Rabac1	118.951	97.5123	104.456	94.4823	111.325	94.8922	89.3989	92.1225	98.0115	111.676	110.9	92.2696	106.993	95.466	118.686	89.1913	112.079	102.543	97.3157	114.595
465	ENSMUSG00000003382	Etv3	440.235	476.306	487.795	559.467	482.254	541.198	576.832	573.822	566.527	499.288	477.895	552.588	503.874	584.38	514.125	656.92	582.225	615.537	635.643	537.01
466	ENSMUSG00000003402	Prkcsh	86.5457	85.4888	88.0265	86.3411	83.1615	79.1843	80.9132	83.6382	90.766	95.1339	87.6355	83.6655	92.15	96.995	90.9085	81.7095	94.3356	92.1036	91.5898	88.8821
467	ENSMUSG00000003418	St8sia6	19.6068	23.7096	16.8169	21.4685	19.5644	27.0113	16.5142	17.9726	22.4723	22.5365	20.9807	23.5089	21.9806	19.0998	21.3606	31.3913	21.3874	16.9044	20.6453	20.8411
468	ENSMUSG00000003420	Fcgrt	216.619	237.36	263.881	146.085	154.27	155.063	282.973	200.629	142.244	143.891	217.56	223.296	242.277	145.117	157.439	170.057	221.15	251.934	130.016	146.914
469	ENSMUSG00000003421	Nosip	55.5764	52.3536	61.3832	51.0152	61.0415	50.6915	54.3508	60.6038	53.2966	67.9861	54.6842	51.6473	64.0629	60.4091	62.7983	51.8652	61.1134	59.4226	52.7936	63.9503
470	ENSMUSG00000003423	Pih1d1	36.3072	38.2947	40.6054	36.3862	36.5155	35.926	36.48	37.4208	36.3511	38.7636	38.7352	38.5221	40.6475	38.5092	37.1957	36.0532	39.1025	36.9783	39.0563	38.8689
471	ENSMUSG00000003429	Rps11	504.679	620.694	636.788	620.019	687.153	618.392	552.852	577.952	611.336	706.43	735.704	659.094	631.469	573.839	681.798	669.441	599.219	579.796	682.542	657.925
472	ENSMUSG00000003435	Supt5	162.393	176.061	185.624	180.104	193.157	173.623	179.451	182.288	183.627	202.763	182.843	184.602	192.725	208.061	203.892	179.024	186.337	181.957	189.233	198.34
473	ENSMUSG00000003437	Paf1	74.4395	69.219	75.8463	66.7098	67.5745	68.0371	69.3879	74.3343	62.8846	67.3151	68.8454	71.2132	76.3066	77.1583	66.6	66.5908	77.0495	74.2632	68.0402	64.3716
474	ENSMUSG00000003438	Timm50	21.3461	22.2236	25.1261	20.3189	24.6181	23.015	25.0753	24.1411	22.9196	24.9432	26.0388	25.3743	24.8143	26.1112	22.9822	23.8216	26.6728	23.8128	23.6285	24.9658
475	ENSMUSG00000003444	Med29	13.302	12.1526	13.5084	12.0517	10.8384	11.505	11.1435	12.1576	11.9248	11.3864	13.0902	12.5155	14.1432	12.4053	11.7864	10.4672	14.4146	12.629	11.1207	10.7025
476	ENSMUSG00000003452	Bicd1	7.19164	5.65932	5.39767	5.6217	5.96889	8.60732	6.55143	5.44609	5.25608	5.63498	6.0362	6.12903	4.9935	5.12129	5.07971	5.43281	4.40447	4.17135	5.24508	5.05568
477	ENSMUSG00000003458	Ncstn	125.548	138.643	147.566	136.716	141.889	135.152	146.729	143.289	139.831	154.832	141.997	144.052	147.926	146.126	145.685	138.826	133.352	141.339	140.143	143.285
478	ENSMUSG00000003464	Pex19	52.2295	57.7482	63.3068	53.4035	62.0373	52.1781	64.3789	56.4232	49.1588	57.2193	56.7243	59.3436	56.9351	52.0824	54.0565	50.4268	53.5057	57.6325	52.7069	56.2105
479	ENSMUSG00000003477	Inmt	206.572	179.662	201.189	92.2777	208.692	124.907	182.174	142.008	47.0222	128.067	197.234	152.358	164.173	75.1393	164.87	129.844	161.306	176.97	68.4539	197.736
480	ENSMUSG00000003484	Cyp4f18	32.8172	24.0008	29.9802	33.0373	17.757	22.3397	20.8551	27.7992	31.1716	22.3859	22.7242	23.4457	32.0238	36.3575	18.128	28.6076	29.6072	27.1302	32.1443	19.5772
481	ENSMUSG00000003500	Impdh1	45.9418	48.402	53.9153	41.1995	66.0204	44.5182	45.2822	45.2697	44.8327	73.3951	49.2366	56.1007	52.2378	45.2074	67.7277	42.5829	46.2412	49.6456	42.733	71.3843
482	ENSMUSG00000003518	Dusp3	65.7489	84.9394	83.0069	64.374	75.6961	76.9771	86.7663	77.5517	69.5239	73.4601	92.915	89.0357	93.2325	76.8525	76.2279	73.4464	79.4062	84.1058	68.2766	86.4222
483	ENSMUSG00000003526	Prodh	15.1385	13.7743	15.0634	14.881	19.3341	14.6748	14.9769	13.4743	11.0301	15.2617	16.958	16.0023	14.0512	15.5407	19.1107	15.6982	14.1801	12.0597	14.1353	16.1659
484	ENSMUSG00000003527	Ess2	26.4723	27.767	30.6656	28.308	31.8648	26.724	26.9543	25.8062	25.6801	31.6839	25.676	25.8259	25.5496	27.9792	30.1776	25.5911	24.6421	24.415	27.845	30.8913
485	ENSMUSG00000003528	Slc25a1	47.4007	72.3035	94.4025	56.322	71.7763	49.865	108.209	66.4546	48.7468	48.3321	61.2869	63.6073	61.6019	52.2298	45.8838	47.9122	69.2645	83.4598	48.0056	48.7968
486	ENSMUSG00000003531	Dgcr6	20.116	17.0144	17.8946	14.6763	18.7298	14.9721	17.2176	15.6159	14.2909	17.2541	17.52	15.4106	15.9659	13.5991	16.9628	13.5924	17.1031	16.9865	13.5718	16.696
487	ENSMUSG00000003534	Ddr1	59.793	64.9696	60.2724	71.8013	51.9702	72.6986	55.5264	62.4021	72.0843	52.0979	68.0179	68.5078	64.6807	74.1298	57.5521	73.4413	70.9634	58.3606	76.4851	54.267
488	ENSMUSG00000003541	Ier3	17.0494	23.3885	27.0829	18.0199	10.4585	16.5646	26.9945	21.0825	18.3639	14.0669	20.8877	28.2829	24.605	17.6077	13.6497	18.2801	24.5048	22.2581	18.3873	13.5022
489	ENSMUSG00000003546	Klc4	23.7948	25.8608	28.5103	26.1349	29.62	23.7306	24.8643	26.1751	24.6441	32.9506	24.7865	23.956	28.1025	27.8724	30.8541	23.1283	26.7643	26.9112	26.7298	30.8777
490	ENSMUSG00000003549	Ercc1	13.8398	13.685	13.981	13.0858	16.6116	11.8426	14.0725	12.3728	13.3609	15.6588	13.9443	12.5381	14.6129	14.4317	16.3345	11.7038	13.6138	13.171	12.1216	16.8862
491	ENSMUSG00000003559	As3mt	26.6554	24.0405	23.4151	23.7938	24.3245	21.5939	20.9254	20.1347	24.3204	26.2612	25.4813	22.3481	22.098	20.721	24.287	20.0238	19.5398	20.9224	21.1813	23.5728
492	ENSMUSG00000003573	Homer3	23.0567	25.6092	35.2078	23.0064	32.9699	24.0582	35.4149	30.4428	23.826	30.7664	29.0525	30.6767	38.0538	26.8776	30.8273	25.9481	28.6519	36.617	24.6609	33.7181
493	ENSMUSG00000003575	Crtc1	23.1826	25.5794	28.5434	25.1953	30.2013	27.2834	27.5019	26.6259	26.2157	32.2214	28.1232	30.5367	30.3593	31.9989	33.8665	28.7836	29.5728	27.6119	28.8617	33.5075
494	ENSMUSG00000003581	Rnf215	31.0493	33.3767	39.4994	34.9322	40.7922	32.7814	36.9121	37.349	34.1675	39.1128	33.8717	35.3469	38.3856	39.3566	36.546	34.4233	35.9507	38.6096	39.6001	38.8418
495	ENSMUSG00000003585	Sec14l2	1.61912	1.83349	2.18837	3.51159	3.95432	2.27278	1.5625	1.85977	2.61921	3.16326	2.12418	1.58081	2.12913	2.60486	3.2218	1.95581	1.5673	1.89408	2.73091	3.69663
496	ENSMUSG00000003604	Aven	18.8459	17.428	17.6913	17.495	16.7497	14.8411	14.9668	15.785	18.9231	15.6965	16.6084	16.2101	16.2212	15.7434	16.8447	14.6479	14.7521	14.2384	15.5145	14.7729
497	ENSMUSG00000003617	Cp	262.973	315.611	317.13	200.743	226.127	238.5	388.645	277.228	215.958	251.267	309.267	319.278	266.897	182.963	220.457	238.563	238.447	277.641	162.03	235.252
498	ENSMUSG00000003623	Crot	37.1597	36.8186	34.0876	34.8797	40.1533	35.5883	31.9131	31.4162	32.2193	39.1402	35.8543	32.5647	30.7626	28.7382	38.2589	32.7469	27.0045	28.4769	30.2764	37.9923
499	ENSMUSG00000003644	Rps6ka1	121.937	143.548	151.659	137.808	149.585	125.774	129.315	137.279	136.576	161.254	140.691	141.975	151.347	154.877	152.343	133.031	133.072	135.235	137.964	141.661
500	ENSMUSG00000003660	Snrnp200	171.186	168.006	163.15	180.787	188.213	166.991	173.276	160.319	170.673	199.535	180.117	169.761	174.599	194.889	204.783	171.258	153.733	160.602	180.748	196.648
501	ENSMUSG00000003662	Ciao1	39.0134	36.7293	40.5014	38.1866	36.8494	33.5927	36.9774	39.2959	38.4818	42.3753	38.7264	38.0027	39.6876	38.1297	39.3812	31.3085	42.5403	39.6223	35.1865	41.5802
502	ENSMUSG00000003680	Taf6l	21.3461	22.7895	26.0761	26.1716	24.5375	21.3218	24.5076	24.177	27.6342	26.8843	22.6313	23.6489	25.7385	28.4987	25.7368	23.4077	25.3057	24.8146	26.6431	25.1765
503	ENSMUSG00000003721	Insig2	17.2153	23.1006	19.6103	15.3481	21.8149	20.9388	24.0504	21.2567	16.6335	19.0104	24.6537	22.8585	24.7326	17.3645	18.5952	20.1273	21.2844	23.1669	19.7942	21.4934
504	ENSMUSG00000003731	Kpna6	44.8605	54.3195	52.918	51.1202	53.7085	58.2153	60.1435	55.0296	55.3272	58.0649	57.8262	58.1512	60.0344	60.4533	60.3229	57.9396	53.969	53.3134	58.0229	59.0373
505	ENSMUSG00000003746	Man1a	262.91	296.598	266.424	271.143	284.82	257.307	267.051	262.273	266.065	303.183	284.949	306.474	294.137	264.797	317.573	287.054	295.826	285.951	267.708	318.406
506	ENSMUSG00000003752	Itpkc	11.7572	12.0335	12.8845	13.2013	13.417	11.2581	11.7614	11.2969	13.2668	12.8174	11.8246	13.7621	12.3204	13.4148	14.2833	11.1295	13.1333	12.64	12.8782	13.808
507	ENSMUSG00000003762	Coq8b	19.6411	19.6421	22.6352	19.7101	21.366	18.278	20.1065	20.7495	20.1532	20.8932	19.3654	18.6987	21.1943	21.7305	20.6947	16.9193	20.272	19.532	19.9872	20.0189
508	ENSMUSG00000003778	Brd8	61.1604	64.9861	65.1407	68.4787	68.5933	66.9436	61.4699	60.7626	66.2926	71.0877	66.4203	66.2992	61.4334	66.422	64.8817	66.0371	56.7261	55.8698	66.3378	67.1101
509	ENSMUSG00000003779	Kif20a	11.9746	13.9994	13.3807	14.5188	11.4888	14.3371	10.6461	11.1893	16.0625	14.5702	14.139	13.9789	13.8266	14.4428	11.1635	12.2523	10.0273	9.64009	14.3442	13.6857
510	ENSMUSG00000003808	Farsa	39.1678	36.7756	38.573	38.7063	38.7719	36.7424	35.8118	37.1646	40.2476	40.7868	41.1515	39.168	40.0808	41.7109	41.9586	36.7103	38.1873	36.3488	40.4001	39.1883
511	ENSMUSG00000003809	Gcdh	14.8524	15.3662	16.4955	15.6106	19.4435	16.8014	16.7001	15.6261	14.3615	18.5311	15.5153	15.2751	15.9915	15.9534	17.3494	14.1046	15.2898	15.7055	16.0781	18.6938
512	ENSMUSG00000003810	Mast2	48.3219	63.6623	74.2204	68.0955	80.9397	63.8947	74.4371	73.5197	68.2879	86.3699	70.1907	72.3017	77.578	82.8249	86.3443	65.5352	72.3991	75.8671	74.4635	91.6682
513	ENSMUSG00000003812	Dnase2a	69.2045	74.7195	81.381	72.3787	70.1359	64.827	73.3871	72.0083	69.312	74.1414	71.0227	74.2122	82.5919	72.435	70.187	72.5151	75.0246	76.2612	68.3712	75.5566
514	ENSMUSG00000003813	Rad23a	59.7987	59.403	62.5553	67.4604	59.0787	55.8065	59.0835	63.437	69.4592	60.6051	61.7471	60.3327	64.3386	67.2842	61.1767	57.9759	65.0202	64.9461	67.0235	64.0726
515	ENSMUSG00000003814	Calr	560.416	572.544	550.444	608.912	530.845	578.56	542.387	569.314	640.801	561.197	595.145	614.465	577.99	633.883	553.296	574.212	564.658	589.239	643.209	534.706
516	ENSMUSG00000003824	Syce2	7.02	5.6527	5.081	6.35656	4.81195	5.36194	5.68226	5.6459	6.08599	5.47065	5.31929	5.25281	5.07009	5.08445	5.22469	4.96197	5.5256	5.08007	5.50122	5.90509
517	ENSMUSG00000003847	Nfat5	129.861	197.302	195.224	257.916	205.181	228.023	267.478	253.932	243.593	193.01	206.479	249.614	224.662	265.662	195.955	282.486	220.115	234.466	246.329	210.517
518	ENSMUSG00000003848	Nob1	20.9341	20.4199	20.3287	19.4844	22.9661	20.4751	19.4634	19.0075	20.9066	22.5365	21.6223	21.9145	21.4445	20.511	24.389	21.3484	21.5876	18.5302	21.8197	23.1311
519	ENSMUSG00000003849	Nqo1	4.39966	6.05977	6.62656	3.63232	4.64503	4.6161	7.88282	5.83034	3.33729	4.98795	6.41235	6.27356	6.49462	3.49279	4.71457	4.53769	5.55992	7.32997	3.23532	4.80425
520	ENSMUSG00000003865	Gys1	20.5623	25.1988	29.0208	26.3711	28.7451	23.4232	36.4348	27.3637	24.6912	23.9641	24.2997	24.358	25.1054	27.2755	23.9219	21.8399	23.1835	25.5591	25.4727	23.5252
521	ENSMUSG00000003868	Ruvbl2	31.3011	31.5896	31.7196	32.1975	33.2807	29.4554	29.4212	30.4018	33.8791	35.3504	33.0708	31.1826	36.0012	36.2764	35.805	30.4548	35.7162	30.2067	33.1453	34.9549
522	ENSMUSG00000003873	Bax	100.649	81.7357	82.6052	83.2862	88.3361	73.1824	74.4622	82.2754	89.9361	93.3606	75.5454	76.4751	82.5715	79.31	90.7958	73.2809	87.3571	80.7939	80.8002	88.9772
523	ENSMUSG00000003882	Il7r	155.642	144.733	115.885	124.995	170.036	143.618	103.999	117.283	112.873	136.362	122.574	128.822	106.257	97.0687	154.496	139.996	110.169	92.2186	105.839	155.408
524	ENSMUSG00000003923	Tfam	33.0575	25.0168	24.8614	27.0062	22.7704	29.0774	22.6587	23.7825	25.7978	25.1006	30.9422	25.4736	21.3168	22.0694	23.8843	28.9698	21.2158	21.4972	22.2965	23.1311
525	ENSMUSG00000003929	Zfp81	8.78215	9.47191	7.93581	9.23302	9.31307	10.2351	9.25942	8.44324	8.69932	10.1608	11.2272	9.66552	6.93372	7.60456	10.9595	9.8308	7.21875	7.20406	7.9878	10.1861
526	ENSMUSG00000003948	Mmd	49.9238	58.2148	61.3075	49.4038	55.3316	52.294	75.2108	53.8051	45.2741	33.0396	58.8529	58.1467	57.1394	43.9436	35.413	53.5572	51.2062	61.7272	48.6007	38.6583
527	ENSMUSG00000003949	Hlf	22.004	26.4101	24.4739	13.1488	29.5451	29.6418	26.467	19.6326	9.73523	21.8073	34.6639	24.1728	24.7173	15.8134	26.1503	24.6184	23.0462	20.5009	14.5018	27.8674
528	ENSMUSG00000003955	Fam162a	16.9693	15.4556	14.8743	13.385	14.3092	14.317	14.6905	13.9303	13.7965	12.5846	16.4048	15.6726	14.5771	10.961	12.9248	13.3388	14.8894	15.3168	12.5866	12.8634
529	ENSMUSG00000003970	Rpl8	1009.6	790.203	777.563	770.404	793.896	704.732	640.9	723.623	797.977	819.681	806.147	715.484	766.804	705.865	831.043	728.602	838.542	744.46	746.081	773.342
530	ENSMUSG00000003992	Ssbp2	15.3101	15.1941	15.3044	15.5633	19.2593	17.4515	15.7254	15.1907	15.7682	17.9662	18.1484	15.641	14.2453	14.498	19.4382	15.2274	13.6996	13.2585	14.9392	18.1909
531	ENSMUSG00000004018	Fancl	15.0355	13.0032	13.0546	13.0071	12.8127	11.757	10.3748	12.6597	13.6376	10.8249	13.7231	13.1162	9.67044	10.1763	12.3556	12.4799	10.8338	11.4575	12.1019	12.0548
532	ENSMUSG00000004032	Gstm5	9.73761	9.20052	8.92365	8.08349	7.06251	10.2401	9.60609	8.01288	8.14016	7.33643	11.2626	8.64477	7.85277	6.51767	7.3296	8.74941	7.70495	7.56536	7.0578	7.44082
533	ENSMUSG00000004040	Stat3	323.435	353.81	387.002	426.226	330.171	339.803	398.567	431.676	431.264	341.084	361.119	403.581	438.463	503.769	354.479	381.533	417.475	411.732	460.712	340.592
534	ENSMUSG00000004043	Stat5a	56.7379	71.4331	79.5849	91.2227	75.8227	73.1773	82.1541	86.3946	98.706	80.0092	71.8989	87.8659	81.918	119.234	80.4377	94.681	104.735	99.3405	117.646	88.3997
535	ENSMUSG00000004044	Cavin1	65.4399	86.2632	90.1109	74.7408	103.371	111.704	127.703	76.7832	67.9053	88.2117	128.783	77.0713	78.8749	71.9965	92.5248	69.809	78.9543	93.7295	71.0745	95.7657
536	ENSMUSG00000004054	Map3k11	91.958	114.742	129.71	112.507	129.963	110.071	129.25	133.99	124.098	143.456	127.84	131.871	145.731	150.621	135.439	126.833	147.944	144.24	138.015	143.645
537	ENSMUSG00000004056	Akt2	120.839	140.652	159.349	135.32	155.513	128.666	160.842	144.785	127.305	153.586	145.285	141.921	157.974	142.692	147.457	126.59	134.531	156.267	138.638	161.68
538	ENSMUSG00000004069	Dnaja3	31.0036	31.8841	29.829	28.098	31.7439	30.2012	29.8482	28.209	30.6772	30.2427	33.1593	31.2458	29.9968	28.495	31.912	29.6735	27.9312	28.2196	28.6686	30.0283
539	ENSMUSG00000004070	Hmox2	104.104	93.2033	88.2723	87.2912	84.3645	78.2268	93.4081	90.6572	94.2446	85.7503	90.9235	85.6573	87.1719	78.6063	83.246	82.4494	79.9725	94.0634	80.1697	82.3383
540	ENSMUSG00000004071	Cdip1	46.3881	45.1454	45.7715	39.4254	53.7257	44.9869	48.3821	43.3741	41.8544	46.86	49.6703	48.0295	44.8241	42.0683	50.7971	43.4521	42.8663	45.7042	40.2779	50.55
541	ENSMUSG00000004085	Map3k20	18.4397	21.7007	21.2835	24.3922	27.3061	27.878	23.2516	21.4514	21.1891	27.5758	28.4905	22.8359	21.9193	23.8895	29.4634	22.9058	21.1586	22.5592	21.9931	29.3352
542	ENSMUSG00000004096	Cwc15	69.5421	61.6865	58.0462	66.2479	60.7825	58.6941	55.6369	59.907	67.8229	60.3381	61.2913	59.1268	57.4151	55.0926	55.8124	57.0187	57.0235	58.492	62.4759	56.523
543	ENSMUSG00000004098	Col5a3	7.38044	13.2547	26.2558	19.6523	14.62	18.9532	33.2043	23.3828	17.5399	10.082	15.6835	11.7386	18.1257	17.6482	6.26104	11.1243	15.5186	29.6921	18.1666	9.94148
544	ENSMUSG00000004099	Dnmt1	86.6201	92.9121	94.5916	111.515	105.345	97.427	90.6248	97.7171	113.403	117.376	96.9022	96.0319	101.356	128.272	107.318	98.0752	98.2081	93.8937	123.494	114.215
545	ENSMUSG00000004100	Ppan	25.8659	25.7151	27.7257	25.1008	27.0873	26.5678	25.0954	26.2314	25.6389	28.8356	28.4418	27.5648	29.9406	31.6783	28.615	27.9402	31.3175	24.9131	28.3849	28.6556
546	ENSMUSG00000004105	Angptl2	34.7567	52.9427	69.7585	52.7106	116.396	53.3069	76.8939	56.5717	46.7103	100.04	70.3456	55.0302	65.9469	69.2516	113.268	45.6563	53.3512	65.0391	53.5936	123.436
547	ENSMUSG00000004110	Cacna1e	8.64484	11.4444	6.45641	17.3375	25.9131	13.2486	6.28515	6.00453	14.3733	25.354	11.4573	11.7748	7.2656	20.7652	26.7947	13.9287	7.95664	3.00534	10.8409	17.1309
548	ENSMUSG00000004113	Cacna1b	5.66978	7.4564	10.3227	7.35387	20.2608	5.07469	4.95879	7.77208	10.1649	20.7529	6.46103	7.78662	8.90457	13.4148	14.3478	5.42764	4.45023	7.75148	12.2595	19.9441
549	ENSMUSG00000004127	Trmt10a	6.43643	6.05315	5.80888	6.01013	6.02069	5.67942	5.02913	5.54856	6.17428	6.13138	6.15126	5.81286	6.3057	5.65553	6.92151	7.92156	5.4112	5.99974	5.95834	5.87791
550	ENSMUSG00000004151	Etv1	3.59296	7.01623	7.33554	3.2124	6.4236	5.43249	8.8173	5.76374	2.27195	6.80237	7.23105	6.13354	6.72438	2.59012	6.36306	3.99441	6.62958	6.81539	2.32501	7.08067
551	ENSMUSG00000004187	Kifc2	6.52225	7.56561	10.6016	8.43517	11.4773	9.63536	10.5054	9.48839	7.79289	11.7219	9.15608	9.46679	10.3189	10.95	12.4523	10.193	10.2676	9.27332	9.02421	11.6063
552	ENSMUSG00000004207	Psap	6252.46	6257.25	6653.43	5761.68	5614.24	5008.51	5904.85	5455.71	5843.75	6012.05	5986.84	6147.43	6644.47	6181.68	5491.68	5641.56	6173.35	6299.54	5504.46	5688.27
553	ENSMUSG00000004221	Ikbkg	36.7878	44.2287	45.9984	43.8923	49.1958	43.1072	46.9352	50.1163	44.1205	51.0845	41.7931	45.6899	55.6229	58.8322	47.7954	46.9861	52.396	48.1512	47.3712	52.3304
554	ENSMUSG00000004233	Wars2	9.45726	10.7262	11.0837	11.6686	12.9566	10.8045	10.6812	9.96486	10.8006	11.2802	11.7538	10.8624	12.5655	12.7001	12.0388	10.4362	10.2733	11.4521	11.6566	13.3187
555	ENSMUSG00000004263	Atn1	88.7484	118.399	132.569	117.573	131.88	116.637	127.934	132.361	119.93	135.712	127.53	136.198	155.386	153.469	140.138	125.943	145.937	139.839	133.503	147.233
556	ENSMUSG00000004264	Phb2	102.331	100.418	105.486	106.697	108.764	90.5936	94.0462	99.1004	108.506	108.194	104.018	100.481	103.75	102.47	107.683	94.2153	104.821	100.501	106.959	109.642
557	ENSMUSG00000004266	Ptpn6	260.696	269.685	291.687	291.851	235.095	263.667	287.399	310.837	330.109	277.702	255.605	299.559	311.548	361.817	245.297	287.587	306.619	307.749	327.61	259.09
558	ENSMUSG00000004267	Eno2	17.7245	19.6487	25.2963	37.4098	60.9667	20.7977	25.5526	28.1117	40.9362	59.6089	16.8297	21.6752	23.6502	40.0271	57.4072	22.0313	26.0607	27.9951	40.6484	64.2425
559	ENSMUSG00000004268	Emg1	58.8605	49.3221	43.706	44.4434	45.8459	47.5116	40.5948	41.0378	48.5996	45.0353	49.1525	45.0666	43.2974	39.7434	45.465	45.2527	44.0561	41.1825	43.7024	42.0899
560	ENSMUSG00000004270	Lpcat3	31.1066	38.7448	44.2968	35.3889	43.4169	33.8044	42.6747	41.3913	37.493	43.3442	37.6953	42.3747	46.9277	43.4978	42.6406	37.9986	41.4878	42.0967	39.4543	41.0298
561	ENSMUSG00000004285	Atp6v1f	88.7312	91.4989	94.516	90.4196	79.9382	78.509	82.752	91.0876	94.2446	85.918	90.0827	89.7087	93.5031	83.6981	79.2886	81.2076	96.5493	95.0761	88.4845	80.4016
562	ENSMUSG00000004296	Il12b	40.2434	25.9799	25.7311	116.386	62.2618	30.4582	23.8494	25.8215	122.715	51.1119	29.0835	35.4553	24.9522	87.2609	41.3572	28.9543	27.6852	31.3508	103.621	51.7392
563	ENSMUSG00000004317	Clcn5	14.3833	15.6607	16.5097	15.6526	20.9343	15.4206	17.9561	15.1343	17.0102	21.0233	16.4756	19.7737	16.0119	16.2481	22.0855	16.3502	13.7282	16.7347	17.0593	23.5524
564	ENSMUSG00000004319	Clcn3	46.594	47.9188	45.4832	43.9763	56.7303	49.4316	45.6892	44.0657	42.9315	52.9606	50.4492	46.9907	42.8175	40.0013	53.8793	47.2551	37.1977	42.8631	40.5853	52.541
565	ENSMUSG00000004328	Hif3a	1.72782	4.39838	6.22481	1.18103	2.38871	3.45704	5.52149	3.17134	1.27723	1.38307	3.76599	4.15527	4.50845	1.30796	2.18009	3.29591	3.13461	4.11661	1.22556	1.95024
566	ENSMUSG00000004347	Pde1c	6.75682	6.58599	5.34568	6.35131	8.19067	8.21425	4.98391	4.59562	5.29728	8.33265	7.37708	6.23742	5.0803	4.9776	9.04253	7.85947	4.34154	3.85385	5.5091	9.0513
567	ENSMUSG00000004356	Utp20	36.9995	28.6375	28.1038	28.6334	29.0328	33.7641	30.3958	23.4494	31.5954	32.7623	34.655	29.6334	26.2235	27.9792	29.3077	28.0644	23.3151	21.9297	27.1042	26.2365
568	ENSMUSG00000004359	Spic	51.0109	46.7506	48.3333	54.889	72.5533	48.6052	48.7439	44.2092	62.7257	76.1441	49.6703	52.8803	46.4273	53.3904	74.4773	45.8219	36.2024	43.1477	47.6983	74.8567
569	ENSMUSG00000004364	Cul3	84.3773	94.0671	86.4573	103.385	103.866	100.516	89.4893	91.1132	103.432	94.415	107.532	104.053	85.732	84.9176	96.5413	101.77	76.5061	83.635	96.429	96.9209
570	ENSMUSG00000004383	Large1	38.2067	41.7101	40.733	33.3155	29.5451	39.8315	44.2674	41.9395	32.3664	28.8835	44.6873	43.4994	40.4382	32.7431	31.9495	42.1121	41.3848	42.989	34.091	31.2514
571	ENSMUSG00000004393	Ddx56	31.9075	28.3826	30.1598	29.3368	27.26	28.6491	27.3663	27.1639	29.4882	29.8421	30.7961	28.3191	28.1025	29.4308	29.8983	28.1575	28.486	26.8455	27.581	27.881
572	ENSMUSG00000004394	Tmed4	41.977	47.4555	50.6162	45.8922	51.1413	45.6823	50.4169	49.5425	47.599	53.4159	51.4493	50.9924	53.4989	50.4023	51.1246	44.8388	50.1709	51.8955	47.9702	53.1254
573	ENSMUSG00000004415	Col26a1	5.88719	6.39072	7.10867	7.13866	6.55599	7.35251	8.20939	8.9402	7.47506	6.6894	5.7574	7.08203	6.63758	9.03042	7.05575	8.90981	7.07002	7.41756	9.29612	6.20408
574	ENSMUSG00000004446	Bid	21.6607	21.608	21.9074	22.5288	30.7826	20.2988	20.9857	21.3745	22.537	30.4549	21.8613	21.1783	23.64	24.5675	31.7348	20.9914	21.3188	21.749	22.6945	31.3466
575	ENSMUSG00000004451	Ralb	87.8559	91.0819	83.6875	71.1452	76.0587	75.9037	87.4345	77.6388	76.1337	77.8695	90.3792	89.0448	84.6547	66.0094	77.8065	77.3632	88.5298	83.4653	69.6046	78.4718
576	ENSMUSG00000004455	Ppp1cc	247.64	226.588	203.949	206.538	206.361	188.459	169.659	178.082	195.746	188.618	191.078	194.878	184.663	176.648	203.731	200.709	192.075	173.533	191.479	195.812
577	ENSMUSG00000004460	Dnajb11	106.227	86.8357	80.119	90.4563	83.3629	87.5044	78.788	83.6844	97.0933	83.3607	91.5165	86.7639	79.3701	83.1086	82.2848	82.558	80.6475	80.1041	87.3063	81.3122
578	ENSMUSG00000004462	Tbccd1	15.3673	14.4925	14.4678	14.8862	17.2447	14.6798	15.419	13.1669	14.7206	16.8022	14.2143	14.7648	14.0615	14.9365	18.4502	14.9376	12.71	14.1016	13.6703	17.2396
579	ENSMUSG00000004473	Clec11a	32.4568	30.9905	24.1714	22.3188	3.78164	32.5093	25.4571	24.7354	23.4375	4.57371	39.6778	30.9839	29.0062	24.8769	4.34943	35.0701	34.8582	24.7434	23.3132	5.20518
580	ENSMUSG00000004500	Zfp324	10.8761	11.6992	12.3409	11.5216	12.8242	11.8124	11.0179	10.8614	10.265	12.1703	12.4972	12.5516	12.5961	12.35	12.4362	11.5538	11.5031	11.8462	10.9906	13.5634
581	ENSMUSG00000004508	Gab2	40.787	50.9735	52.9983	55.2617	56.9893	53.2213	55.4209	54.3175	54.6326	61.5568	53.9939	58.0383	59.9935	64.0788	60.0866	54.9283	55.1473	54.545	60.4819	63.4338
582	ENSMUSG00000004530	Coro1c	99.1668	105.071	114.339	106.671	118.376	118.189	106.35	102.876	106.77	129.824	121.649	109.713	114.069	115.826	121.124	110.245	101.022	103.605	114.769	121.88
583	ENSMUSG00000004535	Tax1bp1	199.724	204.642	202.55	210.979	208.687	187.96	186.314	192.99	201.768	204.023	207.116	205.352	190.447	178.121	204.681	179.712	169.063	190.815	189.82	206.318
584	ENSMUSG00000004552	Ctse	3.34122	3.62395	3.26129	3.01294	4.14426	3.98618	2.66278	2.78709	3.1254	4.57371	3.70403	3.13904	2.99712	3.17594	4.44072	3.43043	2.78568	2.2499	3.03434	4.51206
585	ENSMUSG00000004558	Ndrg2	49.4318	48.1075	50.0301	44.6744	33.7872	59.198	59.1337	46.9501	44.1264	25.2307	73.4035	44.0278	45.7125	48.538	29.9091	55.6527	49.576	48.4906	48.5179	34.3297
586	ENSMUSG00000004561	Mettl17	21.9468	20.7541	21.8554	22.2506	24.9289	20.7422	19.9356	20.8775	22.4781	23.454	18.7281	18.7755	19.877	23.499	22.1714	20.3342	18.413	19.4006	22.3674	22.5671
587	ENSMUSG00000004562	Arhgef40	189.7	213.581	249.262	298.785	159.174	209.776	294.423	296.446	300.485	152.196	196.575	244.465	238.509	323.025	157.315	279.122	296.363	312.994	312.517	154.076
588	ENSMUSG00000004565	Pnpla6	44.5744	47.3033	54.1705	48.0863	64.7944	52.0975	56.9482	56.2848	48.4172	62.2655	50.5598	51.8189	53.6316	60.5086	62.46	54.5558	49.7933	53.1163	55.5442	61.3001
589	ENSMUSG00000004567	Mcoln1	36.044	44.0632	54.6857	45.6665	62.6129	42.3563	52.5722	51.5816	41.9368	61.2453	41.2444	50.5137	59.0796	58.0069	55.5009	47.8294	54.8041	53.3352	49.1287	60.4847
590	ENSMUSG00000004568	Arhgef18	51.7489	53.4789	63.9307	52.5584	94.0229	63.6881	53.2153	57.7603	50.5773	105.065	63.5217	55.8161	69.1942	75.0288	97.2662	58.7209	64.9687	52.8261	59.3943	95.2901
591	ENSMUSG00000004591	Pkn2	50.5417	56.4541	54.8558	52.9888	54.6812	59.0569	61.0127	60.3425	53.6909	56.0348	58.6715	64.6551	60.4939	55.8405	55.705	61.0545	56.829	56.9756	55.7609	58.5209
592	ENSMUSG00000004609	Cd33	51.583	69.2389	76.645	66.7203	121.87	58.2153	59.2694	66.5571	64.1266	137.287	61.2648	74.0768	73.284	78.3594	125.87	64.816	59.8035	56.5486	75.2241	138.542
593	ENSMUSG00000004610	Etfb	63.8208	69.9207	72.169	57.1303	68.5472	58.0238	74.2613	63.9339	57.14	65.908	68.3188	62.9659	66.9987	54.0646	60.382	56.1598	65.9697	69.736	56.5806	60.7429
594	ENSMUSG00000004612	Nkg7	72.786	58.7179	68.8274	76.7616	87.4727	58.044	52.7983	73.8834	88.5058	111.549	66.3672	59.6281	72.0075	78.761	93.1531	58.4415	57.8758	61.6998	70.645	83.0993
595	ENSMUSG00000004626	Stxbp2	132.951	132.435	154.302	155.828	141.118	135.394	155.692	161.298	155.422	155.003	131.048	142.955	166.328	177.746	151.387	160.34	155.152	161.402	156.359	143.496
596	ENSMUSG00000004631	Sgce	15.6362	16.0811	14.3922	14.6185	12.8875	18.3183	16.1324	13.7715	14.8854	13.2076	22.4986	15.7584	13.4743	12.8585	13.7625	15.512	13.5909	13.6417	13.757	14.039
597	ENSMUSG00000004633	Chn2	22.9652	21.6742	19.5441	20.4922	19.973	21.1151	15.1175	18.7872	20.4946	21.4136	21.4586	20.1034	18.0032	17.6445	19.9698	19.9048	18.8248	16.6963	18.9902	19.1423
598	ENSMUSG00000004637	Wwox	7.00856	8.03887	8.98509	7.53234	8.44969	8.1185	8.129	8.34077	7.65752	8.6031	8.78877	7.74597	8.60843	8.36355	8.41428	7.33688	7.92232	7.31355	7.53462	8.17471
599	ENSMUSG00000004642	Slbp	49.7465	44.05	40.3927	44.8634	40.4353	43.7018	38.5098	42.083	44.1264	41.5503	42.9349	43.662	39.2077	43.4794	41.4216	43.5091	41.0702	38.3852	44.2738	40.7648
600	ENSMUSG00000004651	Tyr	2.48303	4.32888	4.94393	0.362182	2.42324	1.82427	3.85349	3.1201	0.694533	2.34163	3.04465	4.42175	3.05839	0.350016	1.99752	2.80954	4.08414	2.66047	0.220679	2.37155
601	ENSMUSG00000004655	Aqp1	174.236	194.436	169.407	276.907	293.811	193.257	143.378	136.429	236.165	347.428	183.241	149.942	148.008	244.897	344.169	168.277	147.298	117.378	259.18	318.121
602	ENSMUSG00000004661	Arid3b	20.7511	22.2964	25.0174	23.5418	32.9354	25.8724	24.7839	24.9813	24.5147	32.9403	23.5252	25.3968	25.0186	29.6851	30.3064	26.5069	23.9443	22.7672	26.1939	30.5108
603	ENSMUSG00000004665	Cnn2	353.643	374.643	422.205	487.067	360.015	377.855	381.199	467.488	467.933	414.893	385.343	403.323	424.259	521.126	369.315	406.302	481.665	470.53	532.712	396.613
604	ENSMUSG00000004667	Polr2e	60.2908	55.9676	61.9834	61.2875	58.1405	50.9636	53.1952	59.7789	63.2731	63.5493	58.1758	54.8767	60.4479	64.2372	61.3753	53.2726	68.3207	62.9589	64.3044	61.2118
605	ENSMUSG00000004668	Abca13	1.89946	2.01882	2.33017	2.23083	1.38142	2.15183	1.94433	1.97248	3.03122	1.62956	2.38527	2.19958	2.18019	2.84803	1.42296	2.23521	1.99059	2.15137	2.88459	1.53573
606	ENSMUSG00000004677	Myo9b	262.292	303.892	315.249	341.643	327.184	300.374	302.275	332.119	335.23	347.205	294.641	313.1	347.002	414.847	341.189	321.4	332.428	316.727	366.982	352.042
607	ENSMUSG00000004698	Hdac9	18.1078	22.6075	23.3773	17.4005	17.1411	21.5385	26.1505	24.4639	18.1638	19.4451	21.5869	24.6335	24.4161	23.0421	18.0743	22.6678	22.9204	22.7891	21.2246	21.8536
608	ENSMUSG00000004707	Ly9	95.0075	93.4548	95.5464	86.0682	108.873	87.1214	86.3091	89.0946	90.5129	115.366	88.6533	93.9588	96.0458	95.9045	107.281	91.8507	86.8995	89.0216	77.951	105.388
609	ENSMUSG00000004709	Cd244a	41.5937	40.6379	41.4798	51.6293	64.4087	48.2322	40.2682	45.6181	56.2101	68.9446	41.4391	46.9772	44.3135	55.7926	64.5596	47.4621	40.7785	39.4417	60.6238	62.9106
610	ENSMUSG00000004730	Adgre1	115.461	200.029	212.187	109.453	138.614	102.29	234.937	158.47	115.01	164.25	151.498	207.384	197.667	123.979	162.868	130.232	157.857	195.32	101.903	166.668
611	ENSMUSG00000004748	Mtfp1	2.42582	2.26042	2.6752	1.83191	2.49807	1.96033	3.05968	2.12618	2.00708	2.22866	2.42953	2.26733	2.61419	1.89746	2.40024	1.86268	2.13359	3.00534	1.78514	2.42591
612	ENSMUSG00000004768	Rab23	7.01428	8.84971	10.3369	11.3169	14.1365	11.4143	10.7315	9.3808	11.0654	13.8307	13.2009	10.3656	11.5851	11.2263	13.8806	11.2278	10.9082	10.0397	13.7097	15.3097
613	ENSMUSG00000004771	Rab11a	95.2306	94.9838	103.832	89.2596	82.724	73.8274	95.9503	97.6762	91.9785	80.0605	87.7329	95.4583	98.323	81.6275	77.8388	75.692	97.7791	110.119	83.8936	85.6476
614	ENSMUSG00000004788	Eif2b2	46.3538	43.6396	43.4461	41.6562	41.2354	37.0498	35.5857	38.471	45.1623	44.0973	39.961	38.2827	45.835	50.2697	41.9103	36.4619	48.2661	40.5201	45.9801	42.783
615	ENSMUSG00000004789	Dlst	118.207	130.419	133.089	131.897	150.759	123.677	128.024	126.623	129.772	145.568	128.973	133.741	134.34	129.664	139.832	122.155	113.429	123.542	128.408	141.477
616	ENSMUSG00000004791	Pgf	14.9382	12.5961	10.7481	13.112	6.45238	14.8713	8.41035	9.30908	12.4898	7.26796	15.8074	15.5145	10.518	13.6322	9.59023	13.3337	11.7262	7.65295	13.0358	6.7545
617	ENSMUSG00000004798	Ulk2	50.536	64.8968	69.111	59.8388	78.0099	56.774	67.9209	63.0476	59.924	76.4214	63.1323	67.4373	65.8754	62.9256	83.6702	59.2177	59.4317	61.3166	58.8032	85.3282
618	ENSMUSG00000004815	Dgkq	19.2063	24.1133	27.7682	21.9934	33.3037	24.8443	29.9939	27.9887	24.4617	34.0187	28.1453	29.6289	30.9873	33.2626	33.99	31.7742	29.3955	31.7176	28.2627	33.358
619	ENSMUSG00000004837	Grap	53.4481	48.0082	52.9794	45.6612	76.5537	41.5752	46.8699	45.2441	47.8874	70.2969	53.6664	49.8678	51.2574	47.2154	73.0436	42.4277	45.898	51.2386	43.4857	71.459
620	ENSMUSG00000004843	Chmp2b	60.1821	55.041	51.8214	51.7081	52.5112	51.5835	47.2567	48.7535	52.5491	48.897	54.4895	52.6048	48.0663	41.7809	52.2845	50.1009	45.5891	49.5799	46.985	52.5818
621	ENSMUSG00000004846	Plod3	70.0112	64.2746	75.2318	75.1712	71.3676	65.4771	74.5075	72.8998	80.5717	78.0749	80.7054	72.8302	78.1294	87.2499	75.111	69.6745	72.9082	79.2447	77.2496	72.4036
622	ENSMUSG00000004849	Ap1s1	60.8972	49.7259	49.548	48.7056	43.7738	42.8602	48.2364	48.6664	49.5767	46.949	46.0282	46.4126	46.8	43.052	43.9722	42.4173	47.2879	49.0106	42.2049	42.0423
623	ENSMUSG00000004864	Mapk13	2.74621	1.91291	1.56447	5.01806	3.20029	2.33829	0.944532	1.81878	5.02653	3.29677	1.81882	1.72534	1.39389	3.83176	2.73316	1.69711	1.5387	1.14958	5.0441	3.85292
624	ENSMUSG00000004865	Srpk1	67.8829	70.9334	65.5614	71.8223	78.4877	74.5682	66.8457	70.251	72.3432	72.2482	68.0754	73.0108	68.2037	71.3665	81.4472	78.4239	64.5969	63.1888	74.0734	82.1956
625	ENSMUSG00000004880	Lbr	62.1101	63.8477	55.787	54.1279	64.4951	63.8746	51.3966	53.6924	54.4384	65.2233	65.1281	60.947	56.1488	52.7309	63.0399	63.3052	52.682	48.091	59.7174	59.3499
626	ENSMUSG00000004891	Nes	14.7838	11.7158	11.8588	10.561	12.8299	27.8932	15.3486	11.3072	10.6122	11.9786	25.4857	11.1876	11.7281	12.5269	12.5597	14.9221	12.9274	12.9191	12.9413	11.4228
627	ENSMUSG00000004895	Prcc	51.6917	50.8577	51.0085	54.3641	50.537	46.1056	46.5483	48.2617	57.1047	48.5889	50.666	47.9211	51.7884	51.1761	51.9623	45.7184	48.5978	48.6822	52.77	48.3008
628	ENSMUSG00000004896	Mettl25b	24.0751	23.597	28.2362	24.2085	32.1295	27.8932	27.7682	26.5286	24.6383	30.4446	28.2648	27.348	28.4548	29.2466	30.4246	27.7798	27.2619	26.112	28.0657	30.0623
629	ENSMUSG00000004897	Hdgf	143.73	124.048	121.202	125.829	136.225	122.342	113.113	113.497	132.12	141.374	130.208	121.067	119.522	123.751	135.042	117.219	118.938	121.5	124.818	137.02
630	ENSMUSG00000004929	Thop1	14.2917	13.2315	16.3679	12.9126	14.4013	14.1406	14.1931	15.6005	13.7671	15.4671	16.927	14.3402	17.6815	17.0697	15.2499	12.9663	17.3147	15.5741	14.817	16.7028
631	ENSMUSG00000004931	Apba3	22.3072	26.6716	31.6487	24.1455	28.0486	27.1221	31.7875	31.201	27.281	30.3899	32.9203	31.6026	34.1733	34.6221	33.4906	30.0771	35.373	33.1573	32.1955	30.8709
632	ENSMUSG00000004933	Matk	18.2108	15.9288	16.6373	18.2351	19.3284	12.9059	12.9923	12.0193	16.0684	19.7738	13.077	12.4026	14.6588	16.1855	19.9859	13.5717	14.4489	12.2787	18.34	20.2023
633	ENSMUSG00000004934	Pias4	32.3996	30.0672	34.1348	32.2972	34.8233	29.3496	28.8132	32.2206	35.0916	36.7746	32.075	29.4979	33.8466	36.818	34.1511	29.7304	33.9201	32.9548	31.6005	32.794
634	ENSMUSG00000004936	Map2k1	107.634	103.268	105.704	116.654	89.47	101.438	107.817	118.216	115.946	89.6496	102.708	103.773	106.441	115.561	88.3204	110.824	110.312	125.206	119.313	91.7429
635	ENSMUSG00000004937	Sgta	60.5082	67.5808	76.059	63.5656	70.9589	62.1461	73.0605	73.8117	63.8323	72.9432	68.4206	69.6866	80.4628	75.644	70.1977	63.7088	76.1172	77.0057	67.0274	75.0402
636	ENSMUSG00000004945	Tmem242	37.8691	33.6977	29.4887	31.0112	31.3985	31.194	29.9487	27.9272	30.4182	31.0574	34.1992	30.4238	28.3272	24.8806	31.0689	28.1989	28.0627	28.7506	29.1927	29.043
637	ENSMUSG00000004947	Dtx2	29.0984	31.0336	31.9039	33.2158	45.5408	28.634	28.557	30.202	33.0138	47.038	31.1413	30.5458	32.9632	35.5764	43.9185	30.2478	31.9066	29.6812	34.6506	43.5713
638	ENSMUSG00000004951	Hspb1	15.6992	15.0716	16.3206	15.8835	18.3959	22.3498	15.6451	13.4334	14.5734	17.3466	27.5081	13.7169	15.6289	17.5634	16.4097	16.8676	18.7619	17.1014	16.8229	17.3483
639	ENSMUSG00000004952	Rasa4	240.511	216.543	258.923	208.769	231.071	230.76	280.079	293.735	219.361	259.764	235.642	233.174	265.197	264.822	259.393	266.353	262.312	279.825	241.12	266.15
640	ENSMUSG00000004980	Hnrnpa2b1	629.632	571.409	519.963	581.985	558.71	619.959	532.113	523.194	569.652	513.749	599.703	582.994	477.62	518.669	524.934	610.265	468.075	516.793	601.28	504.651
641	ENSMUSG00000004994	Yju2b	11.7458	11.6728	12.8939	10.8077	15.3338	11.2883	11.9574	11.922	11.7364	14.8303	11.1077	11.7432	13.2139	13.2564	13.945	11.2692	11.7777	12.3881	12.2201	13.0741
642	ENSMUSG00000004996	Mri1	19.315	19.5164	21.2551	19.4844	22.166	21.609	18.0365	19.6736	20.6182	25.597	21.8613	20.1892	23.1549	23.4216	24.8401	19.1545	23.4409	18.9791	21.331	23.4505
643	ENSMUSG00000005034	Prkacb	116.8	120.494	113.488	112.586	138.292	115.594	107.476	103.184	117.311	144.452	116.409	112.779	107.539	101.287	145.303	107.466	99.0833	104.744	106.927	139.745
644	ENSMUSG00000005043	Sgsh	34.3963	38.0796	40.2982	38.0239	51.3428	33.0787	31.672	30.9961	35.0562	55.9698	36.8721	34.2539	39.8	40.5171	59.6785	32.602	33.228	32.9876	36.2545	55.5853
645	ENSMUSG00000005054	Cstb	87.6213	87.7657	86.2115	82.735	68.4436	79.9957	81.1644	87.6344	88.4941	72.95	85.1971	91.145	88.821	72.2876	71.6475	79.4174	85.3608	92.2459	83.8227	76.5555
646	ENSMUSG00000005057	Sh2b2	31.4098	41.2005	45.97	39.2312	46.4848	39.5443	47.2919	42.5953	38.317	50.506	43.9085	48.1741	54.2443	53.2725	50.4158	43.0537	44.3364	43.9634	43.6709	49.3337
647	ENSMUSG00000005069	Pex5	35.7351	36.117	38.384	36.1552	44.5163	39.4838	41.263	38.7887	37.905	42.4814	40.6957	37.673	39.0137	38.4907	46.2114	35.9859	36.9231	37.5148	38.1854	43.6596
648	ENSMUSG00000005078	Jkamp	19.3722	18.3349	18.0931	17.0593	17.2908	16.3378	16.5193	15.4827	17.8342	16.3435	18.3431	17.0727	15.0009	16.3587	17.5588	16.0242	14.1	16.1872	16.082	16.9202
649	ENSMUSG00000005087	Cd44	115.61	124.042	106.228	164.237	179.36	124.242	101.366	111.694	171.096	190.757	112.842	129.134	107.6	162.22	201.223	142.531	111.113	106.139	175.424	185.198
650	ENSMUSG00000005089	Slc1a2	7.04861	7.64504	8.56443	4.83959	6.89559	5.47784	7.61152	8.14096	3.6669	6.20327	5.88574	8.8706	7.60769	4.95181	6.03551	6.77808	6.15481	6.63474	5.00469	5.68764
651	ENSMUSG00000005102	Eif2ak4	27.4507	31.3182	31.8283	29.6097	32.1583	30.6598	31.8629	30.453	28.6348	32.7828	30.9112	32.8131	32.2586	32.2826	31.7831	33.4144	29.5214	30.7103	31.6557	34.3093
652	ENSMUSG00000005103	Wdr1	321.101	368.081	378.329	428.162	309.133	363.332	391.83	391.529	427.979	333.344	381.577	389.114	378.204	439.02	319.871	397.025	390.276	415.285	429.895	306.195
653	ENSMUSG00000005107	Slc2a9	6.54514	7.02946	7.09449	6.44579	9.26127	6.69234	6.69713	7.34685	6.292	10.6298	7.40364	7.06396	7.34219	6.59504	9.27879	7.27479	5.44552	6.72233	6.69525	9.30952
654	ENSMUSG00000005124	Ccn4	5.70411	7.24459	9.93985	19.0959	3.30965	10.991	8.87759	13.3206	19.3881	2.72506	7.37266	9.02868	13.5407	20.6473	4.01114	7.64216	9.27226	11.6272	17.2485	4.1587
655	ENSMUSG00000005125	Ndrg1	131.395	138.107	136.568	149.235	173.029	131	132.46	130.757	144.928	163.079	145.108	132.553	129.606	138.584	160.07	118.435	124.99	135.656	148.974	156.774
656	ENSMUSG00000005142	Man2b1	316.186	395.159	430.292	380.391	457.221	353.253	412.293	371.923	377.673	495.574	413.174	425.161	458.544	471.56	493.672	408.309	393.553	414.431	417.553	496.442
657	ENSMUSG00000005150	Wdr83	22.8279	17.8484	18.9533	17.4845	17.5498	16.6452	16.7855	17.6242	17.8342	19.0138	18.6618	16.4856	18.5188	18.3777	19.6047	15.5637	17.0459	17.3423	16.9765	17.0289
658	ENSMUSG00000005161	Prdx2	134.999	110.122	111.531	110.487	102.219	94.615	100.316	103.937	119.571	106.103	104.965	98.2406	101.09	93.9591	101.159	91.1678	103.654	99.877	99.483	98.2188
659	ENSMUSG00000005198	Polr2a	163.428	217.801	217.504	227.55	222.288	203.265	212.655	207.044	224.228	245.878	205.328	213.676	214.261	244.739	240.282	208.346	189.861	192.802	215.166	217.517
660	ENSMUSG00000005204	Senp3	59.8731	63.9039	65.9395	64.4579	69.2379	65.7543	66.7151	65.4709	64.3679	67.4246	64.9821	67.609	67.1876	66.7205	68.7479	71.4958	57.7957	63.3312	65.128	71.3095
661	ENSMUSG00000005225	Plekha8	13.7597	13.3408	13.0452	11.8943	14.4358	13.7727	14.9417	13.2028	13.6552	13.7828	14.1656	14.6744	13.5458	12.6522	14.5679	14.2288	12.8874	13.4556	11.3019	14.7321
662	ENSMUSG00000005233	Spc25	8.51325	7.10889	5.37877	7.19115	5.07672	6.84353	4.34585	5.41535	7.83998	5.09065	5.98309	5.60058	5.00371	5.25393	4.60181	5.88813	4.73623	4.31915	6.11991	5.06248
663	ENSMUSG00000005237	Dnah2	38.796	44.0665	42.1888	26.0194	18.7067	34.9231	44.604	50.5313	29.3823	23.3342	37.2173	41.7018	43.3791	30.4404	21.2907	41.5533	49.5874	45.4305	29.7523	29.1381
664	ENSMUSG00000005262	Ufd1	45.4383	42.0841	42.5811	43.7348	44.9537	43.5053	41.6649	40.9815	43.9792	45.5865	43.7226	40.2745	38.1916	39.0544	41.5666	43.9385	37.2034	39.6004	42.067	44.4139
665	ENSMUSG00000005267	Zfp287	7.68367	8.4625	8.17686	8.58739	10.4988	10.7188	9.5257	9.65746	9.45859	10.8831	9.32424	9.56164	9.6347	9.38781	10.6534	10.3379	7.87084	8.59451	10.3049	11.4364
666	ENSMUSG00000005299	Letm1	44.5058	52.8931	63.529	60.5264	66.6938	53.1608	59.194	60.0197	61.0953	66.3668	55.6976	60.0617	71.1395	72.656	63.0561	56.1649	69.9681	64.2235	58.1254	68.9652
667	ENSMUSG00000005312	Ubqln1	94.4697	100.153	105.841	98.2984	98.8694	101.227	105.149	103.793	106.699	101.187	106.156	109.279	113.191	119.322	106.164	103.813	114.934	114.203	115.443	104.389
668	ENSMUSG00000005320	Fgfr4	2.13976	2.03537	1.29034	1.62195	2.429	3.04885	0.864146	0.681402	1.78342	2.63262	3.14201	2.00537	1.27646	2.16642	3.02849	3.26486	2.20795	0.837554	1.44624	2.74529
669	ENSMUSG00000005338	Cadm3	11.4139	11.6926	8.73931	21.8412	32.3943	13.5459	7.97828	8.31515	18.0284	31.9989	15.2454	10.1985	9.25177	21.5057	34.7633	11.7452	7.19015	6.2406	23.0334	32.1756
670	ENSMUSG00000005354	Txn2	76.4591	74.7625	81.1352	70.5888	78.7294	66.223	73.0304	76.0916	71.0542	79.3176	75.6339	74.0768	78.7983	70.3533	75.9433	66.3734	76.4604	78.0404	67.5042	73.1443
671	ENSMUSG00000005360	Slc1a3	38.8589	48.498	54.0996	35.4519	49.5469	40.2851	71.91	48.2924	36.1039	43.9843	48.5286	58.6119	50.8439	36.8807	43.1185	38.7437	45.263	55.2457	33.6181	43.9178
672	ENSMUSG00000005362	Crbn	32.165	35.9118	35.4299	33.9559	39.687	34.7972	33.978	34.9103	32.6489	39.3558	34.9117	37.0722	34.7656	31.0151	38.3341	34.1905	31.3861	33.1901	32.7945	40.8667
673	ENSMUSG00000005370	Msh6	36.3472	34.8263	29.9519	33.7512	32.7166	33.3508	29.18	30.4428	33.832	34.3097	32.7964	33.1835	30.7269	32.1204	34.3766	33.2229	27.5822	28.1977	34.2605	33.4599
674	ENSMUSG00000005371	Fbxo11	83.7823	83.4964	77.5809	90.3566	94.115	82.8329	80.5716	78.0026	86.4399	84.8739	80.3027	82.7351	68.3569	78.271	85.7375	83.6394	70.1969	75.3197	85.064	85.6
675	ENSMUSG00000005373	Mlxipl	0.869633	5.54348	9.60426	2.35681	8.69719	4.27846	20.9807	6.54248	0.977054	1.45838	8.00549	7.33496	6.89798	3.54438	1.44444	3.44596	4.50743	8.1511	1.89548	2.1609
676	ENSMUSG00000005374	Tbl2	22.702	29.531	32.5751	26.6808	31.3237	27.9839	31.2198	31.2523	28.3934	31.4409	31.9821	31.0878	32.805	34.2242	30.2688	30.6669	31.9467	29.8126	31.171	31.7339
677	ENSMUSG00000005378	Bud23	21.7637	21.1149	22.7912	21.4632	22.5344	23.9523	22.6889	23.1882	23.3787	25.8743	23.9279	23.3553	26.5912	24.6006	24.1474	25.2238	24.0816	21.3604	24.6333	23.8446
678	ENSMUSG00000005397	Nid1	92.1182	154.724	166.709	150.442	114.1	145.115	190.529	155.693	144.951	105.072	176.953	157.774	169.616	163.104	101.073	125.069	141.246	168.025	145.774	114.398
679	ENSMUSG00000005410	Mcm5	53.4024	51.3045	46.6837	51.3931	40.7116	53.6748	40.0019	50.6236	54.1147	54.128	50.5686	49.6013	49.4193	56.6953	43.4621	49.9715	49.8277	44.4232	53.2704	46.8806
680	ENSMUSG00000005413	Hmox1	60.8629	73.0515	80.2608	71.9273	176.448	54.3501	78.2002	64.4002	79.5358	163.955	73.762	81.773	82.4898	78.6616	143.01	60.1956	71.2494	76.9838	69.2776	371.457
681	ENSMUSG00000005417	Mprip	233.17	252.276	264.831	256.499	315.447	271.196	273.055	260.459	268.719	310.944	286.657	268.855	275.603	279.062	315.388	264.159	257.776	262.686	279.577	331.297
682	ENSMUSG00000005442	Cic	243.841	206.972	217.434	220.826	254.849	207.82	221.975	224.366	237.93	278.819	220.481	228.084	250.895	295.72	267.302	224.944	234.798	224.667	250.94	279.85
683	ENSMUSG00000005447	Pafah1b3	26.9987	24.0968	24.8047	30.2501	27.1679	21.6745	21.2419	25.7088	29.9414	26.9904	23.3925	22.6553	24.993	27.5223	26.5101	23.418	27.3878	26.4733	29.4883	24.3474
684	ENSMUSG00000005465	Il27ra	51.4514	57.8408	60.7167	57.2825	55.205	48.8067	50.658	54.5736	52.7315	58.866	49.9402	55.6897	57.124	56.1795	58.8999	51.4306	56.0568	53.6199	54.6575	58.1607
685	ENSMUSG00000005469	Prkaca	41.2618	50.2785	49.8647	50.3958	52.4825	48.8269	51.9291	46.4583	49.8239	50.5026	54.7816	48.3954	50.4303	49.4149	52.2093	47.7311	47.8714	51.8079	50.4331	49.7482
686	ENSMUSG00000005470	Asf1b	10.0866	10.2695	10.8142	10.4193	10.1419	11.3135	8.28977	10.4516	11.3185	12.7352	11.3068	10.5417	12.4123	13.6654	8.66128	10.3741	13.7625	9.30069	11.4359	14.0186
687	ENSMUSG00000005481	Ddx39a	52.5957	45.6849	46.6932	50.5008	47.2791	46.7658	40.7354	44.7215	51.7191	50.6121	47.4045	45.7532	46.1465	48.5123	47.1833	46.3341	46.3899	43.9196	49.2667	47.0165
688	ENSMUSG00000005483	Dnajb1	50.4902	51.4005	54.8889	55.1724	54.1459	54.34	61.6809	66.8542	65.7157	53.5665	68.3365	69.0633	73.7027	72.247	56.0755	78.9569	88.3524	88.8684	84.9616	59.2887
689	ENSMUSG00000005501	Usp40	28.9554	29.9414	30.4765	26.9275	27.6745	33.8598	33.8223	31.3342	28.3581	27.3088	32.4999	31.4942	30.4614	30.1272	27.5733	32.0122	25.9978	27.3765	28.0814	27.7179
690	ENSMUSG00000005505	Kbtbd4	17.5128	18.3315	20.0877	18.886	20.6062	20.1627	19.3378	21.062	18.0932	21.2322	19.3654	21.8649	19.3103	19.7446	21.425	20.893	17.6293	19.2254	18.8799	19.3122
691	ENSMUSG00000005506	Celf1	134.301	120.222	109.896	121.263	130.147	142.555	122.201	108.41	120.56	125.397	127.787	125.376	107.176	114.474	130.118	129.177	100.931	110.76	120.98	122.573
692	ENSMUSG00000005510	Ndufs3	67.7742	54.7398	58.2684	50.6845	53.8236	49.1343	53.4916	50.2496	52.3372	49.9651	54.1134	53.6708	51.4872	44.2789	49.1164	46.3496	48.7523	52.2787	45.5309	46.0583
693	ENSMUSG00000005514	Por	65.3655	80.6634	98.4059	56.6107	76.9969	74.2457	118.634	82.3574	54.6974	72.012	91.2289	84.9934	97.8839	72.2028	70.8099	74.6313	101.812	99.3569	61.8099	78.465
694	ENSMUSG00000005533	Igf1r	49.981	52.4198	49.1273	38.89	52.8623	62.9876	52.8084	43.1691	35.5683	55.1379	63.4774	48.1876	49.5827	41.4493	65.4778	49.718	39.5601	40.9526	38.3115	55.4358
695	ENSMUSG00000005534	Insr	48.299	58.6087	58.3818	55.5556	63.3381	66.9738	69.0463	56.9611	58.6998	64.6174	61.3931	62.993	58.6149	63.1614	62.1486	58.7416	56.0053	56.3351	61.5814	62.333
696	ENSMUSG00000005566	Trim28	185.066	154.261	155.62	160.258	155.254	154.282	141.147	148.986	176.182	167.026	170.239	152.381	152.909	174.448	173.854	154.069	146.526	140.682	158.397	146.329
697	ENSMUSG00000005575	Ube2m	79.4456	79.846	81.6126	81.4595	75.132	74.7345	74.9245	78.0897	82.3845	77.6881	80.7275	78.9592	78.5532	78.4294	72.2489	76.763	84.5657	80.5695	81.3361	72.7841
698	ENSMUSG00000005580	Adcy9	5.85286	9.35276	10.8757	7.80529	16.3583	10.2703	13.2687	9.67796	7.78112	16.6379	12.2981	12.7458	12.9178	10.6442	18.2998	9.34444	10.668	12.9301	9.02421	19.6995
699	ENSMUSG00000005583	Mef2c	21.758	24.9242	24.0296	21.4475	31.3928	29.8636	25.3466	20.5855	20.5299	33.221	29.1632	29.8096	26.0602	25.0833	36.7017	26.7553	23.3894	22.811	25.2008	35.2063
700	ENSMUSG00000005609	Ctr9	43.9851	44.0301	43.5737	41.6562	43.745	44.7954	40.8309	39.9414	42.0075	42.7314	48.7764	44.9673	41.7759	45.9074	48.4667	45.6718	42.3629	41.8613	44.2186	42.7422
701	ENSMUSG00000005610	Eif4g2	703.671	717.383	669.099	714.034	690.077	750.414	680.575	670.817	756.187	666.656	745.674	778.431	672.259	676.924	707.39	741.781	642.96	658.931	746.574	729.751
702	ENSMUSG00000005611	Irag1	16.0882	19.0067	16.6468	13.1908	25.09	35.3717	20.6591	15.9182	12.1779	22.8069	39.2486	19.6969	19.7238	15.1612	23.7447	20.7637	16.9715	15.3004	15.6446	26.2705
703	ENSMUSG00000005615	Pcyt1a	88.1419	106.279	97.6638	83.0342	70.7517	89.757	103.105	100.612	83.7618	75.1	97.6855	106.863	115.805	89.77	72.5228	96.8903	104.26	96.2366	79.2988	81.7131
704	ENSMUSG00000005621	Zfp592	49.6721	62.3352	67.5512	64.9409	72.3749	72.7742	71.694	76.7423	66.5044	76.9247	71.0935	74.3929	79.4314	83.7165	73.9457	74.3933	75.1848	70.1575	76.5166	77.6291
705	ENSMUSG00000005625	Psmd4	110.518	103.88	114.211	115.736	105.356	96.535	103.014	113.384	116.54	114.476	108.063	106.497	112.849	118.18	108.902	99.4826	116.444	115.615	121.267	107.161
706	ENSMUSG00000005640	Insrr	17.5243	18.3249	21.6899	20.4134	24.7044	18.152	18.961	19.4481	18.9996	26.4632	20.5779	21.1558	22.0214	26.2733	29.893	21.0017	21.9766	18.459	23.3171	30.2186
707	ENSMUSG00000005656	Snx6	88.6797	90.0956	84.699	86.2939	78.7352	81.1295	91.4487	84.1711	93.5559	76.7843	84.4227	89.1035	77.8231	73.0908	73.8115	81.9682	74.281	86.7882	76.1304	74.2383
708	ENSMUSG00000005667	Mthfd2	115.827	109.731	118.9	144.201	97.3441	122.508	131.174	148.622	148.754	98.3588	111.001	114.947	121.662	142.177	92.8738	130.377	134.09	155.544	155.729	93.4349
709	ENSMUSG00000005672	Kit	143.552	138.954	112.316	133.671	79.6907	121.48	84.8069	97.1997	118.212	85.651	122.131	115.422	101.759	113.969	80.1907	122.678	98.5857	77.5422	121.09	82.9363
710	ENSMUSG00000005674	Tomm40l	33.1376	28.8791	27.6642	25.5365	27.922	26.6535	26.7282	27.2356	29.0468	29.1198	29.9774	26.7654	26.7494	23.5137	29.9681	26.1499	25.2427	28.1046	25.3702	25.7337
711	ENSMUSG00000005682	Pan2	45.5242	53.1645	57.7627	53.2513	67.2579	55.7007	56.908	54.8759	49.765	68.0648	51.8918	53.1559	53.8359	56.5258	63.4427	56.3098	47.797	48.923	55.1226	65.5811
712	ENSMUSG00000005683	Cs	146.665	177.312	183.077	182.015	168.067	160.646	180.667	169.695	176.976	169.149	176.47	174.856	172.822	180.958	157.176	159.766	164.698	177.255	181.241	157.46
713	ENSMUSG00000005686	Ampd3	12.2035	17.6829	16.9256	14.2878	21.6135	15.476	17.6045	13.6383	13.1843	22.3208	17.3784	17.4521	16.2008	14.4723	20.4101	15.7138	14.9695	14.961	13.8319	22.3293
714	ENSMUSG00000005687	Bcas2	50.3014	40.8464	38.1051	40.2022	38.6222	37.2312	32.4155	35.8172	40.536	40.1672	39.6822	37.3568	35.123	33.6016	39.8644	35.3702	35.0069	34.0441	36.9874	36.212
715	ENSMUSG00000005696	Sh2d1a	5.11482	4.17002	4.45237	5.0758	6.40058	4.92855	3.06973	5.5127	5.80347	6.56273	5.12015	3.89331	4.69736	4.86338	5.58446	4.26864	3.89538	4.6695	4.76037	4.56642
716	ENSMUSG00000005698	Ctcf	84.7092	91.8497	87.1852	92.4877	98.8464	91.0723	89.6903	90.9492	97.7172	102.268	90.9944	89.781	92.5228	102.522	101.798	96.2384	94.0268	91.8682	102.316	106.489
717	ENSMUSG00000005699	Pard6a	5.22924	5.44419	5.92704	5.11779	5.70411	4.87311	5.4813	5.77399	5.60335	6.60381	5.66004	5.23022	5.83086	5.46025	5.76703	4.53252	6.16053	5.17313	4.97711	5.87111
718	ENSMUSG00000005718	Tfap4	5.60685	5.91746	6.0263	5.01806	6.73442	6.03722	4.54681	4.86203	4.62041	7.01463	6.93455	5.79028	5.66237	5.66658	7.79676	5.61908	5.26248	5.85193	4.62639	7.28453
719	ENSMUSG00000005732	Ranbp1	65.5029	52.026	45.313	52.1437	44.6371	54.6928	41.5795	48.3539	60.6068	46.5382	56.4367	51.2905	47.8059	47.2817	47.5431	50.3285	50.6571	47.7625	55.7412	48.1717
720	ENSMUSG00000005763	Cd247	17.4499	17.4049	19.5866	17.3165	25.6484	17.0332	14.6	19.0383	18.0343	30.14	18.1794	17.0231	20.7348	18.6098	25.7476	14.71	16.7141	18.7601	17.2366	27.7111
721	ENSMUSG00000005774	Rfx5	40.4894	47.4456	49.6425	57.3613	54.7503	45.1834	50.6832	51.4843	50.1594	54.8538	42.5632	45.315	49.1334	57.2885	52.3919	49.7232	47.7398	43.4214	52.8094	56.0474
722	ENSMUSG00000005779	Psmb4	175.586	137.707	136.445	146.563	118.468	132.582	127.693	135.117	149.525	126.096	146.444	132.955	134.973	128.964	120.415	125.534	135.572	138.224	138.232	118.598
723	ENSMUSG00000005802	Slc30a4	33.1891	34.1809	29.6399	36.7484	37.3674	33.2954	29.5769	28.332	37.6048	35.5216	31.7608	33.4996	25.8559	30.374	39.3328	32.2864	28.732	26.4569	34.958	38.0467
724	ENSMUSG00000005803	Sqor	21.4147	24.5237	28.3496	18.8702	25.1649	21.735	30.5717	23.7364	18.3051	22.0367	26.4106	24.3987	24.8092	18.4072	20.6356	18.9372	21.6048	26.632	16.815	24.2387
725	ENSMUSG00000005804	Bloc1s6	35.0828	35.9184	37.3205	38.4858	37.8509	30.7606	35.3446	36.6984	38.3111	37.2128	35.4427	36.449	38.9677	38.7192	37.8616	33.7507	38.2044	34.7886	39.2021	39.698
726	ENSMUSG00000005813	Metap1	40.8671	36.4778	35.9782	38.6695	34.3743	36.5559	35.2843	33.8191	39.6119	32.5501	36.0844	35.9341	32.8662	35.709	34.0276	36.9897	31.3632	35.7904	35.7264	32.5629
727	ENSMUSG00000005823	Gpr108	66.1722	68.256	78.2473	64.8464	71.3906	64.8422	72.8043	72.5616	65.8511	73.9223	69.788	72.5682	76.6692	74.1813	70.5145	69.0329	71.6383	73.2231	70.4598	71.1057
728	ENSMUSG00000005824	Tnfsf14	17.3698	19.149	15.7062	15.2327	20.4335	19.2657	12.7311	15.2163	15.9448	22.7179	18.8344	18.4593	16.7318	16.7676	23.8306	20.8879	19.3682	13.3023	18.2533	21.473
729	ENSMUSG00000005836	Gata6	20.4135	26.0262	28.4914	15.7995	16.3526	21.6392	30.9234	24.884	15.4269	15.7649	30.8669	26.4989	31.5285	20.3452	17.5373	21.0534	27.7767	30.8143	15.0811	20.6576
730	ENSMUSG00000005846	Rsl1d1	57.4416	47.6177	38.1429	45.2045	46.0934	47.8543	40.1376	39.5111	48.6997	41.6256	48.3825	44.6872	35.7561	37.0428	44.5253	45.4235	34.6923	35.8068	40.9597	43.1228
731	ENSMUSG00000005871	Apc	83.3589	113.987	108.261	97.4008	125.105	123.44	131.169	105.868	92.1315	128.389	113.639	128.845	115.07	111.364	124.378	110.302	99.5352	113.76	107.199	134.764
732	ENSMUSG00000005873	Reep5	184.883	119.776	139.465	136.144	151.881	104.366	120.383	123.042	138.636	164.975	114.174	111.316	127.952	122.075	147.768	92.9735	119.401	131.118	116.188	152.928
733	ENSMUSG00000005881	Ergic3	113.298	97.84	102.939	95.3537	101.166	90.4575	91.6849	92.1686	101.631	108.79	103.793	92.1386	101.131	95.5618	107.345	89.0412	97.7734	92.5142	90.0293	98.9731
734	ENSMUSG00000005882	Uqcc1	23.1483	21.3068	18.9202	19.6208	22.0164	19.7847	19.9909	18.9512	22.6253	22.7008	24.5519	21.6481	20.648	20.9494	22.7245	19.9617	20.3692	18.3715	19.9321	21.276
735	ENSMUSG00000005883	Spo11	2.54025	3.45185	4.25386	5.13354	3.71257	3.37641	5.47627	4.72883	6.00359	4.59425	3.04908	4.53467	5.78491	6.0166	3.96819	3.477	3.42633	4.87205	5.5958	3.41802
736	ENSMUSG00000005886	Ncoa2	96.1918	128.4	130.773	131.446	125.876	136.246	160.45	156.215	129.801	130.344	127.897	151.807	154.855	169.095	133.42	163.786	157.251	155.194	146.535	146.091
737	ENSMUSG00000005893	Nr2c2	49.4718	63.6888	62.5884	61.8492	76.594	69.5338	64.0573	60.6038	59.8063	77.38	62.6632	66.656	65.5997	68.7911	73.0651	70.8594	60.427	60.4846	69.4588	78.363
738	ENSMUSG00000005897	Nr2c1	10.9848	12.5895	13.1491	11.5688	13.4573	12.659	14.0424	11.7529	11.6658	12.5743	13.3026	13.8885	12.7186	11.4253	13.8323	12.3299	10.6451	11.9885	11.2389	14.005
739	ENSMUSG00000005899	Smpd4	27.1646	31.3778	37.2212	31.2632	35.491	31.96	35.4752	34.9667	31.2128	37.9933	32.6415	34.1319	38.5694	38.9476	38.318	33.4454	34.5207	33.3708	34.5836	38.6107
740	ENSMUSG00000005907	Pex1	10.2926	12.702	11.8446	12.1042	15.2417	14.0045	13.4395	12.8288	10.4298	14.0087	14.0373	12.8904	12.494	11.9116	12.9731	14.5185	11.2972	10.1382	12.8033	13.9031
741	ENSMUSG00000005936	Kctd20	90.5163	94.7588	99.8144	96.5977	97.8851	87.1869	93.5237	95.6063	100.937	97.6193	93.1539	95.5306	95.8467	99.9536	97.6582	88.0633	93.0086	91.1073	95.1325	100.074
742	ENSMUSG00000005947	Itgae	47.9271	55.2329	52.1948	83.3912	58.8025	42.7141	47.6235	40.9149	71.1013	49.9548	45.4087	54.416	45.4419	69.2885	56.2312	50.908	46.6359	39.1899	76.1423	49.5919
743	ENSMUSG00000005949	Ctns	20.3048	25.4901	28.0329	24.5129	31.4503	24.2295	29.3106	24.5202	23.8554	33.9674	27.6984	29.3353	27.1579	26.2217	31.826	27.5883	23.6583	26.9441	25.4688	32.7736
744	ENSMUSG00000005950	P2rx5	6.37922	7.47294	7.57187	9.80517	5.89982	7.67503	7.77731	8.55083	9.25259	5.75138	7.03633	7.74597	7.47494	9.89625	5.58983	7.49211	8.2312	8.82443	10.9236	5.86432
745	ENSMUSG00000005951	Shpk	7.70655	8.92914	9.3254	7.05993	9.73901	10.7843	10.425	8.05899	6.76287	9.19878	12.3158	8.98803	8.19996	7.52351	9.72448	8.58902	8.19116	8.8299	6.81742	9.36388
746	ENSMUSG00000005958	Ephb3	9.5202	9.46198	10.4881	12.4454	8.83533	11.9333	11.2339	10.9178	12.8665	8.56544	13.6832	9.13708	11.2584	14.0817	9.89094	10.8605	12.4355	11.9885	14.2653	9.42504
747	ENSMUSG00000005968	Tuft1	6.73394	5.05036	5.25115	4.95507	4.92131	4.6161	5.30545	4.66735	4.02594	4.80993	4.92986	6.19677	5.71853	4.66074	5.55761	5.60873	5.1538	4.42864	4.10621	4.89939
748	ENSMUSG00000005973	Rcn1	88.7541	78.9458	66.9982	68.6624	52.5745	82.8581	67.735	69.8616	71.6369	56.2402	87.8568	74.9394	67.7237	60.1881	56.4943	74.6934	69.7679	65.2526	67.5909	57.3317
749	ENSMUSG00000005980	Dnase1	1.52758	1.82687	2.46251	1.82666	2.54987	2.60034	2.06993	2.05958	1.33021	2.32109	2.34987	2.4209	2.15466	2.00799	3.01239	2.199	1.88763	1.98166	2.2462	2.77247
750	ENSMUSG00000005981	Trap1	68.9299	65.1218	68.9267	63.1037	69.0134	60.9265	68.6845	64.8613	64.8446	69.287	68.071	66.4166	65.5691	67.0926	69.9346	64.8316	62.8809	64.5191	62.9133	67.2256
751	ENSMUSG00000005982	Naa60	67.4138	90.9098	101.521	83.6641	103.624	83.5787	94.4933	92.686	80.966	105.435	95.371	100.296	103.051	94.1986	101.771	87.0233	89.8225	93.4393	87.9959	105.931
752	ENSMUSG00000005983	1700037C18Rik	3.7932	3.94166	3.89464	3.54834	3.11395	3.29074	3.49175	3.88348	3.98473	3.83767	3.19511	3.31067	3.44133	3.47806	3.44196	2.66984	3.11173	3.09293	3.68062	3.51315
753	ENSMUSG00000005986	Ankrd13d	6.6424	6.57275	7.02359	7.07043	8.93894	6.22368	7.37036	7.27512	7.09836	10.171	7.72226	7.27624	7.38303	9.58308	9.73521	7.06783	7.09291	6.57453	8.05874	8.86103
754	ENSMUSG00000006005	Tpr	243.011	232.108	236.623	241.644	228.291	212.946	204.722	209.385	239.996	236.002	226.703	221.58	217.963	221.052	222.374	204.889	203.709	214.622	228.305	213.426
755	ENSMUSG00000006010	Odr4	30.7633	32.3177	29.9944	31.2527	35.301	33.2299	35.5053	31.5494	28.1757	33.3511	35.4472	31.4626	30.0733	29.1987	30.5964	33.968	26.3124	29.287	30.7414	33.256
756	ENSMUSG00000006019	Dhx34	36.8679	28.9353	33.3644	28.9956	34.2938	33.5171	29.7025	28.9263	27.3399	34.3371	27.6054	28.441	31.8144	32.4557	32.5187	28.4472	30.0419	29.5443	28.7238	33.0998
757	ENSMUSG00000006021	Kptn	15.9624	15.4522	15.6967	14.7392	15.9324	15.1334	15.5998	15.7184	15.0266	15.8266	16.0862	13.5814	14.8784	14.4465	14.6699	14.979	13.7682	13.056	14.3914	14.3448
758	ENSMUSG00000006024	Napa	93.2911	100.418	113.564	93.1228	113.944	94.0002	108.264	106.16	98.6119	115.421	101.359	104.903	118.945	120.328	110.787	95.3536	109.385	110.738	103.231	112.088
759	ENSMUSG00000006050	Sra1	35.9754	34.4126	35.2361	37.4622	34.2995	34.1068	33.149	35.2946	39.1469	35.347	36.4606	33.9513	34.9137	34.4379	35.1982	34.3975	35.2815	35.2485	36.4279	33.9831
760	ENSMUSG00000006057	Atp5mc1	49.5405	47.3628	51.0652	49.8867	39.7734	45.3295	44.4633	47.7699	53.1965	45.1449	49.5331	47.6411	52.299	51.5998	43.6017	41.4705	50.045	47.8282	50.11	45.2633
761	ENSMUSG00000006058	Snf8	57.6418	45.3142	47.5109	49.7764	46.0013	48.3481	47.0909	47.0628	50.7774	47.0449	49.1216	46.5616	44.8751	44.3452	45.6261	46.7325	45.1543	46.0108	48.6086	43.2383
762	ENSMUSG00000006095	Tbcb	74.7427	53.3035	52.71	60.6944	53.5128	46.0703	45.2019	50.3623	65.3214	55.6069	49.4313	49.4477	48.8424	50.8518	53.3047	44.7405	56.9949	54.5998	55.0595	48.8036
763	ENSMUSG00000006127	Inpp5k	65.314	74.1734	80.8942	70.7883	82.8967	69.4784	79.004	82.0244	71.4074	84.4733	73.0982	77.6132	77.721	79.9327	82.9829	75.7386	73.1484	76.3488	75.098	79.5386
764	ENSMUSG00000006134	Crkl	60.4166	63.2321	58.1455	62.2271	64.898	66.8579	62.942	61.2954	66.8399	67.6266	69.7482	66.8502	62.0103	64.1377	67.6256	70.2437	61.2793	63.999	70.3415	67.7216
765	ENSMUSG00000006154	Eps8l1	7.60929	8.04218	6.8818	6.56652	15.4431	26.0538	25.0954	20.6624	20.9831	26.9972	10.2757	9.74682	9.05774	9.92941	11.2817	18.9062	16.3594	16.127	16.8899	19.9713
766	ENSMUSG00000006169	Clint1	141.876	148.847	140.978	147.896	133.388	137.279	126.683	132.776	148.171	140.152	143.076	146.284	144.515	144.734	144.025	138.5	137.465	134.781	152.233	140.608
767	ENSMUSG00000006191	Cdkal1	15.6763	17.845	15.3233	20.4974	17.4635	15.5012	15.6953	18.1622	21.1538	16.21	16.5641	16.5037	14.7712	16.5687	16.6138	15.1601	14.2144	14.5286	18.5883	15.0515
768	ENSMUSG00000006205	Htra1	119.912	107.318	110.033	88.0943	133.33	118.754	115.288	103.276	91.8784	153.267	137.416	105.083	108.315	90.949	147.752	109.841	107.972	110.086	94.9985	155.992
769	ENSMUSG00000006215	Zbtb17	34.8883	29.2927	34.2719	32.5072	36.8609	30.171	29.7879	32.9174	34.7737	37.4421	29.7252	31.6072	35.3324	36.3317	33.7001	28.3127	33.9716	32.9493	32.7472	34.6491
770	ENSMUSG00000006219	Fblim1	18.7944	28.2072	35.4819	27.3736	25.0843	43.339	32.5763	33.65	31.2834	25.3643	49.1393	35.9296	43.854	41.7035	24.1743	32.3433	37.8155	36.1079	33.5196	29.906
771	ENSMUSG00000006221	Hspb7	0.280342	0.57917	1.02093	0.839843	1.46776	16.8568	0.874194	0.548196	0.376696	0.85586	19.892	0.722656	0.571853	0.548973	0.971911	2.23521	0.537688	0.530999	0.476825	1.25712
772	ENSMUSG00000006235	Epor	9.53736	13.6485	18.3956	8.13598	14.8042	7.75062	16.4087	13.3463	7.19253	15.1453	11.444	13.0665	14.9499	8.28249	14.1867	8.8322	11.995	16.0887	7.03415	15.7718
773	ENSMUSG00000006241	Ccdc159	1.58479	2.25711	2.31126	1.62195	2.04335	1.94521	2.93408	2.29013	1.53621	1.85208	2.16843	2.74609	2.40995	1.95641	1.77199	2.41113	2.05923	2.39223	1.9073	1.88908
774	ENSMUSG00000006262	Mob1b	29.0641	29.8256	27.1396	26.623	28.3364	36.052	31.5162	30.0637	29.7825	25.6963	32.668	34.3262	29.7261	28.0124	27.6699	32.571	27.4507	28.9805	31.0646	29.8924
775	ENSMUSG00000006273	Atp6v1b2	205.211	225.277	228.541	238.956	216.48	195.035	228.994	223.797	247.642	214.509	208.731	220.844	230.053	229.931	214.486	204.134	216.517	239.415	230.444	212.162
776	ENSMUSG00000006276	Eps15l1	66.4354	81.3287	92.9562	82.3361	93.6373	82.213	87.6304	88.0084	79.8595	94.391	83.2101	89.3022	89.8933	96.2692	91.4026	88.0736	79.9782	85.436	86.928	93.3738
777	ENSMUSG00000006281	Tep1	121.571	119.706	134.658	125.042	142.666	111.88	104.602	123.216	112.82	151.244	114.081	112.522	118.956	119.812	137.587	114.989	101.549	118.626	124.566	143.367
778	ENSMUSG00000006288	Ttc5	56.1715	47.7467	46.1969	47.9235	52.6321	45.2892	45.5083	45.946	46.1805	51.331	46.8912	44.6556	44.7986	45.0563	51.9945	43.8661	43.5642	40.2081	43.5251	47.2407
779	ENSMUSG00000006289	Osgep	35.4833	36.9411	39.8965	35.2839	36.5846	32.7814	33.6866	37.2056	39.0881	41.5605	38.7883	39.7912	39.6468	37.0244	35.6224	31.8518	39.1997	35.5331	36.286	40.0377
780	ENSMUSG00000006299	Aamp	169.104	151.167	158.617	156.646	134.021	133.348	142.755	145.379	156.753	135.219	144.767	140.358	148.125	153.009	135.445	133.264	153.498	156.628	149.983	130.259
781	ENSMUSG00000006301	Tmbim1	59.301	65.936	75.9503	62.8937	75.7248	62.4081	73.377	66.0499	61.8487	76.6987	73.3991	72.103	76.853	74.9403	77.2749	58.3122	71.3352	72.3472	63.9261	75.2032
782	ENSMUSG00000006304	Arpc2	450.842	420.325	410.067	431.375	361.167	406.303	388.655	395.208	446.779	371.111	431.805	417.885	392.674	379.738	362.882	411.574	392.73	405.984	426.38	363.656
783	ENSMUSG00000006307	Kmt2b	124.426	133.408	152.515	149.429	165.655	145.765	145.106	157.675	151.544	167.139	141.859	152.042	162.294	187.2	166.422	165.194	160.305	148.307	162.609	167.354
784	ENSMUSG00000006315	Tmem147	28.1029	25.404	27.8817	25.4052	27.6054	27.0062	23.9549	25.2016	24.6029	28.0927	30.327	27.1402	27.2753	24.3206	27.4175	24.3649	24.665	24.5573	25.5436	27.7043
785	ENSMUSG00000006333	Rps9	1355.11	1024.84	971.174	1080.45	1012.65	874.051	804.54	900.019	1075.58	1022.32	980.086	901.044	925.856	863.442	998.641	932.24	974.657	910.427	985.838	931.89
786	ENSMUSG00000006335	Tfpt	15.3387	12.9039	13.636	14.2143	14.4819	12.5834	13.4947	12.2857	14.544	14.1046	13.608	12.9717	12.7033	12.8585	14.9438	12.661	13.5166	12.3991	13.9264	13.7061
787	ENSMUSG00000006342	Susd2	45.0607	51.9366	46.731	66.6048	70.274	52.5813	30.2652	37.4566	63.4144	92.6211	60.4018	41.1417	45.0641	64.2814	88.605	52.0929	44.4393	30.8527	63.9103	80.4492
788	ENSMUSG00000006344	Ggt5	36.1813	42.1172	43.8762	36.8271	45.1206	37.851	41.7151	38.7784	34.5677	48.0206	43.0854	42.867	43.471	41.3019	47.3766	41.6671	41.7852	39.2665	40.6286	50.0947
789	ENSMUSG00000006356	Crip2	73.5126	80.2961	93.5565	73.733	90.1895	76.2615	82.3953	77.0189	71.0542	96.2363	98.0794	81.2491	91.6241	76.5099	98.5764	73.2084	91.0065	89.3665	73.2419	103.234
790	ENSMUSG00000006360	Crip1	502.356	358.92	394.134	421.465	334.937	324.443	356.862	439.499	463.518	347.934	356.383	343.944	368.243	377.185	332.018	355.632	475.087	499.692	414.058	320.587
791	ENSMUSG00000006362	Cbfa2t3	240.316	279.243	309.742	343.784	294.081	272.325	306.616	333.226	347.884	294.118	251.418	276.913	314.443	404.604	281.21	318.554	343.394	330.757	380.081	292.815
792	ENSMUSG00000006369	Fbln1	13.9828	25.414	25.3861	10.3931	12.9911	30.7959	41.8106	23.7978	9.6234	7.77805	54.3612	24.0735	23.5583	13.0574	9.48821	17.7627	27.199	30.6063	8.85476	14.3856
793	ENSMUSG00000006373	Pgrmc1	69.1416	66.439	66.8706	62.4423	64.3684	64.5902	60.8871	59.1846	60.9541	61.0433	69.6198	59.452	59.9986	51.8208	62.154	57.1273	57.2638	59.2748	55.7294	58.847
794	ENSMUSG00000006378	Gcat	10.3555	3.73316	2.76028	4.30419	2.64772	9.02055	3.55707	3.59145	3.23723	3.12902	3.9253	3.03064	3.78853	4.37705	2.23915	3.77192	3.35769	4.63118	3.8146	2.56182
795	ENSMUSG00000006386	Tek	28.1315	34.7965	34.4515	28.9168	32.9123	33.6482	37.1884	28.8392	26.5276	32.9609	38.1201	31.7427	27.5817	23.4916	30.8541	26.569	26.6556	30.464	26.0441	33.8336
796	ENSMUSG00000006390	Elovl1	52.0064	64.3904	70.5762	66.2636	67.7241	65.6636	66.1674	70.8146	68.5527	76.0209	72.9344	73.4625	73.4831	76.3662	73.4732	75.3298	70.6373	69.3692	71.4922	69.6039
797	ENSMUSG00000006392	Med8	36.9709	34.631	33.7331	36.0765	36.3256	35.6539	35.0833	35.771	38.4053	38.0515	37.9254	36.5077	36.471	35.6759	37.1581	37.5019	34.7095	35.8999	37.6692	36.1644
798	ENSMUSG00000006395	Hyi	20.116	17.802	18.5279	16.1775	19.2708	16.3378	16.2228	16.2512	15.8094	20.0374	17.104	16.4766	17.0586	15.9607	20.437	16.7641	17.2861	17.085	16.4248	18.5715
799	ENSMUSG00000006398	Cdc20	13.3592	13.4434	12.0951	13.7314	10.8499	11.2782	8.546	9.36543	13.2138	12.8995	13.4	11.829	12.642	12.9985	10.8199	12.1178	11.6976	9.10909	13.3117	11.7626
800	ENSMUSG00000006403	Adamts4	2.04249	3.33271	4.85885	3.2334	2.93552	2.88255	4.73773	4.86203	5.36203	3.56722	3.17299	4.70178	4.91692	4.49863	2.88888	3.06307	3.34053	4.78994	4.66973	3.1598
801	ENSMUSG00000006411	Nectin4	13.485	10.5343	12.2086	12.7394	14.8042	9.97804	12.1232	13.9662	13.2668	16.6927	9.88627	10.1894	14.0819	14.347	15.47	12.0401	12.0065	12.629	13.3196	16.1456
802	ENSMUSG00000006412	Pfdn2	34.9341	30.504	29.4556	29.2633	28.9408	30.297	26.2911	27.5174	28.2816	30.7562	32.9911	29.2811	28.6029	28.5134	28.2874	28.2817	29.0466	28.8765	27.6204	29.0634
803	ENSMUSG00000006418	Rnf114	175.386	173.096	183.965	166.005	150.264	171.94	181.214	226.891	172.068	164.876	173.408	172.231	191.035	177.37	145.169	178.915	191.932	204.686	181.517	159.111
804	ENSMUSG00000006423	Steep1	39.2079	40.062	36.5501	36.0975	42.7434	38.5767	37.7762	35.7249	35.1622	37.8872	38.3546	39.7145	34.8218	31.2951	40.3692	35.6082	30.7741	33.5952	33.358	39.4397
805	ENSMUSG00000006442	Srm	25.883	23.4547	25.5515	23.3739	24.3706	22.9243	21.8046	23.8132	24.4852	23.834	27.5036	27.6732	26.8465	26.2696	25.8711	23.4128	27.4049	24.6066	23.8491	24.6125
806	ENSMUSG00000006445	Epha2	14.0343	15.482	16.5759	13.3325	16.3641	16.9476	18.2626	15.913	14.8265	16.5763	19.892	16.2823	17.3802	17.7477	16.5547	19.6616	18.2013	20.5557	16.9647	17.9123
807	ENSMUSG00000006456	Rbm14	38.5728	44.3611	46.9579	45.0208	47.0834	48.58	47.8094	46.6684	47.9816	49.5337	53.069	52.248	58.0941	62.2292	49.6748	52.3206	59.6319	53.5159	55.2171	51.5693
808	ENSMUSG00000006463	Zdhhc24	16.2885	17.8715	20.9242	18.2876	19.4435	18.4947	20.4983	20.3857	19.4646	20.4687	19.0866	20.0898	21.0156	22.0989	20.6034	20.7378	19.4483	21.541	20.3222	20.3586
809	ENSMUSG00000006464	Bbs1	4.18797	5.32505	6.06884	5.0968	5.23788	6.30431	7.49596	6.27095	4.79698	6.02525	5.7043	5.81286	5.46835	7.18086	5.99255	5.34485	6.12621	5.37568	5.915	5.67405
810	ENSMUSG00000006471	Ndor1	25.9002	33.7143	38.3462	32.8694	44.9825	38.7833	37.2135	36.9904	33.6731	48.6436	37.4696	37.8988	38.3499	44.4152	46.8826	40.4149	36.6143	35.3306	40.7587	48.9599
811	ENSMUSG00000006476	Nsmf	36.4846	39.645	47.5109	41.9134	54.8021	44.8911	46.478	46.6684	42.496	52.0294	46.5681	43.7568	46.4477	50.7303	50.6897	46.4117	43.3811	43.7116	47.3278	52.7992
812	ENSMUSG00000006494	Pdk1	34.9398	40.1149	48.3238	26.854	41.3966	31.7433	45.5234	37.7282	26.5394	36.1755	33.4336	37.6594	44.1501	25.9049	33.4638	29.4821	28.8921	39.6497	24.6885	43.1839
813	ENSMUSG00000006498	Ptbp1	179.448	212.883	233.527	221.614	218.132	217.214	216.72	233.46	222.492	255.193	232.389	243.074	266.621	287.035	239.815	223.697	246.278	233.273	254.782	255.142
814	ENSMUSG00000006517	Mvd	25.9345	29.9447	32.0552	29.9824	26.8341	28.1955	32.943	30.7553	31.2187	28.1167	29.6588	32.7499	31.2477	37.6839	26.9611	35.0649	38.4561	35.2758	34.1265	27.4869
815	ENSMUSG00000006519	Cyba	446.019	358.85	372.491	380.89	328.076	313.583	328.129	366.231	425.907	361.625	365.079	356.179	382.462	368.715	344.915	351.182	404.433	398.057	388.329	347.694
816	ENSMUSG00000006522	Itih3	25.6256	32.556	32.6743	31.3524	19.0233	30.5489	29.4563	30.9346	32.131	23.632	30.4731	36.1554	32.1463	31.2509	24.6951	33.5282	33.2337	30.4749	31.0921	22.472
817	ENSMUSG00000006526	Stimate	37.8119	37.2423	42.3873	42.7008	34.4261	39.6602	38.0023	36.806	41.2894	37.4524	40.4169	37.831	37.2368	41.9798	37.2279	38.8782	40.4925	40.5968	42.7606	38.5971
818	ENSMUSG00000006527	Sfmbt1	47.601	51.5163	51.4339	55.8128	43.5838	51.1753	58.1741	58.2112	58.2819	44.491	53.2725	57.3337	54.806	53.4383	45.1106	56.7858	55.4219	60.8459	55.556	44.9643
819	ENSMUSG00000006575	Rundc3a	1.92807	1.89637	2.45778	2.80298	3.07366	1.84443	1.76346	1.90588	2.79579	4.08759	2.23481	1.56726	1.89937	2.85908	3.42585	1.88337	1.67026	1.64226	3.05799	4.58681
820	ENSMUSG00000006576	Slc4a3	5.97301	8.34335	9.59481	8.36169	8.31154	11.9031	9.13884	8.74551	8.35794	8.63049	11.9264	7.98083	9.23134	10.9942	8.50556	9.48931	9.49534	7.44493	9.23701	10.0298
821	ENSMUSG00000006585	Cdt1	16.7176	18.4375	18.6792	18.886	19.5413	16.7964	15.1125	19.2278	19.9708	24.5563	18.3962	17.1179	20.0863	22.5484	20.6356	18.3163	19.0536	16.5376	19.7863	21.208
822	ENSMUSG00000006586	Runx1t1	3.2268	3.32609	3.97499	4.72412	3.891	5.26619	3.54702	2.97665	4.77933	4.44705	5.18653	4.57983	3.54345	5.73658	4.85418	4.18585	3.56361	4.25894	5.47758	5.49058
823	ENSMUSG00000006587	Snai3	1.68205	1.57865	2.3538	1.82141	2.5326	2.00569	1.83882	1.97248	1.90114	3.14956	1.65951	1.73889	2.35379	1.85693	3.15737	2.19382	2.07067	1.70795	2.03734	2.76567
824	ENSMUSG00000006589	Aprt	32.8001	30.6033	32.0268	30.4286	27.5651	26.0185	25.01	28.8443	32.5253	29.5237	29.4464	27.2893	31.1251	30.0203	29.1036	26.1085	32.1011	28.6903	29.9769	27.6771
825	ENSMUSG00000006599	Gtf2h1	40.6897	40.1149	39.783	38.6643	40.2914	40.8041	38.3339	37.1851	40.3476	40.2014	40.2974	40.4416	37.778	34.1984	39.349	36.2291	34.801	35.3798	35.7422	42.6675
826	ENSMUSG00000006611	Hfe	65.0738	83.0298	95.5227	62.2324	75.5752	69.8513	88.8915	75.8815	59.8652	74.2783	79.1831	78.9908	91.3127	67.6932	71.3844	68.0395	85.8413	91.1402	63.3507	78.1048
827	ENSMUSG00000006638	Abhd1	2.10543	2.26373	2.64212	1.73743	1.96277	1.99057	2.21061	2.34136	1.81873	2.03695	2.16843	2.22217	2.24657	2.06325	1.83106	2.24556	2.35667	1.91597	1.89548	2.07256
828	ENSMUSG00000006641	Slc5a6	8.80504	12.5696	16.7082	9.37475	13.3077	12.402	21.7694	14.458	11.0183	14.3784	14.8382	15.2661	15.8638	11.7311	14.3692	11.5797	13.6424	14.4902	10.1867	14.3652
829	ENSMUSG00000006651	Aplp1	3.46709	2.79325	2.8879	3.69006	4.0349	2.91782	2.67282	2.69487	3.86113	4.61822	3.46506	2.56091	3.03286	3.7507	4.12391	3.46665	3.34625	2.87396	3.79096	4.08396
830	ENSMUSG00000006673	Qrich1	74.1877	72.1976	72.9678	74.3891	77.5437	72.6734	70.0209	73.0381	73.9383	77.5683	74.5851	72.9431	72.9725	79.4942	77.9086	67.1133	69.6649	66.6102	71.8193	73.4908
831	ENSMUSG00000006675	P4htm	3.75888	3.65704	3.99863	2.94995	3.71257	3.45704	4.51667	3.7349	2.84288	3.80002	4.72629	3.54553	3.73747	3.48174	3.91449	3.0372	3.84962	3.98523	3.18015	3.74419
832	ENSMUSG00000006676	Usp19	141.407	157.736	182.59	163.895	180.534	165.545	180.395	179.163	166.923	182.733	166.203	168.627	186.991	210.415	184.48	174.812	170.516	175.126	181.599	172.729
833	ENSMUSG00000006678	Pola1	19.8871	18.3977	14.293	16.6079	14.148	17.7337	13.1481	15.1548	16.245	15.3028	17.8962	16.3365	13.5151	14.1186	14.3478	16.5882	12.1552	13.4994	13.9895	15.0923
834	ENSMUSG00000006699	Cdc42	626.691	555.47	490.096	593.832	486.317	518.934	473.582	486.193	624.22	487.279	534.292	519.269	424.938	433.994	480.076	512.376	412.161	466.14	522.947	460.95
835	ENSMUSG00000006705	Pknox1	22.4503	26.7378	26.6055	28.098	28.8602	26.2402	27.7783	27.0102	25.2504	29.6812	31.1192	31.0065	29.2615	28.4987	29.8769	27.1175	26.77	25.8875	28.0342	29.009
836	ENSMUSG00000006715	Gmnn	14.6007	11.9011	9.79805	12.1042	8.73748	10.7692	9.02329	10.3594	11.4362	9.06526	10.1341	10.5011	9.29772	9.32517	8.80626	10.6845	9.97583	10.1054	10.1	7.64468
837	ENSMUSG00000006717	Acot13	12.9301	13.0727	12.771	10.9075	12.0759	10.487	12.51	12.0193	11.5363	11.8451	13.3646	12.7097	12.448	9.99204	11.3944	11.0674	12.9617	12.3827	11.097	12.2451
838	ENSMUSG00000006728	Cdk4	95.4766	93.5872	99.9656	91.3697	90.6039	82.4499	81.9733	93.0088	91.902	100.029	93.592	91.7909	103.459	95.2376	91.118	82.1907	99.6096	88.9943	86.5497	100.733
839	ENSMUSG00000006731	B4galnt1	220.006	232.796	253.648	293.872	294.565	219.91	192.7	249.716	298.796	329.146	222.667	233.662	268.01	319.93	317.305	230.16	254.801	223.769	301.617	306.834
840	ENSMUSG00000006732	Mettl1	16.5459	10.6435	11.0222	11.5426	11.2183	12.7245	9.56087	10.5233	12.4192	10.5955	12.0812	11.7386	10.0636	10.9205	10.836	11.6366	9.56398	9.3609	10.4744	10.5123
841	ENSMUSG00000006736	Tspan31	53.7971	51.01	50.8903	50.5743	48.9483	49.4417	52.1201	49.4196	52.7904	50.4546	56.0472	50.4504	49.164	47.7606	49.2936	50.8822	46.5958	47.2917	48.5258	45.6846
842	ENSMUSG00000006740	Kif5b	142.328	134.688	124.525	137.036	135.27	141.013	130.466	131.295	147.306	134.082	135.788	142.074	131.174	128.283	138.527	136.622	123.588	127.166	137.038	139.351
843	ENSMUSG00000006763	Saal1	15.7049	15.0485	13.5793	14.7917	14.6776	12.8858	13.0375	13.3514	13.5846	14.4024	13.9532	13.4911	13.1781	12.4237	14.0363	13.2871	12.8416	12.4374	12.362	14.3108
844	ENSMUSG00000006782	Cnp	83.1701	74.1999	74.1542	67.4919	72.0814	78.9576	71.9502	76.3375	67.2578	79.4443	90.1049	68.9369	79.2987	74.4982	74.7512	73.0377	69.2016	73.557	68.5446	71.2552
845	ENSMUSG00000006800	Sulf2	131.126	170.918	189.831	146.584	223.295	169.39	197.432	186.043	140.967	229.809	187.857	176.829	199.985	165.735	226.09	177.327	185.52	189.742	157.581	234.165
846	ENSMUSG00000006818	Sod2	51.2397	54.5015	62.2292	51.8551	46.6287	48.1617	59.2091	59.7328	53.7969	48.3218	53.3079	63.2414	66.0797	57.6385	45.7228	48.0985	67.2682	63.6541	56.8407	49.456
847	ENSMUSG00000006850	Tmco6	15.9738	16.2863	16.798	15.999	17.6361	16.5293	15.8561	15.4468	15.0384	17.7266	15.8428	15.5823	14.8835	15.3049	17.3011	17.3798	15.9876	14.6545	16.8583	15.9213
848	ENSMUSG00000006906	Stambp	19.8986	19.5627	19.8419	22.1246	21.9185	21.1655	20.7646	19.5301	24.0379	21.4273	21.8923	19.9318	17.7121	19.8625	21.7633	20.0652	17.7952	18.5631	21.0709	20.9634
849	ENSMUSG00000006920	Ezh1	57.6361	67.9747	74.3574	70.4891	88.7447	72.4063	76.0097	72.6538	67.1519	88.7047	75.7799	71.8636	71.2417	71.1344	90.0064	72.6341	67.2453	70.798	71.709	94.0329
850	ENSMUSG00000006930	Hap1	78.8391	78.5255	83.9286	73.5073	59.3378	83.3872	82.8676	96.6976	77.305	68.3318	87.5337	85.5399	100.85	92.7727	70.3642	97.0197	96.2175	91.6493	95.7079	71.9007
851	ENSMUSG00000006931	P3h4	11.4197	12.6557	13.7778	10.4298	11.7824	13.8231	12.9823	12.4036	10.418	12.4647	16.6881	13.0891	14.8886	12.1695	13.0913	12.5524	13.7053	13.5706	11.4123	13.8148
852	ENSMUSG00000006932	Ctnnb1	448.519	422.661	440.596	438.083	404.204	447.994	418.317	431.712	440.192	413.233	468.248	433.901	438.918	442.395	406.677	420.396	404.135	416.314	430.857	396.687
853	ENSMUSG00000006941	Eif1b	36.599	34.6906	32.6318	30.3498	31.7784	33.628	30.2552	31.7646	33.6848	33.1902	37.1952	34.6965	32.7999	28.8671	34.7471	31.9191	32.8161	32.6701	32.4793	32.5154
854	ENSMUSG00000006998	Psmd2	205.474	210.431	205.882	224.621	191.649	201.869	204.782	205.681	229.084	196.444	220.596	212.556	204.08	212.677	194.93	202.897	195.021	210.462	217.29	190.77
855	ENSMUSG00000007021	Syngr3	5.91007	6.46022	6.33825	2.56152	0.777049	7.06022	8.72687	7.57739	2.29549	0.588831	7.25317	7.35302	7.21454	2.85908	0.590664	9.37031	10.1188	9.25689	2.99887	0.543621
856	ENSMUSG00000007029	Vars1	190.576	186.377	205.915	175.128	218.305	174.994	167.554	189.527	174.575	219.021	194.309	191.829	219.699	223.458	221.451	203.011	211.963	186.643	188.133	220.574
857	ENSMUSG00000007030	Vwa7	2.16836	1.99565	2.01822	1.6062	3.4075	2.23246	1.8338	1.6907	1.28901	3.04686	2.79241	2.13184	2.20061	1.96746	3.16811	2.44218	1.82471	1.99809	1.70632	3.00351
858	ENSMUSG00000007035	Msh5	3.2554	3.50811	3.61105	2.33581	3.4996	2.69609	3.22547	2.56166	1.80696	2.81407	3.02252	3.40552	3.14009	2.40222	3.20569	3.11481	3.09457	3.21884	2.13192	3.25493
859	ENSMUSG00000007036	Abhd16a	72.2654	85.3167	107.259	87.4171	92.2558	79.2095	102.612	106.253	89.7183	92.984	87.4054	95.1873	115.269	113.645	89.652	88.4979	112.102	117.63	100.992	98.4363
860	ENSMUSG00000007038	Neu1	52.2924	53.9124	61.005	46.4591	51.3946	48.7614	59.7868	58.949	51.054	53.8678	53.7372	55.7168	64.4407	53.1104	53.5786	50.1112	59.2486	63.6432	50.0942	52.9827
861	ENSMUSG00000007039	Ddah2	25.9288	23.5871	24.7338	22.2033	21.3947	22.2188	23.2214	21.8561	22.3074	20.0168	28.8445	21.3274	21.8581	20.7136	20.5336	20.5102	24.4019	21.979	20.4956	20.8411
862	ENSMUSG00000007041	Clic1	301.637	259.981	256.886	272.34	251.804	221.588	224.738	250.141	279.132	272.15	247.157	246.43	252.565	239.772	255.349	225.193	240.49	243.132	246.105	247.429
863	ENSMUSG00000007050	Lsm2	14.8124	14.8036	15.2477	14.0726	14.1078	14.9419	13.0627	13.5512	15.009	15.3199	15.7145	15.4287	16.1191	15.467	14.7075	14.0529	15.7417	14.003	15.6879	14.1681
864	ENSMUSG00000007080	Pole	17.3755	19.9466	17.5637	17.453	16.0187	19.4521	17.5994	17.1631	18.1108	19.2877	19.1574	17.7999	16.4714	17.4308	18.5093	18.3474	16.6683	14.7913	17.4218	19.4481
865	ENSMUSG00000007097	Atp1a2	72.8204	89.4999	100.604	57.5082	91.2083	113.019	151.587	83.6946	48.3819	67.2911	130.358	93.1504	87.6773	72.8881	72.0019	90.2106	83.1586	98.8478	61.7311	77.0991
866	ENSMUSG00000007207	Stx1a	5.77849	6.09286	8.53607	5.84741	6.25668	7.94716	9.09865	8.55083	5.415	6.32651	9.3862	7.8634	9.53769	8.08353	6.52415	8.45966	8.20832	8.89559	7.44793	7.06708
867	ENSMUSG00000007216	Zfp775	5.95012	6.56613	8.0067	7.59533	8.87562	5.62903	6.7122	6.83964	8.38737	8.35661	6.24419	5.86255	7.86809	7.92879	7.99544	6.54007	6.08617	6.07638	8.35035	7.96405
868	ENSMUSG00000007338	Mrpl49	21.3461	20.8998	21.6616	20.6129	20.6177	21.1605	21.5584	21.8868	23.7142	21.6361	21.5648	21.3093	21.5211	18.9709	20.002	20.148	21.8393	22.3184	21.2522	21.609
869	ENSMUSG00000007379	Dennd2c	4.13648	4.39838	4.17823	3.95251	4.93282	4.42965	4.27551	3.6683	3.44323	5.38507	4.2218	4.53918	3.63535	3.80597	4.95084	4.01511	3.52357	3.27905	3.47964	4.41013
870	ENSMUSG00000007411	Mark3	79.623	72.4028	73.3554	71.1137	76.9624	71.9578	72.7792	69.4005	71.1131	69.6635	76.2933	70.8383	70.8383	68.29	71.524	72.9135	68.4408	69.4732	69.3958	72.356
871	ENSMUSG00000007415	Gatad1	49.6721	49.4247	46.4994	48.6269	44.2457	46.3273	45.021	45.2441	53.067	41.4818	48.4356	46.4487	42.3427	39.6955	40.4766	44.3473	38.6392	43.7609	42.1931	41.2609
872	ENSMUSG00000007458	M6pr	351.772	337.001	324.938	332.1	280.417	318.446	313.836	327.421	348.485	297.124	329.402	341.274	315.959	304.028	276.882	322.021	312.763	322.918	324.245	285.265
873	ENSMUSG00000007476	Lrrc8a	28.9554	34.1842	35.5812	26.9695	39.2438	34.7367	35.8922	29.7358	28.4111	35.9495	38.8193	34.8365	34.6226	30.6983	37.9421	30.5634	34.4235	33.5679	29.2558	36.3683
874	ENSMUSG00000007564	Ppp2r1a	153.736	172.622	177.58	174.031	161.661	152.336	160.651	162.399	173.262	169.758	171.815	164.635	165.669	174.058	165.176	156.217	165.642	166.12	171.263	165.54
875	ENSMUSG00000007570	Fance	18.5884	16.4352	19.0998	17.8204	20.445	18.2528	16.7554	18.2339	17.2515	21.7251	18.0068	17.6599	19.6013	19.4167	21.4304	17.711	16.7255	16.7949	17.6622	23.0496
876	ENSMUSG00000007589	Tinf2	43.1899	42.2231	44.5284	42.1076	45.4775	47.0732	43.8504	44.6395	44.4854	46.9901	44.4085	45.2292	43.0319	45.0489	40.9276	48.1451	41.6765	39.8523	45.7988	47.4582
877	ENSMUSG00000007603	Dus3l	43.1613	44.4868	51.4622	47.6033	52.4594	42.7998	45.5586	48.2822	46.1335	53.5152	46.577	45.1208	52.4828	56.0689	53.0524	46.0754	52.0928	47.7625	51.9858	52.4051
878	ENSMUSG00000007610	Gtpbp3	28.6865	30.1102	34.7493	30.7592	34.1268	31.6122	31.9734	33.609	32.3252	36.374	32.4424	32.4698	35.5213	36.2396	34.8438	31.8621	34.3319	34.1481	36.2939	36.3343
879	ENSMUSG00000007613	Tgfbr1	75.8698	75.6925	65.8592	86.7085	72.9102	83.3267	65.9263	68.5398	94.0327	74.8809	75.7755	80.6484	69.4648	89.91	81.7747	89.7759	69.3045	64.2508	93.773	79.5862
880	ENSMUSG00000007617	Homer1	9.06822	9.31636	8.34229	8.41418	9.41668	8.96512	10.6712	9.50889	9.48214	10.0889	8.54095	10.3656	10.3087	9.66413	9.7728	8.03539	8.84897	10.1273	9.50498	10.4579
881	ENSMUSG00000007646	Rad51c	2.60318	2.56489	2.74137	2.75573	2.26208	3.23026	2.06993	2.32599	2.70161	2.37929	2.61539	2.18152	1.91469	1.9822	2.14787	2.70606	1.93339	1.93787	2.41959	1.89588
882	ENSMUSG00000007655	Cav1	43.2814	82.1428	98.6328	57.4872	93.7351	78.0555	148.03	84.7859	43.8497	77.9928	95.6498	76.4976	83.9909	60.0112	67.4592	54.9801	85.95	95.5031	48.2697	86.4902
883	ENSMUSG00000007656	Arpp19	98.875	75.4344	61.8983	78.0844	63.6374	74.7043	61.7563	63.6932	85.9102	66.4524	77.6696	73.2954	58.5077	53.4199	69.1345	73.374	63.6359	65.8657	71.1888	61.5176
884	ENSMUSG00000007659	Bcl2l1	64.1355	64.9696	67.4804	63.5551	67.4133	57.797	66.8909	63.7546	67.7287	62.1217	63.619	61.6561	62.9702	62.5498	60.2101	59.109	65.5636	66.7854	60.3992	56.7881
885	ENSMUSG00000007670	Khsrp	94.0463	106.435	107.727	109.363	113.276	110.62	108.405	103.65	109.836	113.864	114.316	112.685	109.295	128.065	120.087	120.241	106.668	105.691	120.101	110.824
886	ENSMUSG00000007721	Ccdc124	52.4297	47.6111	52.3461	46.2806	49.6275	47.6426	48.3419	51.4074	56.6692	53.255	52.8256	49.4839	55.6382	56.5074	53.6054	49.5162	64.637	58.158	55.6073	52.84
887	ENSMUSG00000007739	Cct4	139.033	146.169	150.232	150.925	156.008	138.216	133.289	146.998	155.246	159.388	148.321	149.192	161.982	172.381	156.773	150.416	183.781	157.975	165.813	183.268
888	ENSMUSG00000007777	Trappc2b	9.11399	8.68424	7.36863	8.16222	7.59205	8.29488	8.27972	7.58764	9.00538	7.88418	8.66929	8.61316	7.19412	6.45135	6.99131	7.98365	6.86982	7.40661	7.7356	7.33209
889	ENSMUSG00000007783	Cpt1c	9.29707	11.6231	15.3659	13.5057	21.3545	12.1853	14.5799	15.621	13.4963	20.3832	13.67	12.791	15.5575	16.4802	21.7794	11.4917	11.7491	13.1381	13.8752	22.472
890	ENSMUSG00000007805	Twist2	2.37433	2.90909	2.84536	2.64026	3.38448	2.94806	2.85872	2.5258	2.35435	3.06398	4.2395	2.86804	3.01244	2.81118	4.08095	2.85611	3.44349	3.16409	2.7112	4.10434
891	ENSMUSG00000007812	Zfp655	28.6521	29.6833	30.538	29.1058	30.2704	32.2674	32.0488	30.4479	32.5135	31.7147	32.2919	32.3931	30.7984	29.5598	30.1883	32.3847	26.5069	30.0753	29.3937	34.52
892	ENSMUSG00000007815	Rhoa	414.031	376.272	342.521	413.276	331.604	356.181	337.896	341.07	420.952	335.812	384.595	363.103	320.917	345.146	333.881	360.589	326.194	346.715	390.969	329.944
893	ENSMUSG00000007817	Zmiz1	149.897	227.905	240.329	212.171	232.505	210.083	241.353	223.223	216.865	249.062	218.485	259.266	287.908	278.547	246.753	242.272	270.251	241.353	226.066	252.206
894	ENSMUSG00000007827	Ankrd26	8.18714	8.32019	9.34431	8.2672	10.2513	8.99032	10.8018	7.52104	8.87001	12.2559	10.4925	11.9871	9.37941	9.2478	9.95537	11.7866	10.6451	12.0433	10.6005	9.71723
895	ENSMUSG00000007833	Aldh16a1	84.8293	73.5876	80.9745	77.5805	82.2521	67.4526	71.5181	75.7278	77.7994	85.8256	71.4342	71.3081	79.1863	78.1052	81.9627	71.6355	70.6716	77.5039	77.2378	81.6384
896	ENSMUSG00000007836	Hnrnpa0	261.125	238.032	239.795	226.296	228.285	210.144	192.463	209.641	226.765	236.128	238.894	223.152	240.893	232.849	252.042	214.312	277.115	248.551	247.847	244.976
897	ENSMUSG00000007837	Prrg2	15.333	15.2702	18.6224	17.1958	17.7397	13.6568	16.8659	16.9326	16.7571	17.9491	14.6081	15.9797	17.8857	16.8892	17.3172	13.5406	15.7417	17.1014	16.8977	17.3891
898	ENSMUSG00000007850	Hnrnph1	327.938	257.863	232.733	248.037	270.626	313.185	253.285	232.271	256.789	242.831	278.108	255.495	205.03	227.658	257.401	285.963	197.72	207.664	259.637	242.197
899	ENSMUSG00000007867	Ift43	8.67917	8.37645	9.30177	8.99157	8.99074	8.37047	8.95295	8.45861	8.82881	8.66815	9.95265	8.13891	8.77692	8.19775	9.09085	7.61111	8.64305	9.28974	9.03603	8.73192
900	ENSMUSG00000007872	Id3	56.057	65.5421	68.8983	49.4195	53.0753	56.7186	58.7519	53.4414	48.0522	62.868	68.0754	58.3771	60.0956	50.1776	52.9289	55.1974	68.6925	57.1398	59.7962	52.2352
901	ENSMUSG00000007880	Arid1a	184.048	220.521	224.916	217.881	246.923	227.711	233.294	236.344	225.205	264.283	206.147	225.667	240.046	270.699	252.589	240.358	236.285	220.129	245.321	250.745
902	ENSMUSG00000007891	Ctsd	1552.57	1578.6	1739.65	1352.17	1287.87	1268.64	1759.08	1587.87	1419.34	1192.2	1630.18	1743.01	1985.07	1542.5	1342.26	1407.57	1704.12	1770.9	1315.66	1321.17
903	ENSMUSG00000007892	Rplp1	1174.52	1000.99	1012.08	919.408	1023.8	929.298	810.081	950.807	952.769	1077.61	1038.13	948.152	1045.57	884.093	1017.64	947.317	1130.66	978.729	973.535	976.14
904	ENSMUSG00000007950	Abhd8	53.7971	51.4369	56.3447	43.0315	56.0914	42.8703	43.2977	46.0945	40.383	54.0321	55.9587	50.2878	58.7273	47.0238	60.586	48.709	59.4374	52.1254	42.9221	56.9172
905	ENSMUSG00000007987	Ift22	15.2529	15.3993	18.0789	17.6682	12.9853	15.0074	17.6246	19.1715	18.7877	15.8848	17.5687	16.4856	18.1512	17.0624	13.4779	16.9711	18.4072	18.2346	16.8623	14.3856
906	ENSMUSG00000008035	Mid1ip1	30.3456	36.4215	40.0713	40.6956	46.692	32.2271	37.731	33.2657	33.4788	47.9589	39.8725	34.7688	43.1187	42.9231	44.2891	29.6632	37.7869	36.7374	39.1115	46.5068
907	ENSMUSG00000008036	Ap2s1	106.513	88.2191	96.5578	89.4223	85.8956	73.258	79.2854	91.0005	91.437	88.8519	84.0996	80.2961	93.8248	88.1267	84.6368	76.5095	99.7068	95.3006	85.2216	83.2013
908	ENSMUSG00000008090	Fgfrl1	8.26152	12.8576	20.4091	11.8733	15.8518	12.4524	24.3368	17.3834	9.52922	13.2864	14.8781	14.4305	19.7391	14.2954	12.6563	11.0674	19.3167	22.7508	11.7906	15.269
909	ENSMUSG00000008136	Fhl2	7.96973	9.34945	13.6596	11.2172	5.84226	9.45898	11.9373	14.9857	11.4598	5.02218	9.44373	9.25451	15.9966	13.8938	5.73481	8.78563	11.8978	16.1435	12.4369	6.57782
910	ENSMUSG00000008140	Emc10	80.7844	82.1891	89.9927	79.4544	81.2448	72.8044	76.8336	78.8992	75.7865	91.7002	87.4895	78.5392	87.7846	84.3281	88.1807	74.0104	86.2703	84.0292	78.5776	87.4279
911	ENSMUSG00000008167	Fbxw9	12.0032	11.7158	12.8939	12.6344	13.7566	10.8247	12.5	12.0091	11.6952	15.3439	10.6076	10.6547	12.7084	13.4038	13.8591	11.2278	11.709	11.8133	11.4241	13.2712
912	ENSMUSG00000008193	Spib	128.683	135.221	142.608	179.511	104.453	128.969	125.773	155.616	188.218	105.315	142.926	154.829	157.055	193.865	114.621	150.717	150.781	151.471	187.447	105.741
913	ENSMUSG00000008200	Fnbp4	92.1583	86.4618	91.4201	86.3883	101.73	111.633	111.018	109.962	90.8955	101.238	96.557	99.0761	92.5942	96.7445	96.7132	110.457	78.388	91.3865	92.7011	99.1498
914	ENSMUSG00000008206	Cers4	27.6452	28.9254	28.9026	22.6128	27.3982	26.7291	28.4917	23.9003	18.5464	26.4221	29.3756	27.4022	27.3775	21.1962	31.8422	24.6132	26.2151	27.0262	19.2976	28.1936
915	ENSMUSG00000008226	Scrn3	9.45154	7.32732	8.04452	6.21484	10.0786	6.42525	6.96843	8.18195	6.91001	10.2943	7.16467	7.00073	6.56099	6.35556	9.14455	6.20893	5.74297	6.44862	6.50216	9.0513
916	ENSMUSG00000008301	Phax	29.1098	28.1476	27.7824	30.1084	33.2404	27.0113	26.4971	28.4857	30.43	31.8414	31.7874	28.4455	27.888	27.9534	32.3738	26.8381	27.9541	24.8967	29.9533	31.9649
917	ENSMUSG00000008305	Tle1	29.2758	38.2748	40.0477	23.5471	32.1583	30.2718	39.3036	31.8978	24.0497	28.4659	37.921	37.2394	36.0574	24.9285	31.2944	28.6749	39.194	34.7503	23.6048	32.6309
918	ENSMUSG00000008307	1700109H08Rik	2.10543	2.20746	2.14583	2.77148	2.94127	2.86743	2.47688	2.36185	2.41321	2.62235	2.78798	2.18152	2.14955	2.48696	2.86204	4.6153	1.6245	3.01629	2.71908	4.28781
919	ENSMUSG00000008318	Relt	53.1392	59.5287	67.1448	93.1228	78.4704	56.5725	55.2852	70.9734	93.9091	87.8625	58.5299	71.141	68.944	103.995	76.1527	69.6487	77.6273	70.048	112.665	92.3953
920	ENSMUSG00000008333	Snrpb2	50.7591	42.756	35.7655	42.895	41.5232	41.8423	32.1744	33.9062	45.1858	38.4007	40.8019	38.9512	30.1908	29.3645	38.7422	36.5602	29.9275	33.962	35.2969	36.477
921	ENSMUSG00000008348	Ubc	913.476	1057.77	1144.34	1101.63	982.529	995.562	1181.6	1201.7	1175.31	1079.45	1181.71	1185.71	1364.49	1407.53	1097.22	1225.87	1348.23	1444.24	1242.33	1066.17
922	ENSMUSG00000008373	Prpf31	45.816	44.5365	44.1928	48.2227	42.8528	41.5953	39.9567	42.9744	48.7644	44.6861	42.9305	43.4994	42.0108	46.0732	43.4782	41.1083	44.0904	41.188	46.7249	42.4093
923	ENSMUSG00000008384	Sertad1	22.3072	20.3802	20.9242	20.7021	22.3733	19.4521	20.7144	23.8388	24.8207	25.5389	22.2507	22.321	23.3847	25.4296	26.0751	18.632	24.0244	22.1651	23.3487	23.4029
924	ENSMUSG00000008393	Carhsp1	48.442	55.8187	61.2603	55.0045	63.1769	51.9412	62.6958	58.7901	55.0859	60.8516	58.3263	57.3156	57.9665	50.6087	56.2044	45.5735	51.618	59.4445	50.5671	59.6217
925	ENSMUSG00000008398	Elk3	100.277	117.77	122.076	120.727	108.246	116.441	114.519	122.263	124.939	120.467	122.848	124.369	126.374	126.872	121.58	114.757	120.116	113.179	124.156	120.664
926	ENSMUSG00000008429	Herpud2	48.442	49.8053	48.9619	49.2043	53.1732	47.9702	46.0208	45.9972	50.8009	53.2721	51.5245	50.1523	49.6695	49.6802	54.5935	48.3055	50.4797	49.3281	50.9809	55.6872
927	ENSMUSG00000008435	Rdh13	9.56025	9.9915	11.4476	8.61889	12.3004	10.7743	10.7214	10.7077	10.4886	14.0977	10.6386	10.1669	11.8966	10.9463	14.1115	11.3416	9.85571	11.2386	10.7384	14.7525
928	ENSMUSG00000008450	Nutf2	6.57374	7.2512	7.97362	6.43005	6.25093	7.85645	6.63182	7.34172	6.20371	7.51445	7.44789	8.25634	8.90457	7.64878	8.84385	7.70942	7.37891	6.30082	9.23307	8.31061
929	ENSMUSG00000008475	Arpc5	359.817	349.021	326.569	348.85	288.107	324.342	313.384	325.418	364.294	296.302	335.257	337.426	311.624	303.825	284.899	336.927	343.234	353.021	347.913	298.523
930	ENSMUSG00000008496	Pou2f2	36.107	41.9418	40.2982	37.9976	27.5881	41.7667	45.3878	38.0253	42.5078	38.1885	39.0627	46.5752	39.6059	50.1223	29.0821	51.1305	50.1651	41.5438	47.8086	34.221
931	ENSMUSG00000008540	Mgst1	36.4788	50.4506	65.5236	36.4229	56.3217	39.9222	83.8674	55.9723	36.1687	43.3305	48.7675	47.1352	54.7651	38.3249	38.3233	35.3133	46.4414	54.5232	33.8782	48.6949
932	ENSMUSG00000008575	Nfib	101.987	93.7328	80.431	81.1498	85.1646	107.536	91.1523	68.4783	80.6188	81.2895	110.515	82.4054	68.0301	68.7948	88.2183	83.5773	68.1376	69.4294	71.2124	78.1728
933	ENSMUSG00000008604	Ubqln4	45.3468	47.621	52.3224	47.5928	55.4122	49.7743	50.8289	49.5835	47.7874	53.0496	51.7635	51.2182	51.9008	54.1973	54.5344	50.8563	49.9077	49.6347	50.2597	52.6294
934	ENSMUSG00000008668	Rps18	711.726	600.48	563.787	570.474	600.25	557.904	464.127	537.56	577.239	633.511	616.958	549.444	588.937	506.569	602.45	571.765	610.058	553.782	578.393	570.572
935	ENSMUSG00000008682	Rpl10	140.549	302.267	359.527	271.999	376.12	326.65	281.671	352.48	227.248	399.936	384.144	363.22	383.116	394.446	377.73	354.406	379.928	342.297	392.6	460.162
936	ENSMUSG00000008683	Rps15a	543.435	448.787	428.037	420.473	418.006	372.846	350.054	407.678	429.439	439.289	427.862	418.802	411.882	342.961	373.509	359.44	471.804	380.545	405.065	389.206
937	ENSMUSG00000008690	Ncaph2	123.98	103.91	108.232	105.972	114.675	100.945	98.593	104.28	110.248	121.751	110.271	102.518	106.926	112.864	116.087	103.115	101.6	101.525	106.497	108.378
938	ENSMUSG00000008730	Hipk1	119.409	155.628	153.049	133.666	175.78	162.083	160.334	142.49	130.525	172.75	155.662	170.271	164.382	159.519	170.766	159.828	149.254	140.643	151.142	174.727
939	ENSMUSG00000008734	Gprc5b	33.0289	52.3404	63.321	34.2079	40.89	46.4684	71.3322	53.134	31.0127	37.1306	62.2649	58.3996	60.0599	36.1806	40.3692	45.3303	50.0565	64.1523	33.228	45.3041
940	ENSMUSG00000008763	Man1a2	43.1098	55.9809	58.2211	49.0573	57.5937	61.0576	54.1799	70.7838	54.2383	65.2062	56.4367	67.5503	76.3322	80.7874	70.6112	62.0168	86.8766	60.9499	58.9805	74.7208
941	ENSMUSG00000008822	Acyp1	4.78871	3.52797	3.67722	3.00769	4.42054	3.74932	3.51185	3.26868	3.00768	3.7247	4.13329	3.19775	2.95117	2.8775	4.04336	3.37352	3.13461	3.09293	2.80972	3.77817
942	ENSMUSG00000008845	Cd163	13.3535	36.309	24.3557	5.81591	14.9769	15.7532	63.2384	24.8584	3.10774	8.96599	24.3307	32.9486	18.3044	4.35126	11.8294	19.0614	24.2818	22.1815	3.31413	13.9507
943	ENSMUSG00000008855	Hdac5	94.3095	88.6196	100.76	86.4618	112.511	92.0348	87.6957	86.4048	83.3204	119.909	98.4644	90.0068	106.472	101.892	121.838	89.3051	93.1516	88.2826	88.7801	118.312
944	ENSMUSG00000008859	Rala	74.3994	64.0793	62.8011	74.4783	64.5008	59.6516	55.9635	62.5814	68.4998	63.3542	62.1543	62.0174	57.0832	64.3146	61.5257	57.0135	66.0041	61.1634	65.6718	62.5708
945	ENSMUSG00000008892	Vdac3	99.9335	79.2701	68.766	84.8346	72.1274	75.8785	69.2522	68.1658	90.3658	66.7947	79.7318	70.3144	57.3946	57.7601	65.1287	70.7663	55.9195	65.6686	70.7159	63.9367
946	ENSMUSG00000008958	Vps72	40.478	43.3219	44.8735	42.4278	44.499	41.0914	41.9714	43.6712	44.609	47.6577	44.3643	43.7568	45.156	46.8211	46.1738	41.9931	46.8589	43.6295	46.7131	46.0244
947	ENSMUSG00000008976	Gabpa	43.1956	44.5762	43.6918	44.0288	46.9683	46.3072	44.6643	41.4938	46.7986	44.7717	45.36	46.8959	42.409	41.7588	48.719	47.5293	39.909	41.0675	44.4984	47.3562
948	ENSMUSG00000008999	Bmp7	7.1001	6.30137	6.22954	4.005	8.76626	6.46557	4.93869	5.15406	3.73164	9.08238	5.1467	5.65027	5.79512	4.20756	9.47747	5.676	6.74398	5.30999	4.08257	8.74551
949	ENSMUSG00000009013	Dynll1	88.285	87.1369	86.1217	89.9944	95.9569	101.091	81.1242	93.7517	106.84	98.0028	107.333	102.644	93.0844	97.9751	97.5455	92.8804	98.191	95.8644	103.282	100.366
950	ENSMUSG00000009030	Pdcl	26.8328	29.9183	28.7277	25.9826	30.1207	28.1552	28.4013	28.3217	27.5459	29.51	28.8401	29.6921	27.7757	26.9291	28.1263	27.8677	27.342	26.7798	28.4795	27.249
951	ENSMUSG00000009035	Tmem184b	89.4693	94.1498	116.263	96.1778	88.3246	105.883	117.448	133.842	94.6154	97.5372	111.696	103.778	131.312	129.296	84.6797	110.752	117.845	128.354	118.107	100.529
952	ENSMUSG00000009073	Nf2	60.8915	71.4762	74.0691	68.232	82.2578	72.6432	76.3212	68.9804	66.8811	80.1187	79.2494	76.8138	75.9952	75.8798	81.168	72.7686	69.2302	72.0242	69.9317	82.8819
953	ENSMUSG00000009076	Zmat5	20.3563	19.6421	20.5934	20.2192	19.5874	17.2298	17.2678	20.4369	21.1303	20.8179	19.9628	18.5948	20.1834	20.8683	20.2276	17.7886	20.6037	20.5009	21.067	20.0664
954	ENSMUSG00000009079	Ewsr1	262.463	246.011	264.855	237.497	260.15	254.415	247.286	244.757	233.875	265.21	244.347	245.689	241.787	255.423	246.103	246.018	228.66	226.698	238.519	246.845
955	ENSMUSG00000009090	Ap1b1	104.053	120.146	122.719	118.743	127.896	107.38	116.313	111.745	118.353	129.67	114.909	121.84	123.148	132.888	132.679	109.246	110.707	111.762	118.954	129.321
956	ENSMUSG00000009092	Derl3	4.93174	1.7706	1.72518	1.97888	2.36568	3.43688	1.49718	1.83927	1.59507	2.38956	1.63739	1.65759	1.83299	2.24747	1.86865	1.62984	1.18406	1.86123	1.86001	2.36475
957	ENSMUSG00000009097	Tbx1	32.1879	43.7124	64.8241	23.5523	47.9871	29.8233	63.2685	51.5304	21.0067	39.0854	44.3023	49.7052	68.1322	29.9319	40.8202	35.5668	53.723	76.2667	25.4175	44.278
958	ENSMUSG00000009112	Bcl2l13	36.1584	44.1857	48.4656	43.1312	50.3815	40.0633	52.5572	51.2486	45.1093	54.128	46.4132	50.2788	57.5325	51.9498	49.1379	41.4291	54.4323	53.3134	50.5986	60.1857
959	ENSMUSG00000009145	Dqx1	5.95584	6.46022	8.12014	10.2041	9.56058	7.44322	8.51586	7.7106	8.95241	8.0485	6.315	7.5382	8.23571	10.4489	8.61295	9.21508	6.69822	7.57084	10.7227	8.37857
960	ENSMUSG00000009185	Ccl8	3.18103	2.84621	3.54015	41.6405	259.868	2.15183	3.18026	5.70226	51.6309	301.345	2.10205	2.21765	2.7112	22.6368	200.745	1.72298	2.42532	6.03258	50.2282	261.095
961	ENSMUSG00000009207	Lnpk	8.54186	8.73388	8.12487	9.80517	9.43395	10.0184	8.07876	8.97606	10.9477	10.6058	9.70925	9.73327	8.28166	8.77988	10.24	8.97708	7.69923	8.37554	9.27641	10.9132
962	ENSMUSG00000009210	Prr29	4.80015	4.31895	3.57797	2.78198	0.857632	3.38145	2.09505	3.37627	2.60744	0.838742	3.55357	4.07849	3.69662	2.26221	1.14911	4.07202	4.26146	1.82839	2.75849	0.924157
963	ENSMUSG00000009281	Rarres2	125.468	111.379	109.981	91.3329	95.4158	119.071	117.438	101.391	97.0992	100.67	136.788	106.095	100.947	80.8464	92.89	105.748	103.305	104.016	87.125	97.7024
964	ENSMUSG00000009291	Pttg1ip	132.07	131.511	134.266	116.591	132.185	126.882	133.978	122.806	118.035	133.295	146.546	126.284	136.785	117.311	139.644	116.138	125.327	128.496	115.679	141.681
965	ENSMUSG00000009292	Trpm2	147.592	174.684	201.141	145.776	89.0786	154.594	208.837	174.254	138.324	84.9732	166.872	207.705	202.686	199.948	90.6454	199.617	189.375	182.423	168.103	87.1969
966	ENSMUSG00000009293	Ube2g2	82.4149	77.0627	75.9786	73.8537	75.8342	67.2359	69.5637	71.6138	78.2114	73.2342	74.4789	73.0334	75.648	68.7579	72.6302	66.0113	69.5562	72.3581	71.2637	70.7048
967	ENSMUSG00000009376	Met	19.7784	20.2709	21.0046	23.4106	22.3445	19.6638	21.262	22.3531	24.7207	23.6354	21.5471	22.5333	20.4846	25.4186	21.9673	20.7533	16.6683	21.0648	28.444	24.1504
968	ENSMUSG00000009378	Slc16a12	7.83242	11.6297	16.2545	5.67419	11.2125	6.35974	15.8812	12.6187	3.92588	10.7907	10.0544	15.8397	16.6195	4.92602	10.3635	7.95778	9.91291	20.3641	4.2599	10.8588
969	ENSMUSG00000009394	Syn2	3.45565	3.3989	3.67722	2.78198	4.93282	3.00853	3.89368	3.02276	2.13069	4.382	3.83679	2.89514	2.86948	2.25853	3.83932	2.7371	2.34523	2.90681	2.0137	3.75099
970	ENSMUSG00000009406	Elk1	13.5995	16.9879	17.7717	16.5607	17.9642	16.2017	17.7451	16.2563	15.8036	16.5626	16.5199	18.1116	17.8347	17.5229	17.5696	15.7914	15.4785	15.919	15.7628	17.858
971	ENSMUSG00000009418	Nav1	108.069	151.716	143.402	144.353	222.409	160.984	165.63	153.566	146.252	252.102	154.684	165.759	162.912	184.296	246.35	166.187	158.178	141.924	156.241	263.833
972	ENSMUSG00000009470	Tnpo1	104.287	129.612	122.743	150.19	146.615	135.303	139.625	133.488	160.308	157.375	126.782	156.636	145.771	172.304	166.664	155.342	139.307	142.992	167.468	171.411
973	ENSMUSG00000009535	Rnmt	35.0256	28.6077	26.4401	33.8352	28.7911	29.274	23.4073	28.0348	33.4788	27.6751	27.8886	29.4437	26.2593	28.775	29.9091	27.3141	25.4201	26.1996	30.1306	26.9908
974	ENSMUSG00000009545	Kcnq1	2.5002	3.03485	1.83388	2.17834	3.17151	4.51532	1.88404	1.31157	2.97236	4.63876	2.86321	3.14807	2.12403	2.40222	3.89301	2.199	2.5912	1.80102	2.19103	6.09536
975	ENSMUSG00000009549	Srp14	80.0578	66.492	59.6154	63.8648	56.6728	58.296	56.8377	58.662	64.8093	57.8356	62.6145	59.6733	58.809	52.8783	59.6248	58.3536	62.2116	62.4772	60.2652	54.3486
976	ENSMUSG00000009555	Cdk9	102.005	94.3318	97.5457	98.0044	102.634	92.3977	91.293	93.475	98.0998	104.353	93.9992	90.1829	93.3091	97.7688	101.54	93.1132	98.8602	93.0233	98.8249	96.6763
977	ENSMUSG00000009563	Tor2a	29.7048	33.3602	38.5494	33.326	33.4016	32.353	31.9081	35.023	33.7614	37.1751	32.4158	33.9106	39.7438	37.5217	35.7459	31.3758	36.4198	35.1882	34.7885	36.6197
978	ENSMUSG00000009566	Fpgs	14.3032	13.3573	14.69	11.7106	14.4243	13.5711	15.6601	12.8698	11.6128	13.5671	14.232	13.3827	13.8674	14.1701	15.0727	11.9781	13.7396	12.1801	12.0113	14.5079
979	ENSMUSG00000009569	Mrtfb	38.979	51.3376	46.6601	44.8424	60.9609	52.3444	50.6832	45.1365	43.6378	62.0293	52.4273	49.3168	45.0794	52.0272	61.3646	53.79	47.5682	46.8866	46.8707	59.6217
980	ENSMUSG00000009575	Cbx5	59.5584	70.3608	63.6661	57.1251	54.3704	87.6253	82.0637	70.5687	64.8682	58.0923	78.1121	73.7199	65.1606	67.2916	58.4865	78.574	66.3015	69.5937	65.0452	58.1539
981	ENSMUSG00000009585	Apobec3	536.61	549.116	541.01	608.456	590.154	539.545	621.537	610.844	683.173	597.845	505.049	572.619	581.743	638.92	568.111	514.327	466.421	466.562	529.666	450.39
982	ENSMUSG00000009614	Sardh	21.7065	15.0584	18.9438	13.9046	15.2704	18.1318	18.0466	15.9387	14.8442	14.399	19.9141	16.8063	17.6815	15.736	13.5692	12.63	15.9362	17.5996	14.8289	15.4728
983	ENSMUSG00000009621	Vav2	148.358	166.794	170.495	173.554	138.355	153.349	176.944	168.819	180.973	138.841	160.92	182.263	188.824	203.205	155.554	176.147	184.673	183.731	186.379	147.865
984	ENSMUSG00000009630	Ppp2cb	82.5465	68.5605	64.1198	68.1218	59.8788	62.8365	60.0732	59.9787	71.2426	57.9657	69.6375	63.1827	63.1693	57.9369	61.2948	62.3894	67.9432	63.6541	64.8443	59.4178
985	ENSMUSG00000009633	G0s2	8.58191	10.8487	14.8412	7.70556	19.7083	9.14654	21.2871	12.8339	6.48623	8.87013	12.8159	9.75134	13.2598	9.00095	9.20362	10.4827	14.8036	19.2802	9.53256	12.1228
986	ENSMUSG00000009640	Dmap1	17.7302	17.706	18.854	18.508	18.3786	15.2745	17.3281	16.5432	18.0991	19.7156	17.6085	16.6346	16.9871	17.4124	18.4931	16.1432	18.493	17.2547	17.4416	17.8308
987	ENSMUSG00000009647	Mcu	11.3853	12.9502	13.773	14.2773	16.7497	12.8354	14.0926	12.962	13.5846	15.7684	14.7276	13.1975	13.7245	13.4848	16.2486	13.0801	12.916	13.0943	13.9777	17.3008
988	ENSMUSG00000009681	Bcr	56.0971	68.8186	73.5303	61.7022	62.2963	61.7076	79.7275	68.6628	65.9041	60.1258	76.5455	75.1517	74.6115	69.0637	63.2547	65.4473	68.6925	71.3399	60.9509	60.7973
989	ENSMUSG00000009687	Fxyd5	112.978	103.635	104.593	134.091	132.334	101.136	86.5201	108.271	152.974	168.231	103.589	99.6994	106.697	128.544	142.925	100.616	102.481	95.213	137.909	139.921
990	ENSMUSG00000009731	Kcnd1	9.6003	11.0175	12.7379	11.847	8.01224	11.3135	13.2335	14.6271	12.9018	8.40454	10.7448	13.0936	14.2606	14.6307	8.12431	13.8511	13.6424	14.3096	13.6664	7.95046
991	ENSMUSG00000009733	Tfcp2	15.928	15.7302	17.6677	16.0095	19.196	19.6739	18.4887	17.7984	17.0043	20.2325	18.1705	16.8243	18.718	17.9687	21.1619	17.5661	16.1478	15.5796	17.3667	17.4231
992	ENSMUSG00000009739	Pou6f1	24.4298	24.9539	30.4765	27.1427	38.0754	30.4229	34.7065	32.2667	29.6707	45.2134	30.3315	26.9957	37.5687	32.1868	39.3704	29.3113	29.7044	30.6118	27.9553	40.4183
993	ENSMUSG00000009741	Ubp1	83.7079	97.4759	107.103	102.645	123.073	108.816	108.852	107.651	101.867	122.836	109.014	111.461	104.338	112.245	118.015	110.871	93.7407	101.032	115.707	120.032
994	ENSMUSG00000009772	Nuak2	56.5948	62.3981	65.5661	73.9219	71.5633	58.9914	70.6992	77.2187	71.0837	70.5126	62.1631	69.3208	78.6809	79.9327	69.011	66.2337	72.462	82.2719	75.3344	69.5632
995	ENSMUSG00000009828	Cilk1	12.7584	15.9354	16.4152	14.5083	17.4807	16.746	17.2678	14.4734	12.9489	17.3842	18.4095	15.3248	15.0877	14.347	17.1346	15.5585	12.5727	14.2001	14.7067	17.525
996	ENSMUSG00000009863	Sdhb	87.6327	78.595	85.3135	78.0477	83.1903	68.0724	78.17	78.6481	80.8542	81.6935	77.5943	76.1408	82.3162	72.6965	75.5728	68.1482	78.3766	82.3924	71.1533	79.5998
997	ENSMUSG00000009876	Cox4i2	8.46176	10.8652	11.0458	9.85241	28.7048	5.76005	10.3145	7.78745	11.9012	28.2468	8.58521	10.5417	10.0636	10.9684	24.6253	7.49211	10.9139	12.6016	8.9651	26.8141
998	ENSMUSG00000009894	Snap47	18.8974	18.2985	18.6272	17.8309	16.8821	16.7964	17.3533	16.159	18.2521	16.3606	20.3965	18.4322	17.3956	16.6939	17.5481	15.8586	16.6855	16.7511	17.3627	17.0086
999	ENSMUSG00000009905	Kdsr	12.3179	13.3639	16.9493	11.5898	15.6446	12.6993	14.7608	12.7315	11.0066	18.0929	15.0772	17.4747	16.5327	14.1812	15.4056	11.8228	15.1639	12.8972	13.7058	18.422
1000	ENSMUSG00000009907	Vps4b	100.134	101.484	90.489	100.928	97.1599	98.707	97.4827	96.3082	102.861	98.4307	100.766	103.168	85.0172	87.9757	99.0758	101.661	81.0021	87.9651	95.8379	100.454
1001	ENSMUSG00000009927	Rps25	430.68	411.389	374.803	406.998	420.429	395.297	349.07	358.253	405.036	410.854	436.098	393.942	344.531	319.922	409.314	400.864	368.843	350.886	401.16	395.226
1002	ENSMUSG00000009995	Tafazzin	63.8723	61.4615	69.6971	70.0272	76.2371	65.205	65.5495	65.8449	68.6587	74.8021	59.8354	63.7428	62.8221	69.3106	69.2151	66.4821	58.8196	63.6268	69.0845	70.732
1003	ENSMUSG00000010021	Kif19a	7.48915	5.56003	8.12014	5.71093	6.68838	6.2388	7.21461	8.27929	6.72166	8.01085	7.40806	6.9917	8.48079	8.59935	6.66376	6.96435	7.92804	7.25881	6.38788	7.78738
1004	ENSMUSG00000010025	Aldh3a2	61.0975	63.5002	63.7937	61.8124	63.246	62.8617	60.8419	61.4543	61.7016	65.4596	65.9424	64.3119	62.4801	59.8491	65.8698	62.5136	56.5373	60.5722	58.8662	65.9956
1005	ENSMUSG00000010045	Tmem115	28.0972	30.3187	32.5562	31.0479	33.7124	27.9335	30.6269	30.6887	31.8661	36.374	34.1992	31.6704	35.363	35.5248	36.2721	30.2892	33.9945	32.7851	32.4517	34.6898
1006	ENSMUSG00000010047	Hyal2	48.3734	73.1541	100.348	54.7525	70.5388	49.9104	83.5408	79.2681	52.708	70.023	78.1165	86.7232	110.015	60.6818	64.8066	60.3249	84.2454	109.638	51.2607	75.7537
1007	ENSMUSG00000010048	Ifrd2	24.8246	23.928	26.4684	22.6495	27.3349	25.8572	21.8147	24.1667	23.3787	26.7507	28.5215	26.8693	27.6889	24.9543	28.2606	24.7426	24.5163	23.6322	24.0895	25.0134
1008	ENSMUSG00000010051	Hyal1	13.9256	18.2951	24.6393	13.7052	21.7631	22.5161	22.513	19.1459	12.2662	21.0439	28.0922	22.4746	23.9106	16.4102	21.2424	20.7792	17.2117	21.1688	14.4703	20.8819
1009	ENSMUSG00000010054	Tusc2	28.9039	26.6617	25.906	24.5602	25.7692	24.4865	24.2714	25.1606	25.8154	27.4354	26.5964	24.9136	25.9632	22.4121	26.3329	22.5539	25.9005	23.7855	22.2965	24.993
1010	ENSMUSG00000010057	Nprl2	13.2447	13.728	14.5482	13.9414	15.8691	12.9765	14.6553	14.5861	15.6152	17.0556	15.5021	14.3492	15.823	16.2518	17.8971	13.9753	14.8379	14.4245	14.9668	16.1456
1011	ENSMUSG00000010067	Rassf1	51.4915	45.0395	49.3353	50.7528	53.2537	48.842	49.3367	52.8368	53.1847	57.2159	50.1261	48.6573	50.0116	53.8546	57.7454	46.4945	48.798	49.6347	51.7611	55.4562
1012	ENSMUSG00000010095	Slc3a2	149.897	141.36	145.652	148.07	137.964	128.364	133.802	132.464	139.436	135.719	145.634	139.346	149.407	141.679	139.123	131.189	135.48	141.656	134.941	131.346
1013	ENSMUSG00000010097	Nxf1	308.056	235.937	241.51	273.437	292.159	252.777	241.097	252.974	291.568	267.576	217.816	225.234	205.882	241.054	252.337	239.768	188.963	225.395	262.51	234.484
1014	ENSMUSG00000010110	Stx5a	65.5143	70.801	76.3756	71.2922	81.5613	76.7452	75.9645	77.7669	74.1149	82.3816	78.0148	78.0062	80.8202	81.1522	81.9895	77.1666	72.0445	72.3636	75.693	81.7675
1015	ENSMUSG00000010142	Tnfrsf13b	17.0837	16.9879	14.0614	20.3189	23.8353	16.9476	10.3346	13.2438	21.3304	23.3992	16.0641	14.7738	14.9243	21.771	24.185	14.829	15.0095	11.047	20.3656	21.2692
1016	ENSMUSG00000010175	Prox1	37.0452	62.5503	79.3533	38.3231	59.9882	44.755	97.337	71.2398	35.4447	48.4382	64.9732	68.7336	79.217	39.6329	49.6372	41.7447	55.7022	74.0223	29.8232	52.7721
1017	ENSMUSG00000010205	Raver1	86.2081	100.054	103.109	105.999	101.385	97.6941	96.9049	98.7367	112.226	113.569	106.988	106.732	105.369	115.66	109.208	104.362	95.9029	99.7839	111.463	103.791
1018	ENSMUSG00000010277	Bltp2	218.976	235.447	258.668	233.172	272.358	220.59	255.802	252.892	235.093	261.267	238.505	242.216	252.662	232.993	249.733	214.234	214.435	236.765	231.327	253.729
1019	ENSMUSG00000010290	AI597479	14.3432	14.38	13.8014	14.4715	15.4259	17.4868	14.389	14.3402	15.5622	14.7927	17.9006	15.7629	13.9032	14.1296	15.8513	16.3812	13.139	14.0359	15.3136	15.5883
1020	ENSMUSG00000010307	Tmem86a	133.792	165.669	224.731	133.824	138.942	126.348	196.638	199.61	134.404	153.076	158.021	184.39	229.589	157.124	137.979	152.947	188.437	226.939	139.339	153.159
1021	ENSMUSG00000010342	Tex14	1.6134	2.24056	2.53813	1.42773	1.66346	1.80411	2.99437	2.24402	1.32432	1.50631	1.5179	2.56091	2.73673	1.53639	1.89012	2.1576	2.22511	2.45245	2.13192	2.0046
1022	ENSMUSG00000010358	Ifi35	120.215	87.2693	97.1817	89.732	70.3028	97.679	107.179	135.107	101.949	78.9376	104.554	91.4205	107.171	100.753	66.3799	104.439	106.09	117.186	99.9638	72.6958
1023	ENSMUSG00000010362	Rdm1	16.1454	15.1776	15.6542	14.0569	17.97	13.2839	14.2986	13.5153	14.5322	17.8019	14.9135	13.184	15.2001	13.3817	17.8917	14.0839	12.996	13.6582	13.958	16.6688
1024	ENSMUSG00000010376	Nedd8	116.325	89.6687	84.7557	85.538	77.2789	81.8855	75.3515	82.5828	90.713	81.9092	89.6667	87.3104	81.0959	71.396	78.1556	81.3628	83.6677	82.0311	82.7351	75.5294
1025	ENSMUSG00000010392	Gosr1	45.7015	51.6123	48.9099	50.779	54.002	55.101	52.0397	52.2272	54.5502	58.7188	50.7103	55.9562	52.6462	52.5024	54.2015	53.1329	48.901	46.5144	52.1237	54.9126
1026	ENSMUSG00000010406	Mrpl52	41.8053	31.8742	31.1382	32.208	32.4576	27.9032	25.3215	28.8392	33.5553	34.7068	31.5661	29.6741	30.8699	29.1545	31.2193	27.1485	34.9326	29.7523	31.6635	32.162
1027	ENSMUSG00000010453	Kansl3	87.5183	103.84	118.29	120.575	122.561	103.298	130.828	138.673	119.772	120.101	109.129	113.34	124.347	138.927	105.337	111.088	126.654	133.505	135.245	121.499
1028	ENSMUSG00000010476	Ebf3	24.2296	27.7935	29.7486	20.5971	24.4972	27.6966	30.1848	26.5798	21.3422	22.7316	32.8318	29.2585	28.9603	24.7112	23.052	30.3565	28.8864	30.1574	25.4451	24.9115
1029	ENSMUSG00000010492	Uckl1os	0.835306	1.39663	1.81498	1.14953	1.82463	2.3786	2.29099	2.1313	1.60096	2.14307	1.75687	2.19958	2.1904	2.73381	2.90499	2.63362	2.4482	2.55098	2.46294	2.62977
1030	ENSMUSG00000010517	Faf1	36.8164	33.9989	34.7115	39.7928	40.0612	33.9455	34.5055	33.9523	37.44	38.8492	37.5713	33.1157	31.2885	36.6007	37.1742	31.6811	30.9342	32.3635	36.948	39.8067
1031	ENSMUSG00000010529	Gm266	3.86758	3.34264	3.26602	3.55883	2.24481	3.14459	2.62761	2.84857	3.65513	1.99929	3.52702	2.87256	3.40559	3.35647	2.32507	2.46287	3.24329	2.6331	4.04316	2.42591
1032	ENSMUSG00000010554	Mettl16	29.5847	25.735	23.7838	25.1323	23.2366	24.4613	23.1661	24.8481	26.5688	24.8473	28.3046	24.1593	22.3023	22.5705	25.2912	24.1113	23.1549	21.6505	24.4166	23.566
1033	ENSMUSG00000010607	Pigyl	19.6411	16.3491	16.5806	17.6682	14.2171	14.2414	14.7005	15.5544	17.8283	14.981	15.564	15.0358	16.1344	15.7434	13.8591	13.6907	18.5788	17.6817	17.7056	14.2293
1034	ENSMUSG00000010608	Rbm25	224.549	181.982	180.416	190.749	182.825	197.449	177.808	177.979	197.253	172.459	178.656	171.708	160.91	166.807	175.894	191.525	160.9	172.405	187.199	168.835
1035	ENSMUSG00000010609	Psen2	69.6622	77.6716	90.4417	63.2927	71.028	61.9949	85.5052	80.2978	67.0872	73.4328	72.9698	84.8127	87.8662	70.6407	72.1093	63.7605	83.5418	84.4999	65.3447	72.5055
1036	ENSMUSG00000010660	Plcd1	26.5295	30.9972	42.3779	28.3814	24.8368	28.7196	41.6599	37.1851	28.6465	24.1113	38.1068	36.9864	45.0283	33.5537	24.3676	30.6152	38.1472	46.9359	28.9523	25.7201
1037	ENSMUSG00000010663	Fads1	45.8617	58.2413	52.5824	45.8922	65.3469	61.6169	59.8672	40.8175	44.5148	60.8174	74.6515	58.2461	46.3099	48.5933	60.2101	56.1701	48.512	43.4598	43.8915	61.3613
1038	ENSMUSG00000010721	Lmbr1	7.22025	8.78021	8.40846	7.56384	9.62965	8.49645	8.8374	7.13679	6.96887	8.46616	9.32424	8.36474	7.60258	6.56557	9.2949	7.12474	6.68106	7.44493	6.9317	10.655
1039	ENSMUSG00000010751	Tnfrsf22	11.3567	11.772	12.5489	8.02575	9.91169	12.1299	12.2236	11.3738	10.7535	9.39391	13.4	12.3213	10.855	8.03932	10.9058	11.1088	11.1198	10.9101	8.87052	8.88142
1040	ENSMUSG00000010755	Cars1	27.5708	22.2103	22.4887	21.2008	24.1806	26.0588	25.1758	22.7219	22.5017	25.7956	26.092	24.34	23.1703	23.6537	23.8736	24.1372	22.417	23.1833	21.4138	24.0756
1041	ENSMUSG00000010797	Wnt2	1.56191	2.80318	3.90882	1.77417	1.97428	1.56222	4.18005	2.95103	1.55387	2.21496	2.36314	3.5907	3.97744	1.95272	2.23378	1.69711	2.58548	5.81909	1.27679	2.20846
1042	ENSMUSG00000010830	Kdelr3	8.22147	8.27054	7.96889	7.94176	6.5157	10.4165	8.35006	8.40225	8.65223	7.64111	11.9087	8.28344	8.69012	7.64509	6.551	7.59041	8.28268	8.32628	8.15725	6.99913
1043	ENSMUSG00000010911	Apip	25.4425	21.704	21.43	20.6444	18.1599	20.3189	18.6696	19.0229	21.3775	19.1336	21.7153	20.3473	20.1834	16.9997	18.1495	19.7185	18.985	20.0247	19.0848	18.4424
1044	ENSMUSG00000010914	Pdhx	18.3481	20.2809	20.4469	19.1747	20.3587	18.1872	23.4274	21.646	22.5017	21.9716	21.4719	22.6191	24.3497	21.6605	21.1135	20.5257	21.7992	21.3658	20.6335	22.37
1045	ENSMUSG00000010936	Vac14	52.4183	60.1741	65.0651	62.0014	75.4255	55.3378	61.6206	60.7472	60.3125	78.7939	60.2292	64.357	68.3058	71.1417	79.4121	57.9552	63.2241	65.4552	64.6354	78.3766
1046	ENSMUSG00000011008	Mcoln2	45.467	58.4465	70.4391	45.6822	79.8231	45.516	72.1763	60.0453	47.1341	82.0769	59.7823	71.4978	66.7843	49.0207	72.9309	52.1084	47.6483	68.57	43.194	72.689
1047	ENSMUSG00000011096	Akt1s1	45.3583	52.8765	66.3035	51.6556	42.9679	66.4296	99.2411	95.7498	74.1502	42.2692	76.311	85.1469	92.4513	102.503	43.9561	88.234	120.116	120.559	86.4905	47.3223
1048	ENSMUSG00000011114	Tbrg1	86.3283	81.2923	80.7902	82.9712	81.498	78.7862	76.5824	86.036	82.6023	80.7931	88.3126	80.4587	84.3228	80.7027	83.391	79.2932	81.494	81.4453	83.2749	80.7414
1049	ENSMUSG00000011148	Adss1	29.9795	34.4556	40.4305	24.1875	32.0202	26.8097	38.5248	34.9616	27.9285	35.1895	34.4647	39.5925	42.9962	28.8487	31.5576	30.2168	37.6839	44.675	25.6894	35.2878
1050	ENSMUSG00000011158	Brf1	55.1988	59.0157	62.7964	58.0751	76.0817	63.0028	64.5899	63.852	60.8834	75.1376	62.6322	60.685	62.5464	66.7536	72.2382	65.3904	58.4593	58.4482	65.7349	71.194
1051	ENSMUSG00000011171	Vipr2	16.9407	20.8336	15.0539	8.90233	1.32962	23.5038	16.0621	16.6815	7.33968	1.53028	16.4889	18.1658	13.796	8.63619	1.32094	23.2317	19.8258	14.545	8.19666	1.7192
1052	ENSMUSG00000011179	Odc1	215.64	167.373	137.31	161.927	95.7094	153.682	99.7586	122.663	158.171	103.884	167.929	159.594	126.727	127.988	99.7631	155.865	141.784	109.123	140.998	99.0818
1053	ENSMUSG00000011254	Thg1l	11.3338	9.29319	9.22614	10.687	9.69296	9.05079	8.19431	8.5662	10.3886	9.69175	9.43045	9.00158	7.71491	8.15722	9.46673	8.96673	8.70025	7.63653	9.97392	9.35029
1054	ENSMUSG00000011256	Adam19	161.317	187.767	184.055	210.092	153.625	197.621	212.489	211.47	196.829	126.588	188.583	199.358	197.662	230.418	124.721	222.316	202.806	214.474	208.191	119.767
1055	ENSMUSG00000011257	Pabpc4	81.265	63.4075	70.0468	69.6282	75.1262	68.7427	58.0686	57.412	71.4192	73.2684	67.2478	64.0725	65.1198	70.8507	76.2816	64.0451	63.0811	54.1181	66.0225	72.9744
1056	ENSMUSG00000011263	Exoc3l2	17.3069	18.315	14.6285	16.6236	13.6933	20.5104	13.2285	12.3062	19.0584	16.7885	21.5471	18.771	15.726	20.9568	19.6798	20.7223	20.6152	15.0377	21.7527	17.8104
1057	ENSMUSG00000011267	Zfp296	9.68611	12.0236	13.929	16.2825	18.6664	12.6086	13.7108	15.8516	15.9566	18.0621	12.0281	13.8524	14.6793	19.8072	17.2528	14.8031	15.3012	17.1452	21.3034	19.4413
1058	ENSMUSG00000011306	Sugp1	43.7735	42.1536	43.55	45.7085	46.5078	42.6486	40.8761	43.4714	43.426	48.469	40.4434	39.9177	42.9758	45.2847	45.4919	38.5781	41.4134	41.6697	43.0207	47.995
1059	ENSMUSG00000011382	Dhdh	19.3837	25.3643	26.4259	21.7099	24.3878	25.0761	31.7825	23.0345	19.1232	19.4622	25.5565	23.2605	22.6341	22.0584	21.3767	23.149	20.8325	23.2982	22.6551	21.2284
1060	ENSMUSG00000011427	Zfp790	12.6211	12.9337	12.6387	12.225	14.4243	15.219	14.8764	15.0062	14.2968	15.9258	17.1527	15.5371	13.4743	15.1612	15.7868	15.9	13.4022	13.4666	13.8792	15.3029
1061	ENSMUSG00000011658	Fuz	24.1209	26.5624	29.7912	32.8746	26.6787	26.4972	28.0295	28.2654	28.8879	26.8329	27.3488	26.8105	28.2812	30.6946	25.6133	25.8654	26.4954	27.6557	30.04	27.7043
1062	ENSMUSG00000011752	Pgam1	102.182	104.562	101.837	104.98	97.3786	100.738	95.0862	91.9636	108.006	93.364	108.594	99.6497	95.2748	95.4881	94.3237	92.7717	94.4844	93.505	105.615	95.324
1063	ENSMUSG00000011831	Evi5	35.4147	42.7924	43.5784	33.1318	44.1421	39.8567	46.6438	42.4519	35.1622	42.098	45.1122	45.7893	45.6053	37.4186	45.4972	37.0363	40.115	42.3978	35.2062	52.0653
1064	ENSMUSG00000011832	Evi5l	22.4274	25.5563	27.0782	24.8331	28.1177	23.0553	27.9742	25.2477	23.5788	26.9698	26.9328	25.5233	26.0244	26.9697	26.6175	23.3818	24.8423	25.4934	24.0935	28.3091
1065	ENSMUSG00000011837	Snapc2	20.0245	19.4005	20.6643	20.5971	19.5413	16.3025	16.8056	18.8794	20.7536	20.1914	18.7237	17.1676	18.5291	19.7888	19.798	15.4913	19.6428	18.8203	19.0257	19.2238
1066	ENSMUSG00000011877	Git1	78.4615	94.3451	104.243	91.4484	108.171	91.0068	100.502	102.871	94.6978	113.778	101.509	104.008	115.387	113.538	113.139	93.3823	106.731	108.012	103.006	118.258
1067	ENSMUSG00000011884	Gltp	138.615	155.287	163.911	160.851	167.676	136.82	144.754	149.755	155.67	170.898	160.557	154.143	167.742	167.219	170.46	145.077	160.437	160.367	167.062	174.142
1068	ENSMUSG00000011958	Bnip2	105.203	116.81	120.37	112.318	134.999	116.073	117.393	118.943	118.971	127.653	122.76	123.091	118.813	108.844	123.9	119.765	113.652	111.001	115.08	134.54
1069	ENSMUSG00000011960	Ccnt1	59.4726	52.0293	50.2333	53.0098	58.7909	54.0477	59.7115	54.9528	53.8616	56.4183	56.0782	62.5007	59.8352	64.4214	64.3072	62.1617	52.8879	54.5834	63.7251	58.6432
1070	ENSMUSG00000012017	Scarf2	42.7265	52.8368	70.6282	45.1888	49.6736	48.6908	62.2436	60.4296	47.1223	48.6026	62.8358	61.5432	77.8588	63.0177	57.7132	53.4951	73.566	72.8727	53.0891	56.9376
1071	ENSMUSG00000012076	Brms1l	17.0494	18.7452	22.4556	17.474	20.6983	21.1807	20.3526	21.9329	19.2762	24.9706	21.8525	20.5731	21.8223	23.0569	23.7232	20.2308	25.0025	20.9498	21.8945	22.0099
1072	ENSMUSG00000012114	Med15	61.0002	76.5927	87.0245	73.2553	84.9055	76.5034	78.5569	80.6975	74.8918	86.3083	77.1695	83.4351	90.7613	95.1639	82.1882	82.6305	83.9823	79.6388	85.0364	88.3045
1073	ENSMUSG00000012117	Dhdds	38.7216	36.7855	35.912	36.7641	37.6264	35.1096	34.7568	31.575	37.2811	39.8831	37.9475	33.3054	36.8794	37.5696	42.6889	32.1312	34.2061	31.8818	34.9383	36.8168
1074	ENSMUSG00000012123	Crybg2	3.038	2.14789	3.1384	3.11792	4.95009	2.38868	2.62761	2.77172	2.29549	4.96399	1.80112	2.14538	2.16487	2.21431	5.4717	2.10586	2.49396	2.13494	2.6718	4.8858
1075	ENSMUSG00000012126	Ubxn11	6.48792	5.85458	6.75418	5.73718	8.84684	5.72478	5.09444	6.24021	6.60395	8.90436	5.57596	5.56445	7.06647	6.70558	7.54976	6.3952	5.31396	5.50158	6.15538	6.55064
1076	ENSMUSG00000012296	Tjap1	26.9415	28.2635	32.8776	30.1976	30.892	27.6815	31.2851	31.9542	30.4947	30.9445	28.5923	29.9405	32.034	33.9147	29.5117	30.8998	32.5358	31.9037	33.1058	30.8573
1077	ENSMUSG00000012350	Ehf	13.6738	13.7313	11.112	15.2274	29.1249	14.3119	9.13884	11.7734	15.521	29.2636	12.6477	13.8434	10.2831	14.0891	30.6984	14.3012	10.8853	10.2915	14.9313	31.4893
1078	ENSMUSG00000012405	Rpl15	378.159	346.608	308.329	334.378	337.423	313.794	271.337	298.034	345.73	334.761	341.78	308.177	310.537	276.056	322.599	309.406	334.036	306.622	323.291	311.957
1079	ENSMUSG00000012422	Tmem167	60.0562	54.5776	50.3279	56.3482	52.304	57.3032	47.6285	47.9236	55.0447	50.8175	55.9056	52.8668	42.6847	44.2015	47.2961	51.2961	42.4659	43.093	53.6606	44.8895
1080	ENSMUSG00000012428	Steap4	76.07	85.3729	80.9745	77.549	95.0993	88.9003	106.893	86.9223	87.1521	114.117	92.9459	82.9835	79.1097	78.2784	118.385	84.6846	73.4802	75.6427	79.7322	110.41
1081	ENSMUSG00000012429	Mplkip	19.0976	16.1903	14.8649	14.6763	14.3207	15.5718	13.8414	12.4446	14.8736	14.577	13.5283	13.9156	12.545	11.4142	14.3585	12.3558	11.7205	13.2476	12.0191	14.141
1082	ENSMUSG00000012443	Kif11	23.503	24.3152	19.8891	22.9172	19.7543	23.8717	15.3838	18.8077	25.3858	21.7251	22.8128	22.7637	18.8865	20.9789	17.489	24.0337	17.1717	15.9464	22.7654	20.9226
1083	ENSMUSG00000012483	Rpa3	13.9542	10.6203	8.89056	10.561	9.85989	10.23	8.41035	8.45348	11.5245	9.78761	10.3642	9.06482	7.66896	7.76299	10.5407	10.4931	7.90516	8.72042	10.2025	9.51338
1084	ENSMUSG00000012519	Mlkl	26.747	29.21	29.5076	23.6048	23.4957	25.3735	37.9772	39.301	28.158	25.0014	31.9202	32.8944	36.7211	28.8856	19.9322	26.1189	29.4928	34.7229	25.2954	25.3124
1085	ENSMUSG00000012535	Tnpo3	83.256	76.917	71.1859	76.9191	78.5971	82.9941	70.3224	69.1392	81.225	77.9106	80.4885	75.6576	65.0585	67.7816	76.5715	76.3957	64.1565	67.3711	74.5857	75.3188
1086	ENSMUSG00000012609	Ttll5	9.69756	11.5007	11.8304	15.0227	16.9742	10.5173	9.60609	10.6258	16.245	17.1583	11.0723	11.8199	11.4013	13.6359	16.4419	11.3158	10.6336	11.359	14.6437	16.9814
1087	ENSMUSG00000012640	Zfp715	14.7323	18.5169	17.1903	15.9623	22.3214	21.5032	18.127	16.3383	17.6812	24.4057	20.9453	20.2886	19.7902	21.1041	24.4589	22.3418	19.7572	17.0193	21.9142	23.0835
1088	ENSMUSG00000012705	Retn	2.7691	24.8249	45.9653	13.0753	25.2109	10.1343	72.955	29.7153	2.94882	2.48199	14.3692	18.5	22.1236	7.81457	2.77612	5.82604	17.7551	41.0894	5.41453	6.94476
1089	ENSMUSG00000012819	Cdh23	2.84347	1.75406	2.43888	1.77942	5.07672	1.52694	2.24075	1.60872	1.71867	4.69353	1.94716	1.54016	2.81331	2.49801	3.6299	1.96099	1.57302	1.60942	2.11616	3.93446
1090	ENSMUSG00000012848	Rps5	777.75	625.351	612.834	615.71	625.075	553.751	500.034	575.283	626.321	636.595	627.596	569.936	613.435	556.091	643.195	584.312	678.065	591.549	616.779	610.827
1091	ENSMUSG00000012889	Podnl1	63.632	60.5944	53.2914	50.3486	28.6702	61.8689	40.6751	48.6357	45.6979	31.2902	55.1843	53.2868	51.5791	51.6919	31.9495	64.9454	60.5585	36.5568	52.8842	31.0816
1092	ENSMUSG00000013033	Adgrl1	39.5512	55.0873	57.9659	50.5848	62.1466	58.9561	57.2245	51.6431	52.7374	65.4253	56.3083	54.949	58.2575	58.1764	65.4509	57.1273	57.3724	55.2457	56.8486	68.4963
1093	ENSMUSG00000013076	Amotl1	51.8118	71.3041	72.7693	50.1124	60.109	72.7742	90.459	70.9529	48.6114	55.3365	82.865	70.8067	79.9012	67.111	61.9177	65.6284	67.4112	69.1667	54.098	64.5822
1094	ENSMUSG00000013089	Etv5	22.2615	25.3478	22.4415	23.8568	25.4872	24.4613	20.6893	21.0978	24.0556	28.2126	27.4107	25.9343	25.2994	27.3934	27.6431	24.132	20.2548	20.6597	28.9169	26.6578
1095	ENSMUSG00000013150	Gfod2	13.9828	14.9988	18.4476	15.4741	15.0172	13.9541	16.5343	17.3783	17.2868	13.7691	16.3517	16.2281	16.5837	18.3261	13.5853	14.2857	14.9695	16.3022	16.0781	13.0197
1096	ENSMUSG00000013155	Enkd1	5.12054	4.96431	5.44966	5.12829	5.12277	5.45265	4.38102	4.93888	5.72695	5.77192	5.89016	4.79211	6.00446	6.14923	5.27302	5.24654	5.24532	4.60929	5.52092	5.15761
1097	ENSMUSG00000013160	Atp6v0d1	112.223	112.713	120.398	120.365	113.121	98.2938	110.54	111.535	120.831	116.195	110.993	112.531	118.925	119.507	115.657	101.221	109.889	117.685	116.503	115.207
1098	ENSMUSG00000013236	Ptprs	79.314	92.8028	113.625	115.573	127.442	110.711	105.813	112.78	109.948	122.059	106.328	112.563	121.315	161.041	127.9	113.779	109.385	105.154	128.625	122.92
1099	ENSMUSG00000013275	Slc41a1	40.2549	51.4567	56.4865	66.82	51.1816	51.4323	57.3401	57.1251	62.2549	51.355	58.8972	63.5305	56.3837	80.2422	52.3382	55.6527	56.1712	55.7767	73.8606	57.5967
1100	ENSMUSG00000013419	Zbtb47	19.0633	20.0393	22.8338	20.1772	24.4051	25.9379	22.1262	20.232	19.8118	22.177	31.4378	19.2317	23.2111	21.2884	24.8133	20.7275	21.7592	22.7344	20.6493	26.2161
1101	ENSMUSG00000013465	Nelfb	76.2474	74.7427	84.0184	79.1709	82.891	79.7185	77.9841	78.9863	87.3287	89.5332	84.2412	79.6457	86.8093	92.957	83.2782	83.2979	80.6074	78.8122	83.7439	86.1436
1102	ENSMUSG00000013495	Tmem175	19.3722	24.0339	27.5744	24.3082	25.3894	24.8594	24.7789	26.006	23.1315	26.203	23.7509	24.8774	26.5707	26.9734	24.2709	24.5149	23.275	25.5919	23.9201	25.9172
1103	ENSMUSG00000013523	Bcas1	3.67878	3.70338	2.95879	3.56408	1.90521	3.25042	2.44674	3.59145	4.15542	2.25605	3.03137	4.15527	3.2422	3.11699	2.27137	3.95819	4.22714	3.08746	4.54363	2.7317
1104	ENSMUSG00000013539	Tango2	25.0535	24.067	26.7568	28.6281	34.3053	25.5297	26.5474	28.209	31.0362	32.5021	24.0651	23.8702	25.8866	29.2577	32.073	25.3945	23.8585	26.528	30.3828	31.1971
1105	ENSMUSG00000013584	Aldh1a2	127.43	152.649	195.077	164.641	23.4957	154.599	185.897	235.222	168.201	16.9529	136.138	145.051	168.579	155.028	21.9781	184.343	195.467	265.122	189.749	19.5296
1106	ENSMUSG00000013593	Ndufs2	124.009	122.023	124.501	119.494	122.762	106.569	115.384	113.43	121.149	118.632	120.007	115.246	114.529	106.729	113.961	106.737	110.598	113.092	115.36	113.359
1107	ENSMUSG00000013622	Atraid	43.0354	44.7185	45.9747	38.4911	45.9207	37.8964	42.6094	38.4505	36.9044	45.6173	43.3686	40.261	39.126	33.2884	44.5361	36.9379	35.5446	37.783	34.0516	42.6607
1108	ENSMUSG00000013629	Cad	54.4837	60.8724	63.321	55.7393	59.6658	52.2335	52.5622	54.0511	53.173	58.8455	60.9992	58.0383	65.7018	63.5593	64.3555	60.1645	58.2648	54.3863	54.7679	60.3963
1109	ENSMUSG00000013646	Sh3bp5l	28.8581	26.4598	27.7351	26.0089	30.892	26.2251	27.7682	26.339	26.8101	29.3594	28.6808	28.5856	29.6291	27.1723	28.717	25.1462	26.77	28.8984	26.0875	28.7168
1110	ENSMUSG00000013662	Atad1	65.4514	52.9957	45.7337	50.2436	49.357	52.2436	46.8046	43.2972	53.6791	49.3728	53.6487	51.0421	41.9138	40.0455	50.0614	51.5134	38.8337	42.3157	47.1623	49.2657
1111	ENSMUSG00000013663	Pten	165.74	166.506	147.746	159.701	179.228	174.152	158.551	137.162	162.262	157.338	166.075	156.071	133.196	139.354	169.29	155.694	121.832	137.709	156.178	161.299
1112	ENSMUSG00000013698	Pea15a	178.99	205.178	204.681	189.92	207.553	188.822	204.582	198.139	193.945	213.616	213.661	217.05	208.88	187.325	218.379	187.479	203.778	205.529	194.013	220.955
1113	ENSMUSG00000013701	Timm23	72.9577	64.1356	62.1914	63.8018	57.9103	58.6689	59.2241	58.8209	69.2532	54.7408	64.8449	63.6524	60.4479	52.8377	53.9706	57.919	59.7234	58.3168	59.0711	53.5399
1114	ENSMUSG00000013707	Tnfaip8l2	41.1703	39.9958	45.7715	41.6037	41.552	31.6727	36.5102	39.3369	41.207	47.2948	37.62	39.8274	44.7832	43.8073	45.0999	33.8645	42.2028	41.9215	41.1252	42.8102
1115	ENSMUSG00000013736	Trnt1	28.9954	28.2635	26.511	26.5128	29.5048	28.8154	25.8339	26.8718	27.8343	26.4392	29.6499	27.5242	24.651	24.2211	27.6592	28.2248	23.235	24.3329	26.383	27.7655
1116	ENSMUSG00000013787	Ehmt2	271.829	295.85	334.292	288.46	292.965	280.307	317.438	337.432	280.897	303.217	292.574	306.591	348.386	358.512	302.635	319.32	363.426	341.837	312.309	293.331
1117	ENSMUSG00000013822	Elof1	32.1478	28.4918	27.2011	28.077	27.5421	26.4015	26.1706	27.1331	29.294	29.5443	28.818	27.4519	28.7101	25.3817	27.6914	25.6118	29.2068	27.9404	26.5919	26.9976
1118	ENSMUSG00000013833	Med16	54.1175	63.2453	73.2609	69.1558	55.7633	57.1167	71.1212	74.7339	69.1295	60.9783	63.6722	65.7978	78.206	78.4847	62.8574	65.4628	81.2595	84.7299	75.362	61.0215
1119	ENSMUSG00000013846	St3gal1	81.7856	111.763	110.402	109.699	147.57	106.251	120.925	107.165	111.478	154.893	117.71	125.39	118.996	127.811	161.058	117.395	113.744	107.946	117.086	162.06
1120	ENSMUSG00000013858	Tmem259	106.736	111.432	131.104	109.395	125.882	108.625	118.152	122.427	109.677	135.554	119.171	118.927	134.809	132.188	128.872	115.76	136.504	125.349	120.712	127.561
1121	ENSMUSG00000013878	Rnf170	17.9991	18.133	18.7973	18.8965	21.0551	18.5551	20.0663	19.1151	17.2162	21.5848	17.7192	18.0709	16.6297	17.5856	19.4812	17.4316	16.0048	17.0522	18.1666	21.541
1122	ENSMUSG00000013921	Clip3	11.3167	16.4981	17.9513	26.0876	20.14	19.8956	15.841	17.322	28.2227	24.0805	22.7552	19.9408	19.8515	30.7867	28.2821	17.0228	18.5846	16.0394	28.7947	26.9364
1123	ENSMUSG00000013973	Dedd	24.7102	27.2177	29.8006	27.9143	31.0589	30.8311	29.8331	29.5206	29.1115	30.7219	30.5085	30.1167	33.4994	31.7778	26.9772	31.055	32.37	33.7102	31.9	27.7315
1124	ENSMUSG00000013974	Mcemp1	29.8078	27.125	24.2564	24.1612	20.9573	28.5382	19.6945	25.2067	25.9626	30.294	28.3489	27.5422	24.1557	21.3215	25.1462	27.9557	25.0883	23.3858	23.9871	25.7677
1125	ENSMUSG00000013997	Nit1	23.2684	26.8271	27.9478	26.854	27.7435	26.0941	25.7536	26.6259	27.0691	28.6542	25.4458	25.0084	24.9318	24.3943	26.059	24.7374	23.7727	24.4807	26.9308	26.3656
1126	ENSMUSG00000014039	Prdm15	18.7028	18.2488	21.4394	18.4818	27.4385	21.0799	21.3072	25.2529	20.0061	26.179	18.2325	20.4376	22.4401	26.7339	21.3981	22.8592	22.274	21.656	25.5515	25.788
1127	ENSMUSG00000014074	Rnf168	28.8409	26.665	25.4144	25.7727	27.26	27.364	25.3416	25.8318	27.9285	28.1749	27.5833	25.9704	26.775	26.2586	27.8901	26.2534	25.8147	24.3329	26.5682	29.1245
1128	ENSMUSG00000014075	Dynlt2b	22.1299	17.5141	14.6238	14.1619	8.9447	16.2773	13.972	15.0216	14.4675	9.70545	16.2986	16.1739	13.4079	10.4305	9.14455	15.5482	13.2534	13.6691	12.9058	9.15323
1129	ENSMUSG00000014077	Chp1	105.329	109.549	112.623	111.29	111.584	96.2478	120.257	107.405	104.045	101.868	111.258	105.946	106.487	97.964	102.942	95.5295	95.7142	112.375	98.9629	113.637
1130	ENSMUSG00000014158	Trpv4	7.29462	9.31305	10.1147	9.38	18.7873	7.86653	9.24938	8.09997	7.00419	17.4082	10.8997	9.01965	9.12412	10.3015	17.1131	8.02504	7.21875	9.48134	8.72866	16.4717
1131	ENSMUSG00000014164	Klhl3	9.58885	13.0429	15.8149	6.9602	12.2946	11.1169	16.1475	12.8288	6.80407	13.1186	13.7054	12.9717	13.6632	7.28034	12.9785	10.1154	11.5946	13.9045	6.79771	13.2508
1132	ENSMUSG00000014177	Tvp23b	25.3567	23.7791	21.4867	21.7624	20.8422	23.0352	22.3321	20.9185	21.813	20.0374	25.968	23.3328	21.4496	18.3409	21.3015	23.1438	21.3531	21.8585	20.8345	19.6927
1133	ENSMUSG00000014195	Dnajc7	207.03	172.172	169.857	173.165	191.511	181.464	164.57	171.063	167.6	174.715	181.267	172.539	156.647	162.964	177.892	176.318	146.783	152.271	163.531	161.102
1134	ENSMUSG00000014226	Cacybp	50.8964	46.2244	40.9552	45.7242	39.6583	47.2999	43.2475	46.9553	50.8127	38.5719	51.259	50.3465	47.8927	44.5921	38.6992	54.3178	53.3055	54.4191	52.766	36.9731
1135	ENSMUSG00000014232	Cluap1	13.6452	11.173	10.0013	11.0019	12.899	11.8376	9.40512	9.72919	11.0183	11.4617	12.2627	10.7856	9.95637	9.95152	11.373	10.3068	9.19218	8.89012	10.1355	10.4036
1136	ENSMUSG00000014243	Zswim7	5.88147	5.11324	5.35513	5.23852	5.09974	4.71689	4.82816	4.92351	4.93236	4.86813	5.00951	4.76501	4.76374	4.3881	4.86492	4.06167	4.81059	4.86657	4.5988	4.62078
1137	ENSMUSG00000014245	Pigl	5.77276	6.46684	7.30245	6.28832	7.37333	6.55628	7.39548	6.55273	6.16251	7.63427	7.07616	6.86071	6.63758	6.56188	7.78065	7.36793	6.06329	6.59095	6.90411	8.6232
1138	ENSMUSG00000014294	Ndufa2	59.3182	42.6931	44.0936	41.2835	41.1318	38.8539	36.7865	38.717	41.0951	41.2524	42.5056	38.5898	41.8984	36.5491	39.6013	34.5527	45.3889	42.2062	38.276	37.2788
1139	ENSMUSG00000014301	Pam16	7.23169	8.09183	6.10665	7.34338	8.58783	8.36039	8.07876	7.69011	9.88826	8.62022	10.1695	9.38098	10.6406	8.17196	8.17264	8.59419	8.84897	8.1292	9.36311	8.37857
1140	ENSMUSG00000014303	Glis2	21.02	23.6036	24.0816	20.088	22.8395	25.6909	25.9847	26.6157	27.1397	25.2787	31.7697	27.5467	31.263	29.5082	24.3192	28.5507	34.6294	27.9513	23.2344	25.8968
1141	ENSMUSG00000014313	Cox6c	108.887	93.3125	82.4067	80.8926	82.5456	86.3957	80.0239	77.5415	76.8165	77.6675	93.8708	84.4469	77.6546	61.4371	72.1952	78.6671	79.0802	84.6477	80.3943	74.15
1142	ENSMUSG00000014329	Bicc1	41.4449	46.5355	43.8478	44.5117	31.0129	51.0644	50.2712	44.8393	48.0522	33.3032	55.5516	46.7062	46.5345	49.3191	35.8211	44.4042	43.6614	40.7117	46.6894	41.0162
1143	ENSMUSG00000014349	Ube2z	170.477	168.717	164.038	187.274	130.061	159.371	164.575	171.964	190.702	132.884	166.349	164.982	161.697	169.647	129.146	157.909	166.249	178.383	181.993	128.961
1144	ENSMUSG00000014353	Tmem87b	29.4703	31.1924	32.6224	30.1819	36.5616	34.0664	41.6548	31.7134	30.6948	31.9338	35.487	34.5113	29.9355	32.9457	33.9632	33.849	26.1579	33.0752	32.164	36.2392
1145	ENSMUSG00000014355	Anapc1	77.9352	94.0307	103.955	103.343	108.896	107.244	107.355	98.9365	98.6707	111.498	108.749	109.663	119.528	122.476	105.804	106.033	88.4268	96.8169	104.523	116.41
1146	ENSMUSG00000014361	Mertk	68.1118	83.3905	94.516	77.57	89.5333	71.726	94.4933	83.0337	73.9148	84.3775	77.9705	89.4558	92.5942	90.75	86.6719	79.1069	76.3975	90.6092	76.3472	94.0261
1147	ENSMUSG00000014402	Tsg101	48.1388	47.5151	48.4514	48.7109	43.5493	45.4253	45.6138	43.1076	52.9787	41.6393	46.515	44.9402	41.3266	42.2267	39.7463	45.0509	36.7687	41.0566	43.7812	39.2223
1148	ENSMUSG00000014418	Hps5	75.5551	71.2908	69.4324	66.4578	79.754	65.6636	68.3027	64.2465	69.0118	79.3108	70.4607	72.0398	70.8945	69.7343	76.5769	70.4092	61.2793	66.8784	66.4363	73.0831
1149	ENSMUSG00000014426	Map3k4	34.2704	38.7845	42.496	37.184	45.3451	33.7338	35.0481	39.4547	36.0274	51.3927	41.24	40.2565	50.1903	47.3038	49.6426	37.9883	41.3791	38.5603	36.0811	46.6291
1150	ENSMUSG00000014444	Piezo1	118.43	134.341	149.372	127.352	157.436	135.344	139.193	145.953	134.757	169.156	137.837	139.847	158.276	176.67	155.393	138.676	147.201	142.226	157.061	166.817
1151	ENSMUSG00000014470	Rnf166	61.6696	65.7904	74.0171	62.3531	82.442	65.3108	58.1892	66.2497	63.6969	87.0512	68.0179	65.6668	80.4219	73.8313	85.2596	70.9991	76.4089	63.6377	64.0404	82.2907
1152	ENSMUSG00000014496	Ankrd28	15.2872	16.4782	14.586	15.0017	21.7804	18.7013	16.0872	15.1138	16.6158	23.406	18.0953	17.2715	14.9907	16.7455	24.2172	19.2011	12.5213	11.9995	15.1678	25.9443
1153	ENSMUSG00000014498	Ankrd52	76.3733	88.335	95.9954	95.1175	108.683	97.0087	98.181	96.8564	95.4394	110.841	88.941	100.951	103.98	121.47	110.18	100.502	96.3205	89.7552	102.171	112.36
1154	ENSMUSG00000014503	Pkd2l2	10.859	10.9248	10.9135	11.3589	13.6876	12.2911	11.5152	10.1237	12.5369	12.5572	11.7803	11.156	9.31814	10.821	13.0107	11.1502	9.18074	9.58535	12.1768	12.646
1155	ENSMUSG00000014504	Srp19	33.069	27.3931	25.353	27.5678	26.3391	27.3943	21.478	24.054	27.593	25.5765	28.3887	26.1737	24.5488	22.4489	25.9463	23.9716	24.6593	24.4862	25.8707	25.4007
1156	ENSMUSG00000014543	Klra17	4.50264	3.00837	2.23091	4.70312	5.23788	2.85735	1.82375	2.00322	4.24371	4.39227	3.18626	2.38025	1.95043	3.52595	4.53737	3.30625	2.11643	1.47804	3.44023	3.0103
1157	ENSMUSG00000014547	Wdfy2	39.4196	47.7335	46.5797	42.5328	64.0346	47.2193	46.7644	41.7961	41.2188	64.1895	48.263	46.6881	44.5382	45.3511	65.7516	44.9423	38.0614	39.2665	44.1043	64.1609
1158	ENSMUSG00000014550	Rbsn	29.0183	33.3966	33.1565	29.573	35.5083	32.9427	32.1241	31.0934	29.9591	35.7338	35.0666	34.8139	33.1828	31.9768	37.244	31.9915	31.9295	29.6593	29.173	36.1236
1159	ENSMUSG00000014551	Mrps25	40.8671	33.7308	30.4104	33.0216	33.0965	31.8693	31.6619	30.079	32.1192	30.7973	35.4693	33.8158	29.1339	29.7551	29.6621	29.451	32.6331	31.5205	32.0655	30.4836
1160	ENSMUSG00000014554	Dguok	27.1646	27.168	30.1788	26.854	30.5697	25.0106	25.3918	25.8215	24.6912	28.0927	26.8221	26.1601	27.0558	25.0501	28.1532	25.3221	24.0587	26.0627	24.4245	29.24
1161	ENSMUSG00000014592	Camta1	9.50876	9.62084	9.01345	8.12548	8.75475	11.0262	9.97285	8.18195	10.106	9.52401	11.6431	10.0991	9.23645	7.72615	10.1648	11.6728	8.73457	9.11456	10.5887	10.3492
1162	ENSMUSG00000014599	Csf1	139.027	197.434	235.725	129.215	182.578	154.876	238.509	218.351	133.327	181.23	217.657	221.955	255.113	161.442	183.031	166.265	206.301	266.736	151.114	202.254
1163	ENSMUSG00000014601	Strip1	42.5377	48.0777	52.0956	51.1989	51.3255	47.1034	48.7991	51.5509	52.0134	53.3851	49.6216	48.5986	51.8038	58.1322	54.1746	46.3445	49.3357	48.7479	53.9561	50.9305
1164	ENSMUSG00000014602	Kif1a	12.6669	18.0006	23.7082	31.2841	22.4884	20.8934	25.3818	33.2299	32.231	23.4608	17.0819	22.1991	23.0937	37.3375	25.3932	23.6871	28.8407	27.9185	40.006	27.1267
1165	ENSMUSG00000014606	Slc25a11	96.5293	93.5309	94.308	98.0097	86.1085	81.2555	86.5955	91.1337	98.4118	90.1631	88.9012	86.0819	91.8999	91.1811	85.8503	83.5256	91.1095	90.8008	94.305	84.1866
1166	ENSMUSG00000014633	Cmc2	27.4564	22.0118	23.5995	24.7439	15.777	20.2584	22.1111	26.0111	26.5217	13.6424	17.998	18.7349	23.1345	21.3805	13.145	21.6019	25.3514	29.6319	25.7761	14.0186
1167	ENSMUSG00000014668	Chfr	52.4011	53.1446	53.8018	59.1249	63.5914	54.8188	50.6178	57.1455	58.8881	62.7996	51.1661	55.0799	55.7097	60.9139	60.9726	59.9834	53.683	51.4576	62.539	60.7905
1168	ENSMUSG00000014686	Ceacam16	4.26235	4.67307	5.44494	4.19397	3.67228	5.20572	4.99898	5.00549	3.89645	3.78975	4.5006	5.3883	6.02999	6.4882	3.43122	4.84296	4.76483	4.40674	4.72096	3.40443
1169	ENSMUSG00000014748	Tex261	79.2911	75.0306	81.7686	75.9638	89.4872	74.1802	76.8839	76.3273	77.4463	91.4092	81.887	78.1507	84.9253	81.7859	90.1997	74.9676	79.3033	72.922	76.9856	87.2988
1170	ENSMUSG00000014763	Fam120b	47.2119	50.8048	52.1712	49.0941	59.1651	52.3595	52.2708	50.7465	49.9122	55.8294	54.1001	52.6997	51.8242	50.5681	57.1548	53.5624	46.8704	47.8939	50.7838	57.1278
1171	ENSMUSG00000014767	Tbp	18.1879	21.7106	21.118	22.4238	21.5329	23.2569	21.1364	21.9995	22.7783	23.3752	21.6843	23.8973	21.8274	22.2905	23.0842	24.6287	20.455	19.636	22.6472	23.3417
1172	ENSMUSG00000014769	Psmb1	156.683	135.661	126.666	141.855	122.969	122.579	113.635	122.437	141.797	121.306	132.354	126.207	117.792	111.423	115.652	119.123	118.257	120.493	132.944	115.35
1173	ENSMUSG00000014771	Pdcd2	17.3011	13.1554	12.8939	13.0281	13.9984	13.3998	12.083	11.2611	14.0378	12.1532	13.7275	12.4477	12.4787	10.4747	12.5006	12.78	11.8177	11.8681	11.495	11.9733
1174	ENSMUSG00000014773	Dll1	30.2655	24.0769	20.1916	19.9515	25.4009	28.8355	18.8957	18.6694	19.7059	28.7535	29.3844	24.2767	22.5014	19.4314	31.0474	33.9163	27.0446	23.5227	23.9161	29.4983
1175	ENSMUSG00000014776	Nol3	6.89413	6.32453	7.40171	7.93652	4.51264	5.84572	5.70738	6.88062	8.32851	4.77912	6.27074	6.70263	6.80097	8.95673	4.69309	5.61908	6.95562	7.6639	8.51192	4.91298
1176	ENSMUSG00000014778	Fhod1	76.0357	86.5379	99.3276	81.6065	101.414	81.1648	105.345	97.7223	89.1533	106.133	86.715	97.0437	104.067	105.506	101.331	92.927	97.0527	97.2932	93.5483	99.7274
1177	ENSMUSG00000014786	Slc9a5	6.35633	7.81052	9.70825	8.12548	10.3088	7.03502	9.35991	9.1605	8.69343	9.6986	7.89043	7.8363	9.69087	10.3494	8.70961	8.10265	8.35132	8.6602	9.59561	8.94257
1178	ENSMUSG00000014791	Elmo3	7.08294	7.72447	9.77914	8.62414	8.48998	9.86717	9.51063	9.87777	7.96358	8.6031	9.01889	9.13708	9.25687	9.70835	8.01155	9.75319	8.62017	9.24047	8.38976	8.84744
1179	ENSMUSG00000014813	Stc1	15.7449	14.092	14.8365	15.3429	65.6175	17.7186	12.3744	15.6569	17.8577	78.383	17.8563	13.1117	12.3255	14.5128	55.5009	14.058	8.81465	10.5981	17.0632	47.1048
1180	ENSMUSG00000014837	Matcap1	7.40333	7.81714	7.93108	9.09655	11.4428	8.18401	8.47566	8.56107	8.13427	10.4655	7.886	9.32226	8.34293	10.3126	9.45599	8.96673	8.00812	8.50693	9.66654	9.7648
1181	ENSMUSG00000014846	Tppp3	10.8933	9.69365	12.081	13.9466	14.6143	13.4855	15.0723	14.0379	15.2797	14.1114	16.0596	9.12805	12.0753	15.257	12.3664	9.66523	11.463	12.9958	13.891	14.9564
1182	ENSMUSG00000014850	Msh3	14.4691	13.1124	12.5631	11.4691	12.8472	13.5258	12.922	11.8861	11.5834	13.7074	12.3645	10.8398	10.2831	10.4784	11.9046	11.6624	9.20934	11.7586	10.3522	10.954
1183	ENSMUSG00000014852	Adamts13	8.93663	8.87619	10.1714	8.72387	10.5276	11.4697	8.19431	9.71894	8.31673	10.3662	9.60304	10.465	11.0184	8.8941	12.8604	11.916	10.7023	8.38649	9.09908	12.4421
1184	ENSMUSG00000014856	Tmem208	27.3305	24.4906	25.9863	22.3346	24.8713	22.1583	23.6937	23.6185	23.2786	23.9298	24.3351	24.3219	24.3599	21.9958	23.1648	22.4194	23.8356	24.4424	22.0955	21.4459
1185	ENSMUSG00000014859	E2f4	66.4526	67.551	74.0029	65.5392	68.1673	60.7703	62.8465	69.8616	64.7151	72.6282	65.7299	66.787	71.4612	71.9081	67.921	64.2831	70.3456	65.4661	65.8373	66.7567
1186	ENSMUSG00000014867	Surf4	209.53	207.79	206.071	211.394	193.807	209.307	191.222	204.646	221.939	206.666	230.495	214.733	217.912	228.907	211.774	207.766	209.921	196.382	220.695	203.79
1187	ENSMUSG00000014873	Surf2	18.5255	19.4171	21.827	18.907	24.5145	17.9403	19.1268	19.3662	20.3475	23.2041	20.1266	19.6562	21.5823	21.2663	23.8789	19.4339	19.025	18.9025	19.7547	23.0088
1188	ENSMUSG00000014905	Dnajb9	47.7154	44.4471	35.6993	40.4122	51.5442	45.0423	35.5305	34.7771	46.5808	46.8908	45.8335	43.9194	34.7094	35.2448	51.9086	40.4512	30.5281	33.212	41.8818	49.3269
1189	ENSMUSG00000014907	Naf1	15.0126	14.1715	14.43	12.8811	16.7843	13.6367	12.8115	13.1823	14.9089	15.4534	16.0862	14.3989	13.653	13.5106	17.3924	15.1291	14.2831	13.275	14.821	17.8036
1190	ENSMUSG00000014932	Yes1	15.0469	17.3883	16.3395	14.2038	21.2969	17.8647	19.6392	17.3066	14.491	17.1103	19.3123	18.911	16.2263	12.6227	17.2742	16.4071	13.9112	17.4189	14.289	17.756
1191	ENSMUSG00000014956	Ppp1cb	186.388	151.838	117.619	149.272	116.068	167.127	129.26	119.804	153.309	107.332	156.463	141.537	116.699	109.028	116.227	140.782	121.226	128.316	137.858	104.865
1192	ENSMUSG00000014959	Gorasp2	75.7725	81.5669	84.1177	85.8214	85.9416	81.316	78.6624	78.2485	87.5759	86.5685	92.8353	85.2824	86.5489	88.7899	89.7702	78.1083	78.4281	78.3579	82.9282	89.1132
1193	ENSMUSG00000014980	Tsen15	10.3727	9.75653	9.18833	8.63463	9.37639	9.21205	8.92281	8.27417	9.14664	9.35283	10.8023	9.36291	8.52674	7.17349	9.40766	9.67558	8.29984	8.30438	8.02721	9.08527
1194	ENSMUSG00000015002	Efr3a	105.226	106.339	95.4849	105.064	103.324	99.977	95.6539	101.293	105.751	105.979	98.6414	105.309	114.35	117.554	108.381	100.807	112.663	98.5577	107.258	118.863
1195	ENSMUSG00000015013	Trappc2l	25.0248	19.8473	21.8412	22.5078	20.5601	19.0087	19.6694	19.1664	22.3192	21.886	22.7021	19.1097	20.0353	20.8425	19.551	17.5609	21.7535	20.0301	19.7902	18.3676
1196	ENSMUSG00000015016	Acsf3	18.3596	21.1447	25.3766	23.5943	25.4239	20.334	25.6782	24.5151	24.3852	25.7716	19.7327	20.6815	24.2935	24.1695	22.166	19.6927	22.2454	24.946	24.0738	25.5638
1197	ENSMUSG00000015023	Ddx19a	41.6165	44.8708	43.0963	45.2203	46.8935	40.8797	40.3486	41.5553	44.8444	48.1198	44.944	43.3684	42.6082	44.3157	49.0197	41.2221	41.3448	42.0748	44.1398	51.3111
1198	ENSMUSG00000015027	Galns	17.6387	20.731	22.9283	20.9016	17.5671	19.6638	21.9855	22.7168	21.5246	20.2736	19.5778	22.4565	24.028	25.5659	18.0045	19.5116	21.8736	22.5702	22.2216	19.0879
1199	ENSMUSG00000015053	Gata2	15.1671	17.16	20.9337	11.5426	20.4508	14.1053	18.5239	15.0677	12.9136	19.8251	19.6707	15.5597	20.0098	13.647	19.3362	13.6545	23.9157	21.8038	12.76	19.9781
1200	ENSMUSG00000015083	C8g	2.44298	3.2599	3.49289	2.83447	3.19453	3.32097	3.56711	3.44287	3.14305	3.85822	3.28362	3.83459	3.82427	4.14861	3.89301	3.32178	3.22041	3.38306	3.51511	3.72381
1201	ENSMUSG00000015085	Entpd2	39.8658	49.9344	56.1509	38.4858	25.6944	57.3989	55.8831	51.3203	37.4636	31.4135	65.0086	51.3312	55.531	45.1668	29.211	51.7307	54.4609	53.4119	40.8178	30.8437
1202	ENSMUSG00000015087	Rabl6	79.1481	76.5497	81.4472	72.4732	84.4163	81.316	77.3511	77.7772	79.1002	82.6041	82.865	80.96	86.5796	87.2167	87.0155	79.1587	84.2225	79.3761	72.371	80.5239
1203	ENSMUSG00000015092	Edf1	149.525	130.35	137.253	141.702	118.652	121.571	119.081	139.293	152.791	125.082	134.805	129.459	146.083	143.392	123.562	127.216	164.367	156.946	155.078	127.642
1204	ENSMUSG00000015093	Clic3	1.77359	1.78053	1.74408	3.28589	3.20605	1.78899	2.20558	2.10569	3.99062	2.99209	2.33659	2.37573	2.07297	4.20756	3.46881	2.24556	2.25371	2.13494	3.83036	2.79286
1205	ENSMUSG00000015094	Npdc1	56.1715	57.212	67.4378	55.1252	59.545	57.4191	62.1934	63.6727	57.1106	64.3778	66.0441	61.358	66.9936	62.045	63.3031	57.4481	67.5485	67.2124	60.1903	67.6673
1206	ENSMUSG00000015095	Fbxw5	53.5969	57.6357	70.0941	57.6342	68.6623	57.9533	63.987	64.6922	56.1571	71.1596	61.7073	62.0084	67.9892	70.847	68.0982	62.8913	60.3412	59.8879	62.6296	69.5496
1207	ENSMUSG00000015112	Slc25a13	8.73066	8.52538	6.91488	9.43773	5.93435	7.4029	7.34524	6.74229	9.00538	6.22039	7.6249	7.42981	5.93808	6.6761	5.82609	8.33549	6.71538	6.19133	8.03509	6.87681
1208	ENSMUSG00000015120	Ube2i	179.78	172.222	168.859	184.755	179.09	170.725	161.917	167.84	193.651	180.182	178.099	175.253	170.611	172.624	182.703	175.63	169.944	174.72	186.048	184.22
1209	ENSMUSG00000015126	Tsr3	17.118	13.5724	14.2977	14.1199	15.4143	12.8757	12.5954	13.5819	13.9377	15.984	14.0373	12.8317	13.8776	14.0117	14.7236	12.3092	13.4479	12.7713	13.3787	13.5158
1210	ENSMUSG00000015127	Unkl	25.4654	29.2166	30.7601	28.2135	32.095	31.8289	31.3454	31.6621	30.8596	34.9841	28.5879	32.2576	31.84	38.2918	36.6104	35.0287	36.8488	33.1354	36.2505	41.5123
1211	ENSMUSG00000015133	Lrrk1	293.925	299.417	321.209	383.892	342.143	294.458	307.505	358.643	388.779	359.642	290.711	321.912	355.509	427.013	341.361	306.825	350.676	341.925	395.52	341.483
1212	ENSMUSG00000015134	Aldh1a3	4.46259	8.96886	12.062	7.08093	4.64503	5.22083	10.8671	8.45861	5.19134	3.34128	6.4035	6.98266	7.59748	6.38503	3.23254	3.52874	7.19015	9.15836	6.37606	4.28781
1213	ENSMUSG00000015143	Actn1	316.266	416.751	501.085	459.357	311.504	445.283	525.355	505.165	462.771	330.369	478.807	487.346	528.326	538.034	320.521	447.389	474.91	559.054	479.654	322.436
1214	ENSMUSG00000015149	Sirt2	73.095	84.6945	98.4579	88.8344	102.208	83.0244	92.544	93.3674	89.1238	103.23	89.3791	92.6355	99.9722	101.755	97.5992	85.9419	91.4642	100.222	93.9976	105.055
1215	ENSMUSG00000015165	Hnrnpl	225.596	236.076	242.002	237.812	252.506	243.051	233.108	227.373	243.081	256.724	248.958	246.096	234.153	242.62	252.826	246.21	217.581	227.711	247.902	244.005
1216	ENSMUSG00000015176	Nolc1	38.7788	42.5508	41.7492	43.0105	45.0688	44.5232	41.7352	44.0862	46.8927	46.7265	46.8336	48.0069	47.3464	50.815	52.3275	45.8115	46.5386	42.9616	48.246	49.8365
1217	ENSMUSG00000015189	Casd1	34.1102	34.449	31.0768	32.124	31.646	34.8979	32.5612	29.8024	30.2946	29.6436	33.6593	31.7562	29.0011	26.6418	32.9859	32.6848	25.2771	27.1795	30.3749	28.9071
1218	ENSMUSG00000015202	Cnksr3	15.2758	20.5026	23.3111	13.8154	20.1572	18.152	25.3315	19.1407	13.6729	19.3459	19.9805	19.6291	21.4394	14.487	21.0276	15.5689	17.7551	19.7619	11.826	19.3597
1219	ENSMUSG00000015214	Mtmr1	69.8396	81.1698	82.5957	77.8377	88.7217	77.6624	89.6702	83.0388	78.5528	87.1984	81.5595	90.9643	83.8071	81.5796	83.9763	87.251	75.6996	85.6769	82.2976	94.7057
1220	ENSMUSG00000015217	Hmgb3	8.86225	8.45919	8.82439	8.60314	9.88291	7.61456	8.39025	6.88062	7.81644	9.88347	8.5144	6.34131	6.41803	5.58552	9.59023	6.30206	5.94317	6.11469	7.42428	9.18041
1221	ENSMUSG00000015224	Cyp2j9	2.90069	3.37573	2.87372	2.79773	3.10244	5.87092	3.88363	2.5053	2.76636	3.11533	5.50958	2.94031	2.30784	2.7375	3.5064	3.76158	2.56832	2.47982	2.6048	3.46559
1222	ENSMUSG00000015243	Abca1	163.016	222.633	293.62	228.731	304.799	213.056	291.192	274.887	222.621	313.861	244.462	272.247	339.686	313.644	341.898	275.64	248.017	344.941	264.796	346.701
1223	ENSMUSG00000015247	Nipsnap3b	22.2844	24.1067	22.3327	23.1377	21.9761	21.7199	21.6991	23.7927	24.4793	23.8956	22.9499	23.1747	22.4759	23.429	23.1111	22.3625	21.7821	23.3366	24.9092	22.5467
1224	ENSMUSG00000015289	Lage3	17.6787	15.6872	15.2004	16.2405	15.8633	15.8086	14.1077	14.873	16.092	17.1651	16.0995	14.3854	15.4911	13.9417	15.5506	12.6145	14.6377	14.233	15.0338	15.1942
1225	ENSMUSG00000015290	Ubl4a	33.1834	27.7902	28.0707	28.9798	27.3694	27.0213	25.7385	26.713	30.3946	28.5617	28.9463	29.4708	28.2455	27.8171	25.5543	25.9274	29.6644	28.1758	29.5001	28.2208
1226	ENSMUSG00000015291	Gdi1	163.474	167.426	196.954	182.981	186.941	176.143	201.034	191.295	187.371	189.638	173.665	187.231	205.525	222.537	183.015	187.955	207.959	205.338	216.002	185.715
1227	ENSMUSG00000015305	Sash1	71.8363	88.6891	89.8273	82.7298	80.6634	87.076	97.9901	82.9978	87.6759	85.2881	83.9846	85.9148	84.3994	91.4279	85.7805	78.9672	75.1104	80.1096	83.8936	89.1335
1228	ENSMUSG00000015312	Gadd45b	222.237	222.514	217.67	276.602	251.298	227.232	240.76	277.3	307.725	260.065	233.792	244.592	233.587	274.623	245.163	263.362	289.19	310.672	322.298	244.208
1229	ENSMUSG00000015314	Slamf6	16.7462	14.5885	11.7501	19.3321	14.0732	14.8612	10.1437	13.5204	21.5894	15.1966	13.3646	13.6988	12.4225	17.4345	14.7559	13.67	11.8978	8.57262	18.4346	13.6041
1230	ENSMUSG00000015316	Slamf1	4.17653	5.33167	5.94595	9.88915	12.4443	4.44476	6.4409	7.71572	9.50568	11.1844	3.74386	6.33227	5.10583	8.17196	10.1809	5.2155	6.44082	6.68401	9.45375	11.7286
1231	ENSMUSG00000015335	Zdhhc12	12.6783	12.1824	15.3612	14.2668	13.8545	11.7822	12.6406	14.3299	13.2903	15.2035	12.0104	11.8741	14.0615	15.6328	13.3759	11.6417	13.6424	13.0286	14.3914	13.278
1232	ENSMUSG00000015337	Endog	8.34734	7.57554	8.90474	6.75024	8.62236	6.47061	7.84765	6.79353	6.21548	7.99373	7.65146	6.83813	7.9702	6.59873	8.24782	5.78465	8.16256	7.39019	6.32089	7.56993
1233	ENSMUSG00000015340	Cybb	191.903	187.74	166.529	209.992	196.651	207.689	172.699	191.387	234.387	246.368	193.388	207.38	183.682	253.931	214.722	239.954	199.396	179.045	240.001	245.255
1234	ENSMUSG00000015341	Golga7	100.889	90.9296	85.1717	79.7168	77.7049	87.2474	84.2542	81.6145	85.0979	76.1167	91.5077	87.4549	81.4737	69.749	79.5678	83.7895	76.5462	79.6224	77.5254	77.7175
1235	ENSMUSG00000015342	Xk	2.87208	2.58475	2.28763	1.95788	2.91249	4.29358	1.87901	1.9981	1.95999	2.36902	4.05806	2.47961	2.74183	2.04115	2.36266	3.11481	2.15647	2.13494	2.30137	2.43271
1236	ENSMUSG00000015354	Pcolce2	2.82059	4.86172	7.98307	4.81335	7.01646	5.82052	8.82735	7.37759	3.02534	5.04615	10.2137	5.96191	6.80097	3.74702	6.59933	1.22109	3.98118	8.54524	2.96341	9.01732
1237	ENSMUSG00000015355	Cd48	65.2454	71.3802	72.084	78.1999	90.247	66.4447	63.4695	71.9929	85.4864	97.7323	67.2611	72.2882	70.5677	72.4202	89.4748	66.9374	61.3136	63.3531	76.426	88.8685
1238	ENSMUSG00000015357	Clpx	40.3464	34.9984	32.6082	33.1633	32.1468	32.8973	31.3605	30.8322	32.6018	28.9828	34.0576	31.5846	27.6225	25.4738	29.9842	28.2817	27.4564	28.7287	26.8519	29.0158
1239	ENSMUSG00000015363	Trabd	89.6924	71.0889	75.9928	73.3235	85.4236	70.572	64.9265	71.2449	75.039	88.5507	71.2617	67.7309	78.0426	82.5707	88.0948	66.2907	73.526	69.3692	73.6596	80.3473
1240	ENSMUSG00000015377	Dennd6b	12.3351	11.0638	13.5698	11.8155	15.9612	11.6007	11.3796	10.7948	11.1596	15.652	11.2006	11.2554	11.3503	13.2417	15.9426	11.1709	10.422	9.76052	11.8418	14.3856
1241	ENSMUSG00000015396	Cd83	303.325	273.769	259.996	232.505	194.538	280.791	279.069	274.246	214.446	189.224	298.606	275.91	254.623	196.33	174.117	307.642	273.832	282.447	203.782	178.736
1242	ENSMUSG00000015405	Ace2	2.25418	1.40986	1.30452	2.75573	3.14273	2.4038	1.51728	1.39867	2.39555	2.63947	2.79683	1.80664	1.0467	2.30274	2.56133	2.12138	1.25842	1.11127	2.90824	2.95594
1243	ENSMUSG00000015437	Gzmb	22.6562	17.6332	21.8506	24.051	23.7374	25.4289	23.5078	44.0247	26.4511	39.2771	22.2375	23.2424	31.0281	34.1469	22.3056	20.7068	23.2579	35.7849	31.1079	30.6603
1244	ENSMUSG00000015451	C4a	4.51981	4.89481	6.07356	4.37768	5.84801	4.65138	6.01888	6.76791	4.94413	4.78597	5.00066	5.86255	6.35165	6.95611	5.68648	5.97092	5.49128	6.06543	6.07262	6.02061
1245	ENSMUSG00000015452	Ager	5.76132	5.60967	6.04048	5.56921	9.18644	5.08477	4.85831	5.41535	6.02125	8.27103	5.49188	5.26184	6.3057	6.00186	8.9942	5.71739	5.3826	5.27714	5.81648	8.56883
1246	ENSMUSG00000015461	Atf6b	91.2657	85.7337	92.3843	98.5923	93.6315	84.9797	81.9632	92.8705	102.808	96.6711	87.7683	87.7982	98.1085	107.606	95.0056	89.2844	98.3283	90.6201	97.5915	91.9943
1247	ENSMUSG00000015467	Egfl8	4.84592	3.83245	3.98917	2.85547	4.39752	5.60383	4.47648	3.36602	3.21369	4.86471	5.7928	3.73974	4.30932	3.93492	4.72531	5.02406	4.29578	3.91954	3.77519	4.82464
1248	ENSMUSG00000015468	Notch4	48.0358	36.9907	36.1294	37.2628	53.9387	40.5068	28.5218	27.9375	35.4977	51.7966	45.3423	29.7554	28.6284	39.1723	49.7446	37.9883	33.4396	27.0536	34.8003	50.0879
1249	ENSMUSG00000015474	Ppt2	62.4076	77.5591	81.225	70.951	71.5345	65.5326	79.0593	70.0922	73.5969	85.3806	76.8243	80.3142	79.3548	75.0398	74.2787	70.1868	70.5858	72.3527	72.4735	76.4604
1250	ENSMUSG00000015476	Prrt1	16.4601	17.3089	18.854	12.8968	11.5291	20.2181	20.9505	19.8887	14.4027	12.3278	19.954	20.1486	21.7049	19.763	12.8067	25.0013	21.5132	17.7638	17.9932	13.0809
1251	ENSMUSG00000015478	Rnf5	33.2463	32.3077	32.4097	32.208	33.9196	30.3322	28.7429	30.3096	32.9432	33.9605	32.6415	31.3407	31.1813	31.0741	35.617	30.4082	33.5311	31.3508	32.432	33.3308
1252	ENSMUSG00000015488	Cacfd1	41.7939	38.8242	36.673	40.1077	36.717	38.2996	33.8725	32.2513	38.7879	36.7266	39.9345	35.1708	34.2193	36.8659	36.3903	35.691	32.736	31.5315	33.8033	34.8122
1253	ENSMUSG00000015501	Hivep2	45.4612	53.8529	53.6695	47.6453	42.306	60.0547	58.6363	58.1343	49.6709	43.1627	59.1937	62.2297	61.3925	56.2163	45.7872	57.1532	57.0006	53.8662	53.1364	44.1625
1254	ENSMUSG00000015522	Arnt	55.4506	64.9762	66.2089	57.4925	64.0116	67.7146	70.6238	62.4174	57.0988	62.9125	73.3504	71.3849	66.7741	64.9557	64.0226	69.5503	61.4566	64.1961	60.8445	65.1259
1255	ENSMUSG00000015533	Itga2	27.2275	27.3467	24.904	26.2556	32.9238	33.9052	27.1352	27.3842	28.0521	38.904	33.7744	34.1545	29.9814	30.9525	34.5753	34.8114	25.2542	24.1577	29.0706	33.8676
1256	ENSMUSG00000015536	Mocs2	35.9239	33.3866	33.1517	28.8591	32.5842	30.8563	35.6209	30.4633	30.3593	31.9578	35.279	32.2214	30.8443	23.7053	30.9615	27.7073	28.7606	32.2431	26.4579	31.1563
1257	ENSMUSG00000015542	Nat9	18.617	16.0645	16.7318	15.1487	15.7482	14.1003	15.3537	14.7859	13.7788	15.2446	15.0684	13.9563	15.8893	14.2328	14.9438	13.8563	14.8093	15.4318	13.5481	14.2293
1258	ENSMUSG00000015568	Lpl	80.567	204.818	287.565	198.639	270.684	130.264	544.462	265.045	157.459	137.14	133.243	165.719	182.002	177.068	127.422	95.2139	182.476	311.838	157.939	186.483
1259	ENSMUSG00000015575	Atp6v0e	127.951	124.624	121.901	132.071	110.059	114.067	112.932	119.722	134.81	104.09	125.371	117.784	116.321	111.493	106.534	118.88	115.134	124.423	129.468	100.502
1260	ENSMUSG00000015597	Zfp318	39.3395	48.2663	54.3737	53.7185	67.3385	61.7983	62.6556	63.9493	60.3419	65.7951	55.7198	62.0355	58.1095	67.8884	69.94	65.7836	53.1453	59.4445	63.9064	68.1294
1261	ENSMUSG00000015599	Ttbk1	4.74294	3.18378	3.4409	3.39611	4.58171	3.86523	2.44674	2.77172	3.36083	5.09065	3.33673	3.48681	3.60982	3.64017	5.35893	3.44596	3.37485	2.4415	3.75943	5.15761
1262	ENSMUSG00000015605	Srf	48.585	55.3521	62.9476	57.0148	60.0572	59.0519	62.4898	66.1728	64.0971	67.5513	62.8446	62.3833	71.5225	78.6947	66.149	58.5605	72.2733	63.2709	68.2687	62.8087
1263	ENSMUSG00000015619	Gata3	32.3538	35.7166	31.6345	22.1299	19.2881	28.9414	25.1959	25.9752	21.8896	21.0644	26.5124	28.012	27.5511	24.2764	19.2019	32.602	30.0934	25.1047	22.726	19.1695
1264	ENSMUSG00000015647	Lama5	147.632	110.86	121.632	95.3642	128.115	134.598	97.9349	94.0847	92.3375	129.495	156.065	112.585	109.658	107.761	109.423	111.875	105.192	95.109	102.718	120.514
1265	ENSMUSG00000015653	Steap2	4.70861	5.2026	4.62252	5.19653	7.02222	6.20352	4.27049	4.2626	4.46738	6.20327	6.12028	5.01794	4.80459	4.76391	6.94836	5.58804	4.31294	3.92501	4.87071	7.72622
1266	ENSMUSG00000015656	Hspa8	1962.44	1916.14	1836.65	2423.47	1890.89	1993.22	1836.05	2052.43	2633.24	1804.61	2281.87	2229.11	1996.28	2429.25	1776.7	2312.33	2139.93	2107.92	2772.02	1789.47
1267	ENSMUSG00000015659	Serac1	4.47976	6.81434	7.53878	5.84216	7.07402	7.09046	8.82735	6.61933	5.17368	7.40832	8.02761	7.90857	7.8834	6.20818	7.1524	6.90743	6.39505	7.22049	6.71102	7.7534
1268	ENSMUSG00000015668	Pdzd11	18.2852	17.6266	17.1336	17.1853	16.6806	16.7258	15.851	17.2297	18.0637	16.1107	17.1085	16.3004	15.8077	15.6586	15.0995	15.7707	15.3813	16.461	16.1687	15.5544
1269	ENSMUSG00000015671	Psma2	136.464	109.552	103.544	119.914	95.9569	103.54	95.5585	106.852	121.043	94.7608	105.695	105.734	95.3718	92.1096	88.3955	95.0639	96.0059	98.7055	104.109	91.308
1270	ENSMUSG00000015672	Mrpl32	15.5275	16.0413	14.0188	17.5632	15.1035	15.4105	13.8816	14.5707	16.8924	15.224	16.2013	14.7738	14.7814	12.9174	13.988	14.3944	13.8941	13.6636	17.8317	15.4253
1271	ENSMUSG00000015697	Setdb1	52.9675	59.1481	58.051	59.4766	73.3879	58.3312	59.1789	55.7059	61.4485	68.4551	60.1053	61.9135	56.1897	60.4165	68.1465	60.6405	50.9316	55.1308	59.28	67.3411
1272	ENSMUSG00000015702	Anxa9	2.34572	2.59137	3.26602	2.82922	4.02339	2.92286	2.86374	2.81783	3.06654	3.71443	2.88091	2.99451	2.92054	3.00277	4.04873	3.90645	2.6198	2.83017	3.73973	3.0171
1273	ENSMUSG00000015709	Arnt2	11.6943	8.95231	8.34229	12.1042	21.3947	12.5381	5.93347	7.14191	12.7782	25.6689	9.79333	8.67639	7.9702	9.7894	29.3184	12.4282	8.90045	5.26619	12.8191	29.1653
1274	ENSMUSG00000015711	Prune1	18.7257	19.7977	20.0735	19.4844	21.2278	16.9425	17.8054	18.1929	18.3051	20.6433	17.9227	18.1296	19.0754	17.4492	20.582	16.9762	16.4796	18.1142	17.5007	19.849
1275	ENSMUSG00000015714	Cers2	74.943	98.3132	109.22	93.296	113.23	98.9741	108.661	103.865	94.2622	117.431	109.665	112.865	118.333	119.33	120.608	108.573	112.217	114.083	109.087	129.674
1276	ENSMUSG00000015733	Capza2	281.069	255.367	218.284	245.113	219.277	230.578	229.752	219.432	277.819	219.723	239.213	236.738	197.55	191.205	208.483	235.013	189.838	210.062	220.293	227.655
1277	ENSMUSG00000015745	Plekho1	165.339	146.298	148.634	156.578	146.028	131.604	130.637	138.463	157.606	143.257	137.275	134.712	138.445	140.515	132.298	128.897	142.831	126.925	141.341	127.982
1278	ENSMUSG00000015747	Vps45	17.3927	14.2244	15.3659	14.5135	17.3771	15.6927	13.6656	14.5759	16.5393	15.0734	14.7365	13.7169	12.882	11.0568	14.2082	11.4451	12.9274	13.587	13.8043	13.0537
1279	ENSMUSG00000015748	Prpf3	28.5663	26.1057	23.9256	25.8619	29.194	29.4403	25.8641	25.6422	27.2339	27.6443	28.4418	26.2731	24.6458	26.0928	29.1519	26.2638	23.1492	23.1997	24.6373	25.6046
1280	ENSMUSG00000015749	Anp32e	115.495	82.2289	74.9955	88.4827	81.5441	81.4168	59.4452	69.3083	88.1174	83.0971	78.8335	75.4091	64.3641	74.2145	79.4497	75.9507	74.5613	66.9551	79.5943	77.0855
1281	ENSMUSG00000015750	Aph1a	129.553	124.601	132.744	121.41	121.076	116.552	114.379	120.818	126.735	138.338	123.596	131.112	137.99	129.197	121.607	110.964	132.998	125.387	121.338	128.859
1282	ENSMUSG00000015755	Tab2	184.002	195.68	193.678	215.189	191.321	203.754	194.875	196.331	210.985	195.978	195.641	207.285	188.232	204.704	191.66	214.808	181.515	185.488	216.542	193.638
1283	ENSMUSG00000015757	Ppil4	42.4004	43.5502	39.2489	40.239	43.6932	45.7478	38.9368	37.7384	41.2953	43.0977	43.0234	42.8128	36.2157	37.577	43.736	43.9075	36.3569	37.2684	41.2749	45.4807
1284	ENSMUSG00000015759	Cnih1	52.2467	40.6544	37.2638	39.6196	38.8582	36.3594	34.9376	34.4441	40.9245	37.271	38.1334	37.1535	31.9625	29.7882	36.7017	35.7117	31.4776	34.6901	33.8073	36.7828
1285	ENSMUSG00000015766	Eps8	23.5545	34.0254	31.1477	34.1659	34.8003	30.8715	28.4113	29.0954	30.0415	36.4425	29.8624	31.6072	29.5219	33.3252	38.7261	28.6076	30.1849	27.5681	35.7185	40.0513
1286	ENSMUSG00000015776	Med22	43.7906	49.3386	50.8809	47.5404	55.3662	48.7059	46.9251	49.7167	52.3018	58.1026	51.6617	52.6771	55.4902	54.2194	59.0288	45.5684	51.0575	47.0727	50.244	58.0248
1287	ENSMUSG00000015790	Surf1	38.6586	33.6547	35.9309	32.9008	40.7577	30.4834	32.1593	32.7893	33.6201	38.3254	34.2081	33.9197	32.6569	29.9356	37.5609	32.8401	31.123	31.9858	30.5996	35.0364
1288	ENSMUSG00000015804	Med28	63.3116	51.5196	49.9734	50.8315	48.4533	46.4836	45.4782	48.108	51.3012	47.0415	51.4316	47.3972	48.8985	42.3593	47.2263	44.311	49.4845	46.7771	46.3033	44.6653
1289	ENSMUSG00000015806	Qdpr	65.4399	54.8225	53.074	51.6766	55.0093	46.8464	48.2113	46.5249	52.3489	52.3683	50.8961	48.7115	51.0889	42.2156	54.1102	42.5519	46.0295	46.1257	43.1625	49.5239
1290	ENSMUSG00000015837	Sqstm1	497.064	442.366	470.122	500.153	380.616	434.524	475.732	485.809	512.6	388.44	476.032	444.853	482.077	508.194	406.704	468.717	520.499	544.033	483.536	410.89
1291	ENSMUSG00000015839	Nfe2l2	108.006	124.396	119.869	103.862	94.7827	120.825	128.346	118.108	115.628	99.153	137.77	138.059	128.294	107.956	103.538	128.323	121.123	118.21	111.025	104.178
1292	ENSMUSG00000015843	Rxrg	4.89741	4.97755	5.53474	2.94995	5.09399	6.58148	5.70738	4.25236	2.7487	4.33065	7.293	5.23474	5.18242	3.33805	3.91986	5.84157	5.21672	5.3702	3.82248	5.56533
1293	ENSMUSG00000015846	Rxra	164.092	223.652	273.934	173.958	259.27	164.532	254.089	216.337	162.479	266.018	219.418	242.614	281.285	219.228	253.926	177.648	219.36	263.08	170.9	276.309
1294	ENSMUSG00000015850	Adamtsl4	13.9656	15.9685	17.6677	18.55	19.8925	19.2102	18.5239	18.613	18.3404	19.6882	17.0067	17.7006	18.1257	19.5088	21.9834	20.0186	19.3911	17.8569	20.8897	21.3236
1295	ENSMUSG00000015852	Fcrl2	1.00694	3.47502	2.39634	3.68481	4.46084	2.64569	5.10951	3.53509	4.07891	3.69389	4.10674	1.9873	2.72141	4.98497	5.51465	0.75542	2.4768	2.74258	3.50328	7.16901
1296	ENSMUSG00000015854	Cd5l	248.04	259.064	437.906	280.77	205.826	177.448	342.508	431.691	415.943	266.337	206.271	357.999	516.797	420.616	187.525	202.866	301.906	555.709	256.599	251.445
1297	ENSMUSG00000015869	Prpsap1	53.3795	54.5214	57.999	62.2953	57.8642	57.3586	57.8927	59.3691	63.897	57.1577	60.6895	57.8622	62.8324	68.1979	57.5521	61.6598	59.6433	62.7454	69.6559	57.5627
1298	ENSMUSG00000015879	Fam184b	17.0723	12.0864	5.38349	4.59814	13.7854	18.5098	4.77792	4.78006	4.6675	14.262	17.1306	9.39001	6.14742	4.49863	17.8864	17.5868	9.03773	3.35022	4.31507	15.2826
1299	ENSMUSG00000015880	Ncapg	10.4413	10.5475	7.83655	9.95739	7.6381	10.2199	7.06389	8.34589	10.2179	9.8732	9.65615	8.80737	7.77107	9.1999	6.25567	9.29787	6.79546	6.30082	9.02815	8.4737
1300	ENSMUSG00000015882	Lcorl	14.1544	16.465	18.1687	13.6212	18.2175	19.0792	19.9859	16.287	15.5387	19.7841	14.4355	17.8541	21.1381	13.4296	17.4192	15.0825	17.6636	17.3533	15.6761	20.977
1301	ENSMUSG00000015889	Lta4h	83.3189	86.1374	85.8145	92.5139	95.9857	87.8017	73.5177	80.3901	95.6042	94.7265	87.016	84.7992	82.8472	88.731	96.7507	87.0388	71.6898	73.234	93.5878	93.2243
1302	ENSMUSG00000015932	Dstn	140.68	131.892	121.717	132.018	145.521	174.953	129.758	124.517	130.078	135.565	173.859	117.441	102.648	94.5228	139.359	122.859	106.073	121.626	113.37	141.709
1303	ENSMUSG00000015937	Macroh2a1	239.258	208.111	204.941	234.211	225.459	195.005	182.425	202.32	231.956	229.384	209.43	211.101	218.555	241.964	228.039	212.449	228.46	198.916	241.794	221.07
1304	ENSMUSG00000015942	Gtf2ird2	21.0085	23.7923	25.9438	25.2058	23.1791	26.85	30.2451	28.0758	25.3799	21.9032	25.3042	30.487	29.5066	30.5104	23.4977	31.5051	28.057	28.3619	28.3061	21.1673
1305	ENSMUSG00000015943	Bola1	8.47893	6.94673	7.72784	7.19115	8.00648	6.7377	6.15955	6.34267	6.62749	7.94922	7.06731	6.18322	7.14816	7.13665	7.48532	5.52077	7.68779	6.19133	6.30512	7.10106
1306	ENSMUSG00000015944	Castor2	90.8138	102.583	103.208	135.104	99.5543	101.091	114.6	121.53	135.54	96.7601	97.6014	104.306	106.247	136.919	100.515	111.595	110.735	122.354	138.09	99.8293
1307	ENSMUSG00000015947	Fcgr1	44.1625	39.5093	54.7282	42.5643	52.1889	37.4076	67.8003	72.9459	54.1147	57.3734	44.3466	49.5561	67.7748	61.3155	44.8368	46.034	57.2809	73.5077	52.2183	55.2727
1308	ENSMUSG00000015950	Ncf1	317.17	338.377	333.824	364.109	217.723	289.691	351.893	368.51	389.233	213.972	307.886	363.279	374.298	402.806	212.612	361.623	440.012	390.07	393.72	227.023
1309	ENSMUSG00000015957	Wnt11	29.0355	24.6528	28.2645	23.4736	36.0608	23.3174	19.8151	25.509	24.0261	35.8126	30.9554	24.9678	34.3367	29.394	41.717	27.7746	29.9046	28.5644	30.7729	39.4533
1310	ENSMUSG00000015961	Adss2	63.3688	54.9384	48.8674	55.902	54.2898	55.0405	47.3873	46.2431	56.8516	54.1348	54.5603	50.1252	42.792	44.5847	53.686	48.9626	41.3276	43.5638	50.1297	52.9691
1311	ENSMUSG00000015966	Il17rb	63.0313	74.8552	70.2028	28.14	21.5329	74.7194	69.0613	59.3691	23.3316	15.402	54.2151	70.9151	60.1161	24.5527	17.3601	85.44	71.4324	51.4412	29.6735	15.8873
1312	ENSMUSG00000015968	Cacna1d	8.79932	11.5668	11.8304	11.6371	10.2916	12.0593	12.8818	12.8442	10.9536	10.0718	9.68712	13.2698	12.5603	14.3286	9.36471	13.0646	11.6976	11.9776	12.8861	9.69685
1313	ENSMUSG00000015970	Chdh	31.4098	38.8209	29.7156	18.5448	21.4696	36.052	34.8623	28.2346	15.5093	14.8029	27.455	34.2042	30.6452	20.7836	16.9091	40.5702	35.1442	26.5882	17.3233	14.8001
1314	ENSMUSG00000015971	Actr8	47.0975	49.5273	52.8093	43.1574	45.6099	49.6937	50.3164	48.4205	42.6961	44.4397	46.1079	48.6257	46.5805	45.0195	43.8756	51.4824	46.4928	45.113	42.8079	47.0844
1315	ENSMUSG00000015981	Stk32c	27.8969	29.2894	31.6345	24.1507	26.3218	23.4131	24.1659	25.8011	21.866	26.1243	27.4461	27.89	32.6722	24.2064	26.9021	22.5074	27.9197	28.663	23.5693	26.2161
1316	ENSMUSG00000015994	Fnta	52.6414	51.8771	49.2219	51.5664	55.3316	50.5302	49.0101	46.7657	51.4366	50.7901	53.2106	47.8669	45.0896	43.9584	52.0321	48.1244	42.0312	45.9943	47.7692	50.0404
1317	ENSMUSG00000016018	Mtrex	61.1432	60.6473	56.4156	61.5972	61.9049	62.2821	56.3855	54.2406	61.0541	56.8907	58.406	59.3526	51.5587	53.3793	59.9792	58.1777	48.5578	51.1237	55.0989	57.5559
1318	ENSMUSG00000016024	Lbp	15.4131	27.5817	47.7094	32.7539	34.0635	19.0994	41.901	38.7938	30.6418	31.1807	33.6505	31.9866	44.5024	33.7084	31.2515	20.1945	28.7549	58.1963	32.231	34.3841
1319	ENSMUSG00000016028	Celsr1	17.57	24.527	32.8303	32.271	41.1663	19.7898	29.0042	25.5603	29.0409	41.1429	27.1983	27.6913	38.401	38.0412	42.8339	22.4453	26.4554	36.8414	35.7816	49.123
1320	ENSMUSG00000016087	Fli1	36.5475	43.3186	41.9147	34.0084	44.9882	41.167	41.6247	38.8502	35.1445	44.1384	46.4531	43.8426	44.1859	37.297	48.7083	43.2969	39.3771	37.6954	37.8899	44.808
1321	ENSMUSG00000016128	Stard13	10.3898	12.6424	15.2997	11.2329	13.0487	23.3275	20.3828	14.4785	9.09367	16.1689	25.7423	12.8633	14.5006	11.1305	12.0173	18.3733	12.9274	14.3151	10.7029	18.2657
1322	ENSMUSG00000016181	Utp25	10.6358	14.4461	13.7447	13.8154	15.6676	15.1384	14.4895	12.8493	14.3144	15.6143	14.2231	15.3022	13.8521	15.0286	17.2689	16.0863	15.0438	12.0706	13.2014	15.9893
1323	ENSMUSG00000016194	Hsd11b1	16.6661	14.3071	16.1694	15.1014	31.9569	17.7891	14.796	16.9838	17.2691	26.7165	19.5513	14.5209	16.0987	15.9497	24.1045	16.3554	13.1162	13.2476	14.9392	26.3792
1324	ENSMUSG00000016206	H2-M3	73.5126	69.881	69.9854	71.6858	82.5571	65.0588	64.8109	70.1229	72.5551	86.8184	71.0448	69.6776	71.1293	73.3155	82.8272	67.8946	66.3587	69.101	71.3385	80.9996
1325	ENSMUSG00000016252	Atp5f1e	136.349	91.7835	87.8847	93.1491	81.665	85.3677	79.8179	83.4692	102.061	83.0218	95.641	87.2788	84.5832	74.4466	80.0242	84.012	93.266	89.3118	88.5279	72.7366
1326	ENSMUSG00000016253	Nelfcd	40.1004	38.3807	41.5885	38.5908	43.5262	34.1068	37.8215	39.3522	40.6949	48.226	38.005	37.1942	42.1333	41.8214	46.7269	36.3326	37.0433	38.6096	36.9362	43.2859
1327	ENSMUSG00000016256	Ctsz	734.875	735.602	780.923	767.118	480.786	657.054	731.57	790.923	833.934	560.804	736.624	784.276	856.136	814.072	516.874	731.608	876.603	844.523	792.779	530.126
1328	ENSMUSG00000016257	Prelid3b	35.5463	35.7033	38.7196	38.6748	34.2247	34.5049	35.0582	38.2046	38.058	36.5657	37.0713	40.5591	40.8875	42.0425	34.3122	37.2639	38.9195	38.2155	41.1922	37.4351
1329	ENSMUSG00000016262	Sertad4	3.70738	3.78942	3.24711	2.97619	2.21603	5.57863	4.39107	3.28405	3.31375	2.54704	5.722	4.25915	5.12115	4.57232	3.44196	4.70844	4.13562	3.86479	3.87371	3.64226
1330	ENSMUSG00000016283	H2-M2	32.0048	31.5697	25.0363	45.6297	198.689	30.2516	19.7899	28.6547	46.5043	172.004	29.349	33.7074	28.1638	41.4714	185.613	33.7197	27.9541	25.1595	50.2243	184.899
1331	ENSMUSG00000016308	Ube2a	22.8107	24.153	22.7298	22.6285	21.0954	20.8682	22.6587	22.681	24.7619	21.9853	23.8483	22.7095	22.6954	20.8757	19.9644	22.3677	23.0233	22.8165	20.8384	22.2069
1332	ENSMUSG00000016319	Slc25a5	205.502	231.284	238.812	238.08	234.588	214.866	218.609	231.605	245.865	251.243	236.146	237.862	242.889	234.352	238.204	214.224	225	230.229	243.863	249.719
1333	ENSMUSG00000016344	Ppdpf	68.2548	59.3136	60.4898	64.5052	36.3429	53.1608	52.8837	59.0207	67.7935	36.6719	57.5253	55.2651	59.2276	57.3769	36.3312	56.4857	64.105	65.8438	64.5487	33.7521
1334	ENSMUSG00000016356	Col20a1	3.97628	2.58144	2.88317	2.77148	4.84073	3.2353	4.00923	3.1201	3.49032	4.63876	3.25707	3.71716	2.97159	3.57385	4.13465	2.89233	2.97444	3.24073	2.94371	4.06357
1335	ENSMUSG00000016382	Pls3	52.63	53.4954	46.9011	47.6086	53.1732	89.0213	48.0606	43.5534	47.0928	50.7867	95.7074	49.7187	42.9247	34.8727	50.0292	49.8473	37.9299	39.6771	41.3853	53.3361
1336	ENSMUSG00000016409	Nkap	31.0436	24.6759	21.5434	24.135	21.1933	24.6125	21.3725	20.2986	24.6736	21.2048	22.2773	23.8793	19.8719	19.3393	22.2949	23.4284	18.5674	20.4681	22.864	20.746
1337	ENSMUSG00000016427	Ndufa1	29.5675	32.1356	33.804	28.9063	31.0589	30.307	28.3158	29.91	29.5059	32.1598	34.2745	31.7427	32.4884	28.016	28.6848	29.1613	33.1765	31.5424	33.4211	30.5719
1338	ENSMUSG00000016477	E2f3	16.3457	16.465	15.8291	13.8469	13.6876	14.9116	15.1376	14.8781	14.697	15.0118	15.8649	16.043	15.8893	14.4538	15.1317	16.2001	13.8426	15.4263	13.9619	14.3312
1339	ENSMUSG00000016481	Cr1l	84.1084	92.366	90.6355	78.9767	88.9635	84.5967	88.2735	81.6555	77.4816	90.7451	96.6278	95.7745	84.67	69.7085	90.0762	85.0364	76.4432	84.1277	75.4211	88.0055
1340	ENSMUSG00000016487	Ppfibp1	67.4824	90.463	93.2067	76.4834	96.4174	91.9391	111.183	92.8654	74.521	91.1422	103.881	105.201	101.463	78.8826	93.6578	83.8154	90.6576	98.3387	77.3836	97.2879
1341	ENSMUSG00000016493	Cd46	3.83325	3.7464	4.26331	2.79248	4.5184	5.1402	4.97386	3.99619	3.34317	4.2211	4.39439	4.18689	3.78853	3.72123	4.55348	4.65152	2.77996	3.821	3.14468	5.01491
1342	ENSMUSG00000016494	Cd34	83.891	93.5376	63.7842	79.8638	89.5506	103.671	67.2225	58.2214	76.687	112.874	105.656	71.5339	52.6513	63.014	102.137	83.1893	61.6053	45.8137	72.1622	96.8394
1343	ENSMUSG00000016495	Plgrkt	52.733	54.8722	58.7174	55.8338	56.9951	57.6358	58.5107	61.7156	55.5214	54.5046	55.6091	54.7141	55.8016	57.1853	51.9569	63.8692	54.0891	54.2823	60.4504	50.8966
1344	ENSMUSG00000016496	Cd274	137.751	157.802	157.842	184.965	103.549	154.458	175.909	197.704	182.898	122.73	138.381	174.982	170.872	182.583	112.103	161.939	157.594	171.803	186.793	115.105
1345	ENSMUSG00000016498	Pdcd1lg2	24.7559	29.9414	32.8634	43.4776	10.7233	26.3057	32.8024	36.2219	42.7079	13.7999	26.9505	32.7724	30.9669	40.5724	12.9785	33.2488	34.4292	38.9819	43.2059	13.9507
1346	ENSMUSG00000016503	Gtf3a	35.6378	35.1142	37.1173	36.2497	42.2312	33.3508	32.0186	36.7496	37.546	44.0494	37.8457	35.4192	38.7482	37.1349	42.9252	34.0922	37.192	34.2631	37.8307	42.4297
1347	ENSMUSG00000016510	Mtif3	31.0207	24.3152	24.247	29.0743	32.8548	23.1158	24.8794	23.2087	29.6942	31.8448	23.2863	22.2307	22.4963	23.7643	30.8004	24.9754	21.8221	24.8037	24.9841	30.1098
1348	ENSMUSG00000016520	Lnx2	37.583	47.5879	51.8545	59.8021	43.2672	47.5267	55.3506	57.996	58.1171	43.2688	43.8111	50.1162	54.3158	63.6109	41.3143	52.7241	61.3193	65.2143	64.6591	44.1557
1349	ENSMUSG00000016528	Mapkapk2	268.173	285.756	289.12	289.09	246.29	253.059	267.579	282.982	315.965	286.21	274.988	312.002	309.858	300.579	256.992	267.698	305.613	294.387	291.249	266.538
1350	ENSMUSG00000016529	Il10	2.98078	3.4684	3.71976	1.8529	3.16575	1.54206	3.40132	2.82807	1.61861	2.36217	2.38085	3.29712	2.95117	1.51797	1.79347	2.02308	3.29477	3.19694	1.35166	1.8687
1351	ENSMUSG00000016534	Lamp2	237.227	255.887	255.917	207.593	207.673	238.329	275.999	254.045	224.434	207.881	267.633	283.444	259.912	201.709	212.634	238.19	219.829	267.87	208.637	221.872
1352	ENSMUSG00000016541	Atxn10	78.9192	76.5993	75.4256	84.2257	67.0277	69.045	72.538	69.4005	80.8248	67.4349	76.4924	71.028	69.2402	71.6354	66.8309	69.571	71.7699	70.6447	74.4241	66.5393
1353	ENSMUSG00000016552	Foxred2	20.6137	25.1161	29.0019	21.563	82.1254	23.6197	27.4015	27.2356	21.7601	75.1582	27.9506	27.6822	31.3753	24.4864	70.0205	24.7943	22.5543	27.7488	21.3034	67.3751
1354	ENSMUSG00000016554	Eif3d	115.341	118.048	123.116	123.693	126.452	110.741	107.868	120.424	125.293	131.912	123.286	119.067	125.144	126.08	126.434	109.065	118.457	117.093	123.892	124.455
1355	ENSMUSG00000016559	H3f3b	490.016	458.226	464.507	459.168	427.895	377.387	356.073	411.208	417.838	433.27	388.268	380.93	403.892	399.601	411.456	364.94	383.188	400.154	394.236	410.604
1356	ENSMUSG00000016619	Nup50	59.2323	57.4305	54.0618	63.5394	59.2802	56.0433	54.3909	59.8968	69.2885	65.4048	57.8085	59.0139	59.2276	63.8651	61.8103	56.6099	57.9044	54.7147	63.0946	63.529
1357	ENSMUSG00000016624	Phf21b	3.39271	4.55393	5.66236	4.18872	5.09974	5.90619	6.12438	5.01573	5.66809	6.34021	4.48732	6.18774	5.43771	6.91559	5.26228	5.86226	4.50171	5.51253	5.7416	4.86541
1358	ENSMUSG00000016637	Ift27	12.7012	13.3606	13.6454	11.2329	13.3537	12.4625	12.3693	12.8749	11.6128	14.7002	14.524	13.6085	13.7704	11.1858	13.9504	11.3986	11.7605	12.1746	11.0891	13.8488
1359	ENSMUSG00000016664	Pacsin2	106.799	122.317	126.496	137.603	154.541	114.259	110.54	119.45	131.543	152.48	124.078	123.768	140.763	155.205	149.325	108.268	120.562	124.495	140.943	154.178
1360	ENSMUSG00000016756	Cmah	78.5302	135.549	164.194	95.3799	165.822	87.6909	170.915	138.284	98.3411	167.331	121.782	160.719	160.803	106.604	152.466	97.4077	110.758	173.73	89.781	170.344
1361	ENSMUSG00000016757	Ttll12	18.3996	21.9555	23.7082	21.8517	22.4251	19.4169	21.0761	21.7126	21.7777	24.4433	23.0384	21.8061	23.1907	24.129	22.95	19.7133	22.7373	20.5283	22.8482	23.0088
1362	ENSMUSG00000016758	Bik	4.69144	5.93732	6.69273	3.24914	5.29544	4.70681	6.55646	5.44097	3.20191	5.2139	6.73983	5.43347	6.26485	4.506	5.9496	5.44316	6.17197	6.11469	4.20867	5.44981
1363	ENSMUSG00000016763	Scube1	4.70289	6.71506	11.7974	10.3406	1.07636	6.13801	12.2337	13.669	13.0372	1.28037	7.79749	8.35571	14.5414	15.4634	1.50351	6.40554	8.72885	14.3315	11.2271	1.35226
1364	ENSMUSG00000016831	Tox4	90.6307	99.1141	96.7658	102.324	98.7543	93.849	103.808	100.376	103.509	97.1469	97.4288	105.865	105.344	114.577	97.4757	95.5502	97.1785	96.2476	99.5737	97.4374
1365	ENSMUSG00000016833	Mrps18c	25.4997	21.0752	18.7784	18.928	18.0448	21.4326	18.9409	18.9717	21.2186	18.6338	22.4764	20.0537	17.1862	14.8628	17.7038	19.4805	17.3833	17.9171	17.812	17.3687
1366	ENSMUSG00000016918	Sulf1	103.378	94.4576	81.934	115.405	63.5396	116.254	69.5939	84.8986	112.038	80.9301	129.477	97.6218	90.266	102.621	81.5975	113.059	87.8433	68.5809	120.046	80.0007
1367	ENSMUSG00000016921	Srsf6	190.524	182.458	182.793	182.052	185.26	198.629	181.37	182.411	188.107	181.634	192.853	191.775	182.738	188.983	183.82	197.025	173.181	167.9	193.867	177.132
1368	ENSMUSG00000016933	Plcg1	72.7231	89.308	101.918	77.2498	109.823	88.4014	106.481	92.1481	68.9412	98.9545	98.7918	92.3554	98.2158	88.2152	99.0275	94.4637	88.9359	90.653	76.1974	103.839
1369	ENSMUSG00000016940	Kctd2	46.4281	40.704	41.8296	36.7536	44.7465	37.1909	38.9318	38.0048	37.7049	41.8721	41.1293	38.5356	40.7752	36.0848	45.0784	36.2964	40.4696	40.8376	36.1205	40.1125
1370	ENSMUSG00000016946	Kctd5	28.8238	28.5911	29.6494	27.5154	24.5202	30.3121	28.346	31.0627	31.8426	26.3947	30.6014	32.5466	30.1499	28.904	25.5328	32.0795	33.2623	32.8179	32.4162	27.0995
1371	ENSMUSG00000016984	Etaa1	16.4086	13.8339	11.6414	13.3745	12.7896	14.5538	11.5404	12.4753	14.8971	12.6975	14.9312	13.5498	11.8864	11.4437	13.2523	14.5082	12.5155	12.7166	13.5206	13.475
1372	ENSMUSG00000017002	Slpi	4.4912	2.88923	3.08641	4.75561	3.26361	3.00349	3.73793	4.45217	5.66809	3.64596	2.97827	2.23572	3.01244	4.1044	3.46344	3.80814	3.40917	2.97797	4.59092	2.88119
1373	ENSMUSG00000017009	Sdc4	57.2299	51.2019	42.5338	45.1468	45.5178	54.4811	43.0164	38.3686	47.9345	46.4903	59.3132	49.9084	41.5819	44.6584	54.8243	51.4358	46.4128	37.0057	45.0974	47.1931
1374	ENSMUSG00000017057	Il13ra1	78.2785	77.9364	64.7106	68.358	87.0352	74.8454	65.2681	65.6554	71.6134	86.7705	80.5593	75.8969	60.1671	52.6351	90.2696	77.327	58.5622	59.335	60.7302	87.326
1375	ENSMUSG00000017119	Nbr1	92.902	100.372	107.675	97.9887	111.227	110.076	114.233	103.635	98.5824	109.944	109.696	104.347	104.557	108.601	119.481	109.344	94.736	101.935	103.885	109.839
1376	ENSMUSG00000017132	Cyth1	89.6009	100.842	106.077	110.523	136.709	87.5397	97.3169	104.167	109.666	143.103	96.8535	109.934	110.679	127.281	131.927	99.6636	113.841	113.004	122.674	148.225
1377	ENSMUSG00000017144	Rnd3	26.2606	26.2149	20.0688	27.6203	30.869	36.2737	18.348	17.8804	26.2039	29.2362	34.3984	21.7384	17.2679	19.693	28.325	22.9834	16.062	14.4902	23.4354	24.6804
1378	ENSMUSG00000017146	Brca1	11.9002	12.9403	11.2916	17.3165	12.4098	14.5639	10.1688	12.3677	17.6812	14.6044	12.2007	12.5878	12.2591	16.3476	12.6885	13.3388	10.954	10.8061	18.9075	15.1942
1379	ENSMUSG00000017167	Cntnap1	5.22352	7.57885	8.38482	6.18334	29.8617	7.33235	9.33981	7.27	5.40911	22.314	8.2356	7.18591	7.93957	7.69299	27.1974	7.23858	6.45226	7.35734	6.07262	27.1063
1380	ENSMUSG00000017176	Nt5c3b	18.0449	19.1523	19.5252	17.5947	21.9185	20.4449	19.0765	18.0597	19.0231	21.0268	21.3834	19.7692	18.958	18.3151	22.3002	19.4339	17.5321	17.085	18.6986	21.9895
1381	ENSMUSG00000017188	Coa3	27.7653	26.3969	33.0808	23.2846	27.001	26.6938	25.6882	30.535	26.6865	30.4754	31.575	30.7806	35.6285	29.9982	25.9033	24.7995	32.7589	32.0679	29.969	32.5357
1382	ENSMUSG00000017210	Med24	42.818	44.4736	53.2536	47.0522	51.9011	45.2287	45.5736	48.6357	46.104	54.953	46.4132	44.3891	47.9489	52.3588	50.3138	42.7485	45.4461	44.0893	47.785	54.036
1383	ENSMUSG00000017221	Psmd3	107.182	102.543	111.286	114.486	102.933	99.8913	103.873	109.096	117.388	110.053	109.439	105.887	116.209	123.788	108.381	100.326	118.08	115.177	113.993	107.209
1384	ENSMUSG00000017264	Exosc10	56.4747	60.2965	60.7687	54.9572	62.2042	57.9079	60.244	58.9182	57.2931	62.0053	61.0877	60.2379	62.6537	61.1644	64.667	56.2995	58.4593	56.0012	56.7934	62.4757
1385	ENSMUSG00000017286	Glod4	54.4951	49.4942	47.6337	52.3747	44.0731	45.1431	45.1818	46.7554	56.8281	44.7888	47.7939	48.6167	46.8715	39.4339	41.9962	42.5829	43.3926	45.0692	46.4885	45.3584
1386	ENSMUSG00000017288	Vps53	38.0922	40.2573	39.0693	40.7271	40.7807	38.2592	37.8265	38.6965	41.3424	42.0364	40.0496	41.0107	40.0501	39.4008	42.0875	37.9831	37.7297	40.2574	41.4128	41.5599
1387	ENSMUSG00000017291	Taok1	94.8644	104.191	94.3269	105.883	116.857	123.36	109.541	97.0921	109.736	109.451	113.612	117.526	93.7277	102.931	114.841	117.913	85.4295	93.9046	110.552	112.475
1388	ENSMUSG00000017299	Dnttip1	30.7976	32.0099	33.6716	32.0295	32.7454	28.9363	30.4009	31.8671	31.1951	33.2005	32.7654	33.4364	36.1493	34.449	34.6398	31.3861	35.6476	32.7413	34.024	36.0149
1389	ENSMUSG00000017307	Acot8	17.181	19.1225	21.1606	18.5343	19.6737	17.895	18.5791	20.1449	18.4699	20.0271	18.0422	18.762	21.276	20.6067	18.7777	18.2439	20.2548	19.4718	19.4316	18.5035
1390	ENSMUSG00000017309	Cd300lg	118.762	136.532	127.318	76.6147	145.256	117.378	114.545	100.822	71.2426	161.627	131.398	119.681	113.886	73.5108	154.217	106.509	106.256	92.5799	68.0323	140.846
1391	ENSMUSG00000017314	Mpp2	7.91252	9.75322	10.5401	8.71337	15.2302	10.5122	10.9726	8.35614	8.04598	15.1419	11.4174	10.5011	10.7427	9.63466	15.9157	9.76354	9.17502	9.37733	9.12667	15.4389
1392	ENSMUSG00000017344	Vtn	200.96	191.427	175.481	137.173	80.5195	205.034	176.843	183.041	153.509	101.628	218.817	196.011	196.043	157.375	109.208	202.002	204.602	169.049	149.932	91.6002
1393	ENSMUSG00000017376	Nlk	27.9541	27.4924	25.3577	26.749	27.496	27.611	26.1454	25.2938	29.8296	27.7401	27.1673	27.0047	26.101	27.9202	27.1544	28.6594	23.1206	25.8383	30.3552	28.3702
1394	ENSMUSG00000017386	Traf4	15.642	14.5454	15.8149	16.9438	15.7482	16.1211	15.2431	15.7235	17.0749	15.7478	17.7988	17.6012	17.5283	20.253	16.9252	16.4433	18.4244	15.7055	18.6316	15.9009
1395	ENSMUSG00000017404	Rpl19	962.215	830.738	830.268	849.69	834.027	762.08	703.003	848.115	853.022	849.677	838.319	799.14	858.173	777.954	800.248	792.74	914.796	829.546	844.67	800.061
1396	ENSMUSG00000017405	Nek8	9.13687	8.9159	9.74133	9.359	9.59511	8.5922	10.0331	9.17587	10.3944	8.65788	8.67814	8.17505	7.51068	9.3178	8.37132	9.17369	8.3456	9.09814	9.23307	8.27664
1397	ENSMUSG00000017412	Cacnb4	1.75643	2.79325	1.66373	2.30432	3.09093	2.51467	2.05988	1.96223	2.76047	2.47172	3.44736	2.84094	1.58281	2.00799	2.93721	2.04895	1.79611	1.81196	2.92006	3.0103
1398	ENSMUSG00000017417	Plxdc1	18.3596	17.6862	16.3821	14.9807	28.2558	18.7869	18.5339	15.7696	14.3556	27.141	18.8432	18.1883	18.0185	17.1434	28.3089	21.576	19.6657	15.5632	16.9884	26.1958
1399	ENSMUSG00000017418	Arl5b	20.5394	16.647	20.4138	18.4713	20.2896	22.1986	20.4079	22.6912	19.959	21.3178	23.3482	21.9507	22.1031	21.4984	22.95	23.7595	18.3615	23.1066	21.8827	22.1662
1400	ENSMUSG00000017421	Zfp207	123.402	146.417	144.163	153.208	162.726	156.257	149.1	157.952	167.129	166.814	156.41	165.122	157.75	157.467	160.387	160.604	145.061	150.048	171.44	168.577
1401	ENSMUSG00000017428	Psmd11	88.3078	77.751	73.8422	85.0551	64.0691	76.1052	76.6126	78.602	88.8413	64.6653	78.9441	75.8247	72.8602	75.0803	64.6455	74.7141	71.1407	75.7905	80.4416	62.1971
1402	ENSMUSG00000017446	C1qtnf1	53.019	58.2347	53.4379	74.0269	56.5174	60.609	52.7631	61.6643	80.554	65.0453	62.5614	60.0482	61.2649	77.8031	65.7838	57.1739	56.8004	52.0598	76.2565	67.3615
1403	ENSMUSG00000017466	Timp2	305.241	372.171	407.382	347.511	519.972	346.732	406.264	405.783	354.406	535.864	431.947	413.757	446.245	388.868	561.243	337.331	389.172	416.33	347.68	593.873
1404	ENSMUSG00000017478	Zc3h18	69.6565	76.6324	80.2136	77.9794	86.8971	75.818	75.8941	78.2383	77.3757	93.8604	80.3469	78.5346	90.7204	98.1446	91.8321	80.8092	89.5765	84.3193	87.1329	99.6254
1405	ENSMUSG00000017485	Top2b	190.587	152.1	136.303	155.318	157.033	150.87	124.96	127.166	152.485	147.287	150.582	138.398	107.171	108.31	152.853	139.365	98.5971	117.63	140.222	147.281
1406	ENSMUSG00000017491	Rarb	1.97956	2.64101	2.61376	1.45923	0.466229	1.9049	3.88363	2.90492	0.835794	0.564867	3.19511	2.98547	2.38953	1.83114	0.64973	2.48357	2.89436	2.82469	1.54476	0.849409
1407	ENSMUSG00000017493	Igfbp4	904.785	929.157	1000.55	677.302	580.139	768.717	1045.53	940.529	831.073	619.156	1037.44	992.324	1104.75	774.601	697.225	860.977	1117.06	1101.91	748.296	698.363
1408	ENSMUSG00000017499	Cdc6	6.67673	7.33394	6.49895	6.37231	5.29544	7.0451	5.19995	7.23926	8.18136	6.95643	6.12471	6.64843	6.45888	7.49035	5.44485	7.27997	6.01753	5.97784	7.33365	6.25165
1409	ENSMUSG00000017548	Suz12	72.5858	71.0062	56.6566	70.1636	61.2199	69.3776	56.5061	56.2387	70.7599	57.3597	63.3358	62.3291	49.45	52.5835	59.4637	63.4656	46.9905	50.85	62.0937	55.0824
1410	ENSMUSG00000017550	Atad5	12.6268	11.7356	9.41048	12.288	9.53755	13.9441	9.01827	10.3184	12.2073	11.4103	12.0989	10.9437	9.05264	10.3015	9.43988	12.8835	8.27124	8.63831	11.7236	10.9812
1411	ENSMUSG00000017561	Crlf3	79.1138	73.8723	72.7031	71.0297	77.9524	82.2433	76.4769	77.6747	71.9253	78.6158	78.4927	77.0442	78.0171	78.1973	77.4414	88.0374	74.3039	76.9346	77.9865	81.7675
1412	ENSMUSG00000017607	Tns4	9.1712	12.3049	11.4901	11.4691	10.6024	10.5677	11.048	12.0859	11.2361	12.6838	10.2005	11.7883	11.7638	11.5579	11.4535	14.3012	13.5166	9.03792	10.9394	13.9439
1413	ENSMUSG00000017615	Tnfaip1	57.7505	65.8731	65.7504	59.3139	61.8301	63.9754	66.6699	62.0537	61.5897	62.0601	67.9161	67.8619	65.5333	59.5986	63.5662	57.8258	58.2305	61.0539	59.1302	60.5458
1414	ENSMUSG00000017631	Abr	115.575	137.22	138.307	144.831	150.937	136.331	133.797	136.173	145.316	159.721	137.545	140.877	149.162	175.321	155.855	143.649	145.662	134.781	161.234	166.654
1415	ENSMUSG00000017639	Rab11fip4	26.1119	27.2805	25.7264	32.313	25.6887	29.9996	24.5277	24.1052	32.3782	22.9233	28.7295	26.124	24.8143	34.6921	22.6439	31.7587	27.9941	23.1669	36.9204	23.8514
1416	ENSMUSG00000017652	Cd40	71.7162	68.908	82.2932	85.0026	78.0387	77.4205	96.1965	105.31	84.1444	83.2135	70.7173	87.5091	80.2688	95.886	75.0412	96.761	104.946	107.382	92.7326	80.3812
1417	ENSMUSG00000017664	Slc35c2	78.5187	74.1801	83.8293	70.762	78.8676	70.7987	66.6196	70.9273	69.7181	88.5301	76.5721	72.5727	84.7057	84.5234	78.9503	72.4323	72.0845	72.3855	71.2716	80.5307
1418	ENSMUSG00000017667	Zfp334	4.64567	5.79501	5.83251	4.64538	5.32998	7.60952	7.6919	6.35292	4.90293	4.90921	7.9037	6.59875	6.8265	5.43446	6.21808	6.13649	5.84593	5.80266	4.92588	5.3139
1419	ENSMUSG00000017670	Elmo2	94.8644	111.005	118.049	117.342	122.969	110.056	107.626	119.112	120.696	140.368	107.846	110.693	120.824	135.873	125.296	113.794	111.29	111.241	127.73	133.602
1420	ENSMUSG00000017677	Wsb1	60.2965	61.1007	64.1529	61.1563	58.9579	63.7486	62.957	58.2163	58.5232	60.5949	59.384	61.4167	56.0569	57.2737	55.8231	62.0479	49.5188	53.1546	60.6868	53.4244
1421	ENSMUSG00000017679	Ttpal	29.5904	35.3955	36.6919	35.4781	41.8743	41.5853	42.2427	36.2424	34.5795	41.3928	39.3238	41.8282	39.2792	42.1935	39.3865	41.2221	37.6896	35.3306	38.808	40.9891
1422	ENSMUSG00000017686	Rhot1	40.7069	39.0758	38.3225	38.0134	43.9292	39.0706	40.1476	36.0836	37.8579	36.7712	41.1249	37.28	33.5402	33.0894	41.2176	37.5744	31.6778	33.5952	34.8003	38.0059
1423	ENSMUSG00000017692	Rhbdl3	21.2145	18.8942	16.7933	16.3192	19.2766	20.2685	15.4943	15.8618	16.2273	17.6547	24.8838	19.042	18.9222	17.3866	21.4948	21.4105	19.4483	14.9063	16.815	19.4209
1424	ENSMUSG00000017697	Ada	8.77643	9.27333	8.90001	9.62145	10.8902	8.52669	8.16919	8.59181	9.50568	12.6256	9.15165	8.76672	9.7215	10.2463	11.6683	7.8129	8.84897	8.1511	9.90299	12.7683
1425	ENSMUSG00000017707	Serinc3	1054.99	1148.21	1117.25	845.633	1073.85	958.754	1080.8	1001.83	799.46	1049.5	1092.31	1177.71	1100.65	848.974	1017.1	976.732	1044.4	1029.36	781.449	1052.17
1426	ENSMUSG00000017713	Tha1	15.2071	14.1053	16.3584	15.2484	14.3668	13.3897	11.8519	14.002	15.4563	15.0357	12.6919	15.9797	14.8478	16.5097	14.2243	13.0077	14.8951	13.9647	16.551	15.3369
1427	ENSMUSG00000017715	Pgs1	56.6006	56.6726	64.9422	63.2612	55.3949	52.8332	55.8932	60.6601	68.5704	57.6028	56.8482	65.8565	66.1358	69.2185	55.2593	56.077	64.6827	59.5813	68.781	55.3067
1428	ENSMUSG00000017716	Birc5	20.4249	16.2035	12.6907	16.0305	10.8902	13.5208	9.47546	12.1884	16.5805	13.413	14.5063	13.2833	12.3459	13.1275	10.4172	12.2419	12.7901	10.3463	14.1747	12.3402
1429	ENSMUSG00000017718	Afmid	14.4062	14.145	14.2221	14.9125	15.9612	11.3639	12.3191	12.0757	12.4545	14.4777	13.3115	13.875	14.1074	14.8849	14.0632	14.6531	12.5842	12.3389	14.0565	16.6892
1430	ENSMUSG00000017721	Pigt	89.9956	96.2415	107.363	97.5268	95.5828	83.6543	93.0816	97.1843	97.264	108.054	97.6103	93.4349	107.355	109.33	101.363	88.0788	103.459	100.912	98.754	96.9413
1431	ENSMUSG00000017734	Dbndd2	14.9154	16.7893	16.9729	16.9281	18.8046	16.4083	16.3585	15.4571	15.1267	18.2367	19.5291	15.0222	16.9054	16.296	20.7055	17.623	16.7884	19.0831	17.6662	19.8082
1432	ENSMUSG00000017737	Mmp9	18.0163	22.3659	20.8203	21.9461	12.3695	19.6084	16.9262	20.5445	26.4923	21.8073	21.7108	19.9453	23.9463	26.3065	17.9401	30.817	23.8642	19.1707	35.9077	21.2692
1433	ENSMUSG00000017740	Slc12a5	2.52308	2.61454	4.07898	3.18615	2.89523	3.62334	3.54702	3.5146	1.80108	3.00578	2.52246	2.68286	4.47781	7.0298	3.2218	3.31143	3.68945	3.56919	4.46482	3.66265
1434	ENSMUSG00000017747	Ghdc	14.286	14.7771	14.7136	13.4427	17.1008	13.1176	15.9314	14.1609	14.1967	17.4869	15.0639	14.3809	15.3634	13.518	17.14	13.5044	15.1411	15.2128	13.7097	16.4038
1435	ENSMUSG00000017754	Pltp	250.929	272.845	308.461	255.202	235.141	269.316	286.032	293.787	268.584	280.89	297.327	291.673	341.764	320.858	286.853	275.309	304.017	303.753	282.604	271.512
1436	ENSMUSG00000017756	Slc12a7	69.3132	96.3341	115.45	84.3885	137.365	87.4994	110.053	101.15	89.3475	161.994	95.9463	103.159	120.094	108.995	135.246	89.0619	98.1738	107.119	97.2014	137.835
1437	ENSMUSG00000017760	Ctsa	254.665	340.069	409.212	346.939	366.002	283.487	371.256	372.937	349.067	428.255	330.796	366.775	448.415	456.477	407.381	333.011	389.921	409.559	384.766	448.719
1438	ENSMUSG00000017764	Zswim1	7.39761	8.61474	9.43884	8.59264	9.14615	7.86653	7.66678	8.48935	8.42268	10.2258	8.50998	7.91308	9.4611	9.4136	9.13918	8.77011	7.93948	7.62558	9.13849	9.69685
1439	ENSMUSG00000017765	Slc12a4	44.4543	50.9835	59.3224	52.1805	58.0484	56.2197	59.2543	57.2583	52.8139	59.9923	61.6188	56.051	60.1671	66.1052	58.669	56.6927	59.6948	59.6634	59.6228	60.1042
1440	ENSMUSG00000017774	Myo1c	164.492	217.215	249.739	232.28	240.315	217.929	268.654	259.65	231.892	242.232	239.78	240.134	268.459	269.77	237.248	215.76	248.721	276.316	244.639	247.837
1441	ENSMUSG00000017776	Crk	117.463	115.467	111.446	107.337	114.94	118.512	119.237	113.159	116.246	107.427	127.375	127.373	117.317	104.769	115.518	119.129	111.25	114.838	115.411	114.956
1442	ENSMUSG00000017778	Cox7c	79.7946	68.7292	62.5884	65.1508	63.8331	66.7874	60.5505	59.4152	72.5669	66.5619	73.7443	61.5342	61.5202	54.2231	62.1056	62.8188	66.0899	68.4824	68.3121	55.2184
1443	ENSMUSG00000017781	Pitpna	223.645	214.415	203.561	219.262	216.094	199.42	183.837	197.489	229.396	224.55	213.174	207.118	209.023	204.55	232.373	199.105	215.212	208.71	223.603	233.716
1444	ENSMUSG00000017801	Mlx	22.353	23.5606	26.7709	23.7466	27.3291	26.3662	23.6384	27.3176	26.2745	31.2902	26.1185	28.572	30.3286	30.9783	26.7087	25.3583	24.9052	25.6303	27.317	29.9875
1445	ENSMUSG00000017802	Retreg3	93.148	90.3769	93.202	91.7791	95.9799	84.9696	83.8724	87.2246	86.7813	97.6159	88.2329	87.482	87.0902	87.5962	96.3212	84.0896	81.9574	83.7226	86.5103	94.0261
1446	ENSMUSG00000017817	Jph2	2.51736	3.06794	4.15933	2.85022	3.90251	21.4074	3.76808	3.21232	2.38966	3.16668	21.6445	2.76868	3.30347	2.77434	3.0446	4.46525	3.7867	3.54182	2.7112	3.96164
1447	ENSMUSG00000017830	Dhx58	91.9065	66.4357	85.3513	63.3137	51.6421	84.1431	114.575	156.159	73.9854	67.25	85.0378	74.7768	113.513	90.7316	45.0032	90.6814	94.7646	126.914	74.7354	65.187
1448	ENSMUSG00000017831	Rab5a	62.8425	58.7808	51.5237	58.2379	55.4813	58.0893	51.5724	51.6738	60.9776	53.7035	60.2115	56.5072	50.3231	47.4143	56.8433	57.355	51.5265	56.6636	59.4691	58.6771
1449	ENSMUSG00000017837	Nkiras2	30.42	37.977	39.7972	34.1344	35.0478	30.2466	37.0477	39.1473	34.3853	37.4011	36.1287	36.2322	41.9648	38.9034	33.7645	33.1143	40.2637	41.7463	36.6249	40.194
1450	ENSMUSG00000017843	Ppp2r5c	133.895	141.172	133.202	144.212	141.003	133.993	124.492	125.491	143.315	144.811	139.187	133.845	136.065	129.845	147.5	134.682	122.696	127.418	140.734	145.711
1451	ENSMUSG00000017858	Ift52	37.6517	36.3851	35.4157	38.1131	38.0811	33.8649	35.3697	36.0426	38.729	38.0823	35.8897	35.8392	32.5037	37.0723	38.3609	35.5513	32.1068	34.3397	37.8189	37.9856
1452	ENSMUSG00000017861	Mybl2	7.32323	7.93297	8.76295	10.3826	8.0295	8.92984	8.0034	9.0273	11.2832	9.72256	7.67801	9.05578	8.59311	11.5948	6.52952	9.35478	10.4563	8.704	11.5857	8.05919
1453	ENSMUSG00000017897	Eya2	17.7703	19.5329	20.5367	14.3718	18.1599	21.3117	19.0916	16.5278	14.2026	16.7543	24.251	20.0176	21.0667	18.8898	19.1107	19.6564	23.9328	19.7783	17.2642	18.619
1454	ENSMUSG00000017929	B4galt5	73.3467	74.8486	92.6585	82.4568	91.7436	87.3935	91.3432	110.141	91.4841	103.727	86.2902	90.7837	104.414	109.861	95.4835	88.7359	93.6778	107.163	98.9629	95.8473
1455	ENSMUSG00000017969	Ptgis	11.1336	15.2073	16.6798	9.25927	2.78011	28.0393	24.4875	13.8893	7.91061	3.48164	36.6819	15.6139	17.6406	9.85572	3.42585	12.4023	13.0075	16.2091	7.6095	3.23455
1456	ENSMUSG00000017978	Cadps2	8.42171	8.15802	8.34229	6.31982	8.84109	6.91912	9.91758	7.67474	4.89704	7.8431	10.0589	8.54992	7.60258	5.62237	7.92027	6.6746	5.98893	7.97045	5.21749	8.82026
1457	ENSMUSG00000017999	Ddx27	45.2782	46.1582	45.3083	45.3358	49.5354	45.4858	44.1066	44.8393	48.7409	49.5474	45.7494	44.7505	45.9065	48.5675	51.4737	43.7626	46.9219	44.8447	47.0599	48.7493
1458	ENSMUSG00000018001	Cyth3	39.0992	47.664	50.6351	48.144	43.6701	46.4382	50.437	50.8387	46.5513	43.0121	50.6129	49.6284	49.1538	49.0281	42.6782	47.1206	47.2307	51.1401	47.1308	48.8784
1459	ENSMUSG00000018008	Cyth4	246.73	274.023	300.526	274.109	298.588	262.548	272.397	288.218	281.639	315.586	275.762	302.495	325.869	345.064	299.107	297.247	290.517	297.441	328.615	307.221
1460	ENSMUSG00000018012	Rac3	4.15937	2.7403	3.23766	2.9237	4.5184	3.57295	3.07978	3.83225	3.71398	3.54326	3.50489	3.08935	3.17583	3.18331	4.11854	3.48217	3.55789	3.89216	3.31807	3.75099
1461	ENSMUSG00000018040	Rrp7a	86.2882	73.0283	84.3823	64.5262	78.7409	67.6038	69.2774	80.8307	81.9784	84.0968	74.5851	73.5393	92.681	85.9419	79.8953	69.4469	87.769	77.17	76.761	84.0643
1462	ENSMUSG00000018042	Cyb5r3	162.21	167.694	174.049	150.768	143.345	153.999	169.97	162.778	152.038	149.714	174.913	156.482	169.294	145.084	148.837	147.493	167.621	180.003	149.829	147.457
1463	ENSMUSG00000018068	Ints2	16.483	17.5737	16.1363	17.0751	17.6879	16.6855	16.3384	15.58	15.7918	17.1754	16.3739	18.92	15.6902	16.296	16.2325	15.9569	13.0189	13.2969	15.4279	17.0561
1464	ENSMUSG00000018076	Med13l	75.7783	85.7833	86.1501	91.8053	92.9811	92.7202	87.8213	89.817	90.4423	95.3051	89.2242	95.3228	95.6935	111.891	103.731	96.5333	94.4901	85.2663	99.1126	100.577
1465	ENSMUSG00000018102	H2bc4	34.545	41.3957	52.0908	40.8321	38.7603	35.0391	44.7497	44.0708	39.5943	36.6102	39.9566	44.8769	53.4887	48.177	39.596	41.2583	55.1187	59.7674	46.1338	36.2731
1466	ENSMUSG00000018143	Mafk	40.5009	32.9829	36.5643	34.3548	31.6518	38.4003	37.7813	39.1114	36.6219	36.6274	40.4567	37.3161	40.816	41.4714	37.0776	38.9869	43.4498	41.2537	39.7814	37.0002
1467	ENSMUSG00000018160	Med1	63.6606	62.0969	61.1468	70.1951	68.6623	69.9471	74.6532	68.4937	72.0195	67.9518	69.1065	74.6413	63.9556	76.1046	67.1531	75.6144	61.857	65.4059	76.3038	66.5868
1468	ENSMUSG00000018166	Erbb3	6.16753	6.77463	6.71164	5.65844	7.96043	13.1529	8.72184	6.23508	6.03302	7.71301	13.577	6.40454	5.40197	6.61347	7.63567	8.93051	6.03469	5.90667	5.30025	7.35928
1469	ENSMUSG00000018167	Stard3	46.0677	45.6584	54.2556	46.4538	50.5772	47.3302	52.1201	61.0649	47.964	57.8561	51.051	48.7115	62.6894	63.6403	53.9061	52.2171	53.2597	57.5011	53.7039	55.2863
1470	ENSMUSG00000018168	Ikzf3	36.6619	41.8657	44.6135	45.9184	60.3565	46.9724	42.1874	54.5839	52.5726	64.7886	39.7088	44.6827	52.4624	60.7591	56.7306	46.836	45.223	47.2589	54.7127	58.5209
1471	ENSMUSG00000018169	Mfng	42.4175	45.2315	49.4535	37.8979	52.327	46.1459	46.4529	44.2963	38.7231	55.8123	46.8027	44.3982	46.5805	43.8073	52.7194	51.7462	47.082	44.9542	45.9565	54.6272
1472	ENSMUSG00000018171	Vmp1	58.1339	56.6693	63.9071	62.3478	53.0811	54.7835	55.5565	61.485	63.9618	52.3238	51.3564	57.4647	51.5178	57.1595	50.5608	49.9767	48.9353	52.3608	61.0651	51.8615
1473	ENSMUSG00000018189	Uchl5	26.6211	19.7613	17.6677	20.4449	20.7098	23.7205	16.8006	17.3117	20.218	19.6266	21.0205	20.7086	16.7727	16.2113	21.0921	20.9965	16.5768	15.7329	19.6917	18.0754
1474	ENSMUSG00000018196	Glrx2	22.6562	19.0133	19.8135	19.0749	22.1948	18.2981	18.6746	16.825	21.4599	21.2904	22.618	19.5253	18.2227	19.2914	20.2114	18.6785	18.739	19.0941	19.7429	18.6666
1475	ENSMUSG00000018199	Ro60	24.8189	25.7846	22.6494	21.7887	26.4254	26.3007	24.7487	20.3089	22.3899	23.9504	27.3355	24.4032	19.6472	18.2082	25.8657	22.5798	18.1098	20.5392	19.6602	26.4744
1476	ENSMUSG00000018209	Stk4	234.772	225.304	205.688	273.49	242.163	230.765	222.849	232.092	268.602	239.535	221.945	229.881	215.951	254.348	241.812	249.133	231.257	231.992	265.138	235.918
1477	ENSMUSG00000018217	Pmp22	27.6624	35.2963	41.9619	30.8012	63.2806	38.7682	44.2674	35.8376	29.188	67.7156	50.135	33.2602	38.4265	33.1815	59.6893	29.1716	35.3558	41.708	33.2438	67.1984
1478	ENSMUSG00000018239	Zcchc10	7.87819	6.72168	5.96013	6.17809	5.53719	6.01706	5.82294	5.51782	6.36851	5.17624	6.26189	5.79931	5.56536	4.88181	5.31061	6.5142	5.62856	5.38662	5.75343	5.56533
1479	ENSMUSG00000018286	Psmb6	104.476	90.1453	94.9319	95.4219	77.5552	85.4433	84.3798	93.0293	98.2234	83.3984	95.0922	90.3049	91.9101	87.4046	76.4319	83.5722	94.1698	90.8008	90.183	78.5533
1480	ENSMUSG00000018287	Spag7	43.9279	40.1878	40.4116	42.1654	38.8927	34.2831	36.2439	37.7435	40.9833	37.7057	39.3194	37.1626	39.6315	38.9071	36.4654	36.3533	39.7203	38.0512	39.0602	36.3275
1481	ENSMUSG00000018293	Pfn1	802.088	807.76	833.212	902.579	676.614	791.783	764.051	831.105	937.872	755.721	824.1	826.998	823.121	932.359	713.211	837.471	942.378	929.614	976.262	703.127
1482	ENSMUSG00000018322	Tomm34	60.9888	62.5536	64.9233	65.555	64.685	60.4679	62.1029	61.7873	65.0801	63.9019	64.2651	63.3453	64.1803	69.5869	66.7289	64.5573	62.0572	63.9607	65.8491	62.8019
1483	ENSMUSG00000018326	Ywhab	245.197	239.889	225.412	223.309	231.325	226.436	231.742	210.517	232.133	220.904	243.373	230.071	206.536	195.56	225.081	216.764	201.004	221.207	216.49	220.568
1484	ENSMUSG00000018334	Ksr1	69.1816	89.4635	102.173	98.1619	87.9331	82.6464	94.4079	98.8545	109.1	85.9728	91.9856	100.436	104.889	122.281	99.355	88.3944	100.456	92.1748	112.472	98.3139
1485	ENSMUSG00000018339	Gpx3	153.822	197.838	172.674	89.2858	145.642	157.92	261.871	156.661	96.3929	127.646	249.772	188.08	154.691	92.9938	167.759	145.931	187.052	146.408	90.4904	166.756
1486	ENSMUSG00000018340	Anxa6	258.373	234.848	219.249	244.389	288.901	234.429	207.732	206.931	252.792	302.122	259.937	221.95	216.615	245.129	292.389	231.826	219.022	192.216	236.462	282.744
1487	ENSMUSG00000018341	Il12rb2	7.60357	9.18067	9.61372	16.4767	21.7977	10.5576	7.4407	11.3225	16.4687	24.0976	9.58534	10.9392	11.3656	17.2061	19.5188	9.68593	8.32844	7.52157	16.0741	20.2839
1488	ENSMUSG00000018347	Zkscan6	15.785	15.2802	15.8149	15.3324	14.9078	14.3976	14.1881	14.0174	14.9619	15.3096	15.71	15.641	13.8419	13.658	15.1371	14.8963	14.2373	14.3862	14.0328	14.9904
1489	ENSMUSG00000018362	Kpna2	62.1216	54.0911	48.683	58.747	47.2446	51.0594	44.599	46.4276	62.1783	50.5779	55.0471	53.6753	47.4332	50.686	46.4638	51.7928	44.7539	42.0365	52.967	48.1513
1490	ENSMUSG00000018363	Smurf2	45.9819	56.2324	52.6864	50.0494	52.2752	60.8711	59.2995	53.9845	51.7898	50.6155	56.9721	57.8622	54.1831	49.8718	53.4551	60.5577	53.0595	52.0981	53.3926	53.8525
1491	ENSMUSG00000018372	Cep95	13.6338	13.4765	14.3308	12.4244	17.0836	15.8086	15.6752	13.6332	14.5204	15.7821	15.3295	15.6274	14.9448	14.8002	15.7976	17.1677	13.5966	13.2476	14.2181	16.431
1492	ENSMUSG00000018377	Vezf1	52.2295	58.4101	55.9855	53.4717	61.4962	69.2315	57.6968	57.5964	55.9334	59.7013	66.1592	61.7871	58.7171	57.0895	62.6909	65.1368	54.2321	56.9537	59.2485	64.9424
1493	ENSMUSG00000018378	Cuedc1	38.9447	35.2532	40.4447	32.8169	38.1732	43.8782	38.5952	39.0192	34.656	36.0283	44.2581	36.8916	39.2281	35.1158	33.888	34.8114	34.0459	35.2211	34.8319	34.8869
1494	ENSMUSG00000018379	Srsf1	181.811	176.988	180.675	176.157	189.318	179.459	167.544	178.532	171.773	195.478	184.679	186.685	200.542	204.358	199.022	187.277	209.298	186.43	199.273	204.85
1495	ENSMUSG00000018381	Abi3	119.357	116.344	147.59	107.206	75.1665	94.3429	127.291	133.591	115.198	97.253	110.041	117.983	155.861	132.608	84.6421	117.613	141.503	141.038	107.274	88.0055
1496	ENSMUSG00000018387	Shroom1	2.9579	2.45899	2.64212	1.99463	3.06215	3.02869	3.29079	2.87931	2.33669	2.86884	2.87649	2.47058	2.52739	2.48327	2.63651	3.00098	2.91152	2.90133	1.97823	2.34437
1497	ENSMUSG00000018395	Kif3a	16.7919	16.6139	14.8696	16.1407	13.4688	16.7813	16.4941	14.4836	16.5158	12.6941	15.5198	14.6022	13.8011	14.498	13.6336	14.3271	13.4651	14.7694	15.3293	13.7808
1498	ENSMUSG00000018398	Septin8	66.1608	80.8951	82.747	74.5361	86.2352	81.2807	84.1437	78.7301	75.9336	86.589	86.6885	83.128	83.562	85.0687	87.8478	82.7184	82.1576	81.084	78.7352	89.1743
1499	ENSMUSG00000018401	Mtmr4	210.8	248.272	257.77	307.781	179.567	264.635	314.062	321.878	315.494	175.451	249.152	273.345	280.182	354.364	177.086	341.796	351.705	354.149	351.121	185.429
1500	ENSMUSG00000018405	Mrm1	13.6281	11.2822	12.8277	9.00732	11.8054	10.1947	11.9071	10.6053	11.4304	12.79	10.8289	12.2897	12.1621	14.2991	14.7183	9.79458	12.7443	9.54703	9.29218	15.4117
1501	ENSMUSG00000018412	Kansl1	86.7917	91.2474	102.83	100.387	107.135	87.0609	98.0655	103.558	103.821	112.398	88.1621	93.2452	105.619	112.764	106.201	96.9886	109.58	102.636	103.164	107.27
1502	ENSMUSG00000018415	Gid4	32.7314	33.1781	32.2726	28.9221	35.491	37.0296	30.9686	29.8536	29.0527	32.6973	38.7352	32.4563	31.5336	28.8377	35.1123	31.205	28.343	29.1502	29.638	36.6129
1503	ENSMUSG00000018417	Myo1b	25.4883	35.6371	32.0032	28.3237	33.7757	33.9405	31.0037	26.9487	27.2634	41.1326	34.9914	33.5583	35.317	29.3129	37.2816	31.7897	30.8827	29.6538	32.2349	41.5395
1504	ENSMUSG00000018425	Dhx40	38.3325	37.7155	32.5136	35.1632	38.8812	35.2608	31.883	29.8177	33.4082	38.1611	34.2081	34.7101	29.5474	29.6703	37.7327	32.4882	27.8282	27.6831	31.9355	38.8214
1505	ENSMUSG00000018427	Ypel2	14.6064	17.0077	17.7575	12.9336	17.7512	18.4543	20.9706	15.2829	11.9895	20.3147	22.7552	25.3652	25.4117	13.5806	19.116	21.4363	19.2881	24.8365	16.5943	25.1357
1506	ENSMUSG00000018428	Akap1	17.919	21.4888	26.2652	17.1433	24.2209	19.9057	28.7128	22.558	17.2809	21.9819	27.1939	25.3607	27.1018	20.6878	24.5233	19.9307	21.8107	26.1339	18.2809	23.7223
1507	ENSMUSG00000018433	Nol11	21.5692	20.8633	19.5252	20.1825	20.4393	21.6392	19.599	19.4533	20.9714	22.0401	21.5117	21.2506	19.6217	18.6761	20.8075	20.3549	17.1946	18.366	19.9084	20.4198
1508	ENSMUSG00000018442	Derl2	55.3476	50.3911	44.4386	50.0651	43.3421	49.7945	44.1418	46.0331	56.9517	42.0638	52.6751	48.1966	42.2763	40.9888	42.7909	51.9687	43.4498	45.6385	49.0933	43.7276
1509	ENSMUSG00000018446	C1qbp	66.6071	60.7268	58.0746	62.5525	60.9206	52.2033	49.6934	55.1884	61.4897	60.0026	58.4989	58.0202	55.6485	55.0778	60.6236	51.9894	55.9596	54.337	58.1332	63.3455
1510	ENSMUSG00000018449	Rpain	21.3804	22.1243	23.1882	21.584	21.9473	19.1195	20.5335	23.2343	21.095	24.2688	20.4894	22.6146	21.5619	20.5625	20.7055	21.0638	22.4227	24.1522	21.7172	20.8547
1511	ENSMUSG00000018459	Slc13a3	2.83203	4.64329	4.59889	5.24902	4.40903	2.63561	5.44613	3.83225	5.17368	5.9157	3.36328	4.29529	4.32974	6.18608	5.92275	3.55979	3.68373	4.51622	5.37512	5.25954
1512	ENSMUSG00000018474	Chd3	245.958	253.431	258.096	239.938	213.055	259.873	270.699	269.343	240.267	222.681	254.189	261.683	285.202	287.946	216.843	292.684	309.377	267.716	261.178	204.47
1513	ENSMUSG00000018476	Kdm6b	63.8723	78.0059	83.1062	84.5879	91.7378	86.8392	90.4439	85.2521	90.8602	95.0038	83.7633	93.2271	87.6671	107.204	102.915	96.3936	94.8676	87.2644	96.8625	106.353
1514	ENSMUSG00000018481	Appbp2	42.4747	45.996	42.5291	46.3068	45.8401	49.3762	47.1512	42.6414	46.3924	44.426	53.8877	48.4992	43.5987	45.3437	46.5658	52.036	39.9319	42.9014	47.4658	46.3098
1515	ENSMUSG00000018500	Adora2b	1.8823	2.60792	2.41052	2.9552	3.12546	2.08128	1.96442	2.21328	3.25489	4.16975	2.59769	3.01257	2.89501	3.64017	4.11854	2.36974	3.15749	2.51814	3.86583	4.60719
1516	ENSMUSG00000018501	Ncor1	188.722	203.159	195.824	208.633	222.403	222.475	200.517	196.52	208.578	224.831	215.732	214.669	208.221	224.044	234.741	217.876	195.284	189.501	213.46	227.866
1517	ENSMUSG00000018507	Trpv2	52.5671	50.7419	50.7816	64.6207	77.8315	46.2769	39.2483	45.4592	61.5956	81.4402	50.6881	48.0115	49.6287	62.2734	80.2283	47.0119	46.6702	41.188	59.9539	75.1489
1518	ENSMUSG00000018509	Cenpv	4.93174	4.19981	4.79741	4.91308	6.61355	3.92066	4.36092	3.92447	3.80816	5.18651	4.35013	3.97461	5.26922	4.41389	5.50928	3.65809	4.19854	3.70604	4.44511	5.3071
1519	ENSMUSG00000018537	Pcgf2	13.8741	16.2465	16.6798	14.2773	17.9757	17.5523	17.9863	16.1999	14.338	18.5756	16.6349	15.8758	17.0739	17.6261	19.3577	16.9555	15.3927	15.5084	16.2081	17.1513
1520	ENSMUSG00000018541	Cwc25	26.2835	24.6031	24.3273	25.1061	24.7677	23.2015	22.8798	23.5058	25.8154	25.0698	25.2379	24.1638	24.3293	24.409	26.5315	24.1889	23.7498	24.9022	24.2984	26.4472
1521	ENSMUSG00000018547	Pip4k2b	80.0063	92.4553	86.2115	88.5404	94.9669	90.9715	85.1586	80.7384	88.241	95.1374	95.371	94.2072	88.5862	91.9769	97.8032	90.1226	81.8487	82.8084	90.5455	87.3056
1522	ENSMUSG00000018548	Trim37	29.6362	32.4335	30.6656	29.2213	29.6315	29.7981	28.8785	28.7572	28.8408	33.3785	32.8805	31.2413	29.2105	28.6424	35.0317	28.0799	27.7195	28.2962	29.4173	33.3716
1523	ENSMUSG00000018559	Ctdnep1	133.998	107.729	107.467	107.946	101.868	96.2226	94.0914	101.913	117.647	109.17	104.452	103.493	106.651	104.014	105.799	98.5874	103.236	103.572	108.424	99.2993
1524	ENSMUSG00000018565	Elp5	33.5495	32.0959	30.779	31.7093	29.5336	31.0378	30.9334	30.8527	33.2728	29.7873	32.7079	31.5801	28.899	29.4345	29.6621	29.3165	30.4595	29.7961	30.6626	28.112
1525	ENSMUSG00000018566	Slc2a4	1.36738	7.0758	14.4206	3.96826	12.7033	4.48508	19.7749	8.27417	1.6657	3.14956	6.18223	6.58069	6.80607	3.60701	4.23667	2.84058	6.11477	12.5578	2.50629	4.99452
1526	ENSMUSG00000018567	Gabarap	333.802	307.489	307.284	338.42	296.125	283.659	278.275	303.178	353.97	295.33	302.089	299.83	284.201	283.535	286.499	278.403	273.637	297.595	315.083	289.927
1527	ENSMUSG00000018572	Phf23	66.6357	62.3915	63.3541	61.487	61.3293	57.3586	62.8264	63.2679	67.3873	61.906	61.1276	61.5658	60.402	59.6944	58.8301	56.3408	59.895	61.7272	58.4643	57.9025
1528	ENSMUSG00000018574	Acadvl	72.4141	73.5281	76.9806	73.9167	71.6439	64.2677	78.3157	70.128	71.3662	64.8125	73.6115	71.0597	71.3131	68.3195	62.46	61.8202	63.6474	69.2816	66.7437	57.4064
1529	ENSMUSG00000018583	G3bp1	205.176	196.1	178.312	198.187	171.054	182.709	166.152	175.499	196.5	168.012	191.76	188.532	172.929	183.537	170.519	188.074	171.488	165.962	192.574	165.417
1530	ENSMUSG00000018585	Atox1	138.844	127.861	133.968	131.189	106.174	116.133	111.52	130.045	128.736	119.372	131.416	124.545	138.179	130.04	108.177	121.757	140.314	134.852	137.617	111.252
1531	ENSMUSG00000018593	Sparc	623.544	740.182	794.219	688.519	625.265	802.093	857.313	762.832	689.359	652.453	827.428	646.664	753.82	693.257	511.241	633.497	718.62	769.379	664.832	593.2
1532	ENSMUSG00000018599	Mief2	14.0114	13.0528	15.2146	12.9388	13.7509	12.1651	13.6756	13.9149	13.9613	13.9574	12.5725	12.9536	13.8674	13.8717	13.3705	11.0674	12.4583	13.5049	12.63	13.2236
1533	ENSMUSG00000018604	Tbx3	4.83448	5.56665	4.45237	8.03625	4.20758	5.50808	4.82816	2.74098	5.34437	5.10092	4.33686	2.92224	3.68641	5.76606	4.10243	3.60118	2.98016	2.72068	5.14262	6.27203
1534	ENSMUSG00000018651	Tada2a	6.52225	6.83751	6.72582	6.31457	8.54754	9.12134	6.61674	6.6347	6.64515	7.96634	8.35951	6.67102	5.46324	6.17502	6.96446	7.05748	5.78873	6.51431	6.11203	6.73411
1535	ENSMUSG00000018654	Ikzf1	170.311	178.308	166.397	175.391	215.536	179.166	151.547	168.619	183.333	234.879	176.762	185.781	196.687	199.826	221.687	189.362	180.589	153.913	188.208	221.397
1536	ENSMUSG00000018659	Pnpo	26.8499	27.5585	26.9884	22.9015	25.1188	23.6701	23.2164	23.183	23.0844	25.8743	26.3221	24.4574	23.9208	19.9472	24.5931	22.0986	21.9651	22.4881	20.1331	22.7777
1537	ENSMUSG00000018661	Cog1	37.6746	46.734	52.0294	46.6008	49.6793	47.5922	47.5883	48.1951	44.662	52.7449	48.6657	49.5019	52.6054	54.8457	56.8058	50.4889	49.3758	48.4139	49.6647	50.55
1538	ENSMUSG00000018666	Cbx1	59.6786	52.7011	47.5156	52.7736	50.9053	53.9721	48.4726	46.6735	55.4802	46.0795	54.3169	50.9834	45.3449	47.1048	50.1527	53.5054	46.3212	47.861	54.027	46.8262
1539	ENSMUSG00000018669	Cdk5rap3	60.3938	53.1876	52.7998	52.8209	57.7664	50.1069	47.5783	49.9422	53.7498	60.5298	51.1218	47.4153	50.946	52.1966	56.6823	46.3083	46.4128	46.6731	49.9563	55.6804
1540	ENSMUSG00000018672	Copz2	13.651	12.0236	12.9648	11.4166	11.3794	13.551	12.6055	11.5275	10.6122	11.2186	14.17	10.9573	11.2481	10.8579	10.3957	10.2499	10.3591	12.3881	11.9049	11.2801
1541	ENSMUSG00000018677	Slc25a39	81.2192	81.4875	94.4734	75.1869	78.4244	71.9326	84.1437	85.2418	79.2709	80.5809	81.4975	80.6168	95.3105	80.7653	78.0374	69.4106	86.0301	87.987	74.1601	79.9667
1542	ENSMUSG00000018678	Sp2	24.138	29.6105	31.6109	30.943	31.0992	28.3266	28.1953	31.2369	30.43	34.6041	29.9022	29.6063	31.9625	33.3879	33.0611	29.0681	30.1734	29.8454	31.0724	32.4134
1543	ENSMUSG00000018697	Aatf	21.5635	18.123	17.4928	18.7862	19.9212	17.4213	15.4994	16.7379	18.9878	18.8118	18.9229	17.9174	17.1862	17.9503	19.1805	16.3191	16.5825	15.8862	17.8908	18.8161
1544	ENSMUSG00000018707	Dync1h1	552.795	500.674	572.612	534.277	576.317	523.016	606.952	631.101	555.414	598.414	571.315	514.21	639.541	734.091	588.017	542.624	604.144	611.957	577.337	578.576
1545	ENSMUSG00000018733	Pex12	7.68367	8.37976	7.93581	7.86303	8.29428	8.72827	7.25481	8.08973	8.02833	8.26418	8.89056	7.95825	7.46983	7.15875	8.09746	7.88534	7.02426	7.39019	7.67255	8.3242
1546	ENSMUSG00000018736	Ndel1	44.8433	50.914	54.6668	45.7189	52.9832	47.4511	55.1245	51.9812	48.3819	51.4509	57.1359	56.8911	58.1299	48.398	52.9235	48.2434	50.7429	53.5323	48.1199	54.4641
1547	ENSMUSG00000018740	Slc25a35	10.0408	11.0837	11.9864	14.2563	23.8986	10.3963	10.3999	11.2559	14.079	26.1585	9.51896	10.5101	11.3962	14.4538	24.577	8.79598	9.55826	10.286	15.2939	26.1482
1548	ENSMUSG00000018750	Zbtb4	69.5249	88.7321	101.299	78.5306	100.452	95.4465	109.365	100.576	81.7371	105.914	101.354	112.025	120.385	111.589	111.657	95.4002	116.158	108.307	92.705	120.032
1549	ENSMUSG00000018752	Tnfsfm13	23.2741	23.8585	23.5475	19.5001	27.4154	20.7926	21.2972	20.2525	18.1108	24.19	26.7558	23.3011	24.2476	19.472	26.1396	21.8192	27.239	24.3164	18.4385	26.5831
1550	ENSMUSG00000018761	Mpdu1	50.1984	47.247	53.5135	46.8265	44.7753	44.6291	49.9446	49.3274	46.5808	48.1541	47.1567	46.3764	49.0824	46.2869	44.1548	44.0472	46.3384	45.9451	45.1605	44.577
1551	ENSMUSG00000018765	Fxr2	81.797	77.1917	80.7051	74.9455	80.1569	83.2814	79.3155	76.3375	81.3663	81.2416	84.5466	77.7442	77.6137	78.6947	88.0143	85.321	75.9341	77.066	79.9293	81.1491
1552	ENSMUSG00000018770	Atp5mc3	139.29	120.206	114.982	108.014	98.1672	103.983	111.872	102.021	108.853	97.4653	115.555	111.533	105.624	92.3859	96.9011	96.5695	112.892	117.055	104.57	93.3466
1553	ENSMUSG00000018774	Cd68	94.853	125.766	140.084	133.409	181.697	119.792	127.19	135.578	142.827	208.145	143.223	141.225	168.891	176.718	200.036	133.751	137.093	134.288	144.718	215.526
1554	ENSMUSG00000018796	Acsl1	27.4106	67.1407	94.913	47.7608	105.045	43.3541	147.558	68.9343	34.503	33.423	51.5467	58.0112	59.6565	43.1294	34.5592	37.3933	52.5104	90.965	39.6868	43.7343
1555	ENSMUSG00000018800	Abca5	5.8643	6.4867	5.58201	7.32238	5.84226	7.4029	6.53133	5.45634	7.06893	5.66921	7.59393	6.59424	5.4326	7.22507	6.54026	8.01469	5.28536	5.26072	8.07844	6.08856
1556	ENSMUSG00000018809	Smyd4	9.58885	9.18729	8.97091	8.87609	11.2298	9.48418	8.91276	8.67379	8.71697	11.2357	8.90826	8.91577	8.72076	8.33039	9.09622	8.48036	7.8308	8.96676	9.15425	11.3345
1557	ENSMUSG00000018819	Lsp1	1062.31	1029.1	1027.69	1246.2	1140.97	940.798	1000.62	1171.5	1307.86	1150.44	977.554	1026.45	991.7	1160	1120.62	1107.66	1200.89	1183.2	1275.02	1132.94
1558	ENSMUSG00000018820	Zfyve27	37.8176	43.0902	47.284	42.3911	51.4809	42.0237	48.5831	46.2482	44.0145	51.1462	43.1031	44.475	47.9386	51.7435	49.46	45.1234	42.9521	45.0856	46.6461	48.9599
1559	ENSMUSG00000018821	Avpi1	54.7354	48.1803	48.39	52.5479	43.981	42.7191	44.609	50.3879	50.3772	43.4503	45.9928	43.7342	48.2552	47.617	39.7141	47.6432	56.5716	55.4154	50.2518	39.8407
1560	ENSMUSG00000018822	Sfrp5	4.01633	3.64711	3.83792	0.839843	0.184189	22.7177	8.99817	1.6036	0.17069	1.1537	28.5923	2.25378	0.270609	1.18269	0.139611	9.59797	3.00304	5.72055	0.315256	0.482464
1561	ENSMUSG00000018830	Myh11	45.2152	62.8085	75.8983	99.5896	127.177	402.13	67.7902	67.4383	81.8018	123.963	391.764	64.7906	68.9645	99.2315	132.905	113.225	67.966	64.3329	84.9891	145.772
1562	ENSMUSG00000018841	Rad51d	28.3203	29.9679	30.0086	31.1844	32.849	26.8147	29.607	29.4745	30.6183	33.1937	27.2514	27.4519	29.2768	32.2273	31.8422	27.6401	29.8932	28.5316	29.6932	34.1802
1563	ENSMUSG00000018845	Unc45b	20.7568	26.4035	28.6568	15.9045	23.5302	19.9762	29.9537	22.5785	13.926	22.4098	24.0474	26.1601	27.8421	16.576	21.8385	21.3173	21.0728	25.3401	15.1441	20.3111
1564	ENSMUSG00000018846	Pank3	56.9438	73.485	69.1394	56.4059	72.4382	65.5326	92.2677	61.5926	56.7516	50.5608	69.9252	72.8528	55.5617	49.7097	54.7975	62.5136	53.643	69.0681	54.7679	57.9297
1565	ENSMUSG00000018848	Rars1	54.7697	52.4198	48.2576	50.5848	46.3121	48.711	46.3825	47.3344	55.9511	44.669	52.5999	52.9436	44.625	43.682	45.1321	46.7067	40.4181	42.3868	45.8067	43.5916
1566	ENSMUSG00000018858	Mrpl58	24.3269	22.5975	22.9708	21.8412	24.4684	20.5507	19.7146	21.021	23.3728	24.6248	23.6226	20.9615	22.1797	19.7593	23.3688	18.7613	20.7525	20.8622	20.3616	22.2001
1567	ENSMUSG00000018861	Fdxr	17.2439	17.1335	18.3767	19.1432	19.1614	18.1822	19.2222	18.362	19.8413	19.137	18.6662	17.3212	18.6159	20.1499	18.8422	17.6178	17.7551	17.5667	20.9291	16.9882
1568	ENSMUSG00000018882	Mrpl45	40.4036	35.7761	33.1423	36.6749	29.7408	31.5316	33.5208	32.3999	39.812	27.1479	34.7524	32.2079	29.2309	29.8656	28.4646	32.602	31.5977	32.4566	32.8221	27.8606
1569	ENSMUSG00000018899	Irf1	371.385	382.206	399.007	415.512	310.325	336.623	436.042	466.089	429.81	342.077	345.108	424.298	435.502	464.593	321.627	407.632	530.378	540.392	457.799	372.143
1570	ENSMUSG00000018900	Slc22a5	24.3898	27.3633	28.1416	22.5813	28.1177	26.4468	28.5068	24.0694	21.3363	28.0756	30.2208	27.0815	24.2067	22.3753	27.2189	27.4228	25.3171	24.9241	21.2443	27.0452
1571	ENSMUSG00000018906	P4ha2	9.66323	10.5078	11.424	11.91	12.5306	13.2184	12.6708	12.0603	11.2891	10.4723	14.5152	11.838	12.2642	14.0633	11.5716	11.3675	10.6108	11.2331	13.3314	11.9121
1572	ENSMUSG00000018909	Arrb1	216.001	281.212	289.971	226.878	274.016	236.52	293.553	250.986	227.218	283.519	284.082	288.927	309.72	269.008	300.444	252.481	269.731	271.713	228.805	295.547
1573	ENSMUSG00000018919	Tm4sf5	29.3787	27.9722	30.0086	55.4979	14.1423	22.9646	27.6125	34.3263	54.2442	12.3928	26.2247	27.7364	30.6401	48.3649	13.5745	32.333	36.4598	41.3796	56.5097	13.2508
1574	ENSMUSG00000018920	Cxcl16	420.113	397.363	411.419	551.493	410.702	346.243	383.058	458.886	546.232	431.518	334.726	388.238	396.983	473.926	425.557	371.589	439.474	456.971	511.33	410.679
1575	ENSMUSG00000018921	Pelp1	38.6815	41.5513	40.9646	38.0344	38.1905	36.9641	37.0477	36.3551	39.0528	40.7423	41.6604	38.9647	40.6628	41.2024	40.5893	38.1849	37.8727	37.471	37.551	37.972
1576	ENSMUSG00000018923	Med11	32.7886	28.4323	28.1605	32.6121	26.2412	24.3857	24.0102	27.4764	32.1545	27.7196	27.362	26.7744	26.9588	28.8966	27.0524	25.2134	31.1745	29.2323	31.1394	27.0248
1577	ENSMUSG00000018924	Alox15	5.76132	5.29858	2.73665	8.8341	6.47541	3.9509	2.32114	3.08424	6.76287	8.384	3.5934	3.1571	2.24146	10.0215	7.71085	6.12614	2.94012	2.21158	9.37099	8.20189
1578	ENSMUSG00000018925	Heatr9	12.4152	12.3942	11.9722	16.4399	24.0252	14.191	15.5295	17.117	17.3515	22.29	11.7892	14.3267	14.5363	17.7956	21.8975	15.7552	14.14	15.2676	18.0642	22.3768
1579	ENSMUSG00000018927	Ccl6	42.3603	42.6898	36.6588	56.7051	35.7845	33.9153	37.0377	34.7771	54.9799	37.0176	39.1247	35.4282	33.8414	47.6612	33.3779	35.4685	32.3414	32.7851	53.4202	41.0774
1580	ENSMUSG00000018930	Ccl4	6.15037	4.05088	4.82104	4.36193	3.01034	4.10208	3.83842	6.89087	4.8735	4.35804	3.3854	3.88879	4.57482	4.84496	2.44857	4.08754	4.45595	4.58739	4.18503	3.38404
1581	ENSMUSG00000018931	Natd1	28.7608	37.9174	46.5514	34.0241	39.8079	28.7095	45.5435	39.6545	32.0662	42.2041	37.4253	38.8518	47.2698	38.4613	41.1908	29.9633	40.0063	45.0144	33.6654	44.4479
1582	ENSMUSG00000018932	Map2k3	44.008	47.1576	48.182	42.9055	50.4449	42.4067	48.1711	42.2264	42.9727	49.5645	50.1128	47.8082	49.0875	43.9952	50.5501	41.6671	46.041	44.8338	43.5054	50.1287
1583	ENSMUSG00000018965	Ywhah	185.495	192.814	192.076	220.007	177.662	183.596	183.425	193.703	219.614	174.678	205.549	197.244	188.865	200.88	176.415	196.093	191.714	199.053	219.079	174.081
1584	ENSMUSG00000018974	Sart3	62.7452	64.4798	69.456	67.8856	72.3691	60.8812	65.4088	70.748	68.7941	70.379	63.1854	64.7138	66.6464	78.7426	72.1254	61.3908	71.9758	70.1411	71.2361	71.7784
1585	ENSMUSG00000018983	E2f2	16.5002	16.4914	18.2018	20.3399	18.678	18.5501	12.5653	17.3732	18.8936	25.847	17.7546	16.8289	17.3088	21.5573	23.5782	17.4574	15.061	14.1125	21.0709	25.027
1586	ENSMUSG00000018986	Slfn3	8.15853	9.42226	9.67043	8.54015	8.59934	9.59505	13.5299	15.2675	9.80586	10.7393	10.5943	9.39904	12.3306	10.5447	8.99957	9.59279	9.3981	12.9465	8.73654	9.59492
1587	ENSMUSG00000018995	Nars2	6.60235	5.86782	5.20861	6.04687	6.45814	6.21864	6.37559	4.67759	6.66281	5.94994	5.98752	7.01428	6.20869	5.54868	7.04501	6.17788	5.78873	5.68771	5.81254	5.44981
1588	ENSMUSG00000018999	Slc35b4	50.8106	64.5956	64.3278	66.4893	61.0242	60.9618	61.8668	60.1734	63.9618	65.8738	61.4639	68.3723	64.4662	66.5768	63.8508	63.0258	61.2049	58.1307	65.727	65.9209
1589	ENSMUSG00000019039	Dalrd3	50.1069	45.2646	50.2948	43.1522	50.3355	43.4599	42.0015	46.2534	45.845	48.7977	46.6478	44.1588	45.35	49.8865	48.8425	45.2476	48.369	42.2226	49.4519	43.6664
1590	ENSMUSG00000019054	Fis1	128.855	94.8978	92.2236	101.023	87.7777	85.3475	82.1592	88.4388	101.849	89.4202	91.9812	87.5949	86.3549	82.8139	87.4612	84.4621	94.2842	90.2698	91.0578	79.8988
1591	ENSMUSG00000019055	Plod1	76.4534	96.2017	113.88	78.7195	107.348	78.9021	106.863	93.4392	81.5428	101.2	98.1679	96.2533	113.472	92.8243	102.008	84.369	95.9601	110.47	81.1627	103.906
1592	ENSMUSG00000019066	Rab3d	37.5716	37.0768	41.65	36.4177	44.3263	42.5679	43.5138	38.2866	36.3394	45.5352	39.9389	40.0668	44.0225	37.426	44.8743	33.5541	41.8996	43.8868	36.8732	43.9382
1593	ENSMUSG00000019080	Mfsd3	5.69267	6.35101	5.06209	4.42492	6.79774	3.69893	5.37579	4.38044	4.86761	5.78903	5.22193	4.4624	4.95266	6.18976	6.43824	4.68257	5.13664	6.05995	4.5121	5.84393
1594	ENSMUSG00000019082	Slc25a22	43.0411	40.6379	53.6742	39.1419	42.6398	47.3755	64.5748	80.513	42.1781	47.6714	51.8874	48.7793	64.216	61.9529	39.596	50.0233	55.1874	66.1121	49.3061	50.0404
1595	ENSMUSG00000019087	Atp6ap1	133.58	148.688	162.998	143.576	160.855	143.764	152.461	152.885	148.03	170.587	158.72	160.994	176.396	167.96	172.882	157.588	151.239	162.732	147.359	168.625
1596	ENSMUSG00000019088	Dnase1l1	22.2844	26.387	25.8587	29.5152	37.0048	25.7917	26.8739	27.8965	28.0344	37.2025	24.8838	27.2622	27.1834	28.9187	37.7542	26.7087	24.6593	24.2289	29.4173	37.6934
1597	ENSMUSG00000019122	Ccl9	20.4249	21.0321	17.8804	34.0819	47.0316	21.9013	19.0866	24.3563	38.6761	48.9962	21.5869	21.7836	18.1308	29.6114	38.3556	22.0779	16.0277	17.7748	31.4862	47.7436
1598	ENSMUSG00000019124	Scrn1	1.68778	2.69397	1.66373	1.74267	1.27206	4.79248	2.71302	1.33719	1.083	1.10577	5.99637	2.59704	1.70024	2.04483	2.12102	2.35422	1.79039	1.96524	1.27679	1.25712
1599	ENSMUSG00000019132	BC005537	344.621	326.089	305.975	344.645	297.759	359.008	339.986	329.174	377.449	290.441	327.574	330.227	283.205	296.386	267.463	330.532	260.67	297.326	315.903	265.267
1600	ENSMUSG00000019139	Isyna1	77.5175	79.8791	78.7483	89.0233	78.7294	84.1683	69.8501	77.0599	89.9538	89.6359	95.3268	87.1071	88.5453	104.478	95.8755	96.2901	95.1479	74.5588	97.6585	91.8381
1601	ENSMUSG00000019143	Hars2	29.0126	28.3561	27.9006	26.4551	33.7354	28.3467	29.6824	27.5942	24.1792	31.369	28.5834	29.3398	23.6962	27.2534	32.1966	28.9129	22.9661	24.4314	26.2017	27.582
1602	ENSMUSG00000019158	Tmem160	43.905	29.4648	29.4272	29.3	29.5221	26.4468	24.3267	28.4908	31.3776	31.4511	31.0351	27.2622	29.3585	27.375	29.85	25.6687	34.2118	30.5078	29.8745	28.4654
1603	ENSMUSG00000019173	Rab5c	197.338	241.656	269.699	219.141	236.505	216.211	249.773	264.077	230.367	255.618	241.939	263.209	281.852	241.327	238.617	228.111	269.811	282.36	242.755	258.567
1604	ENSMUSG00000019179	Mdh2	169.012	179.652	183.209	158.631	110.853	166.215	168.132	175.832	165.252	109.458	175.311	180.325	182.013	162.754	107.324	174.688	194.168	183.08	172.792	108.69
1605	ENSMUSG00000019188	H13	144.107	127.318	133.065	140.023	166.104	127.81	109.144	123.738	139.236	177.759	135.722	125.986	134.59	148.764	172.495	121.033	132.46	118.32	138.098	162.278
1606	ENSMUSG00000019189	Rnf145	89.8297	94.4245	104.565	91.3854	102.772	83.5938	93.9507	93.9003	83.1909	96.8902	91.9724	94.9976	106.477	90.5032	101.24	86.4904	104.26	93.9375	83.8424	99.2789
1607	ENSMUSG00000019194	Scn1b	62.1559	73.538	93.6038	60.6209	67.2809	56.1643	81.9532	76.3939	57.8758	68.2223	68.363	77.7578	87.2587	64.193	74.0317	58.9848	84.7488	93.2149	61.7351	76.6642
1608	ENSMUSG00000019210	Atp6v1e1	113.155	99.22	100.278	92.0258	89.4815	79.7991	95.9905	91.605	100.342	89.0368	92.0078	95.8242	91.7569	80.0985	86.6611	79.4898	87.7347	96.4775	80.3509	86.531
1609	ENSMUSG00000019214	Chtf18	8.5247	7.58878	7.72784	7.53759	8.73173	7.79597	6.78756	7.35709	7.53391	9.05499	7.63375	7.60144	8.21018	9.09305	8.47871	7.76633	8.29412	7.40113	8.05874	9.35029
1610	ENSMUSG00000019254	Ppp1r12c	127.893	133.163	150.572	134.606	161.056	148.648	145.659	146.204	131.997	156.523	139.443	138.786	146.231	154.582	149.626	142.433	141.807	138.372	149.4	153.05
1611	ENSMUSG00000019256	Ahr	54.5008	61.7991	54.9457	49.7817	60.9149	64.3936	58.7921	47.6776	47.6991	61.2077	59.5743	67.9071	54.9132	49.4886	59.6463	59.7299	51.2634	49.7825	50.106	59.7712
1612	ENSMUSG00000019261	Map1s	54.3921	55.5738	61.3075	52.5584	53.4207	46.3324	56.0891	57.4991	52.343	62.31	51.6573	53.3952	67.831	68.5295	57.8153	50.4113	61.3193	61.0977	52.5177	56.8832
1613	ENSMUSG00000019278	Dpep1	12.4266	18.5169	17.5637	7.90502	27.26	15.3198	27.6225	17.6294	5.96827	13.6698	26.3575	16.6843	14.5874	7.25455	21.7686	10.4931	14.1515	15.0431	5.33571	28.3227
1614	ENSMUSG00000019295	Tmem129	14.2631	16.2068	17.1761	15.0122	16.508	15.9951	17.4035	16.5381	16.2568	17.9114	18.4095	17.5244	18.7027	18.1787	17.097	16.5364	18.1155	17.8295	18.1351	19.1287
1615	ENSMUSG00000019297	Nop9	31.7702	34.3166	35.9687	36.6224	33.6376	30.9067	30.8731	32.9071	36.098	35.9119	33.2699	34.0642	36.6241	35.698	33.8075	32.8866	29.447	32.8453	34.2959	31.7203
1616	ENSMUSG00000019302	Atp6v0a1	56.8294	68.8318	79.9725	103.91	72.3346	71.852	85.6358	83.9149	101.278	69.9511	68.7967	82.4505	73.7844	106.921	73.5269	85.409	81.5913	88.8246	108.428	76.1886
1617	ENSMUSG00000019303	Psmc3ip	3.31834	2.72044	2.41052	2.49328	2.39446	2.62554	2.13524	2.9664	2.94294	2.92362	3.19954	2.3396	2.56823	2.54591	2.29285	2.64914	2.66556	1.99261	2.82548	2.88799
1618	ENSMUSG00000019312	Grb7	2.62034	3.25659	3.27074	2.6665	2.88371	3.14459	3.95899	3.61194	2.94294	2.87226	2.88534	3.33325	3.83958	4.43968	3.00702	3.81332	3.16893	4.06187	3.89341	2.86081
1619	ENSMUSG00000019320	Noxo1	7.71228	8.01571	7.66167	7.57433	8.16765	7.60448	6.80264	9.01193	8.38148	10.8455	7.85945	7.7279	7.42388	8.31565	11.1421	8.2734	8.60873	6.82634	8.5395	10.2269
1620	ENSMUSG00000019326	Aoc3	23.1769	51.6255	72.3061	42.958	57.0181	57.2175	116.253	60.5833	34.0674	38.4589	65.7786	52.2616	59.5902	47.138	38.6563	39.3491	50.8115	75.1445	38.6149	49.9452
1621	ENSMUSG00000019338	Zfp687	27.937	33.7772	36.4272	34.9637	41.5174	37.1254	37.2939	38.0817	35.7272	42.6115	35.3764	36.9684	41.1887	42.7351	43.6017	38.4333	37.7354	37.7118	38.5716	46.3098
1622	ENSMUSG00000019362	D8Ertd738e	75.5551	63.8311	64.3041	61.6865	61.8301	57.8273	56.1996	58.8516	65.9865	68.9207	66.0973	59.5197	68.3058	59.2596	64.0763	55.8959	68.2807	63.7308	62.9094	62.0884
1623	ENSMUSG00000019370	Calm3	275.903	268.496	278.906	264.577	244.488	239.821	239.454	260.803	260.467	253.882	276.683	260.427	282.082	264.808	253.862	241.952	301.94	294.972	270.19	259.79
1624	ENSMUSG00000019373	Cops3	37.3313	33.85	33.4542	32.5597	31.9971	33.8649	30.6571	30.6528	35.015	32.0194	34.9958	31.9188	28.3527	28.8229	31.8207	31.0602	25.8891	27.2616	30.0163	30.137
1625	ENSMUSG00000019428	Fkbp8	256.433	225.294	250.207	232.112	234.082	210.542	223.743	240.422	240.226	244.957	225.494	220.668	248.669	240.903	231.589	213.975	252.931	244.648	231.343	233.628
1626	ENSMUSG00000019432	Ddx39b	199.409	208.67	227.879	221.551	239.636	216.76	210.53	225.57	220.373	247.343	219.401	215.144	226.418	252.686	237.092	225.182	215.304	210.533	238.499	230.312
1627	ENSMUSG00000019433	Gipc1	41.136	44.1427	51.0557	43.9028	42.2715	35.0743	46.3021	46.1663	43.6673	45.1757	42.041	44.2943	51.2932	44.4668	43.983	36.3481	49.433	50.516	41.9842	46.0515
1628	ENSMUSG00000019437	Tlcd1	4.71433	6.46684	7.80819	5.62695	6.49843	5.79533	9.94773	6.44002	4.97356	4.07732	7.11599	6.11999	5.91766	5.39394	4.8864	5.44833	5.94889	8.14563	5.63521	5.29351
1629	ENSMUSG00000019461	Plscr3	38.1151	47.6375	58.0699	42.3753	54.0538	38.4155	52.517	47.693	42.7079	55.1413	50.0376	50.7124	54.7651	47.6649	51.4683	40.1148	50.5255	52.1254	43.3438	53.5807
1630	ENSMUSG00000019464	Ptger1	7.51775	7.99254	9.40102	10.3616	13.2559	12.3365	12.8466	11.1893	11.1773	13.5602	10.0721	12.6103	12.9535	16.4545	14.2243	12.3868	12.2067	11.3371	14.5136	13.0877
1631	ENSMUSG00000019467	Arhgef25	20.2075	22.0879	24.3321	23.7938	22.828	27.7319	24.3619	23.3009	25.9626	22.9336	29.0437	22.6191	23.7013	29.2245	24.287	24.7581	22.7945	23.7855	27.5967	24.395
1632	ENSMUSG00000019470	Xab2	70.7149	74.7361	76.1535	73.8327	78.1366	67.891	71.7442	71.8495	72.5375	84.9047	74.7046	73.4038	78.0784	81.4875	82.999	69.1519	73.2914	73.1628	74.629	79.5794
1633	ENSMUSG00000019471	Cdc37	224.726	215.934	225.927	244.305	228.349	192.178	205.928	233.91	245.653	229.158	220.68	215.117	235.721	256.731	234.332	213.442	267.391	250.484	257.091	239.248
1634	ENSMUSG00000019478	Rab4a	4.74294	4.53407	4.14042	2.73999	4.08095	3.84507	3.1049	3.10473	2.41321	4.22795	3.82794	3.24292	3.34432	2.63065	4.06484	3.22347	3.49497	3.0984	2.46294	4.04998
1635	ENSMUSG00000019487	Trip10	55.668	58.3571	70.6046	56.1068	68.9156	59.9791	71.6437	66.8799	58.8822	66.1443	69.0932	67.329	67.6523	66.4073	70.1923	63.0827	65.638	70.048	66.4678	71.0445
1636	ENSMUSG00000019494	Cops6	52.6643	56.0239	56.5196	56.175	54.4395	54.1132	53.0646	54.3738	58.2995	56.7435	61.6586	56.0555	56.6747	54.5768	56.9507	54.0953	57.361	56.9154	58.3933	55.7076
1637	ENSMUSG00000019505	Ubb	1166.54	1236.27	1358.2	1403	1254.58	1061.74	1162.09	1364.97	1470.24	1388.82	1197.57	1199.59	1447.85	1483.23	1262.25	1098.8	1526.36	1435.98	1365.69	1310.81
1638	ENSMUSG00000019518	Ap4m1	30.1969	37.0834	40.9552	35.4571	43.2039	37.2665	37.8064	36.7957	33.2669	45.9802	36.4031	35.8934	38.6562	40.1156	41.4163	33.5955	31.3461	34.1865	34.1422	42.9801
1639	ENSMUSG00000019528	Gyg1	120.112	141.589	141.497	181.726	225.69	128.102	135.922	176.98	180.896	202.568	133.491	136.988	154.181	156.531	180.088	117.152	132.002	158.5	183.987	200.848
1640	ENSMUSG00000019539	Rcn3	107.8	111.227	119.155	99.3062	84.5947	110.116	113.917	110.013	104.203	98.7902	139.116	106.705	125.777	106.689	93.1047	100.103	128.668	115.692	97.8201	91.6886
1641	ENSMUSG00000019558	Slc6a8	16.0539	17.0971	20.2956	18.676	17.2735	21.4981	20.0261	19.4481	17.9225	15.4192	23.5695	19.6924	20.1323	21.0047	17.7253	18.218	17.3261	19.0338	18.0957	18.2249
1642	ENSMUSG00000019564	Arid3a	23.8348	25.5199	24.5589	25.2058	20.2666	22.4556	23.9951	25.34	26.0685	21.1295	22.826	26.124	24.7122	27.7987	20.9041	29.7925	28.9894	26.0901	25.721	20.7935
1643	ENSMUSG00000019577	Pdk4	8.05555	12.1692	13.8203	3.97876	7.18338	9.27756	14.374	10.5284	3.63747	2.88596	12.4663	13.9969	14.9958	3.57753	3.3292	9.44274	12.1895	15.6179	4.08257	4.64796
1644	ENSMUSG00000019578	Ubxn6	51.3027	49.5339	55.7066	49.7344	56.2411	43.8328	49.2211	52.3245	48.9704	53.2927	47.2894	47.2617	53.9227	53.4714	56.0003	40.6737	51.9841	50.6693	48.4943	61.1914
1645	ENSMUSG00000019579	Mydgf	49.7579	43.7356	46.5419	42.2179	44.9307	41.9682	40.8761	43.8659	46.3983	46.9935	44.8688	44.8815	47.1115	43.9657	43.1131	40.1873	46.8647	44.2809	41.4759	44.5022
1646	ENSMUSG00000019590	Cyb561	13.7711	13.9199	16.1032	13.5162	17.049	13.8735	13.1129	13.0594	12.3074	15.5219	16.604	13.4324	14.6742	13.4627	17.0165	11.9936	13.6481	15.3552	13.1147	16.4242
1647	ENSMUSG00000019647	Sema6a	14.5664	22.3096	28.5292	15.0122	21.6941	19.4824	29.798	23.8081	15.3562	20.2257	27.1408	30.2793	27.694	19.3909	23.4118	19.3926	23.9271	27.4149	16.8189	24.7755
1648	ENSMUSG00000019659	Ccdc12	91.0541	70.9532	72.0083	71.5494	61.5653	65.4822	63.5951	70.4867	75.551	67.5718	70.2084	70.8745	74.0907	68.1795	64.0978	66.7874	76.1	72.3636	72.0203	65.5472
1649	ENSMUSG00000019689	Fmc1	6.46504	5.23569	5.34095	4.49841	5.38178	4.91847	4.70759	5.21042	4.77933	5.40903	5.71757	4.78308	5.32028	4.46547	5.15488	4.48595	5.86309	5.28809	5.08745	5.08966
1650	ENSMUSG00000019699	Akt3	54.7411	59.9192	51.7978	66.3633	55.2798	65.205	55.3053	55.9416	67.8817	50.2732	61.8046	56.2181	47.6425	61.8608	53.9384	62.1721	48.9811	53.9374	68.1308	61.0283
1651	ENSMUSG00000019710	Mrpl24	77.2658	65.658	64.5121	68.4472	74.6888	64.2525	58.983	65.8245	77.1579	72.7583	67.4603	61.6742	60.1518	62.8924	73.1457	62.7878	58.4764	57.2548	68.6313	69.4205
1652	ENSMUSG00000019715	Gle1	40.0947	39.2412	37.8215	39.7141	45.3912	42.6032	37.309	39.9978	39.0704	44.1726	42.0056	37.8581	37.0479	38.1923	43.2151	37.4295	37.9699	33.3434	37.1963	42.8442
1653	ENSMUSG00000019718	L3hypdh	6.60807	7.35711	7.39698	6.56127	6.10127	6.30431	7.99837	6.68594	6.32142	4.96741	7.99221	7.39367	7.82213	6.96348	5.8422	6.16236	8.07676	7.09458	6.15144	6.01381
1654	ENSMUSG00000019726	Lyst	101.175	131.945	114.509	151.943	120.627	150.653	124.558	145.538	144.51	137.893	149.325	165.326	126.415	178.869	131.364	184.312	132.878	102.948	196.586	178.668
1655	ENSMUSG00000019731	Slc35e1	57.5617	62.5768	64.6019	64.4947	69.7963	63.0431	61.5101	62.6275	63.7204	73.7546	66.6416	69.393	71.6757	72.3428	72.3671	61.0131	61.9199	59.1543	64.332	71.0989
1656	ENSMUSG00000019734	Tmc4	7.8267	5.8281	5.64818	5.66369	5.31847	5.94651	6.461	5.84059	6.15662	5.24813	5.84148	6.31421	5.66237	6.88611	6.27715	6.00196	5.96605	5.26619	6.43123	5.47699
1657	ENSMUSG00000019737	Syne4	4.01633	2.78332	2.79809	2.46704	3.82768	4.5002	3.81832	3.24819	3.40203	2.7901	2.69505	3.65845	3.5026	3.43753	3.0446	3.66844	3.35769	3.70057	3.77519	3.75099
1658	ENSMUSG00000019738	Polr2i	15.1843	13.3474	15.295	12.7709	15.4546	12.9664	12.3392	13.8535	13.9377	17.1206	15.1967	14.1053	15.3277	13.6138	15.1425	11.9677	15.5872	13.0779	12.2713	14.9768
1659	ENSMUSG00000019756	Prl8a1	4.12504	2.80649	2.87844	2.50378	2.34841	3.17483	2.73311	2.54117	2.47207	2.26289	3.48276	3.20679	2.4508	2.75592	2.4432	2.94924	2.4196	2.78637	3.05404	2.31039
1660	ENSMUSG00000019763	Rmnd1	19.5095	19.1358	21.4158	20.5709	26.4312	21.5334	20.3727	18.1519	18.4875	24.4125	19.6486	20.4195	19.4787	20.4373	22.9607	17.1108	17.3891	18.6506	19.7469	23.8378
1661	ENSMUSG00000019768	Esr1	5.26929	7.09897	7.73729	5.72143	10.7463	7.26684	9.9628	6.9626	6.43914	8.74688	9.25786	8.25183	8.71055	6.66505	9.33786	7.02644	7.14439	9.22405	6.74648	9.92789
1662	ENSMUSG00000019773	Fbxo5	9.81198	8.97878	7.87436	7.98901	7.79927	7.33739	5.94854	6.38878	7.96947	8.8222	7.71784	6.91943	6.23422	6.82716	6.9752	7.68355	5.81733	6.32819	7.57797	7.08747
1663	ENSMUSG00000019774	Mtrf1l	7.91252	7.33063	6.29571	7.57433	7.77624	8.66779	7.65673	6.83964	7.4574	7.29535	8.20463	7.9176	6.90819	6.29661	8.43575	8.03021	6.36645	7.14932	6.65191	6.55743
1664	ENSMUSG00000019775	Rgs17	4.35389	2.4987	1.94732	2.63501	5.40481	3.452	2.28094	1.97248	3.00179	5.04272	3.18184	2.2041	2.47633	2.53485	5.42874	3.41491	2.10499	2.16231	2.8176	6.16331
1665	ENSMUSG00000019777	Hdac2	69.3533	55.4315	49.4487	53.9914	51.1183	53.6446	47.6084	45.5771	53.379	47.4249	54.8922	50.5453	41.4287	39.6182	49.1432	47.0792	42.5689	44.2207	46.118	47.9338
1666	ENSMUSG00000019779	Frk	2.77482	2.98521	3.71976	4.03649	1.75555	4.03657	2.98432	3.47874	4.96179	1.67748	4.02708	3.56811	3.78853	3.59227	2.07269	2.89233	3.48925	3.32285	4.26778	2.96953
1667	ENSMUSG00000019782	Rwdd1	49.695	36.9874	32.9107	38.5698	36.6537	35.2406	29.4664	31.0217	41.5719	35.3299	37.1731	33.3235	30.3337	28.4213	36.3527	32.2036	28.6061	29.621	34.8634	33.7997
1668	ENSMUSG00000019790	Stxbp5	26.3179	32.268	31.9039	30.8537	42.0585	32.3026	34.7969	31.4726	29.3587	40.2322	33.9912	35.9612	34.5512	33.9921	42.109	32.0898	30.6597	30.4311	29.5789	41.3764
1669	ENSMUSG00000019791	Hint3	16.7176	13.5062	11.3625	14.734	12.0356	12.9664	12.083	12.6853	15.3857	10.4826	12.7628	12.4839	11.6719	11.1158	11.0562	12.3609	11.0112	12.0487	13.7609	10.6482
1670	ENSMUSG00000019792	Trmt11	7.64362	5.96048	5.78997	6.05737	5.97464	6.26399	5.57676	5.08234	5.62689	5.23444	6.50971	5.74963	4.35017	4.78233	5.62742	5.40177	4.62755	4.40674	5.00075	5.11004
1671	ENSMUSG00000019794	Katna1	40.6897	35.0844	35.2976	37.3625	32.1123	33.502	35.9927	38.9475	40.1828	31.2491	35.2392	35.7263	33.3053	33.5021	31.5146	35.1167	33.7657	35.8451	37.7638	28.6624
1672	ENSMUSG00000019795	Pcmt1	45.364	42.7063	41.4137	41.7192	45.4775	42.9056	40.0672	39.5777	44.0616	42.1596	46.5858	45.3557	40.6016	39.7582	46.5336	42.0396	41.0016	42.25	44.3763	42.9121
1673	ENSMUSG00000019796	Lrp11	2.51164	3.37242	4.01753	2.90796	3.52838	2.9027	4.14489	3.52485	2.41909	3.11533	3.66863	3.51391	4.9016	3.82807	3.08219	3.07859	3.95258	3.69509	2.85307	3.86651
1674	ENSMUSG00000019797	Mtres1	7.52347	7.03277	6.99523	5.93139	7.6381	7.03502	6.31027	6.47076	6.69223	6.98039	7.35938	6.68908	6.26485	5.56342	6.51878	5.72774	5.90885	6.05995	5.97411	6.64577
1675	ENSMUSG00000019802	Sec63	123.631	106.852	99.7246	100.02	90.0571	97.4421	94.2773	95.883	99.5536	87.4928	100.049	101.402	93.6614	89.7221	86.6504	93.2271	91.6529	93.182	86.6955	82.3451
1676	ENSMUSG00000019804	Snx3	131.646	127.103	133.874	123.478	118.445	114.742	120.187	124.553	136.705	114.493	126.88	125.751	128.345	118.829	119.201	120.246	133.621	136.166	127.45	119.862
1677	ENSMUSG00000019806	Aig1	13.9199	14.8267	15.4793	13.112	10.5391	11.767	14.2685	13.5666	13.0313	10.6264	13.5328	14.4667	14.858	11.5616	10.2346	11.233	14.7921	14.441	11.5187	10.9812
1678	ENSMUSG00000019808	Adat2	3.21536	3.81259	3.58742	3.27539	3.63198	3.60318	3.26567	3.38652	3.77873	3.49191	4.01381	3.59973	3.69662	3.4449	3.94134	3.6374	3.12317	3.18052	3.55845	4.11793
1679	ENSMUSG00000019809	Pex3	13.342	14.5785	14.2882	12.8601	13.8257	15.6978	16.0922	12.9261	11.3774	12.5537	15.1967	14.1776	12.591	10.5484	12.8926	13.1991	10.811	11.9228	11.2941	12.7819
1680	ENSMUSG00000019810	Fuca2	62.9855	59.2375	53.8302	54.8417	56.7303	57.6156	50.0652	47.9902	58.4997	60.0848	58.791	54.6825	48.7505	47.9707	57.1924	54.8611	45.5605	47.5983	50.3858	57.7258
1681	ENSMUSG00000019813	Cep57l1	11.6371	9.84919	10.2234	9.66869	7.65537	11.505	10.3296	10.4413	9.38208	7.68562	9.60304	9.46679	9.04243	9.012	8.04914	10.4879	8.21404	10.0014	10.4153	9.54056
1682	ENSMUSG00000019814	Ltv1	22.7936	20.6284	18.1545	18.8545	20.163	17.26	18.2425	17.9163	23.3846	21.3725	19.7194	20.2615	19.2847	17.8656	19.9805	17.4005	17.5778	16.9536	17.9972	20.7663
1683	ENSMUSG00000019818	Cd164	250.615	247.716	244.989	203.63	208.307	226.985	254.531	239.223	216.465	195.903	242.032	260.96	255.45	209.973	199.462	224.339	213.559	241.648	197.902	211.177
1684	ENSMUSG00000019820	Utrn	84.9781	111.505	111.768	91.989	119.435	135.999	135.591	106.914	94.4094	126.996	139.072	110.381	107.963	105.712	123.696	121.059	104.214	107.722	97.5285	119.141
1685	ENSMUSG00000019822	Smpd2	17.6044	17.7855	19.6528	17.0698	19.3974	16.9173	18.6344	17.1068	16.3039	20.1435	19.7725	17.4792	18.7027	17.8766	19.8624	16.4485	17.0401	16.7237	16.2593	20.1887
1686	ENSMUSG00000019823	Mical1	102.977	94.7753	96.9549	102.818	99.255	98.4248	79.8833	93.3316	102.185	114.233	95.1719	90.8966	98.5221	115.612	107.173	93.0925	90.446	78.2648	103.053	97.1995
1687	ENSMUSG00000019826	Zbtb24	18.331	21.2803	21.5671	20.088	23.5129	22.8386	19.7196	19.776	19.9825	22.7898	21.6489	22.1584	21.3424	20.6915	21.5002	21.902	19.1451	20.3203	21.6739	21.8536
1688	ENSMUSG00000019831	Wasf1	2.97506	2.2902	3.8521	5.93664	19.3399	2.11151	3.57716	3.33528	6.80995	16.946	3.08005	3.46875	3.80895	6.42925	14.7129	2.1576	1.50438	4.82825	4.46482	15.2826
1689	ENSMUSG00000019832	Rab32	69.0443	70.9731	68.246	77.3705	80.2375	66.3993	64.6703	65.0816	75.963	81.0225	71.8192	68.1465	66.6158	72.6744	82.1721	70.8594	68.3436	65.8602	75.7285	86.1844
1690	ENSMUSG00000019837	Gtf3c6	23.1254	22.4122	22.5596	22.2821	21.0551	22.7731	20.3175	23.5161	23.5023	22.6495	24.9369	22.4159	21.5007	21.0636	20.3779	21.5967	20.169	19.4882	22.4226	19.5228
1691	ENSMUSG00000019838	Slc16a10	13.2848	19.3012	21.0566	15.7576	16.9339	17.1693	20.433	17.7421	16.1214	17.1583	15.3206	19.453	20.0557	17.7808	18.4717	17.2453	17.6922	20.4079	16.7165	17.7221
1692	ENSMUSG00000019841	Rev3l	44.8834	48.0049	47.3785	44.4172	48.4591	48.0458	45.5184	41.5911	42.4371	48.9826	52.2591	50.3691	39.4681	38.7855	43.7145	46.0702	39.1483	39.0092	42.9024	45.0662
1693	ENSMUSG00000019842	Traf3ip2	17.7131	17.8682	18.6413	19.2167	25.1016	20.9388	19.378	18.9358	17.74	25.0048	21.556	18.5135	19.9127	20.7283	24.9153	19.2839	16.7198	17.7145	19.5932	24.2591
1694	ENSMUSG00000019843	Fyn	115.604	118.852	124.151	138.669	160.699	111.301	114.645	120.659	147.111	165.499	120.963	124.188	125.93	142.423	159.2	115.279	107.274	117.203	138.91	144.984
1695	ENSMUSG00000019845	Tube1	2.68328	2.52849	2.66102	2.33056	2.22754	2.93294	2.03979	2.40284	2.16011	3.03317	2.90304	2.35315	2.40995	3.05804	2.62577	2.88715	2.13931	2.2499	2.50629	2.45309
1696	ENSMUSG00000019846	Lama4	56.8294	72.0454	80.3554	66.5838	69.8941	76.4278	94.7998	69.8258	63.02	72.0394	91.3705	76.5202	80.861	74.3803	76.3889	65.111	69.2588	71.7669	65.9477	77.0516
1697	ENSMUSG00000019849	Prep	30.3685	36.1336	34.9383	36.3704	38.225	34.8728	32.3803	32.3896	37.1752	38.589	38.0183	37.1445	34.4541	38.4649	39.0214	35.3236	33.7485	33.442	39.7341	38.7466
1698	ENSMUSG00000019850	Tnfaip3	149.182	172.503	171.804	196.109	202.125	167.868	160.269	167.881	203.004	203.14	173.793	204.887	177.948	214.099	219.668	197.547	196.411	180.852	222.149	246.519
1699	ENSMUSG00000019854	Reps1	35.449	39.8303	38.3887	40.8269	49.0347	41.8927	38.4042	38.3122	41.3188	51.8754	43.019	40.3287	40.4841	43.6857	50.6736	39.9545	37.8441	36.1243	42.3941	50.6655
1700	ENSMUSG00000019856	Fam184a	2.70044	1.92284	2.24509	2.12585	3.4996	2.17703	2.29099	1.65483	2.03651	2.74902	2.1109	1.85632	1.87895	1.9343	1.85254	1.67641	1.32134	2.63857	1.43836	2.40553
1701	ENSMUSG00000019857	Asf1a	15.3788	13.4831	11.6036	12.7814	12.1392	14.7655	11.0329	11.2047	13.6258	11.626	12.7096	12.0819	10.1657	9.56466	11.3407	11.9367	10.239	10.7295	11.4202	11.8238
1702	ENSMUSG00000019861	Gopc	43.8764	46.0688	42.3731	42.3386	44.2227	43.601	41.9312	41.6731	42.6961	41.8344	43.7492	43.9781	39.366	38.1997	43.3171	44.8336	38.8737	39.7373	43.2768	42.9597
1703	ENSMUSG00000019863	Qrsl1	9.02245	8.87288	8.49353	8.94958	10.2283	9.33804	9.01324	8.34077	9.49391	9.76365	9.47028	9.0874	8.31229	9.35096	10.1218	9.35478	7.89944	8.29891	9.46951	9.24836
1704	ENSMUSG00000019864	Rtn4ip1	9.56025	8.65445	8.4699	9.14904	10.0326	9.0911	8.78213	8.35614	9.67049	9.19193	8.81533	8.40088	7.83745	9.12621	8.89218	9.08056	7.21303	7.31355	8.72866	8.16112
1705	ENSMUSG00000019866	Crybg1	77.3573	73.2203	74.8112	100.356	120.097	78.63	77.3159	89.6991	101.943	126.15	79.7052	79.2483	82.8727	102.054	120.936	85.4504	75.7625	84.9105	103.546	123.932
1706	ENSMUSG00000019868	Vta1	31.5871	32.1125	31.2942	30.7592	28.4457	28.7347	27.9792	30.2532	30.5536	29.825	32.2344	30.1573	30.7014	29.6003	27.9116	29.301	27.3306	28.6192	28.2706	27.8266
1707	ENSMUSG00000019872	Smpdl3a	120.061	121.219	119.075	110.875	77.3826	102.497	106.225	114.122	109.489	73.9189	107.62	110.372	111.026	94.0954	76.2547	103.689	111.462	105.231	104.89	81.6248
1708	ENSMUSG00000019873	Reep3	98.8007	99.4285	92.2425	93.5375	97.6779	108.106	95.4479	90.1756	94.6036	94.5588	104.74	97.2921	88.2645	86.0045	99.4624	102.551	81.1909	86.9579	92.6302	97.9334
1709	ENSMUSG00000019876	Pkib	33.3779	31.6028	30.2733	35.9925	29.7811	28.4425	22.8346	31.1857	32.7961	29.8866	28.4595	29.525	27.7502	28.5429	26.4295	29.4717	26.0035	25.6357	31.0133	25.4075
1710	ENSMUSG00000019877	Serinc1	128.9	128.394	127.072	121.662	129.94	126.847	127.703	118.344	125.781	130.224	135.775	128.827	120.196	111.475	133.028	122.347	108.041	121.73	117.583	135.464
1711	ENSMUSG00000019878	Hsf2	25.6542	26.0461	25.6319	35.0057	29.7178	25.7665	25.5727	28.1424	33.7025	26.7816	23.1579	24.4529	22.6393	28.075	25.6348	24.9599	20.6438	28.5863	31.0606	26.1414
1712	ENSMUSG00000019880	Rspo3	12.5582	12.0864	8.399	4.34094	3.41326	12.3566	11.6459	7.35709	4.332	2.92362	15.8428	9.76037	8.74118	4.17809	3.39363	11.7763	10.0216	7.72411	4.12986	4.00921
1713	ENSMUSG00000019883	Echdc1	19.4066	25.8343	21.6994	20.8858	23.7489	20.5054	32.5411	19.2176	19.1232	15.8608	23.8748	22.2849	17.0126	16.4545	16.399	20.5981	16.5539	19.4006	17.012	16.1456
1714	ENSMUSG00000019889	Ptprk	29.6762	30.1334	31.6392	21.248	25.0382	27.1776	31.4358	26.2519	24.0556	29.1643	32.0441	28.2829	27.2958	20.2273	28.1156	23.7078	22.0681	27.6229	19.94	26.9364
1715	ENSMUSG00000019891	Dcbld1	6.99712	8.25069	7.02832	5.38549	6.38331	7.45329	5.48632	5.83547	5.23842	6.09372	7.2753	8.03051	6.70396	5.30919	5.62205	7.19718	6.46942	6.29534	5.79677	6.74091
1716	ENSMUSG00000019897	Ccdc59	31.2038	25.9435	26.0714	27.2162	27.8356	25.7867	23.6434	25.7191	29.1409	25.9462	26.1849	26.1105	26.6473	25.4222	27.3209	24.2976	28.0856	26.1394	23.5575	28.1732
1717	ENSMUSG00000019899	Lama2	5.33795	10.8586	9.50973	6.29882	8.82382	15.6877	18.1822	9.36543	5.52683	4.5566	21.4011	8.19763	7.94978	6.3924	5.44485	7.74564	6.44654	7.45588	4.71308	8.70474
1718	ENSMUSG00000019907	Ppp1r12a	150.241	147.268	141.715	156.006	166.116	174.651	147.844	146.947	161.149	160.056	156.715	146.799	132.736	146.878	162.621	160.594	130.801	141.295	156.958	156.502
1719	ENSMUSG00000019916	P4ha1	58.4485	54.6273	53.6695	46.5483	44.6371	54.2846	63.2585	55.4651	49.7591	40.5335	62.4286	55.902	56.6696	44.6216	45.6046	57.2877	53.4313	59.8824	48.3012	44.0741
1720	ENSMUSG00000019917	Septin10	19.2406	23.3918	23.1504	17.4687	19.1327	19.1447	24.2011	21.5846	17.2162	19.6163	23.0384	22.985	20.3621	15.2202	19.449	19.0355	19.883	22.2144	16.4682	19.7538
1721	ENSMUSG00000019920	Lims1	114.849	110.456	100.972	119.546	104.286	130.717	103.512	109.414	127.682	114.671	119.941	116.176	108.249	115.586	107.238	117.582	100.805	100.621	124.979	113.08
1722	ENSMUSG00000019923	Zwint	58.809	59.7008	58.5567	57.6815	50.7787	57.3788	56.5111	58.0114	59.3237	49.6467	59.6274	59.5785	55.7148	52.9851	48.9983	54.4523	54.8671	57.2219	54.9216	48.4639
1723	ENSMUSG00000019927	Ube2d1	37.3942	33.6282	31.6487	33.8824	33.6779	32.1867	30.8028	31.3701	34.862	32.129	32.7477	32.515	29.1747	29.7403	33.1309	33.0677	29.6129	29.8618	32.9758	30.8845
1724	ENSMUSG00000019929	Dcn	1191.67	1218.27	1192.87	801.42	872.436	1202.04	1427.1	1108.14	849.708	888.831	1508.18	1250.52	1121.14	732.547	984.9	1153.52	1034.45	1147.5	765.454	1058.83
1725	ENSMUSG00000019942	Cdk1	16.2141	15.9421	13.3146	16.5921	12.853	13.4452	11.2791	12.7366	17.1985	15.6451	16.3429	14.8641	13.0097	15.8871	10.734	15.0722	14.4604	11.2167	15.1835	13.3663
1726	ENSMUSG00000019943	Atp2b1	135.382	156.349	159.539	199.221	185.818	164.668	176.853	178.271	211.703	194.886	151.821	182.669	164.117	216.402	203.119	181.906	162.908	186.424	219.399	201.826
1727	ENSMUSG00000019944	Rhobtb1	18.1936	24.2722	29.0586	17.1223	27.5708	24.0682	31.7071	24.6227	13.2962	25.2307	31.6723	28.2468	31.9114	21.0268	26.5208	23.2266	26.5584	29.8782	16.279	30.9321
1728	ENSMUSG00000019947	Arid5b	27.5937	36.5142	37.8073	34.1921	41.0397	36.9843	40.0773	35.4175	33.4965	42.4541	39.0052	39.9313	41.056	39.456	40.9169	36.7051	32.2727	33.9949	37.7953	43.612
1729	ENSMUSG00000019948	Actr6	8.07844	6.85075	5.46857	6.26208	6.31424	6.63187	5.13966	5.1182	5.96239	5.52543	6.45661	5.98449	5.46835	4.27757	5.02601	5.7743	4.65615	4.80636	5.18991	5.70123
1730	ENSMUSG00000019951	Bltp3b	46.9316	51.9929	51.7694	48.7424	55.9533	49.9154	52.7229	49.2249	49.3883	56.1204	57.3749	55.2245	56.159	56.29	62.401	54.9335	48.4834	50.3025	51.4222	61.436
1731	ENSMUSG00000019952	Poc1b	16.5173	16.5676	17.2801	17.6892	19.668	16.6452	15.9063	14.5759	17.5929	18.7604	16.8828	18.0122	16.7829	15.4634	17.4568	15.7707	18.2528	15.6453	17.9617	16.9474
1732	ENSMUSG00000019960	Dusp6	58.1739	69.0668	74.8726	55.9388	52.4652	60.4075	69.4633	65.4761	53.2789	62.8749	67.2877	68.6207	72.0841	55.0189	57.4716	61.2718	59.2429	55.7275	51.3631	57.2977
1733	ENSMUSG00000019961	Tmpo	170.271	161.343	140.987	160.169	165.69	180.804	138.098	143.141	164.904	162.517	181.236	165.362	143.852	153.528	156.402	178.046	129.486	132.251	167.972	153.614
1734	ENSMUSG00000019966	Kitl	51.6459	54.068	50.1246	34.8745	71.5863	55.5595	53.6022	48.1644	35.1798	76.3872	56.8305	59.6327	55.0664	42.6541	67.4216	51.0736	64.5969	53.0451	45.8304	86.7008
1735	ENSMUSG00000019969	Psen1	75.0517	85.7767	85.6538	83.2599	81.97	79.9705	86.8919	86.702	88.0997	88.5507	88.0294	91.014	92.4513	90.7316	87.8962	85.1296	86.2875	91.6985	88.0038	87.9919
1736	ENSMUSG00000019970	Sgk1	59.301	75.259	76.8199	68.8041	102.121	58.3463	71.699	64.4719	59.2648	75.6032	72.0184	78.3404	78.5022	66.1273	87.719	74.1346	70.9519	75.9766	63.1734	93.2854
1737	ENSMUSG00000019971	Cep290	14.5263	12.3942	11.5421	11.8838	12.404	14.6546	11.7916	10.3132	11.9954	11.3761	13.2009	12.5381	8.82288	9.152	11.1474	11.7194	8.05388	9.235	10.7936	10.886
1738	ENSMUSG00000019975	Ikbip	25.002	21.7702	20.0404	19.0749	20.3069	24.3706	18.961	20.0424	22.4899	18.7296	25.4503	21.1964	17.7836	17.7108	21.2048	20.8206	17.5321	19.6743	19.0139	19.9645
1739	ENSMUSG00000019977	Hbs1l	45.158	40.5253	39.5561	42.0604	45.1897	45.3547	40.6149	37.9946	42.0428	41.3517	41.0143	38.1833	34.3878	39.2166	41.2928	41.248	33.3367	34.6353	40.7823	42.2802
1740	ENSMUSG00000019978	Epb41l2	167.582	190.527	188.328	197.893	181.87	201.738	203.632	189.568	203.551	194.095	204.102	208.193	207.71	234.507	204.783	214.751	217.712	210.297	221.645	213.371
1741	ENSMUSG00000019979	Apaf1	80.5098	72.8529	72.5755	73.3865	68.6623	66.0567	65.7052	68.5142	72.1019	71.3787	71.0094	73.7425	67.5655	70.5375	64.8388	71.7597	61.0791	64.9132	70.5938	68.605
1742	ENSMUSG00000019982	Myb	14.246	7.76418	8.87638	16.5607	25.3433	11.4092	7.07394	9.14001	17.2809	26.0524	11.0192	9.02868	8.63907	14.1628	24.0722	11.5641	8.85469	8.06899	14.754	27.8606
1743	ENSMUSG00000019984	Med23	27.0902	28.3628	29.8101	31.3104	33.6376	32.2069	29.8432	29.9253	34.3794	32.1119	30.6191	30.8077	30.2316	34.2021	33.1309	33.254	28.7777	28.2524	33.693	33.3784
1744	ENSMUSG00000019986	Ahi1	6.15609	5.28865	4.72178	5.52197	6.53297	7.11565	5.43608	5.12332	6.02125	5.71714	6.44776	6.06579	5.20284	5.64079	5.7187	5.57251	4.53603	5.07459	5.30419	6.52346
1745	ENSMUSG00000019987	Arg1	12.541	11.4245	8.10596	3.58508	0.673442	13.9289	7.00862	7.87455	3.31375	0.924328	10.6474	8.12536	7.98552	3.09857	0.800081	14.7721	11.1256	8.40292	4.09045	0.713503
1746	ENSMUSG00000019988	Nedd1	24.5385	26.6749	22.7014	28.4444	28.699	27.6362	24.0604	25.2836	28.4876	28.216	26.2822	26.7744	22.8077	23.4327	27.4283	27.7487	24.8194	23.9989	26.8519	28.3159
1747	ENSMUSG00000019990	Pde7b	15.2472	15.8626	17.663	9.55321	14.1423	14.7705	19.7297	17.6191	10.0648	15.1384	17.166	17.5515	18.524	10.9316	15.4485	16.5002	15.8732	20.1998	10.3089	14.6914
1748	ENSMUSG00000019996	Map7	5.91007	5.90091	8.27612	5.46948	7.60932	6.23376	6.94834	6.84476	5.53272	7.55895	6.43006	6.29162	6.658	6.23766	8.1082	5.06545	5.01651	6.68401	5.23325	9.35029
1749	ENSMUSG00000019997	Ccn2	8.31301	9.35938	12.4213	11.3799	15.2474	41.2476	17.102	16.6508	17.2338	5.67264	49.1835	9.9862	24.2323	28.4729	7.02353	18.6216	14.3631	20.2984	24.4521	11.4093
1750	ENSMUSG00000019998	Stx7	127.842	133.13	132.295	137.692	103.324	118.159	118.192	131.777	148.748	114.291	124.578	140.737	139.665	137.372	109.042	120.603	142.916	138.525	154.862	116.186
1751	ENSMUSG00000020003	Pex7	19.4752	17.4181	16.0276	15.852	16.6231	15.0023	15.5848	15.9387	16.3627	17.5554	15.8649	15.2029	15.7464	15.1133	16.6889	15.155	14.3345	14.4574	15.1284	17.8851
1752	ENSMUSG00000020009	Ifngr1	224.034	242.477	221.115	211.913	247.05	235.447	185.013	180.951	203.633	253.194	251.732	227.659	208.063	196.565	251.252	247.819	206.352	177.868	221.117	247.715
1753	ENSMUSG00000020010	Vnn3	4.98895	6.72499	6.2768	5.72668	9.83686	4.71185	8.35508	5.73812	5.87998	9.93824	5.78838	6.28711	5.44282	6.11607	10.5621	5.71221	5.70864	6.61285	5.9544	10.8452
1754	ENSMUSG00000020015	Cdk17	50.3987	50.593	48.8863	55.1304	55.7921	58.9864	52.0849	51.0847	58.8116	55.826	51.2015	52.7358	49.3274	54.7868	59.8289	61.427	58.0646	57.1289	62.9882	59.6081
1755	ENSMUSG00000020018	Snrpf	20.671	19.705	17.2518	17.642	19.0003	20.1022	14.7106	17.035	16.9984	20.3386	22.1976	19.4349	19.734	17.8803	19.2019	20.0186	21.8107	18.5904	21.4532	19.2782
1756	ENSMUSG00000020019	Ntn4	25.4082	32.8671	39.8445	17.0593	30.6618	25.449	41.484	36.1655	15.2915	25.4875	37.2571	35.7715	40.9743	17.2908	30.4353	22.4246	33.6856	44.2043	13.4496	33.4259
1757	ENSMUSG00000020021	Fgd6	25.7457	39.3405	37.6797	28.0717	45.9552	35.8655	45.5385	34.2187	28.7054	40.7458	42.9791	44.2401	35.2047	31.9768	43.0057	34.1181	33.1021	35.1609	27.9081	42.3617
1758	ENSMUSG00000020022	Ndufa12	22.0555	23.8519	23.3631	22.1404	23.2942	22.3347	23.0355	22.85	23.1138	22.9131	26.3044	24.1096	23.9259	20.8573	22.2036	21.4001	23.0233	23.6486	22.5251	22.4448
1759	ENSMUSG00000020023	Tmcc3	113.928	126.732	126.24	140.752	123.43	127.915	155.988	157.009	146.134	127.143	128.69	143.149	143.004	150.459	120.742	160.128	165.539	166.088	155.63	131.964
1760	ENSMUSG00000020024	Cep83	26.0375	23.4018	20.3004	23.8673	24.0022	25.8068	21.684	22.0303	26.2451	22.2866	24.9679	23.8431	19.203	20.7762	21.0867	25.2807	19.6371	22.0337	25.5279	22.5807
1761	ENSMUSG00000020027	Socs2	152.609	164.143	175.027	230.994	180.402	159.185	196.503	203.252	229.319	195.338	133.252	166.396	156.468	201.834	186.118	178.284	182.516	198.643	219.194	191.62
1762	ENSMUSG00000020029	Nudt4	196.812	176.412	157.256	168.493	189.859	190.404	150.407	143.807	172.615	183.572	204.439	161.134	143.423	139.019	188.492	159.011	136.756	136.691	162.16	196.499
1763	ENSMUSG00000020032	Nuak1	34.8426	34.2902	32.0174	48.228	48.8447	38.6574	33.9077	33.1377	48.1405	51.4988	40.8196	37.7633	34.6533	45.6937	51.4415	38.6195	35.5961	33.5077	47.8953	50.3394
1764	ENSMUSG00000020034	Tcp11l2	23.7376	29.0743	29.0302	23.1324	30.138	24.8645	26.6077	22.8347	21.9602	32.0126	29.203	25.4691	24.1608	22.2168	31.1011	23.8733	22.3369	23.0738	23.0019	33.324
1765	ENSMUSG00000020038	Cry1	20.4593	18.8578	16.6609	15.9518	18.6319	19.2707	14.7759	14.6937	15.9389	16.8228	21.3834	18.8884	17.8959	16.0602	21.0008	19.0511	17.0916	15.388	16.1845	18.8705
1766	ENSMUSG00000020042	Abtb3	16.1454	17.011	18.9958	15.6421	15.8691	18.0965	18.2375	16.6149	14.7264	18.0312	18.9981	18.0257	18.6822	18.2893	18.1226	15.4395	17.0115	14.2658	13.9343	16.3834
1767	ENSMUSG00000020044	Timp3	211.247	287.44	306.202	184.876	264.692	285.055	350.21	247.749	175.281	219.364	377.577	295.214	283.945	195.14	260.365	229.704	234.34	296.719	169.762	252.431
1768	ENSMUSG00000020048	Hsp90b1	694.746	587.904	507.258	550.863	530.995	556.659	513.494	489.334	575.462	507.182	589.481	563.839	485.478	468.023	521.954	540.394	448.563	498.619	500.796	479.032
1769	ENSMUSG00000020053	Igf1	84.7778	93.4747	114.452	97.5373	138.89	69.9572	120.87	108.512	101.425	139.913	87.3302	95.237	114.815	110.594	138.623	73.3481	94.9248	114.241	86.9398	151.106
1770	ENSMUSG00000020056	Washc3	23.0453	23.5706	22.0586	23.2269	22.2236	22.1885	21.478	22.6553	22.3545	22.5502	21.5515	20.3834	21.4241	18.5693	21.0008	20.8775	19.5398	21.125	21.4059	21.772
1771	ENSMUSG00000020057	Dram1	77.9695	78.3501	75.3311	88.1048	58.5895	81.4823	72.5732	84.2479	97.211	69.53	73.5584	83.8552	77.7822	85.1829	66.1866	78.8741	78.3709	73.8252	92.2046	68.7885
1772	ENSMUSG00000020063	Sirt1	50.6733	44.9601	41.1159	59.1879	37.7876	54.083	53.7881	50.931	62.8905	36.5623	44.5546	47.2843	40.3054	51.5887	37.4696	53.0035	41.7566	48.2661	59.2958	35.1179
1773	ENSMUSG00000020064	Herc4	92.0038	82.4043	75.3736	84.8661	64.4432	85.3828	81.6266	79.0682	97.6466	61.8958	77.5722	79.7406	68.7653	77.2947	59.2543	96.8231	70.1454	74.3288	81.0445	65.9481
1774	ENSMUSG00000020069	Hnrnph3	64.2385	56.6693	56.8079	54.6843	47.7568	61.8487	59.2191	55.3421	49.1058	41.2353	53.8213	53.8108	49.4142	49.0318	44.7401	64.1641	53.683	62.0009	57.7234	40.4794
1775	ENSMUSG00000020070	Rufy2	16.3342	17.8616	17.2045	17.432	22.8049	21.7753	18.8856	18.4952	17.275	20.7221	20.9541	21.0293	19.2898	18.0977	21.1995	22.7402	15.5415	18.6506	19.0454	22.9952
1776	ENSMUSG00000020072	Pbld2	5.95584	5.23569	6.53203	4.77661	0.990018	5.1906	7.57635	7.39808	4.96179	1.00649	4.68646	5.41089	6.48441	4.95549	1.10078	7.43002	7.17299	9.38827	5.53669	1.25033
1777	ENSMUSG00000020074	Ccar1	101.976	84.9989	82.2932	89.0338	90.9205	97.0894	83.1539	78.7608	90.6424	84.0831	86.3964	86.6781	75.8675	80.5811	85.8933	90.4796	70.9405	73.88	90.7859	86.5717
1778	ENSMUSG00000020075	Ddx21	118.619	118.935	106.862	115.636	119.268	118.351	105.913	110.874	126.405	121.005	120.888	121.23	113.778	123.018	128.287	118.973	106.668	105.138	120.538	124.224
1779	ENSMUSG00000020076	Ddx50	86.6773	74.7394	66.6059	67.6126	72.8929	73.7115	66.8156	61.0393	66.7752	67.1576	71.3502	65.5133	56.1335	54.0757	65.9933	66.1975	51.3149	56.0669	59.6819	66.4102
1780	ENSMUSG00000020077	Srgn	326.29	287.516	270.016	346.965	257.785	278.251	259.485	293.167	382.54	284.614	282.09	288.818	273.152	282.242	270.605	289.103	287.366	308.302	359.037	279.85
1781	ENSMUSG00000020078	Vps26a	82.0488	79.4621	75.9928	82.1156	76.6976	76.6697	77.9439	73.2225	87.5935	73.9942	83.2544	80.7613	71.3438	68.7764	79.4121	78.0307	67.537	77.1973	75.8112	78.961
1782	ENSMUSG00000020079	Supv3l1	17.118	15.8726	16.8784	17.306	16.9627	15.1031	15.1627	15.1702	17.4751	15.9601	15.5065	16.1423	14.1942	15.5076	16.748	15.2067	13.3221	13.3078	15.6682	14.9904
1783	ENSMUSG00000020085	Aifm2	10.55	17.2593	22.38	12.8811	15.6561	14.2767	30.5415	19.6326	11.9777	12.1601	17.5598	18.0799	20.1782	14.8002	11.5663	13.877	20.8039	22.0392	13.5718	14.4807
1784	ENSMUSG00000020086	Macroh2a2	5.33223	5.83472	5.69072	5.91564	4.74288	5.86084	5.78274	5.01573	5.78581	4.75516	7.20007	5.90771	6.34144	5.78448	5.83683	5.63978	5.77729	6.13659	5.71796	5.1644
1785	ENSMUSG00000020087	Tysnd1	26.5238	25.5993	28.5623	25.6782	29.879	24.5571	26.3163	25.4578	26.5394	29.5751	26.9637	26.2279	29.9865	29.0219	29.4312	26.3983	30.8942	27.3327	25.3624	28.0373
1786	ENSMUSG00000020088	Sar1a	140.726	135.043	126.25	128.003	113.956	133.867	130.436	128.949	131.143	115.216	142.731	132.07	119.89	113.42	112.656	128.871	119.321	124.276	125.724	108.684
1787	ENSMUSG00000020089	Ppa1	27.1303	23.7294	23.0181	22.7282	16.7612	25.2777	31.466	28.3064	22.0838	15.0392	25.9769	22.8404	21.1126	21.0599	14.2457	20.7999	23.0176	24.6011	22.0876	16.2951
1788	ENSMUSG00000020091	Eif4ebp2	203.74	231.155	234.997	210.454	240.333	204.847	216.232	202.581	200.049	249.979	235.213	223.079	240.04	228.763	247.73	213.013	213.548	210.615	213.941	255.217
1789	ENSMUSG00000020092	Pald1	58.0652	66.0551	78.1055	49.8552	75.1665	57.3032	71.0911	65.015	50.0534	70.6906	73.1026	70.8429	76.8632	57.13	76.797	59.5126	67.3197	64.7873	50.2676	71.527
1790	ENSMUSG00000020097	Sgpl1	208.334	249.682	245.107	259.895	242.641	231.803	248.01	246.15	252.963	244.084	240.656	267.627	252.233	278.694	251.719	268.055	238.385	244.073	281.784	254.116
1791	ENSMUSG00000020099	Unc5b	32.4968	44.2022	56.2927	32.8326	38.1675	35.931	64.831	53.6719	32.2016	33.2929	49.5862	53.5127	71.9412	41.2982	38.7207	34.0663	51.7954	63.9826	30.2882	39.2427
1792	ENSMUSG00000020100	Slc29a3	71.144	89.3742	92.9846	101.553	114.928	89.3891	91.2729	94.7968	103.067	135.394	93.6009	101.253	110.082	138.702	130.762	101.847	91.916	102.214	109.693	131.203
1793	ENSMUSG00000020101	Vsir	189.866	243.738	306.93	196.576	241.518	176.531	270.613	261.115	190.649	266.888	233.261	266.385	322.74	246.795	251.762	205.21	279.603	315.681	202.532	271.22
1794	ENSMUSG00000020102	Slc16a7	9.61746	11.2293	12.4118	8.52965	11.8629	12.2508	16.9413	10.7282	7.49271	13.1734	12.3379	12.9355	10.7835	9.82256	11.6361	9.81011	14.0886	11.3207	9.19366	14.637
1795	ENSMUSG00000020105	Lrig3	4.69716	5.81155	6.00739	4.82385	5.15155	6.43029	5.74255	5.69714	4.56155	5.13516	7.52312	5.34765	6.64779	5.93554	6.3738	5.58286	6.09189	5.75887	5.28448	5.86432
1796	ENSMUSG00000020107	Anapc16	47.8985	41.3858	40.9363	36.5332	46.9337	38.4054	38.8614	37.8819	39.041	43.0908	45.5813	40.4191	39.9225	35.9375	44.1065	37.9003	40.052	39.2501	39.0918	44.7197
1797	ENSMUSG00000020108	Ddit4	43.6705	46.6579	44.1078	33.6462	131.626	39.7761	36.6006	33.4758	31.0539	40.3726	62.9552	55.2245	60.356	43.2841	59.5819	87.8874	85.2464	78.2265	64.9467	91.7293
1798	ENSMUSG00000020109	Dnajb12	35.5749	39.1651	43.1766	43.2834	45.1552	38.0677	40.5043	41.4221	43.1375	47.8905	41.3329	41.8779	47.7038	49.4739	46.8826	40.4201	45.755	43.9032	45.192	50.4481
1799	ENSMUSG00000020111	Micu1	59.4898	56.0074	59.105	63.1614	76.6458	47.0329	54.7728	52.8522	62.967	78.003	54.3391	56.9227	57.507	59.3701	79.1382	49.0195	51.0975	54.8735	56.0171	81.285
1800	ENSMUSG00000020114	Cand1	73.8044	92.2634	98.9589	111.29	93.7409	96.3889	94.9556	103.968	115.292	107.79	98.6237	108.173	116.398	133.139	111.249	99.4153	97.3158	97.6818	112.641	111.707
1801	ENSMUSG00000020115	Tbk1	65.2397	65.9989	68.9219	65.7335	70.061	64.7111	74.2211	69.503	68.2702	63.474	64.8803	67.5277	69.7712	67.8847	72.1576	73.136	64.5912	71.964	72.7887	67.6809
1802	ENSMUSG00000020116	Pno1	23.6289	22.1574	19.3976	21.1325	21.0494	21.9467	19.0213	19.5711	24.5735	20.1127	22.3569	21.3093	20.1017	19.0962	21.8546	20.6809	20.2205	20.2436	21.4571	22.071
1803	ENSMUSG00000020120	Plek	235.465	204.007	171.166	224.506	153.522	219.073	159.093	186.325	242.468	172.579	201.19	210.189	169.386	200.998	151.661	212.278	163.772	164.96	210.532	158.031
1804	ENSMUSG00000020121	Srgap1	6.37922	9.92531	11.9344	9.97313	8.76626	8.32007	13.5199	11.0817	10.571	9.21247	9.58092	12.2806	11.1716	11.2263	8.68276	8.42345	9.76418	12.8863	10.1394	10.2337
1805	ENSMUSG00000020122	Egfr	13.2219	17.2692	16.1741	13.2065	21.7171	21.0799	23.3721	18.777	12.1602	24.6316	25.9415	19.4575	15.2409	18.1308	24.432	17.4316	15.4843	15.7767	15.6919	25.822
1806	ENSMUSG00000020123	Avpr1a	1.91091	2.20415	1.85752	4.29895	1.70375	2.38364	1.82375	2.44383	5.70929	2.03352	2.34987	2.24927	2.48654	5.18393	2.28211	2.24039	2.36239	1.77364	5.59186	2.5822
1807	ENSMUSG00000020124	Usp15	76.7738	70.993	67.5465	75.1869	70.4524	72.3055	69.9858	70.4662	76.5634	66.4147	71.7219	69.0272	64.0833	65.862	65.3704	65.6646	56.7833	65.373	67.5358	62.564
1808	ENSMUSG00000020128	Vps54	61.784	60.4388	63.7511	59.4136	57.1793	67.2762	67.2979	71.3781	55.5273	53.6487	60.0434	62.1078	56.4807	54.6873	52.4885	66.2234	51.5494	61.8805	60.2061	52.7313
1809	ENSMUSG00000020130	Tbc1d15	62.831	70.1821	72.0981	81.1656	60.581	64.2525	72.4426	76.3375	85.4099	63.9361	66.7301	73.1283	67.0396	74.2477	56.9132	72.5306	70.7632	76.1189	75.7403	60.4439
1810	ENSMUSG00000020132	Rab21	152.924	142.234	136.44	158.116	126.958	140.781	134.927	144.596	157.535	123.213	143.209	137.648	135.08	147.622	122.343	152.398	168.742	161.757	169.04	122.682
1811	ENSMUSG00000020133	2310011J03Rik	52.3554	46.9293	46.3481	45.9499	44.5508	41.5248	44.815	47.6264	49.8828	46.7025	47.108	45.3647	45.7636	44.1168	46.4423	44.9889	52.3159	50.1219	45.456	46.2282
1812	ENSMUSG00000020134	Peli1	96.7811	90.4862	88.4755	94.5348	93.43	102.789	103.095	106.196	101.308	93.7782	93.3088	94.7854	94.1056	100.02	90.9783	114.456	103.848	107.962	111.325	100.454
1813	ENSMUSG00000020135	Apc2	3.05516	4.03764	3.05332	3.12841	4.36874	3.63342	3.49678	3.59657	2.55447	4.41624	3.97398	2.99902	3.77831	3.38963	5.26228	3.19242	2.78568	3.61298	4.08257	4.98773
1814	ENSMUSG00000020137	Thap2	22.0383	21.2737	19.1045	25.7674	18.6031	23.2871	24.0504	22.6656	26.2981	19.161	22.1135	24.0328	21.5313	23.8858	21.6666	25.5497	26.0836	25.9587	28.113	22.5671
1815	ENSMUSG00000020142	Slc1a4	2.20269	1.60182	1.86224	2.98144	2.92401	3.30082	1.55747	2.05958	3.29609	2.89623	2.77028	1.91504	1.96574	2.66381	2.88888	1.89372	1.60734	1.66963	2.97129	3.4452
1816	ENSMUSG00000020143	Dock2	238.177	272.858	260.889	297.598	326.729	274.28	248.939	283.765	303.711	351.084	267.69	280.476	284.308	339.291	339.063	299.86	271.881	272.539	323.496	328.85
1817	ENSMUSG00000020149	Rab1a	149.068	147.089	135.736	137.608	130.354	143.346	137.5	132.423	147.117	127.016	152.29	145.498	131.695	118.902	131.809	135.639	126.271	136.981	136.809	136.755
1818	ENSMUSG00000020150	Gamt	11.2938	6.80442	8.88111	6.12036	6.8553	12.9563	8.03354	7.81307	5.64455	7.57607	8.32411	6.7478	8.14891	6.07555	6.54563	6.15719	7.13867	8.18395	6.19873	7.52236
1819	ENSMUSG00000020152	Actr2	502.488	454.969	395.179	442.219	353.264	440.536	403.22	417.428	472.877	363.514	437.301	444.808	365.526	359.386	353.255	435.38	344.961	401.429	418.124	336.026
1820	ENSMUSG00000020153	Ndufs7	43.0125	38.1888	43.6304	35.4939	38.4035	34.646	36.5504	38.1124	35.686	38.6677	39.6557	37.2845	41.6534	37.9491	38.2535	33.3419	45.5776	42.3868	36.8022	36.5653
1821	ENSMUSG00000020154	Ptprb	76.7738	119.822	117.666	80.9136	124.667	122.629	147.402	98.4088	76.3397	113.412	144.563	132.314	113.064	92.2459	112.752	106.918	100.039	113.3	82.4986	120.501
1822	ENSMUSG00000020156	Pwwp3a	55.3362	48.7859	50.1813	43.7978	56.7073	50.0414	48.5127	43.2306	41.8427	54.4738	52.0865	46.1913	45.6104	44.8831	55.8661	46.4945	45.978	44.4561	44.8491	54.4981
1823	ENSMUSG00000020160	Meis1	12.8271	11.9309	11.112	10.0571	6.55599	16.5746	12.1583	9.49352	9.81175	5.79246	17.79	12.1903	10.7325	10.051	5.98718	13.939	11.2056	11.1948	10.7778	6.19729
1824	ENSMUSG00000020163	Uqcr11	39.5855	39.1651	42.2172	33.2788	36.4234	32.6302	38.1631	35.3304	34.4206	36.9423	39.638	37.6142	41.2653	31.1183	32.1697	31.2878	40.687	40.4325	33.0349	31.9581
1825	ENSMUSG00000020166	Cnot2	52.5098	60.2171	53.4095	61.1143	59.9594	56.2953	55.657	54.3585	58.1759	60.2388	58.6626	60.3734	54.4996	55.0852	61.9768	58.4519	49.1927	51.7751	59.2091	61.6467
1826	ENSMUSG00000020167	Tcf3	140.4	153.98	173.699	146.085	179.682	129.578	159.741	157.696	156.152	190.217	149.206	170.899	188.722	181.238	189.904	142.764	181.55	182.187	162.038	192.068
1827	ENSMUSG00000020170	Frs2	34.0416	39.9925	38.7952	41.5145	43.4629	41.0863	41.2077	40.0336	42.4724	43.2004	42.4968	44.5337	39.9531	43.5457	45.3737	43.3849	39.8003	38.7027	44.0571	47.8183
1828	ENSMUSG00000020171	Yeats4	42.5548	35.9846	33.2888	39.3466	34.2765	32.7764	29.0494	32.0361	41.0598	34.4569	35.3896	31.711	30.2061	31.6894	32.9053	32.6538	33.2337	31.8435	36.4791	34.5404
1829	ENSMUSG00000020175	Rab36	3.66734	5.12648	5.58673	4.50366	4.97887	5.06965	4.61715	4.71346	4.03182	5.69318	5.34142	4.37659	4.9067	5.05866	4.49442	5.29311	4.44451	4.31915	5.39482	4.99452
1830	ENSMUSG00000020176	Grb10	42.8352	42.0742	44.3914	44.3647	37.9027	49.8751	44.604	39.5111	43.7202	36.6308	53.0203	45.3873	44.0684	46.3164	38.5328	43.1883	36.2653	39.2939	44.2265	34.5743
1831	ENSMUSG00000020178	Adora2a	92.3928	90.6847	89.1656	112.654	108.62	90.2509	92.4033	111.54	116.299	113.093	91.9635	99.8078	102.117	122.134	112.989	112.62	120.059	119.07	128.467	117.28
1832	ENSMUSG00000020180	Snrpd3	54.867	40.7107	35.6379	40.9896	34.7715	35.0139	30.7676	36.3397	43.991	34.6486	37.6643	39.0144	31.743	32.0615	33.104	32.4468	30.4881	31.7395	33.9925	29.8652
1833	ENSMUSG00000020181	Nav3	4.58274	5.63615	5.60091	7.4956	5.81348	7.76574	7.3151	7.99238	7.25728	8.03481	7.73111	6.86975	6.94904	7.53456	7.79676	6.96435	6.15481	6.66212	7.25877	11.9325
1834	ENSMUSG00000020184	Mdm2	56.5033	58.7774	61.1563	67.3869	63.9079	66.1272	64.2633	66.8747	68.0995	65.5315	60.8399	66.6921	62.4903	72.8402	67.9156	68.8104	62.4919	66.2599	75.4487	71.758
1835	ENSMUSG00000020185	E2f7	4.88597	5.10662	4.49491	4.64538	5.2494	4.6917	4.42121	4.69809	4.92059	5.74111	5.29716	4.99536	4.53398	5.68132	5.04749	4.71879	4.39303	3.92501	4.61062	4.92657
1836	ENSMUSG00000020186	Csrp2	26.7984	30.7324	32.3813	18.2508	23.4151	44.8609	34.807	26.5798	18.7583	20.4516	60.7691	33.6396	30.2674	16.4213	21.2317	22.0417	28.2744	33.2504	15.1796	20.5013
1837	ENSMUSG00000020189	Osbpl8	57.7505	70.8837	64.082	71.4181	77.7567	71.2775	75.1304	75.2001	78.7117	83.2957	67.1638	80.2148	76.1484	77.722	87.2357	80.2194	70.7174	78.4783	80.6504	89.915
1838	ENSMUSG00000020190	Mknk2	285.915	360.432	400.898	359.862	346.374	310.488	391.443	370.841	342.564	347.688	360.021	376.093	409.564	396.686	338.456	339.721	400.309	409.865	369.61	358.287
1839	ENSMUSG00000020196	Cabin1	78.6332	89.0995	96.8178	91.4956	134.855	88.9306	96.8145	96.3902	93.3558	136.249	100.301	101.343	109.454	122.598	139.628	97.4336	106.113	94.8845	108.625	150.733
1840	ENSMUSG00000020198	Ap3d1	150.109	177.646	212.348	192.251	204.686	180.814	214.866	214.596	191.438	206.909	188.405	206.431	230.559	259.664	200.106	212.252	215.39	223.233	230.677	210.28
1841	ENSMUSG00000020205	Phlda1	23.0453	21.3829	20.3618	22.0406	13.7394	22.3649	20.0211	21.2874	26.7807	18.6543	27.7913	25.9659	23.3132	29.4014	18.9657	22.109	25.3915	19.5703	30.8439	17.9803
1842	ENSMUSG00000020211	Sf3a2	59.9361	61.7891	61.8747	61.739	66.0089	59.1275	58.7971	61.9307	67.4697	73.1555	66.8628	63.3047	65.3802	66.422	70.6273	61.8668	63.7446	59.7401	62.9961	65.7374
1843	ENSMUSG00000020212	Mdm1	5.61829	6.70844	7.16539	6.24633	6.7632	6.63187	5.7526	5.69714	5.50329	7.22003	6.67788	5.77673	6.4793	6.68715	5.29987	6.78843	5.36544	5.57275	6.75436	7.54275
1844	ENSMUSG00000020219	Timm13	41.3648	35.5279	37.4103	34.549	32.5267	33.8346	32.8878	35.9504	38.9821	36.7335	37.0226	34.552	38.9115	35.9964	33.888	31.5569	42.9807	39.6169	36.5618	33.358
1845	ENSMUSG00000020220	Vps13d	135.617	134.122	137.206	127.756	131.954	127.185	133.315	132.253	116.099	136.263	130.053	122.45	114.743	103.137	112.28	123.444	117.559	124.084	117.831	109.146
1846	ENSMUSG00000020224	Llph	40.0604	33.0987	32.6696	33.7249	36.7112	32.5345	27.4969	30.8988	34.1792	33.8475	33.4558	32.4382	30.9413	32.0725	34.7203	31.7845	34.3605	33.7814	35.4663	33.5754
1847	ENSMUSG00000020225	Tmbim4	48.4821	47.1907	47.3974	50.1019	65.698	43.3742	43.4635	44.2296	49.8533	58.2943	47.2762	46.6339	48.5922	46.7253	55.7157	41.9672	47.2879	48.1785	46.6973	58.3646
1848	ENSMUSG00000020227	Irak3	15.7735	20.3603	18.6697	18.6655	26.6154	18.0965	19.0815	18.3774	20.8595	26.5522	20.5514	20.4692	18.3401	19.0298	27.4659	18.3784	16.6283	15.9792	19.1282	27.8062
1849	ENSMUSG00000020228	Helb	21.7866	21.0354	20.5319	21.4107	26.9204	21.9668	19.7899	20.7033	20.0414	26.6754	20.7948	19.9318	20.842	23.3074	26.6765	21.2397	20.1004	18.9681	22.1349	25.3396
1850	ENSMUSG00000020230	Prmt2	21.1687	20.8336	22.0066	23.4841	21.7919	21.3167	21.478	22.5939	24.6559	22.7659	22.4587	21.4584	23.3796	24.118	22.7889	20.95	24.3561	23.8676	24.8895	23.9669
1851	ENSMUSG00000020231	Dip2a	29.7735	32.4203	39.126	33.2473	37.3214	32.0809	36.0078	36.3192	29.8943	40.8074	35.7968	36.449	39.7693	38.3765	37.5984	32.4727	38.5534	38.3852	34.5009	43.3538
1852	ENSMUSG00000020232	Hmg20b	70.1829	76.8906	90.6828	82.903	96.4174	75.0772	86.8215	92.1891	88.0938	98.7662	76.9084	83.3855	93.0231	100.433	94.6405	77.8186	91.7216	95.9958	92.5553	96.3569
1853	ENSMUSG00000020234	Tektip1	1.98528	2.02875	2.96352	2.09961	3.05639	2.46427	3.69774	3.48386	2.43086	2.87911	2.54458	2.75513	3.73236	3.76544	3.40437	3.06307	3.35197	3.39949	3.2432	2.96953
1854	ENSMUSG00000020235	Fzr1	46.451	55.4547	65.793	62.2744	58.2672	50.5504	54.3809	60.8395	63.8028	63.8232	56.4632	60.2198	67.5093	75.6035	59.0503	55.8131	68.3893	64.1851	68.3239	63.128
1855	ENSMUSG00000020238	Ncln	70.6577	74.9677	86.9441	74.1161	82.6435	70.4258	78.3409	82.7622	80.8189	88.982	78.652	77.83	89.1274	91.1479	86.7632	75.4747	89.2734	84.0675	82.5498	87.7065
1856	ENSMUSG00000020241	Col6a2	158.8	201.829	184.518	197.08	246.457	207.125	190.72	199.61	192.951	272.54	238.625	184.923	202.446	240.063	282.762	209.365	211.38	204.325	236.411	293.066
1857	ENSMUSG00000020246	Hcfc2	16.1225	17.8914	16.0559	13.7472	14.9884	18.0008	18.348	15.3802	13.5905	13.3788	18.0157	17.7096	14.6588	12.9948	15.1801	16.9555	13.8483	13.9373	14.0565	13.8623
1858	ENSMUSG00000020248	Nfyb	20.6424	18.2885	16.9445	18.5238	19.9673	19.9762	15.1678	15.7593	17.6046	18.6988	19.2459	15.6455	16.6246	15.7286	17.8005	15.9621	16.6683	15.6508	16.8268	18.8773
1859	ENSMUSG00000020250	Txnrd1	69.2446	81.1698	76.0259	85.1128	73.2728	79.4665	73.7438	76.6603	92.0844	77.202	87.1045	89.3971	85.7678	89.7258	81.1465	86.0557	82.1233	74.3179	94.1473	82.9363
1860	ENSMUSG00000020251	Glt8d2	3.47853	4.17002	3.6914	3.63232	2.80313	4.09704	3.36113	3.78101	2.7487	2.44776	5.46533	3.90686	3.62514	3.23857	2.65262	4.40834	3.8725	3.04914	3.51905	3.24134
1861	ENSMUSG00000020253	Ppm1m	98.9494	90.8237	95.7212	93.9522	112.879	87.6052	93.8704	85.5902	96.6224	102.104	93.1584	87.9788	85.7269	92.6475	103.484	90.9298	81.5055	78.7465	91.8617	90.812
1862	ENSMUSG00000020255	Nopchap1	144.113	147.725	145.109	151.46	171.095	180.885	170.528	166.18	162.009	170.655	160.176	166.952	143.607	164.887	168.967	188.037	140.886	149.802	176.37	175.583
1863	ENSMUSG00000020257	Wdr82	89.0917	99.9349	89.9974	99.8416	104.211	103.671	92.2074	98.7572	100.325	95.8083	103.66	104.175	93.8145	100.466	98.5496	102.54	90.2629	87.8994	103.183	95.3784
1864	ENSMUSG00000020258	Glyctk	2.35716	2.76347	2.29236	2.69275	2.63045	2.17199	2.34626	2.12106	2.24252	2.48199	1.97371	3.12549	2.74694	3.34173	2.32507	2.15243	2.39672	2.17874	2.51023	2.7249
1865	ENSMUSG00000020260	Pofut2	43.2299	49.8715	54.0287	43.95	50.56	53.443	53.2002	54.466	45.8686	53.3509	60.8797	55.7032	58.906	51.4524	52.9342	50.1888	57.8072	54.5615	47.7613	55.3882
1866	ENSMUSG00000020261	Slc36a1	40.5867	48.7065	59.4122	54.0386	68.0522	51.5532	58.5961	55.7776	56.1512	69.239	51.3564	59.0681	65.4465	71.967	72.3885	56.9514	54.4323	60.1068	60.2021	70.0049
1867	ENSMUSG00000020262	Adarb1	7.59213	10.4747	12.1282	8.99682	12.3349	15.8238	14.178	9.06316	7.86352	8.93517	19.9407	11.8832	11.0694	9.99573	10.3635	9.61866	8.88901	11.9885	8.33459	10.6278
1868	ENSMUSG00000020263	Appl2	56.7607	62.1135	69.2244	56.5424	102.329	68.0472	71.5633	61.2545	57.6815	95.2264	65.2476	64.7184	65.4465	65.4604	96.8098	67.0047	51.7267	62.1761	61.8493	100.155
1869	ENSMUSG00000020264	Slc36a2	8.2558	15.2471	18.6839	10.5138	11.8284	15.8893	27.3613	16.1129	10.6946	7.25427	17.7236	15.8713	16.0681	12.7443	6.99131	15.5171	14.4146	15.8807	10.9355	8.02521
1870	ENSMUSG00000020265	Sumo3	115.615	108.093	114.542	97.8364	110.686	108.206	106.375	114.24	104.451	119.279	121.074	112.012	121.09	102.142	114.873	107.523	120.185	116.53	100.906	122.131
1871	ENSMUSG00000020267	Hint1	107.102	87.1998	78.356	77.9059	75.8169	77.8338	71.7794	72.8946	78.0113	76.4146	84.0333	80.1471	76.1126	62.4908	72.8772	72.7635	82.8554	79.2556	74.2901	76.474
1872	ENSMUSG00000020271	Fbxw11	85.3099	91.6809	91.751	98.1881	84.4393	90.2156	90.1425	94.679	94.8037	87.5099	96.3933	97.8702	96.9495	97.054	85.018	91.7835	90.4517	97.7311	96.2793	95.4395
1873	ENSMUSG00000020272	Stk10	93.3197	106.465	105.061	94.6398	130.043	99.473	86.701	95.7703	96.1692	142.271	101.642	101.357	114.34	112.333	134.016	108.796	107.086	97.2275	100.563	135.586
1874	ENSMUSG00000020273	Papolg	24.6244	26.8933	24.0107	26.5128	25.6771	28.6642	25.8892	25.9957	26.5512	23.9127	27.1408	28.2287	24.9011	25.2417	24.9153	32.0225	23.5324	24.5026	28.2982	26.0599
1875	ENSMUSG00000020275	Rel	136.086	131.564	117.364	143.702	121.364	145.669	135.239	134.892	144.757	107.766	131.646	137.996	118.307	125.84	115.856	159.295	117.799	124.681	138.153	112.183
1876	ENSMUSG00000020277	Pfkl	58.9978	63.6921	66.9415	59.4924	60.1378	56.8496	62.9219	60.1427	57.6521	59.044	61.5126	62.4826	65.7172	68.6916	59.8557	58.664	67.823	62.729	63.7251	56.8424
1877	ENSMUSG00000020279	Il9r	22.1413	25.3279	23.9728	21.9986	29.4473	21.4125	19.4584	20.0578	17.4987	27.6306	16.0242	21.6932	20.7297	21.0047	27.133	23.7233	23.0233	16.4172	22.064	29.9739
1878	ENSMUSG00000020280	Pus10	27.5308	31.2851	32.0174	40.3282	33.0159	30.7052	34.0885	34.5466	35.8567	34.3405	27.8975	30.7038	30.9669	34.0511	30.9776	33.7248	28.3602	31.2632	37.4012	32.6852
1879	ENSMUSG00000020282	Rhbdf1	22.8393	26.5922	31.8803	27.3421	33.8448	30.7807	35.1135	28.0348	27.5459	33.5052	35.102	29.4663	32.5956	34.9722	32.7228	29.1871	30.6711	31.0607	31.0803	36.5653
1880	ENSMUSG00000020283	Pex13	24.6244	29.7263	31.6818	30.691	30.4948	28.9918	33.8223	28.0604	29.2175	25.1554	29.1941	29.3082	24.8552	25.9491	27.5947	26.6673	29.6072	31.4822	33.1295	27.7315
1881	ENSMUSG00000020284	Cfap410	20.5451	19.7083	20.7588	20.5866	18.0506	19.4572	20.0311	18.8385	19.5705	18.4386	20.5381	18.7574	21.2352	22.1173	17.1507	17.9748	23.092	19.3623	20.6414	18.1026
1882	ENSMUSG00000020287	Mpg	11.9117	12.0997	13.6927	13.0596	15.2704	13.1529	12.3794	12.9415	12.8901	15.9053	12.7539	11.1425	12.1978	12.6706	15.2069	11.1657	11.3887	11.8133	12.5984	14.7661
1883	ENSMUSG00000020288	Ahsa2	31.5471	30.6794	32.7169	35.5936	33.4073	37.2665	35.6812	35.4227	38.1228	30.5884	36.735	39.99	35.7561	40.3292	33.3457	50.7787	42.0369	43.6185	48.577	34.0307
1884	ENSMUSG00000020289	Nprl3	22.3873	25.1823	29.1531	27.4944	30.3279	25.1618	27.1653	24.3153	23.2198	28.0243	24.9723	24.2135	25.3096	27.3013	28.5613	24.339	22.4227	22.0173	24.5033	28.8187
1885	ENSMUSG00000020290	Xpo1	108.71	102.41	87.7902	110.481	106.346	117.716	96.3171	95.6063	111.543	101.128	103.992	102.974	80.0543	94.2539	90.785	109.344	74.6071	84.5383	102.576	94.1349
1886	ENSMUSG00000020297	Nsg2	4.19369	4.42817	4.17351	3.31213	3.0679	3.13956	3.55204	3.76564	3.84347	2.99209	3.58012	3.85266	3.80384	3.01014	3.10367	3.46665	4.10702	2.88491	3.08951	2.65015
1887	ENSMUSG00000020300	Cpeb4	45.5299	55.4116	53.8586	57.4663	50.4161	60.09	64.0372	60.1324	64.3031	52.3409	55.4764	68.9052	61.8265	63.5961	52.0751	67.9774	53.008	62.0557	66.0068	55.8843
1888	ENSMUSG00000020303	Stc2	11.0707	11.5768	16.9634	10.771	18.3614	14.962	18.3229	17.8087	11.142	18.1887	17.7678	13.5182	20.1476	11.4953	18.4341	11.1916	12.3554	18.2237	9.25671	16.6416
1889	ENSMUSG00000020305	Asb3	15.6706	13.6386	12.6481	14.6815	13.5552	13.9189	12.2538	12.3882	15.3916	13.5671	14.794	12.9401	11.5953	10.7731	13.3973	12.0039	10.422	11.4794	13.3275	11.2801
1890	ENSMUSG00000020307	Cdc34	53.5339	47.5416	52.0058	48.7896	45.3394	45.7831	44.3829	52.2425	51.1482	47.1271	48.5374	48.8922	55.3319	50.9218	42.3023	41.4963	53.5915	53.2805	47.9387	43.0752
1891	ENSMUSG00000020308	Tpgs1	30.7576	29.3589	33.0808	31.5361	28.0428	24.1942	27.2005	30.0432	30.065	32.6425	28.8622	26.7789	34.8013	33.1631	31.2354	24.5822	35.5961	32.2157	32.3571	28.9682
1892	ENSMUSG00000020309	Chac2	4.14792	3.04147	2.55704	3.13891	3.37872	3.32601	2.98432	2.73073	3.55507	3.36182	3.2969	3.03515	2.66014	2.57538	3.59231	3.21829	2.57404	2.87396	2.86095	3.78496
1893	ENSMUSG00000020310	Madcam1	102.909	52.9725	76.6025	118.155	3.75286	68.8888	33.8926	60.1273	142.956	4.05677	76.072	55.1477	69.6793	138.161	3.85542	48.6314	52.5847	51.8244	112.137	4.26063
1894	ENSMUSG00000020311	Erlec1	44.008	38.4966	35.7229	38.0816	37.1314	36.5206	37.0678	35.4329	41.1834	38.0994	40.5585	35.5953	32.6518	29.5819	38.1515	36.3171	30.6139	33.0971	33.0625	34.5675
1895	ENSMUSG00000020315	Sptbn1	326.296	403.33	404.211	367.368	435.32	480.221	466.247	381.831	365.042	437.594	504.788	408.689	392.894	399.431	432.506	413.53	356.075	376.637	384.384	438.723
1896	ENSMUSG00000020319	Wdpcp	4.3024	5.28534	6.0263	4.41967	5.70987	4.34902	5.43106	4.47266	4.27903	5.15227	6.33712	6.14258	5.00882	4.15967	5.39115	4.27899	4.27862	4.34105	4.52787	5.86432
1897	ENSMUSG00000020321	Mdh1	138.043	142.489	148.592	134.312	151.617	113.84	147.352	137.115	140.755	148.995	132.035	133.222	137.143	124.127	139.128	112.232	116.804	131.025	113.784	136.164
1898	ENSMUSG00000020325	Fstl3	2.37433	3.34595	4.12624	4.61389	3.18302	6.42525	4.20517	4.54439	5.04419	2.51623	7.8329	3.83459	4.30422	5.47499	2.70094	3.73053	4.06698	4.47791	5.13868	2.68413
1899	ENSMUSG00000020326	Ccng1	110.215	112.011	99.0345	104.933	108.608	101.64	100.156	97.9528	109.407	100.872	104.943	106.014	92.9414	86.1114	101.702	97.0197	82.2891	90.8993	94.2774	101.983
1900	ENSMUSG00000020328	Nudcd2	18.0678	17.1401	15.2099	17.5475	16.5713	17.0181	13.8665	15.5134	18.723	15.2103	16.4447	16.6888	13.5509	12.9985	15.2338	14.5755	13.0475	12.9137	14.7973	15.2078
1901	ENSMUSG00000020329	Polrmt	31.3583	26.3373	29.6352	27.909	31.4676	23.907	25.5626	26.7796	25.8272	34.6041	27.3974	24.4032	27.6379	27.3123	33.9202	24.4632	27.1933	27.8309	23.2501	27.6907
1902	ENSMUSG00000020330	Hmmr	11.0707	10.5872	10.0155	11.0807	9.43395	10.87	8.49074	9.75481	10.1767	10.0409	11.174	10.5914	10.1555	10.6221	8.0921	10.6535	8.82609	8.49598	10.3049	10.1114
1903	ENSMUSG00000020331	Hcn2	3.90763	3.63719	4.28222	6.54553	4.8177	4.16256	3.06973	3.74003	6.93356	6.1348	4.71301	4.11914	4.32974	7.13665	6.50267	4.4756	4.84491	3.83742	6.34847	6.05458
1904	ENSMUSG00000020334	Slc22a4	6.17897	8.18449	9.75551	9.22777	9.62389	6.78809	10.7064	10.9895	7.9165	8.60652	8.49228	10.8127	10.1198	10.5336	7.88268	9.01329	9.73558	12.4757	11.8576	9.03771
1905	ENSMUSG00000020340	Cyfip2	137.837	160.433	152.728	192.23	171.584	155.053	137.449	161.19	185.193	182.993	157.915	173.343	179.475	221.56	176.958	165.659	166.855	145.335	196.31	174.407
1906	ENSMUSG00000020346	Mgat1	131.847	119.014	131.638	119.987	140.772	120.251	127.271	133.842	119.012	151.282	127.539	121.745	137.572	131.481	147.231	112.061	111.399	119.935	110.844	134.995
1907	ENSMUSG00000020349	Ppp2ca	242.805	214.644	202.512	216.963	185.749	201.254	193.815	198.226	231.656	180.21	214.329	209.566	190.493	187.962	185.017	202.815	202.285	200.646	206.678	186.265
1908	ENSMUSG00000020354	Sgcd	2.05966	3.09773	3.01079	2.33581	3.12546	5.72478	4.78295	3.07912	2.43675	1.42073	5.56711	3.64941	2.81331	2.81855	1.72366	2.99063	2.74564	3.1203	2.88459	1.8619
1909	ENSMUSG00000020357	Flt4	83.296	142.621	185.374	67.3449	110.139	89.0061	201.823	147.793	62.0076	94.4595	157.26	169.092	184.913	81.9922	108.58	98.9548	147.275	177.967	52.8685	108.84
1910	ENSMUSG00000020358	Hnrnpab	315.877	272.008	246.209	278.067	238.445	258.517	223.357	242.512	298.09	244.526	283.268	262.243	260.51	259.859	254.7	250.913	277.407	251.463	271.306	249.617
1911	ENSMUSG00000020359	Phykpl	13.8112	13.4599	13.8628	13.112	15.2071	13.0118	13.8414	13.0286	11.6305	14.3579	13.8514	12.7865	11.8047	13.0906	14.6109	13.7373	11.0741	11.6655	13.0083	15.6359
1912	ENSMUSG00000020361	Hspa4	210.92	176.994	160.971	197.898	153.683	172.424	159.329	157.127	201.691	150.029	173.284	169.684	152.761	167.923	148.858	159.011	147.738	165.918	180.303	144.535
1913	ENSMUSG00000020362	Cnot6	91.9523	102.48	87.6295	93.779	89.6484	103.338	92.7198	91.0876	94.9273	90.2008	98.1148	102.852	88.3411	87.493	93.4967	104.062	82.4436	89.153	95.8931	92.3613
1914	ENSMUSG00000020363	Gfpt2	12.7069	15.4853	14.4678	17.8467	15.0632	16.8115	18.1621	17.1631	20.8066	15.895	19.6132	20.3924	15.3226	21.3694	18.6972	17.2453	16.5482	16.0121	22.6354	18.5987
1915	ENSMUSG00000020364	Zfp354a	1.67061	2.18761	1.74881	1.57995	2.52109	2.7364	2.46683	2.04933	1.65393	1.7528	2.61097	3.03515	2.11892	2.05589	1.86328	2.17312	2.40244	2.61667	1.67874	1.82113
1916	ENSMUSG00000020366	Mapk9	55.073	68.3685	67.3196	59.991	63.8274	66.6765	77.0095	72.1774	64.4091	64.9632	71.6201	71.1635	68.1935	59.9744	62.1915	69.6797	59.8492	67.1522	61.7429	65.4724
1917	ENSMUSG00000020368	Canx	300.292	293.867	264.202	294.213	271.484	275.898	273.748	266.356	289.885	278.969	286.449	296.786	267.152	295.587	281.865	287.67	286.302	283.821	299.34	266.633
1918	ENSMUSG00000020372	Rack1	1107.16	865.534	836.124	854.981	847.801	723.388	674.375	779.391	844.805	871.881	827.061	782.474	832.965	764.752	828.707	761.24	873.177	765.136	795.624	832.196
1919	ENSMUSG00000020375	Rufy1	55.1817	49.6034	47.5959	52.5952	49.2534	46.8918	46.9101	46.7196	50.9893	48.7874	50.9492	48.9419	48.2807	48.8844	51.0173	48.8384	48.6036	46.8538	49.4755	47.5261
1920	ENSMUSG00000020376	Rnf130	132.036	125.051	123.532	112.297	127.879	104.442	113.078	108.363	118.129	130.358	121.357	117.748	119.058	97.7098	132.33	108.087	111.965	119.124	104.121	132.915
1921	ENSMUSG00000020377	Ltc4s	26.4151	32.1191	46.7688	22.7178	35.3989	19.6688	36.3293	33.8395	22.0308	35.7818	26.5787	28.2468	39.0698	21.082	37.8508	23.4284	30.877	41.1059	21.1813	35.8382
1922	ENSMUSG00000020380	Rad50	51.3656	54.5611	52.1145	59.2037	52.6148	57.3385	56.5664	57.622	62.402	54.7031	52.2326	55.0257	47.9386	55.5826	53.6215	61.8357	52.8993	55.6727	62.3892	55.3882
1923	ENSMUSG00000020381	Mrnip	2.06538	2.22732	2.18365	2.05762	2.80889	1.88978	1.89911	2.09544	2.17777	2.93046	2.15073	1.88794	2.48143	2.10378	2.86204	1.87303	1.75607	1.86671	1.96247	2.84042
1924	ENSMUSG00000020385	Clk4	53.2994	45.6551	47.0524	46.1651	58.4341	58.049	56.2197	48.1439	49.3648	48.808	50.9669	53.2055	47.5098	51.9756	53.6967	64.071	44.9827	48.2004	57.8929	52.7313
1925	ENSMUSG00000020386	Sar1b	32.5197	27.3434	25.1639	26.812	25.8728	25.4894	24.3719	23.9208	28.2051	24.3304	28.818	27.5513	24.1097	20.0688	25.2482	24.7478	20.6266	23.7581	24.7319	24.2659
1926	ENSMUSG00000020387	Jade2	87.1636	89.2087	85.4978	81.2181	96.9699	88.3107	85.6861	83.4538	84.1679	87.4723	90.1889	88.6789	91.3127	94.8507	96.9441	92.0525	93.8838	84.7846	92.0824	91.6886
1927	ENSMUSG00000020388	Pdlim4	47.7841	49.2493	57.8997	55.4664	44.4702	41.3383	51.3916	57.8474	53.532	49.2633	49.272	51.5299	61.4538	56.6842	47.4142	42.7847	61.428	60.917	53.4753	50.0879
1928	ENSMUSG00000020389	Cdkl3	3.79893	3.89533	3.80484	3.81604	4.52991	4.55563	3.9389	3.35578	3.61392	4.30326	4.69531	3.83008	2.95628	3.42648	4.3548	4.1755	3.88394	3.71699	4.20473	4.14511
1929	ENSMUSG00000020390	Ube2b	66.0807	66.5284	61.0854	67.0877	63.5971	66.4548	61.9572	60.5987	69.0766	59.5096	69.4428	64.899	57.9665	58.5854	57.4984	69.4365	57.4754	59.8441	65.258	61.6739
1930	ENSMUSG00000020392	Cdkn2aipnl	36.4674	32.8737	28.5292	30.8642	30.7251	29.2941	25.0351	27.5788	30.8008	28.9041	31.2741	29.927	27.3673	25.8791	30.0111	28.5559	28.8921	25.7397	28.2706	29.1381
1931	ENSMUSG00000020393	Kremen1	26.3579	32.0033	35.3401	30.3288	37.2408	30.9319	37.4949	34.1265	31.56	37.5483	34.5311	33.9874	37.1653	34.6185	39.2416	30.103	33.1708	35.4236	32.1758	39.6572
1932	ENSMUSG00000020395	Itk	28.0285	25.4669	22.3138	19.6523	30.7539	28.8607	20.8098	24.1975	22.6783	31.2765	26.6097	25.2613	25.7538	22.3937	34.2478	28.4938	24.0587	20.4517	21.4295	31.9378
1933	ENSMUSG00000020396	Nefh	4.75438	4.17664	3.02024	3.25439	4.88102	3.73421	3.04963	2.65388	3.51975	5.74111	4.2041	3.32873	2.69077	3.80228	5.74018	3.80297	2.91152	2.84112	3.97223	6.13613
1934	ENSMUSG00000020397	Med7	21.1229	18.7121	17.5212	18.5815	19.1672	19.5932	16.8358	17.947	18.6523	18.514	20.162	20.1486	16.6399	17.3534	18.869	19.703	17.5721	17.2	18.5568	18.2997
1935	ENSMUSG00000020399	Havcr2	43.6648	41.4388	28.0613	39.9398	47.6245	41.7516	24.4523	26.1751	37.0104	45.898	41.7312	35.5366	29.0522	32.4594	43.9132	43.1934	29.2296	21.541	36.2505	42.6063
1936	ENSMUSG00000020400	Tnip1	137.053	162.942	171.085	170.121	173.46	143.235	148.201	163.132	174.51	192.544	150.405	171.549	170.279	188.055	185.119	156.594	179.428	160.838	181.875	200.216
1937	ENSMUSG00000020402	Vdac1	91.4088	104.363	107.901	107.899	114.681	95.6078	100.356	96.3082	108.012	107.14	105.102	104.934	97.9554	103.188	110.943	94.6655	96.5379	105.86	108.491	110.525
1938	ENSMUSG00000020407	Upp1	23.3886	23.8651	19.8797	21.5262	22.8683	23.3829	17.0468	20.3498	22.7783	31.369	25.8087	26.386	21.1432	20.8941	32.9752	27.6349	25.666	14.868	23.195	29.4779
1939	ENSMUSG00000020409	Slu7	65.8347	64.4798	61.4446	66.988	66.3657	66.0012	61.1333	66.7159	73.4086	67.5307	66.7965	62.6678	61.3261	64.8083	68.5653	67.8429	57.2638	59.3405	62.8266	68.4963
1940	ENSMUSG00000020412	Ascc2	51.7432	57.3543	60.1117	57.7759	61.1106	56.3255	62.9169	61.7258	60.4714	63.9156	56.7951	59.5649	61.5865	64.742	62.0627	59.5747	61.5024	63.4187	62.7123	59.3227
1941	ENSMUSG00000020413	Hus1	14.6236	16.5411	15.8196	14.5345	14.7927	16.9274	16.263	15.4417	14.7206	14.9673	17.6838	17.0818	14.6384	15.1575	15.3573	17.2401	13.6596	14.6216	15.3017	15.568
1942	ENSMUSG00000020415	Pttg1	36.5303	23.9478	24.3084	20.4239	20.2666	23.6852	24.6483	27.0819	24.6736	20.8248	26.2867	21.9823	22.3942	19.5383	20.3135	23.4697	20.9069	22.9807	19.1755	19.5976
1943	ENSMUSG00000020420	Zfp607a	7.68367	8.0488	8.11541	7.38012	9.20947	10.2905	9.68647	8.72502	8.72286	9.22274	9.52339	9.56164	8.0519	8.5625	10.3205	10.2913	7.11579	7.87192	8.81929	9.03771
1944	ENSMUSG00000020422	Tns3	146.728	185.655	177.958	174.294	188.719	176.495	177.441	160.293	177.224	212.774	200.08	202.362	196.641	205.345	220.844	183.898	177.895	178.344	192.657	218.543
1945	ENSMUSG00000020423	Btg2	117.801	93.2728	84.6187	84.4672	113.351	109.411	90.5193	92.7424	97.8526	116.571	126.309	108.791	102.831	89.3168	117.472	111.543	94.839	84.8448	89.0559	107.399
1946	ENSMUSG00000020424	Castor1	12.8214	15.2636	17.3179	15.3534	20.0479	13.3242	13.3641	14.8167	12.7488	17.5554	16.6659	14.1957	18.1563	14.3838	16.9306	12.899	14.346	15.5468	14.0762	17.6133
1947	ENSMUSG00000020427	Igfbp3	110.175	81.3551	58.7789	85.5328	196.703	106.019	45.3023	58.4264	84.3798	153.664	111.546	71.7914	55.3932	77.921	169.547	95.1311	72.748	37.4874	88.2008	187.889
1948	ENSMUSG00000020430	Pes1	71.2985	76.5563	76.059	77.696	83.5241	73.6057	71.8045	73.0125	74.4327	79.0335	81.825	80.2871	81.3614	79.7448	79.6591	79.3553	75.8026	76.2777	76.1974	88.189
1949	ENSMUSG00000020432	Tcn2	101.341	147.811	177.669	106.875	148.601	116.027	172.442	151.922	100.413	145.137	162.915	167.01	181.492	126.721	147.091	131.039	147.086	176.231	106.316	152.296
1950	ENSMUSG00000020437	Myo1g	502.465	611.636	671.906	794.759	669.58	574.423	677.943	779.816	779.071	708.179	562.942	647.685	685.642	867.355	665.485	693.93	747.163	798.961	835.464	693.206
1951	ENSMUSG00000020439	Smtn	31.3125	45.6981	56.9781	28.2187	45.5523	91.0169	64.7155	47.5393	27.3928	41.2387	103.571	49.9491	59.3808	36.6707	44.0098	48.7039	47.4881	61.4535	29.4173	44.1353
1952	ENSMUSG00000020440	Arf5	137.585	119.607	125.725	129.651	118.382	109.29	111.827	127.873	139.289	123.48	122.189	112.865	124.552	124.668	119.856	117.468	132.666	127.91	125.062	111.266
1953	ENSMUSG00000020441	2310033P09Rik	22.7821	18.7022	20.4941	18.4136	18.9888	18.414	18.2475	18.4132	19.5234	21.3486	19.8699	18.6355	20.0812	19.8109	21.1135	18.4043	20.4893	19.6086	18.3085	18.6666
1954	ENSMUSG00000020444	Guk1	27.5136	22.624	25.4759	23.2532	26.3851	21.9819	22.4427	22.8705	23.1786	26.2715	24.0696	22.592	24.5386	21.9073	24.5287	20.8465	23.7841	22.5209	22.5605	23.1923
1955	ENSMUSG00000020448	Rnf185	28.6464	31.8179	30.5616	27.3946	31.151	28.1955	31.6066	28.8033	28.9761	31.1293	32.1636	30.7851	30.538	26.406	30.8756	27.2572	26.5355	29.6429	25.0116	31.1699
1956	ENSMUSG00000020451	Limk2	40.4151	39.2743	44.311	43.1207	48.4763	43.0971	44.0513	42.3904	40.0592	45.5078	38.8459	40.2655	39.4732	45.5869	44.5629	39.1887	36.3511	36.8633	39.4149	44.0673
1957	ENSMUSG00000020453	Patz1	36.2271	42.0709	45.9227	40.7166	51.8378	40.401	41.263	41.5706	42.0016	49.9651	45.8778	45.1479	47.7599	48.5933	50.9099	45.9047	48.7923	43.5857	48.7386	51.4402
1958	ENSMUSG00000020454	Eif4enif1	59.6958	67.4981	71.6113	71.014	68.6911	66.8478	67.4787	74.6314	73.232	65.9834	67.2788	69.3659	73.6516	79.8774	65.2952	69.0743	69.459	66.0464	73.833	66.7024
1959	ENSMUSG00000020455	Trim11	48.8025	50.3613	58.4291	54.742	78.7755	50.9787	51.1504	55.0655	55.0329	76.7329	54.2683	54.3302	64.4101	65.8362	75.6479	52.067	53.4428	55.3771	57.6879	72.9744
1960	ENSMUSG00000020456	Ogdh	182.417	213.899	219.012	219.372	225.96	194.909	217.704	206.741	213.969	219.966	218.737	220.925	220.74	232.039	219.904	203.234	204.402	213.795	214.13	213.691
1961	ENSMUSG00000020457	Drg1	58.5916	48.1902	42.1652	46.6008	43.6183	47.9803	42.8154	40.5665	49.7415	41.7728	50.7368	44.3937	37.6657	38.6197	42.2593	43.3901	36.9003	38.2428	43.5093	40.9143
1962	ENSMUSG00000020458	Rtn4	278.14	277.492	294.121	265.49	251.367	243.716	285.304	273.391	283.787	253.807	269.992	274.451	280.463	252.535	257.793	255.999	287.606	310.07	259.941	262.413
1963	ENSMUSG00000020459	Mtif2	27.6051	23.8353	23.5805	24.5182	24.1979	25.6254	23.1812	21.5487	23.3139	25.1315	24.5032	23.6489	20.6071	20.7541	23.9165	26.1913	19.7572	21.9461	23.9871	23.2126
1964	ENSMUSG00000020460	Rps27a	826.404	571.859	444.443	530.319	483.917	530.408	409.831	427.91	533.654	450.251	557.6	492.431	407.185	344.711	444.147	498.385	436.271	414.212	470.583	397.177
1965	ENSMUSG00000020462	Cfap36	22.7592	20.2776	17.6062	20.2665	19.9097	19.6588	17.4387	16.6815	18.9466	18.4592	20.7948	18.7439	16.9309	14.4686	18.5415	16.5106	15.3355	15.1581	17.2248	17.6949
1966	ENSMUSG00000020463	Ppp4r3b	91.1971	86.6603	88.9671	87.2912	90.0859	92.6446	83.4855	91.7638	93.756	89.5435	93.8885	92.7393	86.1966	88.7641	88.5674	95.6848	81.6313	80.8924	87.2866	96.3025
1967	ENSMUSG00000020464	Pnpt1	27.0216	25.4438	22.7061	24.0195	24.2094	26.3713	26.1354	30.6067	25.4211	25.0082	27.3045	26.5576	26.872	25.1901	23.8038	29.6683	24.562	25.0336	25.9062	29.1109
1968	ENSMUSG00000020467	Efemp1	10.0923	17.0177	18.0033	4.12573	3.41326	14.5941	33.9479	18.1571	3.27254	3.52272	23.2464	19.2091	16.1344	4.37705	3.6997	11.1399	14.9123	17.7802	2.84519	5.20518
1969	ENSMUSG00000020471	Pold2	26.1176	24.4244	24.5353	22.0879	22.5287	21.7199	21.2771	20.9134	22.1544	23.8819	24.3395	22.8404	21.8274	22.7474	24.0454	19.8479	25.1055	20.8841	21.5438	22.4108
1970	ENSMUSG00000020472	Zkscan17	41.0158	47.1444	50.4035	53.1726	64.2303	43.7875	43.8554	48.0004	50.5537	63.2446	48.7852	46.6384	53.5959	57.7637	63.448	44.1713	50.577	48.6822	56.2102	65.2278
1971	ENSMUSG00000020473	Aebp1	172.885	225.204	256.281	151.912	267.984	245.646	265.705	237.727	161.979	297.75	291.202	244.533	272.263	212.847	349.528	225.591	240.724	281.013	188.827	325.697
1972	ENSMUSG00000020474	Polm	13.7139	16.882	18.9911	14.9335	21.7401	18.4543	17.1824	18.3722	14.6676	23.1424	17.7988	18.3329	20.6837	20.6657	21.1834	18.6268	17.1088	16.6252	18.013	21.7585
1973	ENSMUSG00000020475	Pgam2	5.79565	4.10052	3.95609	3.77929	5.18608	4.38429	3.26567	4.08329	3.42558	4.09786	4.98296	4.04687	4.35017	4.60179	4.31722	5.24137	4.66759	4.0126	4.27172	4.94016
1974	ENSMUSG00000020476	Dbnl	260.798	250.79	269.709	267.647	228.245	218.549	248.794	283.13	264.77	236.056	247.834	251.109	283.787	293.126	221.327	235.919	278.265	288.759	274.371	229.789
1975	ENSMUSG00000020477	Mrps24	29.3158	25.7648	27.5461	23.2846	27.8644	24.8191	24.2765	25.0992	27.0632	28.5549	28.6277	25.6272	28.9603	27.1318	27.5625	24.2821	31.2431	27.694	26.9623	28.9343
1976	ENSMUSG00000020482	Ccdc117	42.778	37.9538	34.6737	38.5383	44.4702	43.7724	39.384	39.4906	47.0458	41.9542	52.5158	49.7052	41.4849	45.3179	45.7872	58.8813	49.6503	48.9449	55.8673	46.6835
1977	ENSMUSG00000020483	Dynll2	195.622	179.649	174.522	173.055	157.787	180.063	188.012	185.649	168.495	136.208	194.181	186.987	173.363	164.526	147.091	180.907	204.579	216.16	185.875	141.675
1978	ENSMUSG00000020484	Xbp1	186.634	178.358	162.975	182.771	184.771	178.94	155.2	156.594	191.214	180.402	178.776	175.782	157.188	175.159	188.518	170.575	154.294	141.393	185.367	177.39
1979	ENSMUSG00000020485	Supt4a	81.4709	62.8482	58.3062	65.3345	49.5182	58.1095	56.6669	59.9531	68.2526	50.191	65.3405	58.6616	55.9191	53.6483	50.7917	63.1396	62.0744	62.3349	60.0918	43.048
1980	ENSMUSG00000020486	Septin4	51.6059	47.4754	51.5189	44.2545	40.3547	44.6039	49.7688	47.5137	46.5926	41.4441	49.9933	47.1036	46.6111	44.7321	40.8256	46.1013	47.8027	47.8556	47.4106	41.1997
1981	ENSMUSG00000020491	2810021J22Rik	5.51531	5.96048	6.65492	5.53247	6.50419	6.2388	6.54641	5.60492	4.65572	6.49769	6.50086	5.34765	6.40271	5.72553	5.33208	7.46106	5.31968	5.78077	5.61156	5.85752
1982	ENSMUSG00000020492	Ska2	9.61174	9.22369	8.89529	8.79211	10.0671	10.4316	7.74214	8.1051	8.85823	9.53428	10.4793	9.52099	8.30208	8.19038	7.88268	9.37548	7.0643	7.01247	8.49616	8.77269
1983	ENSMUSG00000020493	Prr11	8.06127	8.57833	6.70691	8.85509	6.63082	8.20921	5.68226	6.44514	9.22316	7.83283	8.12497	7.80468	7.02562	8.11301	6.31473	8.79081	5.90313	5.74792	8.40552	7.58352
1984	ENSMUSG00000020495	Smg8	15.4932	18.0072	18.0222	17.9779	18.039	17.9907	17.4939	18.3825	19.906	19.0788	19.5424	19.9589	19.4481	19.4314	20.6303	20.2204	18.842	19.4061	20.1725	19.7946
1985	ENSMUSG00000020496	Rnf187	177.48	164.375	172.069	163.192	202.309	142.721	144.93	154.55	163.739	192.551	166.057	156.27	168.983	160.827	197.518	143.162	166.883	157.909	154.286	188.657
1986	ENSMUSG00000020513	Tubd1	7.17448	7.44978	7.10394	7.30138	7.60932	7.10557	7.295	7.31611	6.65692	6.87769	7.58065	6.79297	6.82139	6.11607	6.49193	6.46763	5.50272	6.4322	6.58097	6.37396
1987	ENSMUSG00000020514	Mrpl22	11.7515	11.1565	10.4456	10.0991	10.5794	10.1242	10.219	9.78042	10.2532	10.2087	11.6476	10.6411	10.1249	8.40408	10.2937	9.7118	10.5192	10.0561	9.6232	9.79198
1988	ENSMUSG00000020515	Cnot8	52.9961	50.6856	52.7336	52.0755	56.1662	48.6102	46.1363	50.4237	50.3889	58.0341	52.8787	50.2923	48.5105	49.7355	56.8863	49.9715	45.9609	49.7004	50.4213	53.5943
1989	ENSMUSG00000020516	Rps6kb1	38.7273	40.5286	37.3016	39.6458	44.8616	44.7702	44.6341	40.1412	38.0522	41.3586	41.1205	41.4353	35.9297	38.8665	43.6286	43.1727	36.4941	39.7811	42.7172	45.8952
1990	ENSMUSG00000020519	Sap30l	26.6154	23.8949	24.2234	22.9645	24.7965	21.997	21.267	23.8644	24.0673	25.5457	24.1846	23.5541	26.8209	24.0001	25.275	22.5591	28.8063	25.9751	24.4048	26.6646
1991	ENSMUSG00000020520	Galnt10	60.1077	70.8043	78.6207	78.2471	86.5057	60.6191	71.2468	75.359	79.7182	87.1813	68.4515	77.0893	83.511	88.6131	88.1539	65.5922	78.9658	79.1188	81.9154	91.0362
1992	ENSMUSG00000020521	Rnft1	14.8925	18.6956	18.9627	17.5842	22.7589	20.7876	20.7998	20.6163	19.1703	21.53	21.6577	21.219	22.7363	20.6804	24.1206	21.7933	17.7151	18.1634	21.6029	22.9136
1993	ENSMUSG00000020522	Mfap3	45.959	53.2638	51.9632	50.7003	60.0112	56.8446	56.3905	51.2537	51.2659	62.0019	56.9102	59.05	53.984	56.3637	59.5013	57.3601	49.2957	51.381	52.7345	61.3069
1994	ENSMUSG00000020523	Fam114a2	47.847	47.1907	47.3076	44.9368	50.6751	48.6455	45.8349	43.2613	44.9386	47.2366	48.7542	46.6791	43.4813	40.974	48.762	45.1389	41.6537	40.438	44.4866	46.1195
1995	ENSMUSG00000020525	Ppm1d	19.0518	18.8578	17.0296	20.6864	18.3902	16.5595	15.9917	17.0812	19.959	19.2637	19.6752	18.5452	17.4773	19.5309	19.5134	18.0369	17.6808	18.1525	20.5429	20.6984
1996	ENSMUSG00000020526	Znhit3	6.59091	6.0697	5.61509	5.17028	5.86528	5.96163	5.62197	5.44609	5.45032	6.13138	6.52299	5.92578	5.55004	5.02918	5.87979	5.71739	4.97647	5.09102	5.45393	5.64007
1997	ENSMUSG00000020527	Myo19	6.53941	8.3599	9.44829	7.38537	11.414	8.49141	9.8372	8.92995	8.19313	10.4894	9.27999	10.0494	8.8433	10.3973	12.0281	9.03916	8.56869	8.54524	9.46557	10.1521
1998	ENSMUSG00000020528	Prpsap2	29.9909	30.6232	29.9141	28.1032	29.6487	28.4929	29.1699	26.4005	27.1986	27.6169	30.3492	29.6921	27.3417	25.5438	27.1437	27.3089	24.9453	26.5937	24.2708	27.3442
1999	ENSMUSG00000020530	Ggnbp2	106.027	89.8938	83.9522	83.0027	89.9477	92.0046	82.3551	76.6142	88.2351	82.1454	88.2152	84.343	70.7923	73.0908	85.5979	81.2593	72.8624	73.7157	75.8822	79.1173
[truncated: 12,106 more rows]

## Sheet: C.DEGs to Fig. S4D
gene	gene_name	logFC	AveExpr	t	P.Value	adj_pval
ENSMUSG00000043719	Col6a6	3.95481	4.22823	15.3371	4.53572e-12	5.7835e-09
ENSMUSG00000031273	Col4a6	3.58574	0.620669	5.29097	4.33563e-05	0.000665331
ENSMUSG00000002266	Zim1	3.56508	0.712271	11.5558	5.64696e-10	1.438e-07
ENSMUSG00000004651	Tyr	3.53335	0.980148	14.0073	2.18465e-11	1.81429e-08
ENSMUSG00000036502	Tmem255a	3.25994	0.703224	11.4635	6.44799e-10	1.51721e-07
ENSMUSG00000008845	Cd163	3.22141	3.88792	10.8999	1.47654e-09	2.67253e-07
ENSMUSG00000047216	Cdh19	3.18128	0.479726	3.57201	0.00206538	0.0144423
ENSMUSG00000031980	Agt	3.16319	1.26925	6.02789	8.91198e-06	0.000186953
ENSMUSG00000025479	Cyp2e1	2.9567	5.84455	5.6097	2.1701e-05	0.000377309
ENSMUSG00000018822	Sfrp5	2.95627	0.771623	2.85469	0.0102225	0.0485142
ENSMUSG00000033006	Sox10	2.92203	-0.297403	3.09311	0.00604906	0.032633
ENSMUSG00000049265	Kcnk3	2.82897	3.47983	12.7388	1.10392e-10	4.87035e-08
ENSMUSG00000044405	Adig	2.74038	0.505256	4.14266	0.000565693	0.0052165
ENSMUSG00000027559	Car3	2.53102	7.02311	3.4611	0.0026535	0.0175086
ENSMUSG00000086961	Gm12946	2.51644	1.22887	13.2207	5.87734e-11	3.23914e-08
ENSMUSG00000074491	Clec4g	2.51328	3.86764	15.6984	3.01958e-12	4.5577e-09
ENSMUSG00000020467	Efemp1	2.49889	3.21658	9.08825	2.66341e-08	2.02162e-06
ENSMUSG00000031274	Col4a5	2.49229	2.86406	5.95083	1.04831e-05	0.000211127
ENSMUSG00000041592	Sdk2	2.47022	0.895009	7.51268	4.54643e-07	1.82868e-05
ENSMUSG00000027792	Bche	2.46282	0.986102	4.15912	0.00054495	0.00506492
ENSMUSG00000061780	Cfd	2.40493	6.98299	3.71387	0.0014977	0.0112831
ENSMUSG00000056973	Ces1d	2.40203	3.98397	4.27289	0.000421042	0.00411369
ENSMUSG00000055653	Gpc3	2.39816	4.32303	14.2066	1.71257e-11	1.51113e-08
ENSMUSG00000035686	Thrsp	2.36631	5.02321	4.08866	0.000639461	0.00575392
ENSMUSG00000030278	Cidec	2.35423	4.81832	3.39014	0.0031136	0.019783
ENSMUSG00000031489	Adrb3	2.32761	2.44431	3.45883	0.00266714	0.0175547
ENSMUSG00000024990	Rbp4	2.29868	1.86835	3.66434	0.00167567	0.0122503
ENSMUSG00000057614	Gnai1	2.28717	3.33732	9.46759	1.40924e-08	1.32638e-06
ENSMUSG00000030701	Plekhb1	2.27925	0.305775	4.00409	0.00077485	0.00671537
ENSMUSG00000023019	Gpd1	2.26655	4.90131	3.57523	0.00205037	0.0143516
ENSMUSG00000042429	Adora1	2.24208	0.893516	3.28616	0.00393261	0.0236862
ENSMUSG00000033022	Cdo1	2.23476	3.78757	3.88947	0.00100529	0.00822291
ENSMUSG00000030111	A2m	2.15905	1.35195	11.9532	3.21776e-10	9.87574e-08
ENSMUSG00000044903	Psg22	2.1291	2.61	11.7165	4.48998e-10	1.21903e-07
ENSMUSG00000012705	Retn	2.12605	3.5771	3.50798	0.00238706	0.0161057
ENSMUSG00000022878	Adipoq	2.1115	4.71219	3.40271	0.00302667	0.0193614
ENSMUSG00000028713	Cyp4b1	2.06341	7.20492	14.4279	1.31132e-11	1.23422e-08
ENSMUSG00000031725	Ces1f	2.03938	1.45191	3.08412	0.00617096	0.0331766
ENSMUSG00000024892	Pcx	2.02254	4.89382	4.06953	0.000667837	0.00594859
ENSMUSG00000031438	Rnf128	2.02001	3.30135	7.21264	8.0989e-07	2.85138e-05
ENSMUSG00000078234	Klhdc7a	2.00939	1.77722	3.28481	0.00394455	0.0237416
ENSMUSG00000084989	Crocc2	2.00506	1.24672	9.57342	1.18351e-08	1.16845e-06
ENSMUSG00000049928	Glp2r	1.99238	2.069	11.1837	9.69053e-10	1.90015e-07
ENSMUSG00000048040	Arxes2	1.98835	1.16713	3.36354	0.00330553	0.0207595
ENSMUSG00000054003	Tdrd9	1.9859	1.20021	10.3491	3.42351e-09	4.51679e-07
ENSMUSG00000045573	Penk	1.95451	2.65958	3.89347	0.000996208	0.00816278
ENSMUSG00000055214	Pld5	1.94818	2.74367	12.7949	1.0248e-10	4.66715e-08
ENSMUSG00000067764	Xlr5c	1.94781	4.01979	12.4387	1.65084e-10	5.97606e-08
ENSMUSG00000005373	Mlxipl	1.94123	1.98309	3.21149	0.00464763	0.0268365
ENSMUSG00000028011	Tdo2	1.92531	1.37062	6.90212	1.49111e-06	4.67812e-05
ENSMUSG00000024972	Lgals12	1.90656	2.39494	4.08686	0.000642074	0.00576642
ENSMUSG00000062515	Fabp4	1.90585	6.95085	3.69852	0.00155073	0.0115887
ENSMUSG00000036395	Glb1l2	1.90171	2.42898	3.54043	0.00221825	0.0152842
ENSMUSG00000030546	Plin1	1.88428	5.31258	4.17851	0.000521499	0.00491587
ENSMUSG00000107134	Gm42528	1.88366	1.02434	13.1799	6.1947e-11	3.23914e-08
ENSMUSG00000053519	Kcnip1	1.876	0.680791	10.7544	1.83829e-09	3.09743e-07
ENSMUSG00000022245	Skor1	1.8742	1.13157	10.3336	3.50726e-09	4.51679e-07
ENSMUSG00000053279	Aldh1a1	1.86866	3.51194	6.21352	6.04576e-06	0.000137446
ENSMUSG00000039977	Deup1	1.86851	1.29187	13.7852	2.87525e-11	1.96648e-08
ENSMUSG00000029503	P2rx2	1.85179	1.68665	15.6431	3.21167e-12	4.5577e-09
ENSMUSG00000032418	Me1	1.84848	4.46845	3.15381	0.00528561	0.0294717
ENSMUSG00000019577	Pdk4	1.80035	2.95423	9.32033	1.80058e-08	1.55004e-06
ENSMUSG00000072479	Xlr5b	1.79206	2.30311	10.0542	5.44332e-09	6.47151e-07
ENSMUSG00000004328	Hif3a	1.78464	1.40758	7.30738	6.74028e-07	2.47749e-05
ENSMUSG00000026950	Neb	1.78381	3.22669	12.5826	1.35989e-10	5.33304e-08
ENSMUSG00000029371	Cxcl5	1.76658	1.4006	7.88193	2.27135e-07	1.05782e-05
ENSMUSG00000039956	Mrap	1.7624	2.34021	4.66338	0.000174474	0.00205955
ENSMUSG00000030787	Lyve1	1.76002	7.74442	9.83647	7.71254e-09	8.37582e-07
ENSMUSG00000026414	Tnnt2	1.73845	3.82394	9.39835	1.58085e-08	1.4399e-06
ENSMUSG00000024076	Vit	1.73696	2.05394	6.70331	2.21924e-06	6.44675e-05
ENSMUSG00000031196	F8	1.73377	7.20773	11.4205	6.86111e-10	1.5586e-07
ENSMUSG00000032827	Ppp1r9a	1.72016	4.03422	9.29577	1.87617e-08	1.57665e-06
ENSMUSG00000066975	Cryba4	1.71685	1.78916	10.3326	3.51282e-09	4.51679e-07
ENSMUSG00000109909	Gm45663	1.7167	4.40558	11.6626	4.84731e-10	1.29121e-07
ENSMUSG00000037709	Fam13a	1.71091	3.8353	5.6742	1.88918e-05	0.000343262
ENSMUSG00000091996	Smim35	1.70666	2.34987	12.7101	1.14689e-10	4.90661e-08
ENSMUSG00000002265	Peg3	1.70055	4.07878	9.20539	2.18409e-08	1.7323e-06
ENSMUSG00000060961	Slc4a4	1.6919	2.80457	9.76463	8.66264e-09	8.99258e-07
ENSMUSG00000041707	Tmem273	1.68928	3.14158	11.5488	5.70392e-10	1.438e-07
ENSMUSG00000051906	Cd209f	1.68218	3.18127	5.91389	1.13348e-05	0.000224753
ENSMUSG00000032036	Kirrel3	1.68143	2.39952	13.5453	3.88454e-11	2.40043e-08
ENSMUSG00000035948	Acss3	1.67176	2.21727	5.52152	2.62511e-05	0.000436853
ENSMUSG00000040181	Fmo1	1.66454	6.00387	9.33468	1.75789e-08	1.53047e-06
ENSMUSG00000035504	Reep6	1.64977	1.28244	4.09849	0.000625343	0.0056521
ENSMUSG00000031558	Slit2	1.64642	2.07051	5.89634	1.1764e-05	0.000231067
ENSMUSG00000022464	Slc38a4	1.6352	3.71648	12.4899	1.54042e-10	5.77694e-08
ENSMUSG00000064225	Paqr9	1.62466	4.45979	9.9006	6.95631e-09	7.73767e-07
ENSMUSG00000018566	Slc2a4	1.62177	2.40849	3.35707	0.00335399	0.0209799
ENSMUSG00000021508	Cxcl14	1.61868	2.93709	9.92934	6.64297e-09	7.64995e-07
ENSMUSG00000021390	Ogn	1.61778	4.03828	5.02176	7.84413e-05	0.00108254
ENSMUSG00000024087	Cyp1b1	1.61767	7.66545	15.6637	3.1387e-12	4.5577e-09
ENSMUSG00000042453	Reln	1.60328	4.73004	7.10026	1.00859e-06	3.40653e-05
ENSMUSG00000007021	Syngr3	1.56807	1.9038	9.17001	2.31857e-08	1.81853e-06
ENSMUSG00000051022	Hs3st1	1.56685	3.17229	11.588	5.39247e-10	1.40983e-07
ENSMUSG00000027750	Postn	1.56684	8.10457	16.91	8.16632e-13	3.60461e-09
ENSMUSG00000040016	Ptger3	1.5445	2.46339	4.84534	0.000116113	0.0014908
ENSMUSG00000019278	Dpep1	1.53827	3.8634	5.37737	3.59e-05	0.000566931
ENSMUSG00000021983	Atp8a2	1.52693	2.0849	9.43626	1.48433e-08	1.3878e-06
ENSMUSG00000058328	Xlr5a	1.52591	2.05572	13.0184	7.63985e-11	3.71929e-08
ENSMUSG00000029999	Tgfa	1.51942	5.24596	10.8468	1.59905e-09	2.78194e-07
ENSMUSG00000030513	Pcsk6	1.51721	1.85721	3.41249	0.00296076	0.0190173
ENSMUSG00000009378	Slc16a12	1.50858	3.27386	8.63652	5.81567e-08	3.69845e-06
ENSMUSG00000000739	Sult5a1	1.49912	3.26944	9.77904	8.4627e-09	8.85011e-07
ENSMUSG00000028434	Epb41l4b	1.4986	2.72758	7.49972	4.66009e-07	1.84806e-05
ENSMUSG00000022206	Npr3	1.49723	2.36213	3.86445	0.00106408	0.00857952
ENSMUSG00000040170	Fmo2	1.48874	5.46287	6.28449	5.21836e-06	0.000121572
ENSMUSG00000050967	Creg2	1.48722	4.66404	10.5981	2.33186e-09	3.51736e-07
ENSMUSG00000025153	Fasn	1.48695	8.06886	3.11404	0.00577446	0.0315374
ENSMUSG00000006369	Fbln1	1.48101	4.20299	4.66278	0.00017471	0.00206061
ENSMUSG00000004151	Etv1	1.4781	2.38858	8.7404	4.84876e-08	3.1546e-06
ENSMUSG00000052861	Dnah6	1.47339	4.64739	10.5833	2.38512e-09	3.51736e-07
ENSMUSG00000049892	Rasd1	1.4726	1.50434	3.19282	0.00484547	0.0277293
ENSMUSG00000023092	Fhl1	1.46607	4.09995	3.34888	0.00341631	0.0213225
ENSMUSG00000074345	Tnfaip8l3	1.46506	1.04162	9.61134	1.11212e-08	1.12956e-06
ENSMUSG00000032311	Nrg4	1.46035	1.66688	3.49205	0.00247451	0.0165462
ENSMUSG00000015966	Il17rb	1.46015	5.39958	11.4002	7.06548e-10	1.5586e-07
ENSMUSG00000027716	Trpc3	1.42825	1.29743	6.30477	5.00401e-06	0.000119066
ENSMUSG00000020774	Aspa	1.42427	1.92581	5.45201	3.05193e-05	0.000494686
ENSMUSG00000019987	Arg1	1.42266	2.27011	8.60699	6.12573e-08	3.8217e-06
ENSMUSG00000074264	Amy1	1.41813	3.22262	5.44366	3.10776e-05	0.000501432
ENSMUSG00000032735	Ablim3	1.41643	4.5371	10.8592	1.56965e-09	2.78194e-07
ENSMUSG00000069601	Ank3	1.41226	1.4108	3.03248	0.00691826	0.0360946
ENSMUSG00000028289	Epha7	1.41147	0.828958	8.05411	1.65365e-07	8.10635e-06
ENSMUSG00000076752	Trgc2	1.39902	1.94789	4.4421	0.000287148	0.00305498
ENSMUSG00000064294	Aox3	1.39279	3.49848	11.8624	3.65449e-10	1.05294e-07
ENSMUSG00000086320	Gm12840	1.3915	5.25302	15.9343	2.32498e-12	4.5577e-09
ENSMUSG00000030116	Mfap5	1.38701	2.23932	4.02428	0.000740116	0.00648198
ENSMUSG00000052957	Gas1	1.38556	3.93015	6.52226	3.20242e-06	8.53051e-05
ENSMUSG00000019880	Rspo3	1.38185	2.80179	13.3255	5.13736e-11	3.02205e-08
ENSMUSG00000031517	Gpm6a	1.37968	3.7788	7.7501	2.90389e-07	1.28116e-05
ENSMUSG00000063558	Aox1	1.37426	3.31611	6.29979	5.05577e-06	0.000119153
ENSMUSG00000021903	Galnt15	1.37413	6.08064	13.8744	2.57373e-11	1.92104e-08
ENSMUSG00000029381	Shroom3	1.37327	3.84218	10.4895	2.75467e-09	3.86342e-07
ENSMUSG00000094526	Gm21451	1.36429	1.27771	4.39203	0.000321537	0.00331383
ENSMUSG00000110195	Pde2a	1.36249	6.68589	7.98681	1.8712e-07	9.10953e-06
ENSMUSG00000037010	Apln	1.35722	2.11051	7.21837	8.00922e-07	2.82686e-05
ENSMUSG00000020357	Flt4	1.34902	6.84652	8.60589	6.13761e-08	3.8217e-06
ENSMUSG00000021944	Gata4	1.34395	1.95596	9.40406	1.5659e-08	1.43554e-06
ENSMUSG00000033227	Wnt6	1.33974	3.08264	9.25818	1.99834e-08	1.64986e-06
ENSMUSG00000002289	Angptl4	1.3322	5.45928	9.13368	2.46568e-08	1.88165e-06
ENSMUSG00000053414	Hunk	1.33021	1.61762	9.3628	1.67727e-08	1.49871e-06
ENSMUSG00000076749	Trgc1	1.32621	4.21859	7.27168	7.22226e-07	2.61446e-05
ENSMUSG00000028600	Podn	1.32181	3.96445	4.80131	0.000128107	0.00160054
ENSMUSG00000003477	Inmt	1.31069	7.13112	6.5681	2.91724e-06	7.96627e-05
ENSMUSG00000045288	Ush1g	1.30222	1.02814	7.66058	3.43561e-07	1.46855e-05
ENSMUSG00000037664	Cdkn1c	1.2967	2.37652	8.17677	1.32212e-07	6.93893e-06
ENSMUSG00000028399	Ptprd	1.28547	1.81969	4.67091	0.000171548	0.00203776
ENSMUSG00000039084	Chad	1.28193	2.75822	8.10588	1.50428e-07	7.63696e-06
ENSMUSG00000043631	Ecm2	1.27031	5.12064	12.0894	2.66285e-10	8.54413e-08
ENSMUSG00000041828	Abca8a	1.26665	5.61735	7.15492	9.06304e-07	3.13657e-05
ENSMUSG00000037852	Cpe	1.26613	7.1154	11.0415	1.1955e-09	2.2208e-07
ENSMUSG00000020723	Cacng4	1.26257	1.68074	6.46869	3.57247e-06	9.15357e-05
ENSMUSG00000031548	Sfrp1	1.25296	4.61115	9.83779	7.6962e-09	8.37582e-07
ENSMUSG00000021792	Prxl2a	1.252	3.62228	4.85155	0.000114517	0.00147784
ENSMUSG00000020620	Abca8b	1.24561	2.31877	3.04724	0.00669618	0.035307
ENSMUSG00000037625	Cldn11	1.24412	3.82025	10.5815	2.39174e-09	3.51736e-07
ENSMUSG00000048489	Depp1	1.23549	2.0022	5.05273	7.32426e-05	0.00102279
ENSMUSG00000048915	Efna5	1.23452	1.97429	8.53752	6.92483e-08	4.1602e-06
ENSMUSG00000038007	Acer2	1.23219	4.71314	8.8421	4.06339e-08	2.75802e-06
ENSMUSG00000031209	Heph	1.22966	3.82724	12.3343	1.90233e-10	6.71426e-08
ENSMUSG00000021367	Edn1	1.22535	1.93567	5.9574	1.03386e-05	0.000209113
ENSMUSG00000022865	Cxadr	1.21919	4.11549	9.30485	1.84787e-08	1.56217e-06
ENSMUSG00000020019	Ntn4	1.20901	4.82493	9.35544	1.69801e-08	1.50771e-06
ENSMUSG00000113175	Gm9973	1.20876	3.6925	12.5936	1.33993e-10	5.33304e-08
ENSMUSG00000026285	Pdcd1	1.20754	1.23912	6.1775	6.51634e-06	0.000145566
ENSMUSG00000026109	Tmeff2	1.20188	1.38038	6.11365	7.44514e-06	0.000162208
ENSMUSG00000040037	Negr1	1.19969	2.08077	11.1716	9.86469e-10	1.9078e-07
ENSMUSG00000079168	Cd209g	1.19651	2.02949	3.40704	0.00299732	0.0192172
ENSMUSG00000011171	Vipr2	1.19393	3.20583	9.4211	1.52217e-08	1.40457e-06
ENSMUSG00000026587	Astn1	1.19265	3.71035	10.6299	2.22115e-09	3.48713e-07
ENSMUSG00000033849	B3galt2	1.18684	1.6473	3.68597	0.00159549	0.0118491
ENSMUSG00000018339	Gpx3	1.18433	7.23701	9.18156	2.27374e-08	1.79333e-06
ENSMUSG00000031239	Itm2a	1.18131	3.60338	7.95274	1.99247e-07	9.53547e-06
ENSMUSG00000032537	Ephb1	1.17687	1.45256	8.09837	1.52504e-07	7.66211e-06
ENSMUSG00000029314	Gpat3	1.16747	1.14059	2.96538	0.00802164	0.0403904
ENSMUSG00000026069	Il1rl1	1.16499	4.32471	7.42846	5.33985e-07	2.06734e-05
ENSMUSG00000052942	Glis3	1.16295	3.1274	8.97973	3.20567e-08	2.33287e-06
ENSMUSG00000070873	Lilra5	1.1586	2.078	9.69512	9.69846e-09	9.99437e-07
ENSMUSG00000021922	Itih4	1.15428	4.52236	10.318	3.59377e-09	4.57089e-07
ENSMUSG00000115354	Gm49083	1.15054	1.30357	5.59872	2.22204e-05	0.000383038
ENSMUSG00000031434	Morc4	1.14576	2.49934	8.15878	1.36606e-07	7.14272e-06
ENSMUSG00000026834	Acvr1c	1.14501	1.46723	3.30356	0.00378218	0.0230457
ENSMUSG00000097974	Gm10605	1.14297	2.75424	10.5465	2.52351e-09	3.67288e-07
ENSMUSG00000017491	Rarb	1.14165	0.805434	5.73121	1.67196e-05	0.00031182
ENSMUSG00000026938	Fcna	1.14156	6.11238	7.53438	4.36258e-07	1.78524e-05
ENSMUSG00000021573	Tppp	1.13943	2.97959	4.10788	0.000612151	0.00556135
ENSMUSG00000035459	Stab2	1.13857	7.75551	8.87769	3.82089e-08	2.64428e-06
ENSMUSG00000045180	Shroom2	1.13347	3.01738	6.54425	3.06218e-06	8.23464e-05
ENSMUSG00000027868	Tbx15	1.13317	-1.51838	3.06185	0.00648311	0.034431
ENSMUSG00000032289	Thsd4	1.12846	4.41414	6.03444	8.79013e-06	0.000184946
ENSMUSG00000025813	Homer2	1.12735	2.09744	5.78944	1.47646e-05	0.000280925
ENSMUSG00000016529	Il10	1.12634	1.27017	6.31874	4.86172e-06	0.000116138
ENSMUSG00000045954	Cavin2	1.12447	6.222	7.57461	4.04181e-07	1.68325e-05
ENSMUSG00000032715	Trib3	1.12161	2.23442	8.78686	4.47199e-08	2.93654e-06
ENSMUSG00000054641	Mmrn1	1.11802	6.15811	5.59236	2.2527e-05	0.000385966
ENSMUSG00000021719	Rgs7bp	1.11655	2.37964	4.5818	0.000209581	0.00239973
ENSMUSG00000048078	Tenm4	1.10303	3.99944	5.229	4.96642e-05	0.00074433
ENSMUSG00000035184	Fam124a	1.09716	4.22047	8.36601	9.39792e-08	5.32851e-06
ENSMUSG00000052504	Epha3	1.09432	2.61483	4.56892	0.000215745	0.00245834
ENSMUSG00000002944	Cd36	1.0864	6.75112	3.8152	0.00119	0.00937003
ENSMUSG00000046814	Gchfr	1.08461	1.36088	6.74295	2.04921e-06	6.02725e-05
ENSMUSG00000074607	Tox2	1.08224	5.75675	9.52751	1.27641e-08	1.22587e-06
ENSMUSG00000024673	Ms4a1	1.08179	0.874449	8.88234	3.79032e-08	2.63604e-06
ENSMUSG00000020701	Tmem132e	1.07968	2.74347	6.64341	2.50434e-06	7.08541e-05
ENSMUSG00000033207	Mamdc2	1.07846	1.08661	4.9059	0.000101457	0.0013412
ENSMUSG00000009097	Tbx1	1.07831	5.38052	7.68701	3.26884e-07	1.41563e-05
ENSMUSG00000040229	Gpr34	1.07588	4.56055	6.64223	2.51029e-06	7.08805e-05
ENSMUSG00000097222	Gata6os	1.07587	2.3578	5.995	9.55063e-06	0.000197417
ENSMUSG00000022032	Scara5	1.0691	5.77863	8.19536	1.27826e-07	6.78439e-06
ENSMUSG00000026922	Agpat2	1.06639	4.73863	3.83654	0.0011337	0.00902602
ENSMUSG00000027546	Atp9a	1.06129	5.14037	7.41541	5.47503e-07	2.10617e-05
ENSMUSG00000041378	Cldn5	1.05693	6.92871	8.55919	6.66449e-08	4.07313e-06
ENSMUSG00000026390	Marco	1.0553	10.0137	8.06507	1.62078e-07	8.02883e-06
ENSMUSG00000030711	Sult1a1	1.04937	5.73445	9.6446	1.0532e-08	1.07746e-06
ENSMUSG00000031380	Vegfd	1.04816	2.9044	7.0987	1.01168e-06	3.4088e-05
ENSMUSG00000091345	Col6a5	1.04103	4.92674	4.03956	0.000714875	0.00630001
ENSMUSG00000096606	Tpbgl	1.03806	5.2048	9.8165	7.96522e-09	8.5842e-07
ENSMUSG00000024534	Sncaip	1.03766	3.69872	8.33206	9.98795e-08	5.59563e-06
ENSMUSG00000028871	Rspo1	1.03685	2.9206	6.73889	2.06599e-06	6.06397e-05
ENSMUSG00000026399	Cd55	1.03383	7.34601	9.26078	1.98964e-08	1.64986e-06
ENSMUSG00000042359	Osbpl6	1.03164	1.19866	5.08366	6.8402e-05	0.000967497
ENSMUSG00000037348	Paqr7	1.02976	5.38721	11.9682	3.15122e-10	9.87574e-08
ENSMUSG00000041261	Car8	1.02717	0.919567	6.42085	3.94024e-06	9.91593e-05
ENSMUSG00000025934	Gsta3	1.02677	2.26952	3.51023	0.00237496	0.0160616
ENSMUSG00000002033	Cd3g	1.02609	2.01108	6.50036	3.3487e-06	8.72269e-05
ENSMUSG00000033174	Mgll	1.02553	5.57589	3.98748	0.00080464	0.00690098
ENSMUSG00000045312	Lhfpl2	1.02456	5.11576	8.82815	4.16273e-08	2.81193e-06
ENSMUSG00000021033	Gstz1	1.0197	4.58577	3.78993	0.00126026	0.00980292
ENSMUSG00000025936	Gm4956	1.01915	3.48225	5.78873	1.47869e-05	0.000280971
ENSMUSG00000022235	Cmbl	1.01868	2.19115	5.30608	4.19463e-05	0.000648325
ENSMUSG00000032702	Kank1	1.01449	5.11931	5.4876	2.82516e-05	0.000462174
ENSMUSG00000035275	Raver2	1.01358	2.33846	8.60522	6.14483e-08	3.8217e-06
ENSMUSG00000010797	Wnt2	1.01012	1.26804	5.09924	6.6088e-05	0.000943407
ENSMUSG00000055737	Ghr	1.00951	4.55952	3.80352	0.00122198	0.00955256
ENSMUSG00000002020	Ltbp2	1.00921	8.06717	10.4874	2.76389e-09	3.86342e-07
ENSMUSG00000052105	Mtcl1	1.00801	1.0109	5.89856	1.17086e-05	0.000230869
ENSMUSG00000021403	Serpinb9b	1.0075	3.91608	5.73238	1.66779e-05	0.000311494
ENSMUSG00000028456	Unc13b	1.00741	3.42123	6.67679	2.34111e-06	6.70909e-05
ENSMUSG00000030621	Me3	1.0062	1.58661	7.45938	5.03311e-07	1.96835e-05
ENSMUSG00000015970	Chdh	1.00503	4.66127	8.22237	1.21722e-07	6.50937e-06
ENSMUSG00000034810	Scn7a	1.0042	4.93652	5.22408	5.02042e-05	0.000750829
ENSMUSG00000028427	Aqp7	1.00327	1.02237	2.95663	0.00817742	0.0409815
ENSMUSG00000071347	C1qtnf9	0.998966	1.98395	4.23851	0.000455157	0.00439829
ENSMUSG00000036030	Prtg	0.998245	1.54332	3.57034	0.00207317	0.0144824
ENSMUSG00000051648	Kctd19	0.99753	3.79967	7.32606	6.50158e-07	2.41551e-05
ENSMUSG00000044986	Tst	0.994494	3.14774	5.28779	4.36593e-05	0.000669252
ENSMUSG00000114196	Gm47547	0.993379	2.42596	5.14301	6.00044e-05	0.000869756
ENSMUSG00000022126	Acod1	0.990236	1.19933	3.64005	0.00177051	0.0128168
ENSMUSG00000010175	Prox1	0.987263	5.75166	6.59319	2.77241e-06	7.63519e-05
ENSMUSG00000052852	Reep1	0.987232	3.99434	6.90814	1.4734e-06	4.65039e-05
ENSMUSG00000027840	Wnt2b	0.985326	4.15838	10.1394	4.75584e-09	5.88973e-07
ENSMUSG00000033149	Phldb2	0.984673	5.60412	8.25199	1.15373e-07	6.3379e-06
ENSMUSG00000025044	Msr1	0.983478	6.34651	8.85133	3.99899e-08	2.72743e-06
ENSMUSG00000040264	Gbp2b	0.982463	7.00433	5.84682	1.30674e-05	0.000251685
ENSMUSG00000050052	Tdrp	0.982222	2.04271	3.8377	0.00113072	0.00901382
ENSMUSG00000109674	Gm45470	0.981761	0.902993	3.63132	0.00180585	0.013001
ENSMUSG00000035473	Galm	0.980966	3.04084	10.0664	5.33836e-09	6.44162e-07
ENSMUSG00000022490	Ppp1r1a	0.978553	3.01221	4.99021	8.41249e-05	0.00113871
ENSMUSG00000031722	Hp	0.978327	5.26578	3.69598	0.00155971	0.0116262
ENSMUSG00000021223	Papln	0.976919	1.91208	7.41358	5.49432e-07	2.10785e-05
ENSMUSG00000029287	Tgfbr3	0.976836	6.47804	9.7892	8.32465e-09	8.7707e-07
ENSMUSG00000068263	Efcc1	0.970114	3.25682	6.34832	4.5739e-06	0.000110762
ENSMUSG00000022181	C6	0.969694	5.73974	5.5277	2.59025e-05	0.000431748
ENSMUSG00000020811	Wscd1	0.966306	3.11205	7.46768	4.95389e-07	1.94275e-05
ENSMUSG00000060002	Chpt1	0.96482	5.34959	3.53971	0.00222188	0.0153017
ENSMUSG00000026365	Cfh	0.964684	7.74637	9.53327	1.26435e-08	1.22261e-06
[truncated: 2,683 more rows]
