# Supplementary material for: Medullary stromal cells define small intestinal lymph node identity in humans and mice
Source: Cell Rep. Author manuscript; Available in PMC 2026 Apr 6. (PMC13051315; doi:10.1016/j.celrep.2025.116441)
Supplement: 6 [file NIHMS2120127-supplement-6.xlsx]

## Sheet: Description
Sheet ID	Description
A. Sorted macrophages (SSM, MSM, MCM) metadata	Metadata for RNAseq analysis of sorted CD169+F4/80- subcapsular sinus macrophages (SSM), CD169+F4/80+ medullary sinus macrophages (MSM), and CD169-F4/80+ medullary cord macrophages (MCM) from exGF mice Duodenum (Duo), Jejunum (Jej), Ileum (Ile), Caecum-colon (Col), Inguinal (ing) LNs.
B. Counts per million values for sorted macrophages (SSM, MSM, MCM) (relevant to Fig. 5F-H)	Sorted SSM, MSM, MCM RNAseq counts per million values
C. Metadata for LN CD169RPL22HA mRNA analysis	Metadata for RNA sequencing (RNAseq) analysis of CD169-RPL22HA mRNA from intestine-draining Duodenum (Duo), Jejunum (Jej), Ileum (Ile), Caecum-colon (Col), Inguinal (ing), Superior Cervical (Sup_Cerv), Deep Cervical (Deep_Cerv), Iliac, Mediastinal (Med), Celiac (Cel), Liver (Liv) LNs, Spleen of exGF mice..
D. Counts per million values for LN CD169RPL22HA mRNA (relevant to Fig. 5D), samples taken for the analysis are highlighted by yellow	CD169-RPL22HA mRNA RNAseq counts per million values
E. DEGs between ileal and ceco-colonic LN (Fig. 5E)	list of genes with adjusted P value less than 0.05 that are differentially expressed between Ile and Col LN CD169 macrophages

## Sheet: A.sorted_mac_metadata
Gene name	Location	Macrophage type	Rep	Microbes
exGF-d1-LL	d	SSM	1	exGF
exGF-d2-LL	d	SSM	2	exGF
exGF-d3-LL	d	SSM	3	exGF
exGF-j1-LL	j	SSM	1	exGF
exGF-j2-LL	j	SSM	2	exGF
exGF-j3-LL	j	SSM	3	exGF
exGF-i1-LL	i	SSM	1	exGF
exGF-i2-LL	i	SSM	2	exGF
exGF-i3-LL	i	SSM	3	exGF
exGF-c1-LL	c	SSM	1	exGF
exGF-c2-LL	c	SSM	2	exGF
exGF-c3-LL	c	SSM	3	exGF
exGF-ing1-LL	ing	SSM	1	exGF
exGF-ing2-LL	ing	SSM	2	exGF
exGF-ing3-LL	ing	SSM	3	exGF
exGF-d1-LR	d	MCM	1	exGF
exGF-d2-LR	d	MCM	2	exGF
exGF-d3-LR	d	MCM	3	exGF
exGF-j1-LR	j	MCM	1	exGF
exGF-j2-LR	j	MCM	2	exGF
exGF-j3-LR	j	MCM	3	exGF
exGF-i1-LR	i	MCM	1	exGF
exGF-i2-LR	i	MCM	2	exGF
exGF-i3-LR	i	MCM	3	exGF
exGF-c1-LR	c	MCM	1	exGF
exGF-c2-LR	c	MCM	2	exGF
exGF-c3-LR	c	MCM	3	exGF
exGF-ing1-LR	ing	MCM	1	exGF
exGF-ing2-LR	ing	MCM	2	exGF
exGF-ing3-LR	ing	MCM	3	exGF
exGF-d1-RL	d	MSM	1	exGF
exGF-d2-RL	d	MSM	2	exGF
exGF-d3-RL	d	MSM	3	exGF
exGF-j1-RL	j	MSM	1	exGF
exGF-j2-RL	j	MSM	2	exGF
exGF-j3-RL	j	MSM	3	exGF
exGF-i1-RL	i	MSM	1	exGF
exGF-i2-RL	i	MSM	2	exGF
exGF-i3-RL	i	MSM	3	exGF
exGF-c1-RL	c	MSM	1	exGF
exGF-c2-RL	c	MSM	2	exGF
exGF-c3-RL	c	MSM	3	exGF
exGF-ing1-RL	ing	MSM	1	exGF
exGF-ing2-RL	ing	MSM	2	exGF
exGF-ing3-RL	ing	MSM	3	exGF

## Sheet: B.sorted_mac_CPM_values
Gene name	exGF-d1-LL	exGF-d2-LL	exGF-d3-LL	exGF-j1-LL	exGF-j2-LL	exGF-j3-LL	exGF-i1-LL	exGF-i2-LL	exGF-i3-LL	exGF-c1-LL	exGF-c2-LL	exGF-c3-LL	exGF-ing1-LL	exGF-ing2-LL	exGF-ing3-LL	exGF-d1-LR	exGF-d2-LR	exGF-d3-LR	exGF-j1-LR	exGF-j2-LR	exGF-j3-LR	exGF-i1-LR	exGF-i2-LR	exGF-i3-LR	exGF-c1-LR	exGF-c2-LR	exGF-c3-LR	exGF-ing1-LR	exGF-ing2-LR	exGF-ing3-LR	exGF-d1-RL	exGF-d2-RL	exGF-d3-RL	exGF-j1-RL	exGF-j2-RL	exGF-j3-RL	exGF-i1-RL	exGF-i2-RL	exGF-i3-RL	exGF-c1-RL	exGF-c2-RL	exGF-c3-RL	exGF-ing1-RL	exGF-ing2-RL	exGF-ing3-RL
0610005C13Rik	5.53775	1.43378	6.43652	0.0912756	2.42444	1.04958	0.402768	0.122	0.0824136	2.63346	0.267235	0.666699	0.126898	1.64729	0.956777	2.56236	0.0697916	0.294152	0.731984	0.142946	9.06388	0.143481	2.19604	1.1152	0.264137	0.222109	0.226192	0.150749	0.390793	0.232014	0.265316	0.16305	7.77984	0.287063	0.118857	0.149619	3.41751	0.607024	1.25357	0	0.759932	0.541023	0.176886	0.788603	0.201092
0610009B22Rik	27.2893	25.0707	43.2864	15.4605	13.4249	16.555	18.0169	18.564	21.6846	4.7687	30.021	6.87037	0	8.20809	15.4653	21.9048	24.4188	15.24	0	21.5813	16.2879	19.179	14.0361	18.4073	12.1777	23.7991	14.6124	17.2888	18.3557	16.8079	19.1446	16.8504	12.4229	15.9429	35.9304	35.3502	19.4051	24.7752	9.98944	52.7026	22.0394	36.687	19.4225	17.0858	39.8733
0610009E02Rik	5.30882	7.49708	1.25683	4.97863	5.00321	0	2.05353	3.16081	0	4.33103	5.50338	0.809919	0	0	0	0.408425	0	2.09575	0	0	5.31221	0	0	2.41	1.55726	2.32619	2.37474	0.300443	2.26091	0.246723	0	13.0633	0	0.011742	0	0	3.05203	0.0954293	0	7.79181	5.52019	0.339718	0.118588	0.244486	0
0610009L18Rik	6.59008	3.48023	0.0698236	0	0.357156	0	0	0	3.20989	8.56877	1.23632	15.0931	6.63117	1.27367	3.06166	0	3.87708	0.948546	0	1.83416	1.77797	5.34433	2.84996	1.99303	4.39004	0	0	0	2.61127	3.02542	5.00948	6.57905	4.82717	11.0146	7.60122	0	6.40676	3.45494	0.386332	24.1467	8.30831	0	3.53742	12.6855	0.0675818
0610010F05Rik	19.929	2.39266	19.6902	17.0124	3.50013	60.465	31.718	20.8899	26.0358	8.94132	29.3807	7.49186	55.7171	34.1767	0.078504	13.8444	28.84	8.28396	0.073766	0.0611388	2.22246	0.172398	5.62868	8.61503	15.1143	21.457	16.6399	13.5199	12.8259	7.50753	32.7364	11.4798	8.37656	0.0119206	0.0503392	0.184871	18.1114	25.5556	22.3521	0.480798	5.27354	0.977634	9.67785	0.136403	14.1246
0610010K14Rik	29.6316	27.9245	48.1503	56.5606	39.5869	54.8519	80.2053	62.3076	27.8031	35.6975	43.9716	66.1296	38.6437	50.2633	48.1688	28.7461	26.1874	25.7804	45.5238	32.1079	47.6352	20.6303	32.2902	42.4884	31.1221	16.6058	22.9261	52.842	51.8601	53.1567	71.6081	34.2551	71.8685	60.8079	74.1599	62.3622	56.1915	53.2036	64.413	103.169	80.8568	72.2421	67.1741	95.102	47.7588
0610012G03Rik	66.8523	50.1073	75.6392	101.298	59.8214	109.356	58.2511	44.5038	79.5283	93.746	44.4243	102.116	82.9377	53.1662	103.85	98.3694	50.2684	42.1192	26.7799	43.8186	76.7047	42.7322	75.6217	47.8795	36.359	54.376	40.9787	55.6451	56.6249	73.7923	71.3706	125.396	130.725	81.5445	185.538	175.91	132.181	99.4107	91.1048	181.297	104.445	107.536	70.5042	111.297	146.663
0610030E20Rik	14.1802	45.0399	23.5818	19.6612	4.25741	21.6891	15.6899	42.6333	23.477	0.853829	23.3228	29.2891	5.50526	68.0143	33.3791	29.8124	68.9351	19.0426	56.5311	72.5833	42.8264	31.0117	82.4709	46.1271	55.5459	53.817	45.8528	64.4577	54.2189	51.4728	52.4778	22.3272	47.3237	31.9076	0.314861	13.6825	51.2542	4.44405	11.7545	36.1602	43.1736	34.1291	50.6264	30.5238	24.6802
0610031O16Rik	0.468947	0.281254	0.403319	0.689888	0.325107	0.354714	0.476169	0.646109	0.634147	0.236896	0.580501	0.64978	0.334585	0.144391	1.12907	0.328783	0.575317	0.468552	0.290644	0.308154	0.501907	0.365688	0.330079	0.164733	0.304247	0.0812064	0.658607	0.0702141	0.713885	0.377077	0.204885	1.40792	0	0.0733599	0	0.200089	0.484821	0.638418	0.172769	0	0.193513	0.0589092	0.481593	0.386005	0
0610038B21Rik	3.22285	0	0.629252	6.5754	2.02486	0.321998	3.28225	2.39031	0.380934	4.27374	0.630919	0.212017	0.313616	0.248819	2.54921	0	0	2.3731	0.027738	1.02283	4.38523	6.2054	4.18915	0.659989	4.70495	0.901111	2.43982	0.901551	1.09996	0.375431	0.443862	7.33117	0.283546	0.269475	0.290531	0.0597088	0.209478	1.37624	0	0.882451	2.81171	1.73708	0.446428	0	0.648256
0610039K10Rik	0	0.218122	0.490785	3.09291	1.14883	3.7269	5.6558	1.52267	0.214873	0	0.145589	2.86078	0.458964	0.567487	0.0788003	1.05707	6.04042	3.51737	0.148007	0.123333	0.816191	0.0576093	1.3598	1.29312	0.0628552	1.28984	0.281926	1.7559	1.15677	0.732029	0.0585147	0	0	0.0478388	0	0	0.061984	0.0548748	0.0554473	0	0.0498917	1.34727	0	4.97656	4.04078
0610040B10Rik	15.2702	0	8.08697	7.68072	1.78252	1.17339	2.4524	10.2432	11.4153	16.2644	5.40428	28.8857	2.69742	19.0117	2.23938	0	1.5716	3.25447	1.45824	0	0.843159	14.561	2.27533	4.82527	1.34379	1.32829	6.70859	5.3839	9.19244	2.8307	1.31988	4.67326	1.51993	1.28375	0	0.208184	7.05224	1.51518	6.60516	0	0	11.5832	0.297476	14.9334	4.78146
0610040J01Rik	0	0	0	0	0	0	0	0	0	0.074511	0	0	0	0	0	10.5832	1.90453	21.5636	0	0	18.1704	0.632125	7.33866	28.5453	19.0653	27.8035	32.5612	10.4875	7.83381	13.5024	0	26.8533	0	0.0178809	0	0.138653	19.5899	1.75489	0	0.053422	13.7311	15.5393	55.8646	0	0.135164
0610043K17Rik	0	1.16008	0	0	3.57156	0	0	0	1.78327	1.71375	0	0	0	0.919872	0	0	0	0.442655	0	0	0.0740822	0.804523	2.63622	0.192874	0	0	0	0	0	2.07297	2.38824	0	0	0	0.201357	0.0924356	0	0	0	0	0	0	0	0	0
1010001B22Rik	0.200648	0.0154773	0.578478	0.614137	0.080093	0.284207	0.152364	0.0794093	0	1.10495	0.56199	0	0.0788851	0.0743186	0	0	1.55192	0	0	0	0.49262	0	1.87169	0.123885	0	0.0755528	0.159286	0.246659	0.358612	0	3.11693	0.141044	1.05187	0	0	0	0.223871	0.137891	0	0	0.29608	0	0	0.0475898	0.155484
1110002J07Rik	1.03218	3.69801	2.2472	0.86785	3.07154	3.00811	0	0.650806	0.499316	16.1182	15.7305	3.61151	0.457574	0.923176	0.157426	16.8032	21.793	11.8353	13.1517	2.01771	0.592657	28.5349	15.7426	18.33	5.45724	13.4529	18.3921	6.44211	14.0669	7.4587	2.73927	0.201587	1.42085	0.190782	0.0504353	0.185244	0.493052	0.603858	0.0552355	0.0972809	5.07473	17.0347	1.34036	8.3286	1.75713
1110002L01Rik	0.158797	0.481595	0	0.163509	0	0	0	1.73481	1.14044	2.68965	0	0	0.428558	1.6434	0	9.19809	0	0	0	0	0	27.3271	0	0.835787	1.19158	3.1292	1.53401	8.32863	2.07096	1.57976	0	0	0	0	0	0	0	5.77691	0	0.373954	0	18.112	14.972	0	0
1110003F10Rik	1.81693	10.0888	1.36775	2.36004	4.47905	1.35497	1.91393	2.66306	0.689409	3.26549	2.75049	1.7799	1.54654	3.55508	2.49477	0.901932	2.61845	2.87534	0.855155	1.25961	1.11545	0.753108	0.809333	0.831106	1.48439	0.905214	0.419785	2.23495	2.0526	1.45058	1.40394	2.09196	0.151135	1.21945	0.20689	1.68139	0.157623	0.441544	4.89373	1.33608	1.17883	0.985903	0.452227	1.12303	0.629554
1110004F10Rik	142.997	185.25	167.158	152.71	131.933	178.766	225.314	122.521	186.673	125.7	168.694	120.636	103.05	198.48	239.986	96.9106	177.802	95.4237	45.6611	87.3674	83.1946	138.083	98.3235	83.7718	128.565	133.049	134.448	117.052	131.715	141.522	176.031	128.761	161.071	180.865	217.515	126.729	218.631	110.009	132.456	121.535	140.19	182.355	150.04	105.645	160.777
1110006O24Rik	0	0	0	0	0	0	0.137011	0	0	0	0	0.437481	0.457322	0	0	0	0	0.126473	0.073766	0	0.0740822	3.85022	1.85248	0	2.44588	0	0	3.90576	0	0.0560263	0	0	0.141976	2.22915	0	0.0462178	6.83799	0.109681	0	0	0	0	5.53974	0	0
1110008P14Rik	34.6276	16.3136	29.2004	44.6346	27.9532	33.1274	35.4857	37.0144	30.173	38.0612	25.9983	35.3098	49.5481	38.4376	35.2205	12.6576	28.1599	7.46189	29.8733	19.1522	30.1315	38.8725	16.0311	15.4562	6.06496	29.1955	12.2352	14.5414	19.7494	17.2079	38.8558	12.4294	15.4044	52.9049	68.6123	21.5429	38.393	22.7899	27.933	53.5148	27.9969	37.1501	59.7275	64.1777	52.2408
1110012L19Rik	29.2187	12.7609	31.8396	0.333576	55.7164	0	42.8843	40.8402	43.0125	48.3576	37.5986	33.7954	26.2198	44.8614	5.9663	6.39917	21.358	4.23684	0	0	7.0378	18.504	12.1123	3.6646	10.5988	7.93305	7.06148	25.8982	7.68021	15.6874	62.7333	28.4645	72.0527	32.6207	185.45	72.4695	43.0608	45.682	58.3361	25.1618	13.9798	51.6088	18.755	2.86447	0
1110013H19Rik	0	0	0	0	0	0	0	0	0	0	0	0	0	0	0	0	0	0	0	0.183416	0	0.0574659	0	0	0	0	3.35595	2.76407	0	0	0	0	0.0709878	0	0	0	0	0	4.47041	0	0	0	0	0	0
1110019D14Rik	0.19726	0.103066	11.7591	0.200145	1.77496	0.949663	0	1.603	0	0.0843837	0	9.84331	1.60063	0.580118	2.27662	0.154916	6.89289	0.632364	0.97366	7.10685	9.00381	0.302133	0.119559	1.67158	7.40035	1.27784	0	0.0877711	0	0	0.0437046	3.2722	0	8.16468	15.8568	11.6449	1.90971	1.09681	0.883044	0.53422	0.337395	3.75617	0	0.886621	0.0526858
1110020A21Rik	3.73173	0	0	0	3.4287	0	3.9048	2.09623	0	1.63924	2.76353	0	1.29574	0	0	0.123061	0	1.26473	0	0	0.222246	0	0	0	0	0	0.0699156	0	2.07366	0	0	0	0	0	4.17815	0	0	6.47118	0	0	0	0	0.0667438	0	0
1110025M09Rik	0	3.48023	0	0	0	0	0.0685053	0	6.20579	0.149022	0	0	0	0	0	0	0.204057	3.478	0	0	0	4.8846	0	0.51433	0	0	1.46823	4.38646	0.0768021	0	0	5.57206	0	0.0119206	0	0	0	0	0	0	0	0	0	0	0
1110028F11Rik	0	0	3.77048	0	0	0	0	2.52993	4.99316	0	0	0	0	0	0	0	0	0	0	0	0	0	0	0	0	0	0	0	0	0	0	0	0	0.0119206	0	0	2.95697	4.93563	0	0	0	0	0	0	8.44773
1110032A03Rik	18.7817	31.858	25.7996	3.08414	34.5531	11.9918	15.88	7.93865	14.2884	42.3112	25.207	33.3852	17.9499	1.52243	15.9938	14.4132	18.7571	23.2381	24.2398	6.094	10.4533	15.4287	14.0205	17.6262	18.3617	23.0141	15.2616	20.6015	31.3115	20.4208	23.3333	3.97227	18.5109	41.7905	15.6051	29.9563	4.99848	1.3925	0.84083	19.362	34.8049	37.0453	18.8146	13.8217	18.5275
1110032F04Rik	0	0	0	0	0	0	0	0	0	0	0	0	0	12.9229	0	0	0	0	0	0	13.5904	0.114932	0	0	0	0	0	0	3.91691	0	0	0	0	0.0238412	0	0	0.845126	7.93715	0	0	0	0	0	0	0
1110035H17Rik	1.45121	8.50758	0.571973	0.0856809	0.727991	0	0	0.081786	0	0.323846	0.093451	0.727843	0.425933	1.39409	1.38563	6.53552	1.03383	0	0.0760859	0	0.431543	0.0923173	3.80167	0.198824	0	0.677855	4.82691	0.312022	0.462147	2.02632	1.3096	0	0	0	0	0	0	0	0	0.483858	0	0.22078	0.102725	0	0
1110038B12Rik	58.9137	31.9022	46.8516	47.5679	32.144	27.6391	76.7259	30.6482	32.0276	21.7572	20.1447	43.0372	60.2141	40.0498	27.0054	47.7476	32.5131	86.1279	27.9573	7.58121	34.226	28.1008	30.4233	37.6104	31.7337	32.4877	41.1803	22.2928	33.7929	43.5885	37.1051	49.4772	43.8705	23.7935	12.7862	6.33185	2.21772	10.3648	20.1445	9.77625	21.0444	29.5863	20.5571	17.8006	77.6515
1110038F14Rik	29.3321	54.3329	65.1287	57.4624	56.5555	84.9248	31.2253	57.5484	23.5362	20.7497	59.4456	32.8704	39.4055	36.7145	90.3066	54.0341	24.0174	16.3734	1.74241	43.6056	25.2107	29.7646	18.3254	7.98164	7.75424	25.8503	39.5538	40.8486	21.6792	19.5298	99.8228	83.1648	66.147	55.0348	40.0821	66.7498	49.9963	54.648	51.5308	22.9186	46.1663	63.5198	48.8146	77.5266	58.301
1110046J04Rik	3.74724	3.84378	3.58808	2.60679	1.76461	3.57849	2.55228	0.136488	3.12003	2.59666	1.53156	1.18976	2.5942	1.35701	2.10691	1.1834	2.44216	2.79761	4.08009	1.81626	1.78086	0.931758	2.10203	1.59419	1.9915	5.79447	3.46893	1.09331	1.4693	3.22827	0.55402	2.85184	2.46823	0.698534	1.85489	0.993367	1.62052	0.889669	1.06702	35.2495	2.48398	2.21016	0.578757	0.496934	1.86374
1110051M20Rik	45.2234	20.691	22.3435	13.4097	13.7317	0	17.1249	14.6975	0	7.79167	13.4642	21.2241	7.92692	24.6214	0.535305	0	0	0.113102	0.073766	1.65075	5.09374	8.24735	5.91368	6.07874	11.3272	19.0393	2.09907	15.623	10.8291	1.52784	14.9322	1.4098	0	0.258485	2.10868	1.75628	0.123207	3.83882	0.188318	23.6125	10.1491	1.2118	19.5559	0	3.29288
1110059E24Rik	15.8797	34.4398	53.3452	55.974	38.3586	60.8913	39.1165	69.1755	35.0948	26.5259	38.035	34.6704	68.141	83.0715	40.7436	31.1959	38.4988	14.2282	22.8674	35.6439	3.55594	2.01131	34.7696	23.8521	10.7242	30.1456	9.36873	10.5756	18.4325	31.879	16.776	36.3862	2.69754	53.9764	45.6576	54.5833	34.6211	18.0973	20.0341	43.165	44.4768	33.1881	16.7527	48.7641	25.6811
1110059G10Rik	35.2737	33.7934	19.4146	23.1424	26.9086	27.6955	23.9216	30.82	5.27776	25.2474	30.932	17.5963	19.5709	28.8903	30.6693	16.886	17.0957	33.6939	14.6401	23.2193	34.4272	16.2796	26.6719	30.4708	26.7522	23.3603	18.2158	27.7322	28.5561	37.0907	28.5912	9.89501	14.6446	32.2575	29.3605	9.65243	26.6806	25.6299	48.3484	17.5322	15.8937	29.4682	15.8796	17.9546	10.0407
1110065P20Rik	1.28701	8.81137	5.11845	12.9161	0	7.98057	7.50797	6.29978	16.3761	14.1831	10.8909	3.81275	3.65858	1.54872	1.20928	10.1287	0.996535	4.67762	12.161	6.55298	0.790553	11.7836	4.09153	0.860648	3.96905	2.83043	5.62508	10.2057	7.82418	7.68729	0.589377	1.26933	10.2911	1.11197	6.88701	0.0462178	10.3145	3.89826	13.2024	21.872	4.49429	5.35333	0.164501	7.97518	12.8487
1190005I06Rik	0	0	0	0	0	0	0	0	0	0	0	0	0	1.93603	0	0	0	0	0	0	0	0.0574659	0	0	0	0	0	0.0600885	0	0	3.15862	0	0	0	0	0	0	0	0	6.55135	0	0	0	0	0
1190007I07Rik	9.90026	0	12.2441	6.43136	8.85912	4.68941	9.29457	13.1089	4.26093	12.208	7.64683	11.174	10.479	17.6598	9.73152	3.72225	7.92469	7.1306	13.596	15.5299	10.9403	10.3332	9.17572	6.87917	7.94934	11.8026	7.27123	12.8479	7.60221	4.39051	2.31687	6.33048	3.62038	14.4141	14.5764	13.0155	18.6169	14.1947	5.38961	30.6102	8.44757	0.468982	9.08162	9.17098	3.17635
1190028D05Rik	0.254287	1.32368	0.142783	0.333844	0	0	0	0.824756	1.14214	0.242159	0.409388	0	0.422913	0	0.672415	0.0615305	0	0	0	0	0	0	0	0.069524	0	0	0	0	0	0	0	2.51717	0	0	0.206937	0.279448	0	0	0.0201625	0	0	0	0	0	0.963467
1200007C13Rik	5.62239	2.56	15.3087	7.85584	6.3163	0	8.3436	0.0741507	0	0	0.0739179	0	0.215992	0	0.0904068	0.188934	0	4.03243	0.0775694	2.13683	0.305064	0	0	0.122695	0	0.626177	11.644	4.25473	0.8884	0	0	0	0	0.0260669	0	0	0	0	0	0	0	0	0	0	0
1300002E11Rik	26.2878	26.8837	5.24287	17.8335	37.9125	12.8765	54.6534	10.4536	56.4957	36.505	21.5668	24.7332	54.3581	41.8448	16.8218	13.8566	29.8667	4.60745	4.70404	7.21738	6.9179	9.96824	11.0723	18.7101	10.4202	8.22849	10.7496	15.8738	5.99532	10.6413	7.13775	65.2974	15.6549	26.415	25.8522	13.4109	17.0554	15.4397	29.111	17.0402	14.0163	4.40424	13.0311	11.7976	12.2258
1300014J16Rik	0.640229	7.93653	0	2.9228	7.77386	0.0710808	10.1854	10.573	0	11.1816	0	4.65036	0.474246	2.63988	0	7.21352	5.71528	5.78257	0	0	13.9126	0	0.0720143	0.128613	0	1.35995	0.141537	3.4496	0	2.85734	4.16462	0.0671332	0	0.435113	0	0	3.88102	0.166803	0.165571	0.053422	0.0497504	0.0514544	0	0.409383	0.0675818
1300017J02Rik	48.5305	40.2456	15.0138	21.1715	27.139	43.5499	24.0632	40.6327	53.5958	77.9486	67.8942	37.514	79.8596	48.3835	53.2323	0.400083	0.825227	1.48232	0.451572	0.776665	0	0.49076	0.950748	0.523539	0.633715	1.82488	3.05324	0.881144	0.619443	0.588321	8.91221	1.05822	7.25114	1.38484	8.50888	15.5292	2.77216	4.59665	5.10585	31.9035	7.96006	2.46549	12.1167	6.35833	12.1423
1500002C15Rik	3.12269	1.77549	0.0783959	1.81436	23.0599	1.24404	1.25295	5.70757	1.50488	1.50169	4.90216	2.93585	3.9292	13.5359	1.35894	0.711981	2.64924	0.952504	1.67224	1.75252	1.70058	1.45812	1.5257	1.58339	8.95035	2.02312	0.943784	1.95258	2.7507	1.43699	0.629855	2.11	0.359998	1.19266	1.1267	2.15513	4.04768	0.870464	17.7084	0.179583	0.597084	0.706547	0.762001	0.587518	0
1500002F19Rik	0	0.780928	0	0.149703	0	0	0.540555	0	0	0	0	0	0	0	0	0	1.32892	0	0	0	0	0	0.370512	0	0	0.0755528	0	0	0.448652	1.51059	1.37494	0	0	0.0357618	0	0	0	0	0	0.106844	0.798513	0	0	1.38614	0
1500004A13Rik	6.4797	10.0864	3.33165	10.0027	4.87659	4.02191	23.7895	18.9413	3.84197	19.7695	14.4332	12.2221	1.75399	9.41756	9.06281	4.04754	7.8842	2.89164	2.49409	3.67409	7.08632	4.33072	6.37621	4.00005	5.75128	4.08549	3.75517	18.5515	4.02691	5.41653	17.4115	17.1536	5.3885	1.29913	6.76564	1.06757	0.796958	15.9912	0.670852	0.306884	1.8368	7.94112	8.00528	6.12398	1.45414
1500009L16Rik	0.537662	7.20364	0.14336	0	0.297099	0.291747	3.8367	4.62615	0.487372	0.149022	0.129714	0	14.1008	0.426692	0.157008	0.308266	0.136038	0.126473	0	0	0.148164	0.349413	0	0	0.12543	0.161132	0	0	0.176753	0.168079	0.1165	0.0693452	0	0.0307869	0	0.138653	0.248677	0	0	0.213688	0.199001	0	12.4144	0.073509	0
1500011B03Rik	16.547	32.2504	14.6569	48.3947	19.6123	19.9685	30.8029	44.4885	10.2184	24.0515	20.357	1.61013	9.24409	40.1921	45.9264	5.90534	11.5383	25.1225	6.49893	7.71496	14.1638	4.47723	19.6914	14.5469	14.0332	14.5947	20.6377	33.1663	31.3236	28.388	21.7109	10.831	16.0156	17.805	32.9605	38.9466	25.2372	30.4952	11.9905	21.6262	8.54084	7.76834	2.51625	0.694146	28.5152
1500012K07Rik	0.487514	0.808241	0.100968	0.243813	0.876332	0.320573	0.565667	1.22388	0.146263	0.235207	0.154541	0.172797	0	0.357394	0.622477	0.0655786	0.331736	0.424293	0.175489	0.54749	0.387547	0.206825	0.83271	0.328441	0.197454	0.298039	0.468003	0.0759009	0.295789	0.511346	0	0.272264	0.354939	0.136628	0	0.10213	0.125122	0	0.512399	0	0.210152	0.480602	0.448475	0.107656	0.135163
1500015A07Rik	3.57294	1.23258	0	0	2.07151	0	0	10.7703	3.70921	0	4.07257	11.7026	0	0	6.28032	0	0	7.27221	0.073766	0	1.18531	1.26425	7.55241	0	2.00687	3.62654	0.209747	6.48956	5.22254	10.1968	0	8.66018	0.283951	0	0	0	0	0	0	0	4.92528	10.4453	0	12.6855	0
1500026H17Rik	2.77895	2.9002	4.32906	1.67473	2.07151	1.84734	2.39768	2.79355	2.78191	0.670599	1.53492	1.04581	4.03968	1.93736	2.0411	2.60225	2.87142	1.07797	1.40155	5.80819	1.11123	2.12624	0.427495	2.44307	1.63059	1.67109	1.53814	1.98292	0.768021	0.392184	0.349499	0	2.05865	0.709275	1.61085	0.584493	0.431224	0.283596	1.37976	0	0.796006	0.617453	0.266975	1.09123	0.878564
1500035N22Rik	0	0	2.09471	0	0	0	2.32918	0	0	0	0	0	0	0	0	1.78438	0	0	0	0	2.00022	0.0574659	0	0.385748	1.81873	2.41769	0.838988	4.08602	1.38244	0	0.0582498	0	0	0	0	0	0	0	0	0.26711	0	1.18345	0	0	1.62196
1600010M07Rik	7.18579	4.85347	10.7708	12.7606	3.14244	3.15316	3.53845	13.7384	11.1009	2.2887	13.6625	2.5117	13.2869	8.02821	3.77483	58.3877	45.9954	51.319	10.619	73.5518	22.3091	69.4031	50.8265	49.3139	64.2561	41.2818	59.8779	64.4853	51.3209	35.7865	11.3763	7.75187	10.9925	18.2322	20.7985	18.674	17.2818	22.9529	10.3228	74.2006	40.8124	38.6207	14.448	23.399	44.1806
1600012H06Rik	22.498	6.67045	0	10.9413	9.50034	0	12.4679	29.2749	7.0266	5.22931	20.0999	11.4834	20.6557	9.83553	17.6634	27.0663	29.3162	5.31186	8.04049	64.4163	93.1213	41.3932	16.7436	31.6758	27.1371	24.496	11.2564	23.7561	39.2415	25.634	32.763	37.5947	24.3941	0.138556	52.9042	24.0159	58.6118	8.69394	23.0695	22.3256	29.7	35.124	62.9462	62.9501	0.0675818
1600012P17Rik	0	5.58288	0	0	0	0	13.9066	0	0.0992227	0	17.8902	0	14.9392	0	0	0.307652	0.068019	0	0	0	0	0	0	0	0	0	0	0	0	0	0	0	0	0	0	0	0	0	0	0	0.149251	0	0	0	0
1600014C10Rik	65.1068	32.6997	58.4424	86.5295	149.689	62.3834	47.6112	95.053	26.9631	42.7694	49.889	30.8424	53.8116	38.4931	74.028	52.7316	25.3031	56.1539	34.3764	9.84334	48.2275	105.565	91.5551	93.6082	51.3007	29.3901	80.2631	66.327	114.435	68.8003	113.879	112.515	182.226	92.8375	128.969	199.984	56.4288	132.768	72.3545	152.84	233.926	36.7899	145.768	45.3541	94.6821
1600014C23Rik	0	0	0	0	0	0	5.06939	0	0	0	0	0	0	0	0	0	0.952266	0.252945	0.073766	0	0	0	0	0.0642913	0	0	1.60806	0	0	0.0560263	0	0	0	0	0	0	0	0	0	0	0	0	0	0	0
1600020E01Rik	29.5304	79.5886	70.5246	44.893	39.709	26.3443	35.1989	4.26437	53.7136	20.8925	25.7759	58.9285	42.8832	25.3561	32.1092	13.6189	40.201	14.7176	11.5127	10.1845	17.7968	23.6293	24.3471	12.3062	14.3403	24.7231	34.582	29.5352	21.4813	13.0066	45.2528	23.1126	32.5011	4.30372	22.073	12.9508	4.07276	18.5478	16.6554	1.65608	0.49345	18.5421	16.2423	27.5649	25.7101
1600029O15Rik	1.95608	1.83066	1.21626	2.15129	1.74809	0.7892	1.46878	1.51945	1.09829	7.69829	1.63063	2.04134	1.06047	1.15038	12.029	1.72715	1.58567	0.856417	0.849718	0.810157	0.682719	0.643779	0.907856	1.53724	1.29248	0.941418	1.1171	6.65311	0.761645	2.11311	1.89844	1.24221	1.11748	11.3594	0.358354	10.8795	1.12812	1.62326	0.50439	0.0543056	0.275493	0.980372	0.749033	1.65501	0.411503
1700001C19Rik	0.478491	0.486825	0.762809	0	0	0	2.39771	0	0	0.149026	0	0	0.228661	0	3.27899	0.134091	0.348832	0.189868	0	0	0	0	0.240551	0	0.557198	0	0.356323	0.0601913	0.173612	0.225387	0	0.134266	0	0	0.0504389	0	0	0	0	0	0.624909	0	0.133488	0	0
1700001D01Rik	0	1.88513	4.88765	0.26686	0	5.32888	1.02758	0.216851	0	6.18441	0.0727245	0.0546851	0	0	0	0.246122	0.136038	0	9.88465	0	0	0	0	1.02866	0.0627148	0	0.209747	0	0	0	0	0.939865	0	0	0	0.0462178	0	0	0	0.160266	0	0	0	0	0
1700001G11Rik	0	5.9454	2.23435	3.00218	0	0	0	0.14522	0	0	0	0.0546851	0	0	0	0	0	1.20149	0	0	2.22246	0	0	0	0	0	0	1.99079	0	0	0	0	0	0	0	0.0462178	0	0	0	0	0	0	0	0	2.36536
1700001K19Rik	0	0	0	0	0	0	0	0.144567	0	0	0	0	0.0762204	0	3.45418	0	0.136038	0.252945	0.073766	0	0	0.114932	0	0	1.19158	0.0755528	0	0.721063	0	0	0	0	0	0	0	0	0	0	0	0.373954	0	0	0	0	0
1700001K23Rik	0.0793986	2.10264	0	0	0	0	0	0	0	0.74511	0	0	0.457322	0.0707594	2.19811	0.307652	0.068019	0	0	2.9958	0	0.0574659	0	0	5.95791	0.0755528	0	0	0	0.728342	0	0.0671332	0	0.0119206	0	0	0	0	0	0	0	0	0	0	0
1700001L05Rik	7.62226	0	0.0698236	0	10.0718	0	15.4822	29.1303	20.4006	0	0	13.5619	5.03055	0	0.78504	0.984487	15.3723	1.70738	1.62285	0.917082	19.3354	1.37918	8.19365	11.1224	23.8944	14.5061	4.54452	9.31374	31.7961	19.6652	0	45.1806	2.3426	0.0357618	0	0	0	1.37101	14.9566	0.053422	16.9151	7.87253	0.133488	5.72893	29.3305
1700001P01Rik	0	2.61018	1.88524	0.800581	0	0	0	0	0.0713309	0	0	0	0	0	0	0	5.30548	0	0	7.82577	0	0	0	0	0	0.377764	0	0	0	0	0	0	0	0.00596029	0	0	0	0	0	0	0	0	0	0	0
1700003C15Rik	0.0793986	0.29002	0.263469	2.40466	0.214294	0	0.753558	0.296622	0.266781	0.074511	1.09087	0	0.152441	1.13215	0.549528	0	0.340095	0.126473	0	0.0611388	1.12314	0.114932	0.356246	0	0.376289	0.151106	0.349578	0	0.921625	0.112053	0	0.469932	0.0709878	0.00596029	0	0	0	0.823016	0.220761	0	0.298502	0.0627353	0.200231	0	2.8791
1700003E16Rik	13.736	8.8456	9.21672	0	0	0	11.5089	0	14.9082	0	0	0	0	0	0	0.0615305	0	0	0	0	0	0	0	0	0	0	0	0	0	6.33098	0.1165	0.0671332	0	0	0	0	2.64895	0.109681	0	0	0	0	0	0	0
1700003F12Rik	4.76391	0	0	4.8702	1.07147	5.18678	2.05516	2.97278	0	0.074511	3.8544	0	9.29889	4.10404	4.08221	0	0.068019	0	0	0	0	0	0.78374	0	0	0	0	0	0	0	6.52398	0	0	8.69877	3.32239	9.42843	2.46414	5.64855	1.7109	14.3171	0.945257	0	0	10.9805	0
1700003I16Rik	4.2144	3.54039	1.33532	2.98515	3.90504	3.8897	3.66348	5.98284	1.25092	4.43899	5.23457	4.33371	4.82198	3.5075	1.63993	2.24381	1.37572	1.33911	2.90235	2.29183	1.67397	2.17018	1.68995	2.44216	3.54458	1.97421	1.52982	2.05414	2.5116	2.43638	1.89806	5.79741	1.06482	2.54134	1.97121	0.785703	0.854699	3.41049	1.59205	0.373954	3.9923	1.41854	1.7299	2.36187	0.153287
1700006J14Rik	0.238196	0.0725049	0	0.0711297	0.326819	0	0.138051	0.144567	0.142662	0.0734267	0	0.178137	0	0.0715094	0	0.0729678	0	0.569127	0.173266	8.80401	0.00268362	3.06392	6.06331	0.506997	0.931805	8.8177	0.297554	3.74218	1.11315	4.22171	0	0.335666	0	0.0971355	0	1.01642	0.269558	0.907252	0.323131	0.881559	5.0384	7.73659	0.61569	0	0.701506
1700007L15Rik	3.41414	4.4228	0	3.33576	4.28587	0	6.91903	11.7099	4.70784	9.83545	3.70895	5.63257	0	5.16543	16.4074	0	0	0	0.073766	0	0	0	0.712491	3.98606	6.20877	3.24877	0	1.02151	1.61284	6.72316	5.12598	0	3.4784	0.00596029	0	8.87381	0	5.20983	0.275951	0.053422	0	5.45417	7.94251	10.7077	0
1700008C04Rik	0	0.14501	0	0	0.181076	0.142103	1.63282	0.650553	0.285324	0.521577	0.120164	0.328111	0.247651	0.308875	1.02055	0.123061	0.340095	0.252945	0	0	0.148164	0.517193	0	0.192874	0.133366	0.159702	0.139831	0.240354	0.176771	0.504237	0	0.469932	0.283951	0.305144	0.24193	0	0.0616035	0	0.275951	0.059175	0	0.640911	0.533951	0	0.675818
1700008H02Rik	0.26261	0.387127	0	0	0.428157	0.0785519	0.467676	0	0	0.123064	0	0	0	0.379216	0.192307	0.539626	0.164999	0.181201	0.36638	1.2122	0.398464	0.438568	0.789255	1.09866	0.782443	1.3542	0.556899	0.964956	0	0.586965	0	0.529817	0.0936032	0.103927	0	0	0.383713	1.72404e-07	0	1.24855	0.221985	0.233694	0.584363	0.991603	0.0984099
1700008J07Rik	5.3133	0.292638	7.18415	0.212	0.857175	0.289009	7.70356	14.9354	0.0713309	5.21118	6.73831	0.820277	10.0502	0.424556	7.7773	0.198297	0.695365	5.14866	0	0.584998	1.52792	12.0477	1.28248	2.12161	0.761471	5.68648	0.351273	0.62045	0.0805669	4.38198	0.182099	0	0.709878	0.018158	1.05712	12.0493	0.188416	1.58717	0	0.160266	0	0.102909	0.209054	0.144775	0
1700010B13Rik	1.38775	0.440588	0.581742	0.740004	0.800837	1.01551	0.290274	0.728973	1.98556	1.20966	0.292272	0.765592	1.383	1.02445	1.22279	1.55091	0.544152	0.918306	1.5294	0.308679	0	0.737058	1.57823	0.128583	0.990537	0.153486	0.727892	1.06834	0.315878	1.03848	0.176426	0.678066	0.212964	1.39489	0.100678	0.0924356	0.324899	1.16276	0.33983	0.427376	0.409165	0.154363	0.467207	0.272806	0.337909
1700010I02Rik	0.145592	0	1.05853	0.120163	0.440777	0.26398	0	0.585356	0.161442	0	0.577643	0.788685	0.196743	0	0.237657	0	0.342953	0.338062	0.452433	0.497719	1.30772	0.589365	0.293296	0.324545	0	0.762479	0	0	0	0	0	0.121731	0.0821031	0.103253	0	0.193832	0	0	0	0	0.735798	0	0.297424	0.493701	1.12716
1700010I14Rik	0	6.04045	0	9.07865	0	0.149082	0.0685053	0.433702	0	10.8041	14.7631	6.45054	8.15334	15.4255	23.5796	0.0644421	0.0705922	0	0	0	0	0	0.504033	4.75756	0	0	0	0	4.11287	0.0560263	1.66201	0	0	0	11.5567	0	0.572166	0	0	0	0	9.16705	0	0	0
1700011B04Rik	0	0	0.814946	4.4032	0	0	7.19251	0.147079	11.8409	0.372555	0.292961	0	0.713623	1.98126	0.420062	3.99948	0.068019	0	15.1958	11.5552	0.518575	0.371683	6.83858	0	4.94822	6.71984	8.94871	0.220809	0.874776	2.29708	0.232999	0.134266	0.0709878	0	0	0.41596	7.45402	0.109681	0.0551903	0	0.231607	0	0	0.045609	0
1700012B07Rik	5.7167	0	2.02488	0	0	0	0	0	0	0	0	0	4.19212	0	0	0	0	0	0	0	0	0	0	0	0	0	0	0	0	0	0	0	0	0	0	0	0	0	0	0	0	0.0514544	0	0	0
1700012D14Rik	2.76523	9.77335	10.176	12.2296	3.41457	2.26432	18.4701	8.54211	3.25631	6.07186	3.36403	12.3027	2.38777	2.75848	4.66595	1.94215	3.7935	5.84257	1.63356	2.37558	1.95315	3.63499	2.12566	3.12523	3.72456	2.24923	1.93959	2.15007	5.07068	2.47459	2.4783	0.940113	1.84505	2.27246	1.521	0.446994	2.90016	2.08731	1.46613	5.81947	2.43085	1.70227	18.3163	2.13628	0.276358
1700015I17Rik	1.82437	2.85487	0.534935	2.98239	1.91714	1.26946	2.08416	1.22992	1.72765	4.55908	2.25176	1.20429	0.924668	1.3801	3.24242	1.25035	2.40453	2.51783	1.4449	1.77661	2.92296	0.791076	1.40112	1.51393	2.39235	4.01614	1.76434	2.4748	2.92751	1.64079	0.927063	1.24701	0	1.31295	0.470126	1.3454	0.578904	1.48821	0.646681	0	0.24068	1.98464	1.64853	1.72587	4.90387
1700015O11Rik	0.238196	0	0.698236	0	0.142862	0	0.0685053	0.216851	0.641978	0.149022	0.145449	0	0.0762204	0.141519	0	0	0.748209	0.252945	0	0.550249	0.296329	0.344796	0.498744	0.192874	0.0627148	0.0755528	0.279663	0.721063	0.460812	0.224105	0	1.14126	0.141976	0.041722	0	0	0.18481	0.219361	0.0551903	0.053422	0.199001	0.668908	0.467207	0.750217	0.608236
1700016D06Rik	2.54026	0.675039	0.615193	1.32855	2.04294	1.52708	1.75765	2.94752	0.432085	2.86867	0.123902	0.828988	1.51823	2.7456	1.92285	1.20806	2.40378	1.00329	0.95991	2.22952	1.48857	1.02799	1.35339	1.19891	1.39068	1.14957	1.42694	1.45013	2.25226	1.2077	0.490545	0.962153	1.50343	1.05452	1.21251	0.848231	0.671601	0.907163	0.741239	0.295657	1.15811	1.00022	2.57615	0.948786	1.03247
1700016L21Rik	4.29094	2.74611	0.628413	0.600436	7.00026	0.213155	4.45284	0.372671	0	3.80006	0.363623	0.88452	0.0762204	0.0707594	0.867336	0.0646605	0	0.632364	0	0	0.370411	0.291846	0	0	0	0	0.213239	0.122852	0	0.224105	0	0.136017	0	0	0	0	0	0	0.16047	0.106844	0.610581	0	0	0	0.337909
1700016P03Rik	2.74428	2.9002	5.19598	4.87753	2.36144	2.40259	1.66279	2.31308	6.89347	0.111121	1.23632	0.788051	0	0	0	6.75162	1.36038	2.10358	6.71271	8.13024	2.59288	8.76125	0.712491	5.18908	4.96493	1.78011	0	0.735268	2.3302	2.09568	3.26199	0	0	0.468607	0	6.10999	0.677638	1.70005	0.275951	0.053422	1.39301	2.09153	0	0	4.79831
1700017B05Rik	6.27248	9.78815	18.3636	4.20305	22.9294	0.355259	10.2073	15.8301	28.4611	0.074511	6.03614	0.273426	14.177	12.5952	32.6577	23.7508	10.951	8.60012	4.64726	0.489111	36.6707	19.6525	26.3622	14.2083	25.0859	9.97297	2.16738	26.7394	7.14259	5.77071	24.1154	0.738465	7.80866	2.40796	7.14817	10.6763	2.34093	21.9362	14.0735	57.7492	18.5569	13.018	0.133488	9.75283	0
1700018L02Rik	1.37394	0	0.423223	0	0.293534	0.0733303	0	7.64775	0	0	0.148421	0	0	0	0	0	0	0.131892	0	0.0628513	0	10.3186	0	0	0.0639541	0	0.14316	0	0	0	8.56068	0	0	0	0.36409	0	0.313692	0	0	0	0	0	3.45121	0.429815	0
1700018M17Rik	0	0	0	0	1.49751	0	0	0.796125	0	0	0.754561	0	0	0	1.1442	0	0	0	0.689678	0	0	0	0	0	0.108573	0	0	0.600751	0.958559	0.483032	0	0	0	0	0	0	0	0	0	0.0584041	0.922068	0.116453	0	0	0
1700019C18Rik	0	0	0	0	3.14297	0	1.23309	0.867404	0	0	0	1.36713	0	0	0	0.123061	0	0	0.073766	3.11808	0	0	0	0.192874	0	0	0	0	0	0.504237	2.85424	0	0	0	0	0	0	0	0	0	0	0	0	0	0.540655
1700019D03Rik	4.54215	7.2544	0	5.33721	0	0	18.9957	4.90164	0.285324	0.596088	2.64517	6.56221	0	0.566075	10.9782	0.0615305	0	0.505891	0.147532	0.0611388	0.148164	0	0	0	0	0	0	0.42062	2.68171	0	0	0.0671332	0.212964	0.101479	0	0	3.12567	0	0	0	1.04476	0	0	0	0.540655
1700019J19Rik	2.66046	2.30414	1.37046	0.755649	1.1578	1.72493	6.18793	1.11593	1.50535	1.55892	1.42704	4.02657	2.12149	1.76434	3.3998	0.499078	1.45312	1.14733	0.228479	1.80262	1.18533	0.981121	1.0019	0.583062	1.5705	1.58982	2.46414	1.91336	1.01138	0.853584	0.350954	1.17158	0.35894	1.47115	0.627256	0.277496	1.14886	1.04662	0.84206	0.213753	0.555532	0.676528	0.809696	0.20625	0.137032
1700019L13Rik	0.10287	1.74821	1.56556	9.46118	0.227724	0.507244	0.924698	0.879706	0.113978	0.117262	0.569982	0.423069	1.24184	0.686208	0.701258	9.817	0.976202	1.27442	0.520035	3.51262	0.831231	0.672219	0.490745	1.41913	0.940622	0.541247	0.419427	2.80841	0.0923	1.3267	0.564966	0.159015	1.50163	0.0279879	0.652748	0	0.564203	0.0715546	0.186216	0.54819	0.601686	1.00733	0.968126	0.564574	0.599437
1700020D05Rik	0	0	0	0	0	0	0	0.0722836	0	0.074511	0	0.0546851	0	0	0	0	0	0	0	0	0	0.861989	0	0	0	0	0	1.38204	0	0	0	0	0	0	0	0	0	1.42585	0	0	0	0	0	0	0.202745
1700020L24Rik	0	1.4501	0	0	0	0.639465	0	0.0722836	0	0	0	0	0	0.353797	0	0.123061	0	0.0632364	0	0.183416	0	0	5.5316	0	0	3.02211	0	0.102387	0	0.952448	7.67475	0	0.638891	0.0596029	0	16.8184	0	0	0	0	14.1708	0	5.52776	0	0
1700021J08Rik	0.347011	4.31054	1.69963	0	0	0	0	0.0821879	0	0	1.83787	0	0.486639	2.30338	1.49761	0	3.18895	0	0	0	0	0.0734271	0.57657	0	1.25978	0.554409	0.599583	0	0.479984	1.05242	0	0	0	0	0	0	0	0	0	0	2.79098	0.143289	0.147208	0	1.25454
1700022N22Rik	0.0793986	0	0	0	3.92872	0	0	0.0722836	0	0	0	0	2.43126	0	0	0	0	0	0	0.0611388	2.66696	0	0.641242	4.24323	0	0	2.29778	0.120177	1.22883	0	0	0	0.0709878	0	0	0	0	0	0	6.9218	0	0	0.0667438	0	0
1700023B13Rik	7.84463	0.310185	0	6.43932	0	0	0	0	0	0.171885	0	0	0	0	0	0.124612	1.95718	0	0	0	0.270787	3.54699	4.50904	0.0678022	0	0.524778	0.218916	1.11256	0	0	0	0.208981	0	0	0	0.0534167	0	0.116028	0	0	6.14322	0	0.0834692	0.070294	1.4401
1700023H06Rik	0.158797	5.14785	0.0698236	9.54026	1.00004	0.0710517	0.205516	1.80709	4.92183	1.11767	5.45434	0.765592	3.65858	0.0707594	0.078504	8.6758	6.46181	5.50156	2.72934	18.2805	0	0.172398	1.85248	9.38653	0.564433	2.19103	0.908903	0.84124	0.460812	0.112053	7.22297	0.0671332	2.69754	2.1159	0.60407	0	0	0	0	0	5.67154	0	0.133488	0.341008	0
1700025G04Rik	23.6072	36.6078	36.4689	14.9051	24.6262	20.3405	45.5793	34.4047	13.5551	10.4426	54.8543	27.2374	52.9747	36.9329	45.0344	10.2994	23.2765	36.5599	6.31822	8.80271	8.86533	13.8578	27.1491	12.3432	17.1729	14.3471	14.2889	16.4563	22.902	13.2486	5.98696	30.8737	15.0642	13.6058	21.3355	0.446635	8.0176	8.4691	18.4474	0	2.3369	9.64308	1.17733	10.8598	15.2005
1700025N23Rik	1.31679	4.96948	0.935601	3.51755	2.70561	2.32407	4.51741	1.63127	3.40811	3.79242	2.49969	0.619768	2.39509	1.79083	3.41262	4.39137	4.93322	11.349	24.0251	5.50694	5.68812	6.38935	5.19415	1.80852	3.89103	9.92281	7.28283	7.6512	7.19353	3.27748	0.889463	1.92149	2.35714	0.642531	0.983884	1.558	0.91167	1.90641	1.56907	0	1.03301	4.23333	3.255	1.89869	2.29576
1700026D11Rik	0.238196	7.32299	0.0698236	0.0667151	0.0714312	0	1.71263	0.0722836	0.285324	0.223533	2.47264	0.10937	0	0	0	0.0615305	0	0.189709	0.073766	0.0611388	0.0740822	0.114932	0.0712491	0.128583	0	0.0755528	0	0.180266	0.153604	0.280131	0	1.34266	0.0709878	0	0	0	2.64895	0	0	0.80133	0.149251	0	0	0.954822	0
1700027A07Rik	0	0	0	0.13343	1.258	0	0	0	0.285324	0	0	0	0	0	0.078504	0	1.15632	0	0	1.9498	0	0.995976	0.0723613	0.692109	0	0.544423	0	0	0.0788427	0	0	0	0	0	0	0	0	0	0	0	0	0	0	0	0
1700027F09Rik	1.19098	0	0	0	0	0	3.42526	2.67449	0	0	0	0	0	3.89177	0	0	0.068019	0	0	0	0	0	0	0	0	0	0	0	0	0	0	0	0	0	0	0	0	0	0	0	0	0	0	0	0
1700027J07Rik	1.34978	4.20528	0.349118	0	0	2.2026	0	0	0.356655	1.04315	0.290898	0.546851	0.457322	0.0707594	0.863544	0.123061	0	0	0.663894	0	0.148164	0.861989	0.0712491	0	0.313574	0.377764	0	0.240354	0	0.392184	0	0.0671332	0.141976	0	0.0503392	0	0	0.932286	3.80813	2.83137	0	0.257272	0	0	0
1700028B04Rik	4.94313	5.37245	3.69891	4.30704	3.58563	3.66031	3.55164	4.09505	3.43161	4.79612	4.09394	6.49615	4.43298	3.33867	3.49457	4.05887	6.75257	6.63014	5.23505	2.29916	7.11276	5.42563	5.49814	3.58999	4.75842	4.2448	3.99598	3.59123	2.42883	5.24606	1.6515	6.66771	4.58897	6.57533	1.21085	1.7834	1.34967	2.79204	2.8487	2.71144	3.33265	4.89257	3.7476	1.32354	2.49285
1700028D13Rik	0.476391	0.29002	0.209471	0.0667151	0.428587	0.568414	0.685053	0.361418	0.855971	0.298044	0.509072	0.21874	0.457322	1.34443	0.157008	0.430713	0.884247	0.569127	1.69662	0.183416	0.148164	0.28733	0.356246	0.128583	0.689863	0.302211	0.209747	0.721063	0.460812	0.336158	0.407749	1.2084	0.496915	0.667553	0.0503392	0.277307	0	0.219361	0.275951	0	0.447753	0.102909	1.00116	0.0682016	0
1700028E10Rik	6.28556	1.91187	2.33053	5.30159	3.50748	1.78352	1.2627	11.3666	1.3187	7.99711	1.31881	5.79377	1.34181	6.96213	4.79271	12.7122	1.00647	1.90612	0.595786	0.978221	0.379272	0.587214	3.32234	6.89168	10.1611	1.20885	2.23963	0.651247	1.30856	1.44191	0.412512	1.41782	0.36149	1.1711	0.569891	0.277307	2.46414	0.543943	0.338686	2.14524	0.598619	0.984242	1.01732	1.65271	0.405491
1700028I16Rik	0	0	0	0	0	0	0	0.216851	8.91636	0	0	0	0	0	0	0	0	0	0	0	0	0	0	0	0.0627149	0	0	0	0	0	8.85398	0	0	0	0	0	0	0	0	0	0	1.28636	0	0	0
1700028J19Rik	0.455725	0.306827	0.798363	0.515069	0.652371	0.29327	0.159647	0.126173	0.095923	0.460065	0.0727245	0.306356	17.7281	0.375741	0.934315	9.78129	0.705269	0.329608	18.5796	0.225913	8.09801	0.962721	0.77643	0.0903408	6.00825	0.0927434	1.13133	0.620252	0.632981	0.724039	0.179534	19.2066	0.603972	0.242387	0.182467	20.4963	0.340171	0.324519	5.11693	0	0.393432	0.296168	0.312561	0	0.0740852
1700028K03Rik	0.159532	0.000119775	0	0	0	0	0.137011	0	0.000171427	1.9376	0.218174	0.218843	1.29575	2.2643	0	0.123061	0	0.189709	0	0.0611388	0.000220243	0	0.356246	0.000256769	0	0	0	0.246707	0	0.000121727	6.29744e-05	0	0.000308693	2.3832e-07	0.0503392	0.000151282	0.134357	0	3.15735e-05	0	4.22878	0.154576	0.000139656	0.000376497	0
1700028N14Rik	3.88471	4.71282	5.27492	0.207743	2.42866	0.568414	1.16459	2.60221	0.356655	2.23533	2.83626	7.68829	3.42992	1.48595	11.0533	7.01447	2.3765	10.0546	4.42596	3.48491	2.86821	8.67735	3.41996	9.16048	7.43836	4.53317	2.51696	1.55785	1.84325	2.29708	4.07605	3.75946	0	3.20479	4.58136	0.0924356	0.0616035	1.80973	0.0551903	1.65608	3.95441	2.72709	0.333719	7.97959	6.01478
1700029E06Rik	0.317594	0.0922799	0.502107	0	0.142862	0	0	0.246143	0	0.622577	0	0	0.115283	0	0.181668	0.4677	1.5792	3.49357	0	0.651599	2.11028	0.86373	0.480564	0.691954	1.80686	0.764398	3.43672	0.703439	0.503722	0.586002	0.0303908	0	0	0.0199576	0.0256033	0.0462178	0	0	0	1.37528	0	0.76202	2.01214	0.155733	1.20532
1700029I15Rik	4.20812	11.1657	2.6533	7.13852	9.71464	0	0	5.85497	0	0	3.70895	0	0	0	0.078504	0.0615305	7.55011	0	0	0	0.0740822	4.71221	8.12243	3.27885	3.57474	8.68854	3.42587	0	2.61127	2.29708	0	0.134266	0	0.0238412	0	0	0	0	0	0	0	0.0514544	0	0	0
1700029J07Rik	3.67909	6.15897	0.493849	0.204823	0	17.7218	0	0	0	24.6443	0.152978	0.223426	25.2737	10.9939	9.0607	0.186143	0.0685094	0.127287	0	0.310665	0.0751897	2.01689	7.01628	0.327255	0.381141	0	0.990222	0	0.844823	0.512869	0.383328	0	11.9323	7.95092	0	0	0.498147	13.9351	0	0	0	8.50245	0.137665	0.206006	0.068701
1700029N11Rik	0	0	0	0.0667151	0	0	0	0	0	0	0	0	0	0	0	3.36754	0	0	17.2135	0.427972	3.25961	0.254122	1.70998	0	0.12543	0.244542	1.4211	1.90706	2.61127	5.69947	0	0	0	0	0	0	0	0	0	0	0	0	0	1.39435	10.1373
1700030C10Rik	0.0797495	0.933572	4.81783	0	0.0735842	0.0726426	1.64413	3.0703	0.220242	0	0	0	1.47893	0.215251	0.157008	0.492244	0.884247	0.505891	0.590128	1.042	0.969684	0.579245	0.642587	0.902749	1.37973	0.151598	0.635432	1.08159	0.549043	0.504237	0	0	0	0	0	0.277307	0	0	0.0551903	0.160266	0	0.676117	8.00926	1.22981	0.0675818
1700030C14Rik	0.894822	0.11247	1.36736	0.876823	0.943771	0.236066	0	1.01901	0.794384	1.30452	0	0.456309	2.05765	2.71709	1.09931	0.388396	0.202044	0.168368	0	0.407108	0	0.944332	0.974111	0.825937	1.8179	0.959536	0.299293	0.933494	0.458209	0.349214	0.0265689	0.635101	0	1.22952	1.14605	0	0.996831	0.220744	0.776549	0.750034	0.514677	0.377767	0.585598	0.81003	0.205034
1700030J22Rik	0.158797	6.67045	2.58347	0	0.0714312	0	0	0.144567	0.0713309	0.149022	0	0.0546851	0	0	0	0	0.068019	0.126473	0	0	0	0	0	0	0	0	3.28603	0	0	0	1.22325	0	0	0	0	0	0	0	0	0	0	0	0	0	0.0675818
1700030K09Rik	28.6317	46.3624	15.8392	7.60982	5.47758	11.5448	23.1375	28.0621	3.9232	23.2921	29.3762	2.55673	27.1824	29.1788	0.579399	22.4449	0	29.0716	0.721668	0	25.4102	42.305	9.54004	2.71453	0	15.5343	3.35717	16.0132	1.52585	6.19461	8.06818	0.186929	7.99841	8.87639	0.0993837	17.168	19.2774	13.3471	4.51647	0	27.0749	1.19035	12.1755	0.121645	50.5826
1700030N03Rik	5.95498	5.51037	1.8459	2.40174	2.43211	2.27366	1.50712	1.20589	0.78464	1.26679	0.631471	0.545808	0.838424	1.13215	0.157008	2.73493	2.98348	1.64415	2.13921	0.733666	1.11123	1.66651	2.56497	1.80016	2.1323	1.88882	1.88772	0.383617	1.41902	0.784369	0.524248	0.0671332	0.780866	2.19296	1.16174	0.83192	0.554431	0.420826	0.275951	0.373954	2.09313	0.92618	0.400463	0.242891	1.95987
1700034H15Rik	3.85544	2.58714	2.53328	10.3764	2.64932	1.79398	2.90055	1.45388	1.84011	1.8245	1.8623	1.87055	3.08588	2.05322	2.33236	1.17542	2.44381	2.28823	2.27197	2.24313	5.80228	4.54199	2.29676	2.00552	1.13417	1.47448	5.28431	1.77156	5.58137	2.76285	1.3762	1.58506	0.250787	1.94936	0.31396	0.373237	1.22061	1.17237	1.09107	1.07476	2.00271	0.694594	5.57723	0.259096	1.12862
1700034J05Rik	0.55579	0.29002	1.67577	1.06744	1.1429	0.355259	7.87811	0.144567	0.855971	0.298044	0.218174	0.10937	0.914645	0.424556	0.314016	0.492244	0.204057	0.316182	0	0	1.55573	0.574659	0.142498	0.321456	0.376289	0.226658	0.489409	0.721063	0	0.0560263	0.524248	0.671332	0.567903	0	0.0503392	0.138653	0	0.658084	0	0	0	0	0.0667438	0.619954	0.675818
1700034P13Rik	0.395416	3.67803	2.63825	4.29499	9.30099	4.20495	6.03177	5.56949	6.67566	2.41973	7.22975	2.4155	2.01132	5.81534	10.8279	8.95158	4.92996	11.698	0.561384	6.47586	5.5096	15.3925	7.05132	4.34128	1.24857	5.48375	6.78136	11.3239	3.35987	3.78928	8.22022	2.81933	1.03192	4.16879	0	2.22975	2.15887	5.23873	2.24743	8.25225	3.68551	11.7243	0.203348	7.27815	5.89495
1700037C18Rik	1.6266	28.1155	7.35855	11.9222	3.91406	2.91312	13.599	17.4788	3.30723	4.88069	10.6651	11.571	5.09351	1.82262	12.5867	0.984091	7.70346	0.247085	0.525977	0.111785	7.15364	25.2543	2.12815	3.08379	4.90309	1.29617	1.69875	12.0727	0.614417	13.169	4.54348	3.87151	0	19.7141	0.405795	0.29993	6.71743	3.64399	7.74886	19.4757	0.19766	0.798945	2.05359	16.924	10.9902
1700037H04Rik	1.34978	38.4276	22.2737	47.3677	22.5008	41.1389	80.6307	35.7081	70.6176	22.5768	60.6523	50.0369	21.0369	22.4307	40.7436	10.2756	21.426	9.23254	36.6617	22.4991	2.59288	7.01084	11.6136	4.24322	6.39691	13.6751	9.71827	0.781151	16.5124	18.1525	22.1349	42.7638	12.2099	15.1749	40.7244	5.77721	36.9005	23.1974	15.8948	0.053422	37.86	39.517	22.0255	27.9626	31.6959
1700039M10Rik	0	1.59511	0	2.53517	0	0	0.822063	0	0	0	0	0	0	0	0	0	0	0	0	0	0	0	0	0	0	0	0	0	0	0	0	0	0	0	0	0	0	0	0	0	0	0	0	0	0
1700040D17Rik	3.25534	0	3.35153	0	0	0.568414	0.0685053	1.95166	0.998633	0	0.218174	0	0	0.849112	0	0	0	0	0	0	0	0	0	0	0	0	0	0	0	0.0560263	0	0	0	0	0	0	0	0	0	0	0.0995007	0	0.133488	0	0
1700041G16Rik	0	0.14501	0.418942	0	0	0	4.58985	0	0	0	0	0	0	4.59936	0	0	0.068019	0	0	0	0.518575	0	0	0	0	0.604423	0	2.34345	2.84168	1.45668	0	0	0	0	1.20814	0	0	0	0	0	0	0.154363	0	0	0
1700042O10Rik	0	5.36536	0	0	0	0	0	0	0	0	5.23617	0	4.87811	0	0	0	0	0.0632364	0	0	0	0	0	0	0	0	0	0	0	0	0	0	0	0	0	0	0	0	0	0	0	0	0	9.27542	0
1700047E10Rik	0.147581	0.760083	0.378765	0.799441	0.663675	0	0.234365	0.373956	0.947168	0.468928	0.684399	0.330561	0.755654	0.255299	0.811009	0.551324	0.555077	0.602895	0.669313	0.348611	0.51509	0.488785	0.271975	0.119663	0.435479	0.527455	0.407802	0.122029	0	0.140544	0.441881	1.15317	0.210625	0.377863	0.448641	0	0	0.453745	0.272508	0.220416	0.303926	0.182046	0.369041	1.00589	0.0699972
1700047G07Rik	25.0428	34.4268	46.8715	35.9087	31.8957	14.4036	11.2641	12.3603	9.8217	18.5015	25.4095	18.9293	19.6957	11.8056	10.8938	10.05	6.15108	6.42551	6.61242	3.20458	1.26907	3.6997	3.0438	4.19899	4.25759	6.08719	5.72902	4.11769	4.02553	5.74186	6.31177	14.4169	2.95362	1.62285	4.25628	4.3695	3.63322	3.18021	0.387634	2.45895	3.22311	4.5518	4.30893	3.04508	5.27021
1700047K16Rik	3.64866	0.217515	0	0	0.770571	0	0.223779	4.55387	0.440304	0	0	8.3817	0.0762204	5.44847	0.111027	0	0.444709	0	0	0	0	0	0.0712491	0.643447	0.533156	0.151106	0.143924	0.942044	0	0	0	0	0	0.181091	0	1.34895	0	0	0.211161	0	0	0	0	0	0
1700048O20Rik	0.118221	1.14201	0.0710239	0.115951	1.64059	0.146386	1.13935	2.07828	0.103034	0.324428	0	0.269771	0.197035	0	7.69893	5.77163	0.119481	0	0	0.122278	1.70389	0.541479	0	0.246863	0.97773	0.823103	0.838988	0.24646	0.168395	2.2818	0	0.158712	0	0.0976892	0.0648621	0	0.0744022	0.637288	0.293076	0.168437	0.112364	0.140286	13.7157	8.67124	0.0774907
1700051A21Rik	2.50044	0.473503	1.61327	1.85841	0.756049	0.704586	2.17917	0.929271	0.981514	1.38768	0.299013	1.21222	1.83476	1.01903	1.5572	0.665366	2.70768	1.89353	0.16932	0.881206	2.8874	1.16738	0.646328	2.02853	1.38156	0.426184	1.38487	2.60799	1.87944	0.320602	0.300141	0.701851	0.738735	0.377623	1.35105	1.29766	2.91488	1.26334	0.561887	0.498119	0.692465	0.623077	1.23254	0	0.287075
1700052K11Rik	13.5168	8.055	10.5299	32.095	0.966207	15.5749	1.70602	1.00776	19.0472	0.288195	8.00821	7.6055	48.9294	19.9232	10.4529	7.74693	0.602925	2.26279	6.11053	0.484875	0.361291	7.4081	7.39302	0.875191	11.7438	0.702243	0.456569	1.21215	2.48251	4.44468	39.5612	16.9757	0.305654	12.5596	3.92009	0.0997251	0.514441	0.803181	0.232778	0.108162	6.20059	24.1794	1.28165	0.0724724	0.442955
1700054O05Rik	1.27038	0	0.349118	0	0.357156	0.142103	0.0685053	0	0.0713309	0	0.363623	0.0546851	0.381102	0.778353	0.706536	0	0	0.252945	0	0	0	0	0.213747	0.192874	0	0.377764	0.139831	0	0.0768021	0.224105	0.0582498	0	0	0.109699	0	0.0462178	0.539785	0	0.165571	0.160266	0.0995007	0	0.734182	0.136403	0
1700054O19Rik	1.38193	0.409947	1.06314	0.44529	1.0375	0.485566	0.567063	0.873642	0.780624	0.622467	0.240886	1.43322	0.736874	0.201477	0.55551	0.795054	0.277119	0.753278	0.260396	0	0.431052	0.764642	0.167834	0	0	0.359769	0	0.447085	0	0	0.105531	0.321806	1.21288	0.359763	0.285899	0	0.0870507	0	0.114891	0.289813	0	0.0562073	0.0931236	0.304307	0.451236
1700055D18Rik	2.01271	1.84582	4.71035	3.22447	7.71109	1.96136	1.76924	0.742403	0.260055	2.33143	0.739834	1.46887	1.19543	0.363867	0.541095	0.546477	1.30731	0.566062	0.108087	0.0802459	1.30893	1.26509	0.274604	0.0862911	4.98506	0.502681	0.19034	0.25154	0	0.165742	0.933476	1.05978	0.805925	1.13237	0.418424	0.316025	0.419419	0.642136	0.164633	0.112962	0.376265	0.48663	2.78792	0.687117	0.213667
1700056E22Rik	0.0793986	0.580039	5.0273	3.0689	0.0714312	0	2.94573	0	0	3.72555	2.76353	2.1874	3.20126	0.212278	2.98315	0	0	0.0632364	0	6.84755	1.18531	1.14932	0	0	0	0	1.11865	0.240354	0	1.0645	2.97074	6.04199	0	0.00596029	0	0.0462178	0	0.548403	3.91851	12.4473	3.03477	0.514544	4.93904	7.02476	0.0675818
1700056N10Rik	0	3.33522	1.4663	6.27122	0	0	6.508	5.05985	0.0713309	7.97268	8.21787	0.10937	8.91779	0	0.235512	0	0	3.478	13.9418	0.0611388	6.29698	0	0	3.21456	0.12543	0	0	2.52372	4.60812	0	0	0	0.0709878	0.0536426	0	0	0	8.55509	0	0	14.9251	8.43853	0	0	0
1700057G04Rik	0.0793986	0.580039	0.163961	0	0	0	0	0.144567	0	0	0.218174	0.373265	0	0.141519	0.078504	0.163646	0.972196	0	0	0.459465	0.789205	0	0	0	0.24473	0.0755528	0	0.470818	0.0714496	0.336158	1.33975	0	0.212964	0.345697	0	0	0.0616035	0.548403	0	0	0.0995007	0.514544	0.0667438	0.243163	0
1700058P15Rik	0.158797	0.652544	7.05218	2.60189	8.42888	2.62891	2.6032	8.24033	4.20852	1.86278	5.16344	0	6.78361	2.75962	5.57378	4.79938	10.815	6.07069	4.64726	19.4421	6.29698	7.18324	5.12994	6.10767	16.8076	5.74202	6.29241	2.76407	6.14417	1.34463	2.21349	1.67833	3.90433	4.09472	0	3.42012	2.71055	2.63234	1.7109	4.70114	4.37803	2.3669	1.40162	3.27368	2.9736
1700061A03Rik	0.158797	0	1.11718	0	1.35719	0.284207	0.0685053	2.74678	0	0	0	0.0546851	0	0	0	2.52275	0.068019	0	0.295064	0.794805	0	0	0	0	0.250859	0.453317	0	0	0	0	0	0	0	0	0	0	0	0	0	0	2.08951	0	0	2.72806	0
1700061F12Rik	3.49354	0	0	0	0	0	4.04181	0	0	6.18441	0	0	0	0	0	0	0	0	0	0	0	0	0	0	0	0	0	0	0	0	0	0	0	0	0	0	0	0	0	0	0	0	0	0	0
1700062C10Rik	2.06391	1.04855	0.886152	0.468419	2.03258	1.32151	0.0761011	1.3342	0.869339	0.722602	1.11666	1.06843	1.05671	0.322816	0.616855	1.1984	2.08599	1.11648	0.310373	2.25234	0.766469	1.33929	1.77128	2.24013	1.64648	1.36174	2.43375	1.7482	1.389	1.22674	0.851431	1.0085	0.749149	0.586216	0.123389	0.533797	0.142919	0.655589	0.936938	0.979711	1.35251	0.694856	1.14077	1.14463	1.10324
1700063D05Rik	1.17925	1.9657	1.36719	2.53166	2.41652	1.42594	1.96272	2.15397	0.294463	0.611282	0.813795	2.82234	0.0896824	2.09005	2.01765	1.71986	1.84911	1.24222	0.766274	0.522112	1.21842	1.71554	1.59204	1.06505	1.43997	1.38956	1.06823	0.80318	1.11932	0.722055	0.274462	0.419029	0.232293	1.50677	0.825145	0.378103	1.03397	2.24672	0.297305	0.662951	0.733213	0	0	0.594542	0
1700063J08Rik	0.714587	0	0	0	0	0	0	0	0	0.223533	0.0727245	0	0	0	2.59063	0	0	0.505891	0	0	0	0.0574659	0	0	0	0	0	0.128094	0.153604	0	0	0	6.09409	0	0	0.138653	0	0	0	0	0	0	0	0	0
1700064H15Rik	0	0	0	0	0.428587	0	0	0	0	0	0	0	0	0	0	0.922957	0	0	6.19634	0	0	0	0	0	0	0	0	0	0	0	0	0	0	0.00596029	0	0	0	0	0	0	0	1.23491	0	0	0
1700064M15Rik	0.0793986	0	0	0	0	0	0	0	0	4.17262	0	0	0	0	2.74764	0	0	0	0	0	1.2594	0	0	0.385748	0	0.226658	0.279663	4.32638	0.307208	0	0	0	0	0	0	0	0	0	0	0	0	0	0	0	0.540655
1700066B19Rik	0	0	0.0698236	1.26759	3.2144	0.0710517	5.68594	0	0.285324	0.223533	1.96356	0.0546851	0	2.54734	0.078504	0	0.204057	0.316182	0.073766	0.244555	0	0.229864	1.56748	3.98606	0	0.0755528	0.209747	0	0.0768021	0.840395	0	0	0.0709878	0	0	0	0.0616035	0.164521	0.0551903	0.213688	0.497504	0.0514544	0	0.409209	0.270327
1700066C05Rik	0.0982764	0	0.139647	0	0	0	0	0	0.0746107	0	0	0	0.0981947	0	0	0	0	0.199603	1.10747e-07	0.202491	0	0	0.810045	0.416144	0.868701	0.285718	0.741581	0.456318	0	0	0	0.0675763	0	0.0597084	0	0	0	0	0.0560816	0	0	0	0	0	0
1700066J03Rik	0.714587	1.08757	1.187	0.533721	0.357156	2.48681	0.479537	2.52993	2.71058	0.149022	0.654521	0.437481	1.75307	3.18417	2.98315	0.799896	1.70048	0.505891	0	0	1.62981	0.229864	1.13999	1.4787	0.752578	0.831081	1.46823	2.94434	0.921625	0.392184	1.10675	2.48393	0	3.58214	0	0.647049	1.17047	0.658084	0.0551903	0.747908	1.94026	0	1.6686	0.750217	0
1700066M21Rik	11.1952	0	16.618	13.7433	18.4293	0	34.4582	19.2274	7.06176	0	0.0727245	0	0.838424	0	4.94575	0.492244	0	0.885309	0	18.6473	0.148164	6.37872	0	11.5081	0.0627148	21.1548	4.12502	0	0.0768021	4.42608	0.0582498	0	0.496915	47.7896	14.1957	20.7056	8.19326	0	21.6346	0.26711	0	0	0.0667438	0	15.5438
1700067K01Rik	0.317594	0.14501	1.187	1.73459	0	0	0	0.0722836	0	0.223533	0.0727245	0	0	0.0707594	0	0	1.22434	0	0	0.0611388	0.148164	0.0574659	0	0	0	0	0.209747	0.0600885	0.0768021	0	0.0582498	0	0	0	0	0	0.0616035	0	0	0.053422	0.0995007	0.102909	0.0667438	0	0
1700071M16Rik	0	0	0	0	0.214921	0	0	0	0	0	0	0	0	0	0	18.8403	11.8854	36.2031	69.8863	158.494	17.1511	74.8841	34.1628	50.9423	96.5443	56.1095	46.0882	10.8301	14.099	6.36525	0.116967	0.134575	0	0	0	0	15.2492	0.164893	0.0553084	44.8216	48.7807	28.4068	11.9728	6.55386	0.430018
1700081N11Rik	0	0	0	0.775256	0	0.590563	0.205516	0	0	0.497486	0.160018	0.699018	0	0.283037	0.471024	0	0.13948	0	0	0.0611388	0	0	0.19128	0.192874	0	0	0.419494	0.0600885	0.236646	0	0	0	1.25368	0	0	0	0.554431	0	0	0	0	0	0.400463	1.62155	0
1700082M22Rik	5.87281	4.84433	1.45727	3.61879	3.00248	4.08993	2.33293	4.3323	2.04853	2.90743	3.36834	1.32056	2.5971	2.96136	1.76563	3.82249	3.48666	5.16799	7.68885	3.56752	4.06287	2.93288	3.12425	5.40271	3.41179	3.8216	4.0953	2.26639	2.68451	2.69226	3.70255	2.42716	3.16461	1.4894	1.05729	1.65059	0.809304	0.978033	2.75445	0.230413	1.66547	2.18069	2.22058	1.6351	0.756916
1700084D21Rik	0	0	0	0.0667151	0.0714312	0	0.138766	0.144567	0	0.223533	0.0727245	0	0.0762204	0	0	0	0.816228	0	0.147532	0.0611388	0.148164	0.114932	0.142498	0	0	0.0755528	0.0699156	0	0	0	0	0	2.02787	0.137087	0	0.138653	0	0.0548403	0	0.053422	0	0.0514544	0.133488	0.886621	0
1700084E18Rik	1.11158	2.53767	0	0	0.0714312	0	0	0	0	0	2.25446	1.18418	0	0	0	0	0	0	0	0	0	4.59727	0	0	0	0.226658	0	0.961417	0	0	2.73774	0	0	0.0119206	0	0	2.77216	0.877445	0	0	0	0	0	0	0
1700084J12Rik	5.95489	5.0801	4.33691	0	5.57164	0	0	3.50951	4.95275	0	4.4474	0	0	0	0.078566	0.0620129	0	0.0635456	0.0738789	0.0611388	0.0740822	1.32268	0.143166	0.51433	0.313574	4.23511	0.0699995	0.181407	0	0	0	11.2784	0	0	0	0	0	0.0549648	0	0	0	0	5.07503	0	0
1700086O06Rik	0.16369	2.10264	0.804808	0.333576	4.02189	11.5121	0	3.83103	2.63924	0	3.19988	0	4.76328	0.0712653	0	0	0.068019	0	0	0	0.0746385	0.0576705	0.222341	0	5.89519	0	0	1.32195	0	0.0581783	0.058336	0	0	0.00809116	0	0	0	0.0272012	0	0	0	0.104836	0.0667438	2.93267	0
1700088E04Rik	1.90088	0.953019	0.711607	0.792634	0.735606	0.421523	0.0607672	2.41836	1.10497	1.29396	0.976763	0.789642	0.818062	0.86451	2.40267	0.0618622	1.24425	0.221334	0	1.76535	0.307188	0.458207	0.975816	0.184279	0.103031	0.920919	0.475648	0.53131	1.40382	0.771212	0	2.69855	0.497689	0.104386	0.606492	0	0.562515	1.58783	0.150499	0.639687	0.0768976	0.0520359	0.421764	0.0913206	0
1700093K21Rik	0.714587	1.01507	0.76806	0.13343	0.785743	0.284207	0.411032	0.144567	0.499316	0.223533	0.581796	0.10937	0.228661	0.849112	1.41308	0.307652	0.068019	0.126473	0.442596	0	0	0.344796	0.427495	0.321456	0.0627148	0.0755528	0	0.240354	0.230406	0.224105	0.465998	0.469932	0.0709878	1.2159	0.352374	0	0.18481	0.274202	0.275951	1.44239	0.547254	0.514544	0.200231	0.818419	0
1700094D03Rik	2.03316	0.518413	0.767036	0.811061	2.13876	0.325159	4.66835	0.493178	4.09288	0.859241	1.38745	1.64548	0.576526	0.305588	17.4929	0.315732	0.463575	0.335946	1.47612	0.360948	11.6377	2.53201	1.13421	0.316885	0.892802	5.09592	0.820746	0.373301	1.29879	0.148943	1.43256	1.10731	6.85665	0.177242	0.80809	0.36212	4.40266	0.46499	0.373562	0.251282	0.449809	0.526498	2.30878	0.542895	0.507833
1700095A21Rik	0	0	0.0698236	0	0	0	0.137011	0.144567	0	0	0	0.0546851	0.0762204	0	0.863544	0	0.068019	1.70737	0	0.183416	0.148164	0.747057	0	0.128583	0	0	0.209747	0	0.307208	0.112053	0.0582498	0	0	0	0	0	0	0	0	0	0	0	0	0	0
1700095J07Rik	4.63002	3.88327	3.73107	1.52182	2.87327	4.04664	2.96693	2.78222	4.46992	4.83254	2.84435	2.17452	3.70734	2.75237	1.70197	2.40923	2.81094	1.88716	1.41022	2.91306	2.21461	4.0289	2.48686	2.25162	4.01673	2.78643	2.05591	2.64987	2.62381	2.53042	0.960481	3.90325	0.984502	2.12491	0.552634	1.2083	0.377952	2.49979	0.70132	0.7641	1.80855	0.99904	2.20481	1.43729	1.41499
1700095J12Rik	2.54075	9.35313	1.32665	0	6.6431	0	0	0	0	0	0	6.39816	0.762204	0	0	0.0615305	0.816228	0.822073	0	0	4.07452	3.79275	3.84745	0.51433	1.88144	3.47543	9.43861	0	0	1.79284	0	9.33152	0	0	3.12103	0	6.52997	0.164521	3.20104	0	0	3.80763	0	2.38706	0
1700096K18Rik	3.08554	3.41772	5.94929	4.0232	4.14301	12.7153	0.829613	7.24463	7.25264	13.0535	11.3162	6.01864	3.79937	6.57684	0.0821254	3.9845	12.6516	8.11911	10.3459	1.96263	0	7.2168	7.34749	10.0267	2.96267	9.76279	3.99466	7.11178	3.95663	9.47467	0.935585	25.9468	0	0	0.0540628	12.0427	0	9.13777	0.113463	0	5.55294	0.411636	7.83492	0.0711779	4.00658
1700097N02Rik	0	0.217515	0	0.13343	0	0.67421	0.0685053	0.571975	0	0	1.30904	0	6.93606	6.85838	0.078504	0	0	0	0.073766	0	0.0740822	0	0	0	0	0	0	0.660974	0	0	0	0	0	0.0406187	0	3.60499	2.35115	1.20649	0	0.053422	0	0	0	0	0
1700100I10Rik	1.40402	0.955063	3.8403	0.882488	2.03308	3.25812	1.85673	1.35783	2.78932	1.84091	1.17935	3.2088	1.61336	3.15749	3.11711	2.48697	3.41591	1.66895	1.57187	2.77255	2.57545	2.61324	2.96622	2.2192	1.82836	2.19252	2.12488	2.00095	2.15888	1.72815	1.16443	1.49206	1.15244	0.658932	0.718703	0.257021	0.321865	2.30724	0.807025	0.521713	2.68068	2.66143	0.136588	1.28871	1.0961
1700101I11Rik	0	0	0	0	0	0	0	0	0	0	0	0	0	0	0	0	2.00334	1.10105	0	0.0611388	4.04457	0	0	0.0714019	0	0	0.349431	0	1.91367	0	0	0	0.147154	0	0	0	0	0	0	0	0	0	1.62073	0	0
1700102P08Rik	0	0	0	0.800581	0	0	0	0	6.63378	0	0	0	0	4.59936	0.078504	0	0	0	0.073766	0	0	0	0	1.4787	0	0	0	0	0	0.0560263	0.0582498	0	0	0	0	2.95794	0	0	0.165571	0	0	0	0	0	0
1700108F19Rik	2.67133	1.94868	2.48698	4.4004	2.22837	2.10683	2.04631	1.32627	2.10066	3.11069	1.66376	1.93781	4.25024	2.90143	1.19178	1.56697	0.6857	0.642361	1.25852	1.13556	0.686007	1.82239	2.0901	0.500796	0.860542	0	1.38772	0.565155	1.82089	1.39744	0.745894	3.23773	0.77403	1.80385	0.255892	1.29044	0.726434	0.91058	0.256575	0.139124	1.17618	0.956054	1.77063	0.524669	0.593157
1700109H08Rik	8.07647	18.7394	14.9064	9.7809	8.55957	0.912759	5.62435	1.82452	8.5281	1.88917	4.34693	2.84884	3.63054	13.5453	7.53772	13.0901	2.41525	17.1689	11.6198	14.8561	2.18319	7.0517	11.9538	6.37237	24.019	10.5777	12.8259	5.08585	6.28922	13.7904	6.87197	10.8632	1.45646	26.0853	2.16387	6.04538	5.04196	0.823576	1.83343	0.384422	19.2321	6.05556	4.28667	20.6326	4.45521
1700110I01Rik	1.19757	0.889135	0	1.01105	2.36852	0	1.15436	0	0	0.266996	0	0.960243	0	0.966233	1.91587	0	1.63261	0.824211	1.95977	0	0.349157	0.569971	0	0	0	0	1.03431	1.52363	0	0	1.67826	0	0	0.948828	0	0	0	0.00530471	0.443506	0.19748	0	0	0	0.696352	0.388731
1700110I07Rik	0.0793986	0.435029	0.139647	0.0667151	0.069945	0	1.09608	0.0722836	0	0.447066	1.01814	0	0	0.919872	1.02055	0.0608891	0	0.0632364	0	0.410512	0.0734219	0	0	0	0.313574	0	0	0	0	0.280132	0.407749	0.0664115	0	0.02377	0	0	0	0	0	0	0	0	0.734182	0.272806	0
1700110K17Rik	1.06169	0.0725049	0	0	0	0	0	4.07267	0	0	0	0	0	0	0	0	0	0	0	0	0.0740822	0	0	0	0	0.930327	0	0	0	0	0	0	0	0	0	0	0	0	0.0551903	0	0	0	0	0.0682016	0
1700112J16Rik	2.89699	0.959124	0.963803	0.454369	1.31309	1.99333	2.12246	1.51666	1.13147	1.34027	1.95047	0.429414	1.27048	0.640724	2.36299	2.17659	1.47939	0.791814	1.66825	1.39063	1.71147	0.875786	1.46505	1.26457	1.08697	1.22393	1.25361	1.29349	0.533606	0.898018	1.17155	1.46501	0.248704	0.7872	0	0.507629	0.286935	1.70929	0.677886	0.21445	0.776319	0.513299	0.10828	0.292451	0.750381
1700113A16Rik	2.92484	5.61582	0	4.99557	9.28022	1.88386	0	5.95019	5.70619	2.71255	3.22342	3.34109	3.85351	8.61177	13.7681	4.12578	0.884247	1.34607	15.431	5.37551	4.15788	8.79183	3.21468	4.24242	4.62018	3.59091	7.92822	0.855967	5.94877	3.07679	0	6.84638	1.67002	6.57057	0	10.2135	0	1.51032	0.0850709	10.8222	5.26061	12.2898	6.15428	7.57643	3.00504
1700113H08Rik	0	0	0	0	0.0714312	1.56314	0	0	0	0	0.654521	0	1.37197	0	0	0	0	0	0	0	0	0	0.0712491	0	0	0	0	0	0	0	0	0	0	3.7073	0	0	0	0	0	0	0	0	0	0	0
1700120C14Rik	5.63685	2.20912	5.63618	6.95852	4.65831	7.72126	4.61989	3.71024	4.97088	3.83035	4.80647	6.72053	6.20941	11.8167	14.2019	3.97513	6.13923	3.64666	3.04167	5.70044	4.67537	4.46361	6.39782	4.23163	5.11323	5.61554	1.74492	2.07934	3.24063	2.43404	4.20967	7.24271	2.06918	1.07608	0.594103	3.36509	1.0478	1.58	3.71592	1.57296	14.5834	1.16139	1.29265	2.73422	2.94021
1700122C19Rik	2.26216	2.96718	1.81678	2.52227	1.46808	2.25085	1.28725	1.21551	1.37962	1.74802	0.812391	1.22967	1.52333	0.592789	2.26825	1.79799	2.31718	1.52273	1.36559	1.17448	1.422	1.56329	0.599355	1.39223	1.20089	1.32307	1.09741	0.711274	0.952929	1.50038	1.1082	1.17828	1.04169	0.499971	0.379863	0.655979	0.332342	0.639411	0.669999	0	0.771708	1.34314	0.975908	0.750006	0.499545
1700122E12Rik	0	0.362524	0	0.0667151	0	0	4.11032	0	0	0	0	0.765592	0.0762204	0	0	0	0	2.59269	0	0	0	0	0	0	0.0627148	0	0	0.480708	0.998427	2.9694	9.55297	0	0	0.0476823	0	0	0	0	8.44411	0	0	0	0	0	0
1700123M08Rik	0	0	0	7.0718	4.92875	0	1.50712	0	0	0	0	0	0	0	0	0	0	3.03535	0	0	0	1.72398	0	0.0642913	0	0	0	1.98292	0	0	0	0.0671332	4.96915	0	0	0	0.246414	2.35813	0	0.053422	0	0	3.87114	0	0
1700123O20Rik	37.5554	115.357	42.937	90.112	66.1665	123.275	74.7743	114.398	70.5048	75.3513	69.8606	44.9429	45.8639	90.6237	24.394	62.5222	34.59	17.8556	60.2728	55.4153	36.9618	61.9734	45.047	41.9712	35.3002	64.997	54.279	58.6291	34.785	54.219	68.6364	25.364	30.9602	60.9616	103.563	63.3739	88.1145	55.9859	17.7848	107.638	61.4214	110.438	41.9552	79.0477	27.9053
1700126G02Rik	0	0.732981	0	0.610526	0	0.639465	0.0701994	0	2.95362	0	0	0.680174	0.0762204	0.750792	0	0	0	0	0.0758477	0	0	0	0	0.411576	0	0.0808143	0	0	0	0	0	0	0	0.0119206	0	0	0	0	0	0	0	0	0	2.14163	0
1700128F08Rik	1.06574	0.341751	0.227371	0.423992	0.157994	0.472224	0.254518	0.148922	0	0.468077	0.70556	0.323909	0.234478	0.0861149	0	0.101123	0.165726	1.33113	0.748983	2.08914	1.16691	0.512725	1.14093	0.195617	0.973008	0.345533	0.070275	0.983529	0.172232	0.661996	0.597392	0	0	0.219382	0	0	0.0616035	0.741567	0.150755	0	0.559741	0.887558	0.0721033	0	0.135749
1810006J02Rik	0	1.81262	5.23677	5.87093	0	0	15.2767	10.192	0.427986	6.55697	18.7629	4.26544	0	0	0	0	0	0	7.08154	0.305694	0	3.44796	1.42498	0.0642913	0	0.604423	1.81781	0	5.60655	0	0	0	0	0	0	0	10.9654	5.59371	4.74636	0.053422	0	0.617453	19.6895	4.5013	0
1810008I18Rik	0.0793986	0	0.209471	0	0.214294	0	0.137011	0.144567	0	0	0.509072	0	0	0	0	0.278735	1.4284	1.01178	0.147532	0.794805	1.3679	0.769515	0.498744	0.707204	1.00344	1.58661	1.11865	0.901328	1.84325	1.17655	0	0	0	0	0	0	0	0	0.0551903	0.908174	0.348252	0.720362	0.467207	0.272806	3.24393
1810009A15Rik	33.8443	60.7702	57.887	50.8907	57.2383	102.105	72.108	62.8649	44.8093	34.4597	62.3208	39.3459	54.291	61.8175	64.4601	58.9308	43.5037	35.828	59.857	49.8804	25.868	40.3016	33.2159	49.614	29.2205	50.1484	40.6869	34.4932	47.481	57.0077	54.9166	76.4501	41.1813	81.5065	83.6218	67.1038	82.9308	72.8152	29.1707	95.5132	59.2527	56.4589	57.1373	65.7374	19.4828
1810010H24Rik	0.0793986	0	0	0.0667151	0	0	0	0	0	0	6.32704	0	9.60377	0.212278	0	0	0.68019	0.126473	0	0.122278	0.0740822	0	0	0	0	0.0755528	0.209747	2.94434	0	0	0	0	0	0.0655632	0.0503392	0	0	8.66477	9.32715	0	0.0497504	0.102909	5.73997	0	0
1810012K16Rik	0	3.19021	0.0698236	0	3.35727	0	0	0	0	0	0	0	0	0	0	0	0	0	0	0	0	0	0	0	0	0	0	0	0	0	0.1165	0	0	0.0119206	0	0	0.0616035	0	0.0551903	0	0	0	0	0	9.46146
1810013D15Rik	2.67344	3.39127	2.13735	2.05754	3.90933	4.68273	1.59522	2.00096	3.93319	3.24241	3.6197	3.15906	3.60938	2.04785	4.13735	3.29873	3.86319	3.87379	3.06962	3.39564	2.9907	5.95713	4.29813	2.87572	13.0447	5.86924	5.28115	4.99425	4.4953	3.60591	1.61408	3.27409	0.912421	2.81258	2.79928	3.61205	2.19294	1.48835	1.90993	4.13518	4.64244	2.43898	7.66272	4.86889	2.85566
1810013L24Rik	58.6755	101.072	70.1727	93.201	95.075	96.8431	163.385	58.7666	51.9289	115.343	85.9601	59.9349	87.1199	63.4004	58.7995	57.2233	90.4653	102.886	70.4465	97.8833	82.3795	107.576	86.7102	128.518	111.131	95.1969	105.922	33.229	110.672	131.494	93.8404	63.3066	54.4477	78.1871	64.4847	41.6885	61.1107	84.4541	128.649	34.1367	45.1733	74.6604	106.457	31.5091	34.5343
1810014B01Rik	23.2219	0	9.46452	0.371151	15.0645	0.669527	33.9117	21.0171	0.46723	0.717005	2.77774	11.0591	19.3606	4.11036	0.26618	1.2765	5.11567	3.04749	2.42296	17.4091	1.38001	5.50908	4.84574	5.14993	4.18286	4.67226	3.70036	6.95764	14.5525	1.52024	0.32235	10.0222	7.41695	11.0218	0.260358	16.3921	11.0573	0.510002	20.7793	0.0540059	0.100846	4.37677	5.87564	0.07921	1.10989
1810014P07Rik	0	0.566495	0.644235	1.09014	0.941913	0.537773	0.536895	0.95856	0.420903	0.487207	1.39566	1.21766	0.629553	0.249446	0.948163	0.867949	0.31063	0.660415	0.895246	0.432514	0.631304	0.407053	0.229069	0.797894	0.4588	1.62503	0.222081	0.945944	0.275974	0.54617	0.103047	0.258696	0.115477	0.113513	0.618996	0.0917211	0.479359	0.56026	0.752531	0.0893616	0.12474	0.0602789	0.395484	0.200845	0.0970853
1810019N24Rik	0	1.95763	4.18942	0	4.78589	0	0	0	3.85187	0.074511	1.30904	0	0	0	0	0	0	0	0	0	0	0	0	0	0	0	0	0	0	0	0	0	0	0.0372732	0	0	0	0	0	0	0	0	0	0	0
1810021B22Rik	0	0	0	0	0.142862	0	0	0	0	1.93729	0.0727245	0	0	0	0	0	0	0	0	0	0	0	0	0	0	0	3.49578	0	0.38401	1.52607	0	0.134266	0	0	0.0503392	0	0	0	0	0	0	0	6.56383	22.3048	0.0675818
1810024B03Rik	0.714587	0	1.04735	0	0.857175	0	0	0.79512	0	1.49022	0.945419	0	0.152441	0	1.49158	0.0615305	2.17661	1.32796	1.91792	0.366833	0.370411	1.14932	1.56748	0.0642913	0.627148	0.755528	0	0.300443	0.691219	3.02542	0	0.0671332	0	0.0476823	1.81221	0.231089	0	0.603244	1.04862	7.15857	8.25857	1.90382	1.13464	0.682016	0.135164
1810026B05Rik	220.506	183.338	174.374	197.735	105.522	217.466	146.713	238.142	128.951	210.028	131.967	182.431	111.963	245.537	235.048	84.0678	117.448	120.37	104.564	169.507	178.365	147.174	130.767	180.869	152.704	105.991	125.242	88.5125	130.736	91.7068	115.572	278.465	94.2961	30.7842	102.685	31.849	41.439	100.006	20.8067	23.5067	127.572	94.0468	123.189	96.9756	67.0244
1810030O07Rik	129.448	10.196	40.8248	71.7101	100.777	34.7789	18.5492	28.9324	42.5747	46.0833	52.0745	54.2391	27.8139	63.9049	46.717	44.0619	99.2642	53.7904	91.8734	18.7302	23.8899	42.37	74.3905	49.961	62.8942	51.0229	50.1735	76.1442	30.4154	76.9326	64.073	37.1	76.5916	98.5427	38.4841	30.8697	79.4864	61.7442	103.226	62.2826	23.2149	97.7871	63.9561	91.2721	104.073
1810034E14Rik	9.44842	0	13.5458	19.4808	15.9292	0	20.2776	0.578269	1.49795	0	16.4357	0	12.4239	20.6617	10.3625	0	6.73389	4.11036	0	0	2.0743	0	0	0	0	4.45762	0	0	4.07051	9.18831	0	0.2014	0.0709878	0	0	0	0	15.2456	0	0.106844	12.0396	0	0	28.9175	0
1810037I17Rik	55.0232	51.261	51.3902	91.7333	72.5027	64.8702	53.3656	63.2482	81.8166	68.1031	78.4698	69.2314	38.7962	65.7355	66.5714	80.5434	64.9582	59.6951	46.4726	39.8014	54.4156	62.7528	76.4289	30.1526	77.4528	66.1087	48.8936	41.2207	42.0107	57.483	99.4324	67.2675	78.9967	121.003	98.7655	131.536	145.631	106.555	89.5738	228.539	94.1774	82.996	78.157	133.47	81.9092
1810041H14Rik	2.30714	4.49949	1.40305	1.20124	3.28584	2.06202	1.57562	5.92793	0.286571	0.0747308	1.31306	0	0.153039	2.8315	1.9626	4.61479	1.56586	1.58091	0	0	0	1.49532	1.92373	1.22609	1.6933	1.13442	1.1194	2.46382	1.38536	0.896421	0	0	0	0	2.76866	3.37418	1.04726	0.164863	0.221629	1.28266	1.59201	0	0.600694	4.7086	2.16262
1810044D09Rik	0.793986	0	0	2.93547	0	2.0605	1.02758	1.37339	0	2.98044	2.25446	2.40615	0	2.40582	6.28032	0	11.2231	1.32796	0	1.8953	0	4.36741	0	0	1.19158	4.0043	0	1.80266	0.691219	2.129	0	0	0	3.61194	0	3.8823	0	2.63234	0	0	0	0	4.07137	4.63771	0
1810046K07Rik	0	0	8.8676	0	0	0	0	0.0722836	0	0	0	0	24.0856	2.2643	23.1587	0	0	0	0	0	0	0	0	0	0	0	0	0	0	0	0	7.31752	0	0.0298015	0	0	1.17047	0	0	0	0	0	0	0	0
1810049J17Rik	0	0	0	0	0.428043	0	0	0	1.23974	0	0	0	0	0	0	0.229097	0.149698	0	0	0	0	4.24772	0.11271	0	0	0.151194	0	0.848583	0	0	0	0	0.2778	0	0.213851	0	0	0	0	0	0	1.45517	0.253607	0.567138	0
1810055G02Rik	0	0.362524	0.209471	0.2061	3.78585	0.142103	0.548042	0.0722836	0.641978	0.149022	0.363623	15.5865	9.83243	15.4508	0	16.0186	14.7725	9.61278	0.36883	6.72529	3.26149	0.0574659	0.0720606	0.192874	0	0	4.75427	7.81234	0	7.28343	0.291249	0	0	0.0774838	0	0.0924356	0.18481	0.109681	0.110381	0	8.20881	0	19.022	0	0.0675818
1810058I24Rik	31.1737	28.6009	38.7262	75.349	59.5008	46.2818	53.8311	56.6895	44.7828	64.3834	68.0857	44.3475	75.3431	52.0279	45.2421	59.1715	67.9081	33.842	36.0672	40.4785	46.9917	38.6141	47.4189	40.5151	35.0413	47.0679	22.8092	41.9455	37.2586	43.5868	35.3849	73.1452	54.8432	68.2838	36.5145	62.2314	43.4787	63.5957	56.1296	65.6073	67.5649	46.3207	56.592	92.3372	99.2361
1810059H22Rik	0.130825	4.34196	1.25489	1.48797	4.13883	0.142103	1.38779	2.1323	2.30078	0.777826	1.96214	1.43858	2.56152	3.52821	1.27023	1.77026	1.41072	1.5575	2.15162	1.85679	0.465714	1.30103	2.87276	1.64936	2.89443	1.67291	0.929546	2.37565	1.4084	1.4859	0.730895	1.83338	0.640565	0.575334	1.13635	0.0502217	0.906932	0.563874	0.958135	1.10879	1.72316	2.25735	1.04925	0.155268	1.51338
1810062G17Rik	1.66737	0	0	0	0	0	0	0	0	0	5.74524	2.78894	7.4696	0	0	0	0	0	0	0	0	0	0	0	0	0	0	0	0.38401	0	0	0	0	0	0	0	0	0	0	0	0	0	0	0	0
1810062O18Rik	0	0	0	0	0	0	0	0	0	0	0	0	0	0	0	0.123061	0	0.822073	0	0	0	0	0.213747	0.900078	0.12543	0	0	0	1.83802	0.0560263	0	0	0	0.00779451	0	0	0	4.05819	0	0	0	0	1.20139	7.75071	0.202745
1810064F22Rik	0.676756	1.23357	1.46942	0.676305	1.97975	0.531054	1.15406	1.21729	0.851028	1.19139	0.983003	0.546296	0.645901	0.604822	1.41589	0.910189	1.11072	0.353036	1.71729	1.55812	0.908344	1.10957	0.359366	0.829911	0.280792	1.01427	0.937694	1.06413	0.845099	0.651681	0.235378	0.509691	0.032218	0.650983	0.15329	0.622092	0.237339	0.452606	0.0641824	1.25346	0.510712	0.36235	0.602032	0.0685412	0.410087
1810073O08Rik	8.47826	51.4235	33.7788	22.9587	52.7166	9.90923	28.3453	6.78975	17.8035	0	13.6852	79.8611	30.0628	22.2817	8.57923	0.0976027	13.1009	7.77561	0	0	0.522893	0	0.15693	0	0	0	0.164542	0.135526	0	0.125526	0	0.0684611	0.120459	2.07366	0.201828	0.0890478	0	0.111397	0	0	0	0	20.1155	0	0
2010001A14Rik	13.0566	10.2709	11.0008	6.06132	7.07748	3.37776	8.49712	4.41748	7.07798	8.59588	7.53441	6.7088	9.11871	4.61568	5.31051	5.80967	0.340095	0.331478	0.653927	0.402517	0.360785	0.739466	0.350088	0.441863	1.40905	0	2.50477	0.303416	0.715769	0.448211	2.49543	5.09669	2.15755	1.12936	1.71052	0.0965642	1.0849	1.97867	3.13362	17.1484	1.42839	0.966083	2.45574	0.403208	1.66555
2010001K21Rik	2.9735	1.94623	1.92247	2.00736	1.76603	1.87273	2.84043	4.41872	0.737262	1.06782	2.55339	3.11434	1.20723	2.57575	2.82724	2.40598	0.301687	1.66569	1.24378	3.49115	2.0705	0.772233	2.28453	1.63943	1.22986	2.57072	0.761731	0.681002	2.08944	0.89455	0.93262	2.23331	0.984381	1.87519	1.66723	0.912242	0.369621	1.30912	0.117935	0.58308	2.39471	0.318206	1.52187	1.68591	0.697978
2010007H06Rik	11.751	0.29002	0.349118	7.90265	0.142862	0	0.274021	0.0722836	0.0713309	0.74511	0	0.164055	0	0.141519	1.8841	0.184591	0.476133	0.442655	0	0	0.370411	0.114932	0.0712491	0.192874	0.376289	0.151106	0.209747	0.120177	0.460812	0	0.174749	0.805598	1.2068	0.0298015	1.00678	4.52934	0	10.2353	0.662283	0	0.0995007	0	1.0679	3.47828	0.540655
2010008C14Rik	0	1.66761	0	0.26686	0	0	0.274021	3.90332	0	2.0118	0	0	1.90551	0.0707594	0.078504	2.15357	0	0.6956	0.147532	0.0611388	0.0740822	1.72398	0	0	3.79257	0	1.46823	1.44213	1.15203	0	2.62124	0	0	0.0655632	0	0	0	0	0	0	0.0497504	0	0	0	4.79831
2010013B24Rik	0	0.14501	0	0	0	0	1.16459	0	6.13446	0	0	0	0	0	0	0	5.3735	7.20895	4.49973	1.65075	0.444493	3.50542	2.13747	0.257165	0	0.604423	3.98519	3.42505	2.07366	2.68926	3.20374	0	0	0	0	0	0	1.48069	0	0	0	0.411636	0	0	0.0675818
2010016I18Rik	22.4523	20.9403	5.00936	16.5689	30.9283	13.8662	34.2135	41.8417	5.58646	29.8044	29.9547	7.53632	2.54876	40.4638	38.5974	7.22081	9.82046	3.57942	3.76777	32.6539	9.32729	0.172398	10.7586	3.14981	14.4886	6.57684	3.54649	4.747	2.85551	3.02542	16.4344	5.00181	12.1389	16.5581	27.4349	4.07685	13.9403	9.15896	5.57422	30.593	25.156	11.735	22.1611	10.5899	0
2010109A12Rik	0	8.41057	0	3.40247	0	4.47626	0	0.0722836	8.20307	5.66284	0	8.31215	0	0	0	0.0615305	0	0	2.28675	0	0	0	1.42498	1.80016	2.50859	0.377764	0	0.300443	0	0	0.1165	0	0	4.10664	0	0	0	0	6.45726	12.1802	2.18902	0	0	0	0
2010110E17Rik	0.257536	0.200388	0.775105	0.685011	0.191066	0	0.684259	0.716614	1.07889	0.611881	0	0.0775479	0.102384	0.09758	0.889435	0.467153	0	0.0837357	0.280107	0	0.523433	0.585262	0.783377	0	0.592536	0.30901	0.205609	0.217378	1.04238	0.524674	0	0.448561	0.434078	0.164106	0	0	0.0859886	0.740608	0.216409	0	0	0.380942	1.33576	0.339158	0
2010110K18Rik	0.322137	0.974872	0.783184	0.431182	0.837388	0.464925	0.278417	0.517182	0.901102	2.41832	0.45364	0.337073	1.08593	0.367566	0.479598	0.12986	0.264487	1.35588	4.82992	5.02874	0.315006	0.672409	0.44098	0.39582	0.714284	0.504994	0.594488	0.74103	0.718719	0.525163	0.479318	0.0685208	0.288154	0.273216	0.185173	0.418284	0.185495	0.290018	0.113917	0	0.45459	0.522515	0.206943	0.416001	0.136684
2010204K13Rik	2.14376	0	0	5.87093	4.42874	3.26838	2.67171	0	0	0	0.363623	2.62489	0	0	0	1.16908	0.544152	0	0.073766	0	0	0	0	0	0	0.831081	0	0	0	0.840395	0	0	0	0	0	0	0	0	0	0	0	0	3.60417	0	0
2010300C02Rik	31.3624	42.7054	28.2786	55.1734	7.00026	19.8234	7.05604	21.2514	25.4651	0	11.8541	1.64055	0	0	0	0.0615305	0.272076	0.0632364	0.073766	0.122278	0	0	0	0.0642913	0.12543	0	0	0	0	0	0	11.8154	0	12.5703	18.6758	12.3864	0	0.0548403	0	0	0	0	0	0	0.0675818
2010309G21Rik	2.84199	18.3897	11.4599	9.42998	8.81226	22.2304	8.83841	4.42364	5.76455	4.40576	7.63142	7.32294	16.0779	16.987	16.5538	11.117	13.2526	3.02704	0.73766	8.01255	0.455164	0	1.46214	0.135004	0	0	0	0	0.710634	4.87769	1.54564	3.95928	1.66945	5.401	7.0048	0.479977	5.68402	0.730506	22.7976	3.06781	3.21407	0	3.83092	9.5605	2.93359
2010315B03Rik	21.7713	57.1018	59.7026	23.2449	19.8095	10.42	8.11655	63.0861	53.2482	24.8367	27.687	80.2704	3.87368	44.2025	44.5625	5.49932	65.284	27.951	3.09053	53.2206	38.7756	5.96999	53.3813	39.6861	51.287	16.6209	76.9712	21.6298	77.2403	45.8548	28.4364	33.9108	43.074	10.8271	32.7871	1.05217	92.1903	18.0175	0.785523	1.30302	24.3673	8.22028	10.0768	16.8889	35.2562
2010320M18Rik	6.74888	0	0	3.60262	4.3573	0.923672	0	5.49356	16.4774	4.32164	2.76353	7.92934	4.1159	2.33506	13.7382	19.5052	10.0668	0.316182	0.073766	0.305694	0	5.28686	0.712491	3.53602	0.313574	1.81327	1.95764	0.0600885	2.99528	2.85734	5.06773	9.53292	9.79632	14.6266	25.0689	23.5711	3.38819	5.04531	0.165571	23.6659	4.12928	11.9374	4.8723	0	16.5575
2200002D01Rik	0.158797	0	7.12062	2.06395	6.95174	8.13831	0.19398	4.69192	2.79449	16.7748	3.23607	0.926891	3.94338	7.57958	0	1.22452	0	0	1.02888	0.0611388	0.153162	0	0.225524	0	0	0.784943	2.45815	0.120177	0.0777437	0.057018	0.0624368	19.8756	0	0.00603056	0	0.554614	1.21362	0.219361	0	7.12303	2.02516	0	0.126954	0.551113	0
2210010C04Rik	0.396993	2.9002	0	0	0	0	0.137011	0.216851	0.142662	0.223533	0.0727245	0	0.457322	0	0.628032	0	0.136038	0.6956	0.073766	0	0	0	0.78374	0	0	0.52887	0.0699156	0.0600885	0	0	0	0	0	0	0	0	0	0.164521	0	0	0	0	0	0.477411	0
2210016F16Rik	90.3079	110.441	34.423	59.1619	95.7278	120.608	80.5314	105.712	100.553	90.3811	72.7885	117.333	62.2247	75.4295	62.8815	80.4819	74.64	46.9213	37.6969	93.8371	65.785	69.9423	105.521	108.221	102.955	77.1523	108.299	94.6148	96.6608	72.8404	165.835	82.639	131.291	73.4028	154.312	181.079	143.394	149.171	60.4874	204.125	121.62	79.3422	100.001	180.704	182.388
2210016L21Rik	39.4611	31.8297	0.977531	9.74044	15.8577	26.5733	21.6477	18.36	27.0344	55.8833	15.1267	16.679	14.3295	41.8896	20.8035	2.15357	4.2852	4.04712	10.6961	16.8743	30.0773	18.2742	12.1123	6.42913	16.1804	12.0129	20.9048	28.6622	18.8933	13.5584	0.0582498	10.5399	0.283951	2.64637	25.522	29.2559	16.3865	11.8455	47.2981	28.9547	12.6863	23.3603	16.8862	4.4331	55.8226
2210017I01Rik	0.925533	0.0806573	0.187912	0.628258	0.344568	0	0.204252	0.148995	0.307618	0	1.04443	0.0682432	0	0.423016	0.497591	0.442396	0.296968	0.74065	0	0.243672	0.247021	0.404076	0.233173	0	0	0.304315	0.653635	0.219288	0.222842	0.627713	0.403333	0.100888	0	0.17079	0	0	0.342652	0.181421	0.523119	0	0.485407	0.269182	0.119049	0	0.433078
2210020O09Rik	0.916124	0.387736	0.0278439	0	0.0229419	0.079077	0.123951	2.16748	0	0	1.31423	1.09815	0.14406	0.0130499	0.322493	0	0	0	0.0411591	0	0	1.04461	2.15876	0.472893	2.55945	0.513121	0.417522	0	0.673682	0.382459	0	0.601333	0.357823	0.00578105	5.01837	0	0.0464641	0.11228	0.211374	0	0	0	0.294318	0.589946	0.00284622
2210406H18Rik	0	0	0	0	0	0	0	0	0	0	4.36347	0	0	0	4.55323	11.4447	9.18257	14.3547	0.073766	0	14.446	13.3321	17.2423	10.158	8.0275	14.2039	11.3263	1.92283	6.91219	7.28342	0.0582498	0	0.0709878	0	0	0	0	0	0.938235	0.213688	11.2436	5.96872	1.13464	8.5252	0
2210406O10Rik	1.50857	0.362524	0	0.733866	0	0	0.205516	0.578269	0.641978	0	0.0727245	0.164055	0.152441	0.990631	0.235512	0	0	0.0632364	0.442596	0	0.148164	0	0	0	0.250859	0.755528	0.0699156	0.0600885	0	0	0	0.738465	0	0	0	0	0.18481	0.0548403	7.67143	0	0	0	0.0667438	0.341008	0
2210408F21Rik	3.06837	0	7.56211	0	0	8.3841	0	0	0	2.75691	7.24999	0	7.01228	6.36834	0	0.123061	7.61813	2.0868	0.073766	21.7043	0	0.172398	0.641242	0.0642913	0.12543	0.226658	2.51696	0.180266	0.230406	0	6.52398	0	3.62038	0.274173	0	15.9349	3.5114	6.13492	4.5256	0.053422	0	11.9287	0	7.77495	2.29778
2210408I21Rik	9.36903	0	0	0.13343	0	0	11.0293	3.75875	0	0	2.03629	8.58554	0	0.778353	0	0	0	0.0632364	0	0.183416	0	0.0574659	0	0	0	1.51106	0	3.48514	7.14259	0	0	0	0	0	0	0	0	0	0	0	0	0	0	7.16117	0.135164
2210414B05Rik	0	0	0	0	0.0714312	0	0	0	0	0	0	0	0	0	0	0	0	0	0	0	0	0	0	0	0.439004	3.70209	0	0	0	0	2.91249	10.1371	0	0	0	0	0	0	0	0	0	0	0	0	4.79831
2210417A02Rik	0	0	0	0	0	0	0	2.31308	0	0	2.61808	0	0	0	0	0	0	1.3912	0.295064	0	2.51879	0.632125	0	0	2.32045	0	1.81781	3.90576	0	1.96092	0	0	0	0	0	0	0	0	0	9.02832	0	0.0514544	0	0	0
2210418O10Rik	2.80471	11.0631	1.00339	0.446947	16.3611	0.643287	1.76652	3.16684	2.65116	1.62231	11.2578	0.825138	1.4046	0.334431	0.768419	0.83311	1.0592	0.653029	0.979517	1.04116	1.16804	2.60215	0.480423	1.54406	7.23961	2.83362	2.43471	4.74488	2.86016	5.54235	8.13161	1.8398	0.348388	21.2045	0.266684	0.848494	0.636395	1.7503	0.549148	0	1.08496	0.515841	0.235803	1.41793	12.9092
2210420H20Rik	0.317594	0.411013	0.572386	1.30702	0.149883	0.42631	0.53904	0.118525	0.927302	0.847593	0.0727245	0.10937	0.483848	0	0.787725	0.434915	0.136038	0.336586	0.221298	0.0611388	0.90435	0.265419	0.0712491	0.257165	0.439004	0.0824077	0.209747	0.380888	1.07523	0.264546	0.465998	0.134266	0.283951	0.350319	0.302035	0.462178	0.18481	0.165893	0.397814	0	0.187602	0.304401	0	0	0
2300009A05Rik	8.15796	15.3664	31.6586	10.4499	9.4961	0.922663	16.5819	11.0492	11.4129	18.1284	14.0282	18.3604	26.4725	9.69413	13.9138	11.9992	17.9308	12.0439	19.6858	14.8488	5.32322	7.37926	5.61704	14.0625	15.5173	7.17752	9.21854	7.4682	17.2047	10.8722	8.44392	18.8075	9.73365	18.064	8.91485	15.4789	10.5956	9.23008	10.1099	1.60077	11.4923	4.52173	9.52528	6.71367	9.58297
2310001H17Rik	22.7465	16.7577	22.5659	6.16638	9.29469	35.7893	33.56	38.6765	20.1346	11.9334	20.0268	23.7374	14.0571	32.3962	7.64893	17.3086	14.2549	19.2949	10.7837	22.389	10.8928	14.8639	33.3388	13.3367	21.2303	26.4897	23.44	12.644	19.7792	7.48128	19.6494	55.1082	9.08644	36.5696	26.9413	12.9872	26.0162	39.842	37.1638	35.4929	31.8485	20.5419	44.579	26.7709	13.3812
2310002F09Rik	0.606841	0.344383	0.904216	0.21235	0	0.629631	0.492758	0.701385	0.32794	0.777138	0.74107	0.566389	0.433799	0.878471	0.558415	0.639695	0.793524	0.281237	0.388971	0.983735	0.0848063	0.0208211	0.319911	0.647374	0.340337	0.580976	0.612111	0.613161	0.182333	0.461589	0.137525	1.52284	0.141976	0.340474	0.086521	0.315921	0	0	0.325815	0	0.532115	0	0.429063	0	0.306207
2310005A03Rik	8.91646	6.62674	6.11679	6.0984	6.59762	7.43904	7.48742	9.19094	8.90688	5.59436	6.13738	7.17737	5.0085	8.68218	7.22925	7.86218	3.72545	2.25207	4.81195	2.84786	4.82362	4.28931	3.53805	4.03283	5.56551	3.70408	5.24446	5.32538	4.78578	5.40844	4.71827	9.80997	2.90043	6.52598	4.59641	1.42504	3.60966	4.51808	4.45851	6.27772	3.35352	1.7784	4.10648	6.18371	4.02866
2310009B15Rik	2.30256	3.62524	15.0121	11.8753	7.07169	24.2286	8.97419	3.46961	24.1098	4.91773	10.6905	7.6012	6.70739	9.19869	9.81301	19.4436	17.0048	21.5636	11.5813	13.6951	9.40843	19.3086	18.8098	22.3734	6.20877	19.1904	16.2204	2.40354	9.67706	23.251	11.3587	6.10912	7.38277	14.3226	16.4609	14.6048	21.0068	3.78398	0	37.6625	14.8754	9.05597	0	28.4401	29.4657
2310010J17Rik	1.90556	2.9727	2.6533	5.00364	3.07154	2.13155	6.91903	4.19245	0.142662	2.98044	0.654521	2.51551	3.81102	3.32569	4.71025	5.16856	5.23746	0.822073	0.958958	1.16164	2.44471	2.7009	2.13748	2.31449	2.00688	1.66216	3.5657	0.84124	1.84325	6.16289	0.873748	0.939865	0	0.0357618	0	6.51673	0.862448	1.75489	0	2.45741	4.47753	3.55035	2.40277	1.84144	2.70327
2310011J03Rik	65.6626	51.986	67.9384	93.2677	92.2891	82.2779	51.1734	58.0438	65.9098	30.2515	131.777	77.5982	58.0037	80.5242	62.4107	60.1768	30.2685	54.0671	67.2746	66.0299	60.3029	70.6831	95.1176	49.0543	98.1487	78.6505	72.1529	97.5237	65.0513	87.7372	127.567	78.8815	64.031	86.9964	115.528	90.7256	72.1993	128.162	69.5398	119.879	95.1724	117.985	97.5127	104.621	81.3685
2310015A10Rik	9.29941	1.89376	3.14599	10.7016	1.07073	2.45889	4.12041	0.745073	13.0686	11.4282	8.41298	7.64123	12.3282	11.3848	1.91047	12.8744	4.13534	1.00566	5.97819	0.737048	0.910778	0	5.2578	2.89311	0.878008	2.54023	4.54253	9.39048	4.19713	3.13856	0	0.469932	1.66339	9.54588	10.186	0.928516	0.0616035	2.90654	0.0551903	0	5.72129	1.66489	12.6146	20.8839	0
2310022A10Rik	39.4426	30.3919	21.8126	20.7223	21.2558	25.9692	23.8916	5.79251	9.15439	42.2386	16.2261	16.01	5.02407	17.3349	49.5398	38.6323	6.96866	4.86665	7.64678	6.97166	54.1229	5.90531	37.0863	9.94575	4.69501	18.3828	24.491	21.2293	17.1301	27.4537	27.5667	62.6373	1.68696	3.16201	34.7765	1.22619	30.1636	14.5385	3.39101	32.4967	3.02471	7.312	2.57863	21.9816	20.6637
2310022B05Rik	4.04933	0	0	0	0	0	0.616547	0.361418	9.62968	14.0081	0.0727245	15.0384	0	0.141519	0	5.29162	10.9511	0	0.295064	0.183416	0	12.8724	0	2.44307	6.83592	11.1818	4.61443	12.2581	0	2.80132	35.4741	0	0.0709878	0.894044	13.5916	22.277	5.3595	1.04197	12.6386	35.8996	1.59201	4.32217	1.53511	0.136403	7.16367
2310026L22Rik	0	0	0	0.0667151	0	0	0	0	0	0	0	0	0	0	0	0	1.49642	0	0	0	0.0740822	0	0	0	2.38316	0	0	0	0	0	0	0	0	0	0	0	0	0	0.441522	0	0	0	0	1.90964	0
2310033P09Rik	35.0942	64.7063	25.2063	39.1806	37.43	21.1734	73.6534	32.5276	104.286	43.4399	45.0892	44.3496	36.2129	23.1383	38.5455	21.5972	17.957	30.9223	56.5048	50.5431	25.0312	24.9402	29.9959	12.8583	55.1891	29.6189	14.3441	27.4914	26.1127	40.2456	28.4841	18.2602	18.0309	37.4604	37.1503	85.2718	41.0279	27.9699	64.959	58.2658	39.3252	38.385	12.2141	49.6508	28.3113
2310034G01Rik	0	0	0	1.40102	5.42877	0	3.56227	0	0	0	0	0	0	0	0	0	0	0	0	0	1.85205	0	0	0	0	0	0	0	0	0	0	0	0	0	0	0	5.2363	0.109681	0	0	0	4.93963	0	9.34362	0
2310039H08Rik	4.60512	18.9238	15.2914	14.6773	14.7863	24.797	26.032	27.5401	17.6901	11.3257	9.52691	19.0851	9.45133	10.6847	20.3325	0.738366	13.9439	9.16927	7.22907	12.1666	0	8.50496	7.33866	8.48645	10.4107	12.9951	5.59325	24.396	5.91376	8.79613	5.94148	37.0575	0	17.7319	20.2867	5.17639	15.8321	18.0973	13.9631	35.7927	23.9797	10.3423	0	14.7997	0.337909
2310039L15Rik	2.95126	6.51149	0.482249	1.58047	6.14584	0.160148	2.96185	2.30746	2.66783	1.64596	2.1242	2.85201	4.22135	1.14512	4.0806	6.8951	3.13745	1.46712	0.863778	0.173875	0.705065	3.21491	2.49325	2.8624	5.47127	2.33011	2.22111	5.3635	2.817	1.18484	2.09862	3.56441	1.20858	1.19454	2.14097	0.39663	2.38915	2.44248	0.911875	0.47264	0.599362	1.38022	2.45102	1.45563	0.694728
2310040G24Rik	4.36692	5.14785	0	0	4.92875	0.0710517	3.49377	0	4.20852	0	3.70895	0	0	3.04265	2.74764	8.6758	5.50954	2.21327	0	0	2.29655	9.71172	4.84494	9.64369	7.27492	9.293	4.12502	12.9791	12.0579	8.40395	4.77648	7.04899	11.2161	16.1226	34.2307	17.9325	6.22195	11.1874	32.3415	29.5424	7.7113	18.9867	0	5.38792	14.1922
2310043M15Rik	0	0.14501	0	0	0	0	0	0	0	0.0758977	0	5.90293	0	2.07117	0	0.0615305	0	0	0	0	0	0	0	0.0642913	0	0	0	0	0.0768021	0	6.75698	0	0	0	19.379	0	0	0	0	0.053422	0.0497504	0	0	0	0
2310043P16Rik	0.659261	0.55214	0.31828	0.35243	1.81546	0.309208	0.428446	4.34225	0.319892	0.898163	0.445313	0.313306	0.181437	0	1.21277	0.220569	0.0957293	1.64361	0.418996	0.551116	0.16931	0.315418	5.99148	6.23653	0.858735	0.235183	0.335199	0.405004	0.423856	0.203232	0.131714	20.7338	0	0.334548	0	6.69054	0.502041	0.0825259	0	0.198878	0.156782	0.213771	0.206367	0.119554	0.41543
2310057M21Rik	16.7725	10.8294	14.5241	13.6271	1.41415	2.75898	17.7689	7.28844	0.919677	19.5809	1.16716	30.0212	4.08342	11.7672	7.1189	9.81474	9.73453	1.57158	2.72509	1.25588	1.1473	1.7385	12.278	9.18298	1.45927	10.268	6.02432	24.5074	9.67696	9.28307	2.50482	1.71353	0.878652	23.3718	0.504715	0.366714	0.983687	11.3028	6.11398	0.510776	3.99641	8.63509	1.2133	21.8355	1.92178
2310058D17Rik	11.5732	14.3389	23.6466	16.4047	9.17155	9.02819	4.19245	14.5971	4.12727	1.51599	3.67455	9.98003	13.0707	11.2189	10.732	7.51945	4.87307	11.0865	14.2152	3.15565	7.15853	6.18701	3.76841	4.4614	4.24081	5.07859	5.63893	7.50939	13.2192	8.99693	1.67748	9.11407	7.45301	31.3586	0.543709	9.4197	8.06273	7.05301	19.183	0.618712	24.3149	1.94666	5.79469	6.15348	4.3134
2310061I04Rik	9.6866	27.2619	25.2063	23.2835	20.715	16.484	30.6219	10.8425	3.78054	42.0242	31.9988	16.0774	48.8572	28.0915	3.37567	7.2606	0	2.15003	30.6129	38.2117	19.7799	20.228	0	13.8869	16.1805	9.51966	40.7608	16.1037	10.4451	6.94729	8.62096	0.268533	0.709878	32.7399	30.0022	23.2475	0.123207	15.5198	5.79498	0.106844	25.8702	25.0583	13.1485	0.204605	15.8141
2310065F04Rik	0.238196	0.0725049	0	1.3343	0.428587	0.42631	0.342526	0	0.142662	0	0	0.656221	0.0762204	0	0.157008	0	0.136038	0.126473	0	0.0611388	2.59287	0	1.49623	0.128583	0.0627148	0	0.489409	0	0.0768021	0	0	0	0.0709878	0	0	0	0	0.109681	0	0	0.199001	0.102909	0	0	0
2310067P03Rik	0.0857036	0.86465	0.721543	0.727282	0.0772529	0.735783	0.434515	0.248421	0.0876721	0.254273	0.772065	0.348813	0.0785299	0.214767	5.10658	0.375729	0.291691	0.453426	0.431224	0.451337	0	0	0.0822464	0	0.409488	0	0.0781307	0.06734	0.0837212	0	0.148748	0.0691747	0.952969	0.633567	0	0	0.0715143	0.0570328	0	0	0.23981	0	0.150494	0.0715121	0.228608
2310068J16Rik	4.60512	0	0	0	0	0	0	0	0	0	0	0	0	0	0	2.30067	0	0.197008	0	0.0630928	0.747341	0	0	0	0	0	0	0.546094	0.311522	0.586848	0.0595808	0	0	0	0	0	0	0.276458	0	0	0	0	0	5.47614	0
2410002F23Rik	150.062	101.652	79.807	38.5614	65.991	144.519	139.203	136.168	50.7877	124.419	49.1534	103.286	66.6917	64.3147	118.216	47.9174	17.753	31.6755	53.7016	66.8859	104.308	30.7973	8.12136	60.1124	39.1951	19.7193	43.2078	22.2846	41.0123	38.7635	113.287	117.85	53.8798	59.6924	43.844	13.068	36.2229	2.52266	88.906	53.5087	34.8249	5.91726	24.495	80.3992	6.01478
2410004B18Rik	20.2466	15.516	29.8845	18.2132	26.4296	9.73406	18.2224	33.1782	19.5447	13.561	46.3982	17.882	15.8538	63.4711	17.8204	14.8288	18.1611	7.71483	9.22075	0	8.07496	23.0439	60.9179	17.9372	20.3823	28.9367	18.0382	21.6319	11.2899	25.0998	0.0582498	22.2882	24.9167	21.922	1.30882	19.8274	23.5941	40.2527	64.1311	90.1763	14.1789	32.2619	22.2924	17.7324	79.2735
2410004P03Rik	2.48933	2.15412	0.0853049	1.06566	0.830781	0.865893	1.04541	2.15431	0.150163	0.824606	12.4134	0.851611	0.467726	0.23713	0.947292	1.45495	0.471838	1.50227	1.72478	0.313925	0.553554	1.40173	0.771136	0.522347	1.46105	1.41173	0.809763	0.066658	1.39483	0.90166	0.601272	0.692989	0.82238	0.881515	0.16144	0	0.261965	0.800334	0.637222	0.238104	0.562358	0.213501	0.428266	0.514179	0.352213
2410006H16Rik	112.428	75.6226	132.176	163.385	124.505	81.4963	95.7019	79.4397	96.5107	121.527	87.5603	81.973	123.706	85.6188	102.055	192.836	254.867	181.931	160.736	162.629	167.278	187.167	167.293	191.459	187.204	196.286	240.16	180.867	204.677	248.365	105.49	91.7711	36.2038	66.0877	52.0004	68.125	84.212	117.633	87.587	129.548	78.2076	171.549	115.801	139.745	165.17
2410018L13Rik	2.69487	0.462411	3.47972	0	0.834079	0	0.0715983	1.75783	0	0	0.508345	0.329947	3.42467	0.873138	9.0641	0.530532	0	0.190458	0.754635	0.83242	0	0.301452	2.52302	0.222438	0.325748	0.481937	0.536624	0.812746	0.0770638	0.00056084	6.77592	1.59824	0	0.0661678	0.107957	3.62866	0.533418	0.130442	0.224537	0.000142868	0.18411	0.615517	1.01943	0	0.357229
2410021H03Rik	0.476391	0.362524	0.418942	0	0.0714312	0.222924	0.137011	0.289135	0.636178	1.04071	0.145449	0.164055	0.478002	0.141519	0	0.246122	0.736564	0.189709	0.331581	0.78663	0	0.0574659	0.214849	0.342644	0.481864	0.151106	0.307748	0.647694	0.269876	0.0736382	0	0.174187	0	0.262253	0	0	0	0.0548403	0	0.053422	0.398003	0	0.101449	0	0.0675818
2410022M11Rik	15.3239	17.4012	0	8.33939	7.14312	0	15.7562	5.78269	0	0	18.0357	0	11.5093	0.778353	20.8036	1.72285	25.099	3.66771	0.073766	20.0535	7.11189	10.8611	3.9187	20.4446	0.313574	9.97297	7.6208	16.1037	10.1379	17.3121	0	6.91472	26.6914	11.4378	15.0514	11.2771	8.00845	13.9843	12.8041	22.3304	0	0	0	1.50043	0
2410131K14Rik	18.7728	29.1609	7.13332	20.9686	24.3276	33.7801	17.8492	16.2572	2.04845	11.6993	4.13851	10.011	22.3646	20.2298	14.5129	32.4225	16.8275	1.48079	1.00385	1.54175	18.2873	3.37748	19.1813	23.4684	2.63118	21.9448	4.42457	16.0058	14.8882	13.3807	13.151	2.64247	0.687978	27.1026	30.0198	0.540221	82.6017	2.01338	1.0708	50.0434	27.601	1.76175	2.18695	18.1186	41.6814
2500002B13Rik	4.22412	2.35077	1.29084	2.50827	0.702799	0.7413	0.816049	12.2163	4.427	4.0573	0.980315	0.800508	1.58387	1.18889	1.30388	1.58246	3.29901	4.43908	1.6919	2.86851	3.72835	1.72984	0.503415	3.06545	0.927358	8.17327	2.14224	2.94566	1.99846	6.11145	9.74754	1.62603	1.46089	7.36266	0.921594	0.239828	0.503052	0.954714	0.192385	0.0550615	0.699217	1.31416	0.591035	2.19737	1.52502
2500004C02Rik	1.36836	9.84388	25.8275	0.856282	1.00436	19.1289	21.2344	19.2849	2.02773	26.8616	0.982174	15.6163	1.57294	2.25395	1.87457	2.59382	2.76307	2.43358	2.67999	4.07543	11.7749	15.4169	7.37842	1.82846	6.81629	3.64722	2.83411	7.39606	5.7959	1.91969	16.6302	1.01826	1.26425	4.22198	0.217194	0.991187	0.280979	1.89944	0.786406	0.169871	0.68162	0.426692	1.42154	1.56416	0.0739778
2510002D24Rik	27.7667	37.5614	37.7915	29.9286	2.66212	34.1307	25.154	12.5898	44.6483	37.7159	41.0714	21.4194	13.424	33.0266	13.2127	17.2196	11.3647	9.3741	28.7583	0.71906	2.96627	1.87011	18.6529	13.1921	3.4254	10.5449	10.3398	24.2144	8.31866	4.71999	20.7923	50.9615	18.6463	20.1092	11.8783	19.2741	28.9548	27.7084	12.4354	0	18.4732	46.7029	13.0732	18.5909	10.4951
2510009E07Rik	0	8.77309	0	12.9427	0.0714312	10.5157	0.274021	0	0	5.06675	0.145449	6.23411	15.4727	4.74088	0.235512	7.26056	0	0.442655	0.147532	0	0	0	15.9598	0.0642913	22.9536	0.151105	0.699156	3.6654	0	0	0.1165	0	0	0.0536426	0	0	0.0616035	4.44207	0.0551903	0.053422	0	14.2014	7.27508	0	6.35269
2510016D11Rik	0.158797	0	0	0.0667151	0.0714312	0	0	0.144567	0	0	0	0	0	0.141519	0	0.0615305	0	0	0	0	0	0	0.0712491	3.60031	0.250859	1.2844	0	0	0.0768021	0.336158	0	0.268533	0	0	10.2692	0	0	0.109681	0	0	0	0	0.0667438	0	0
2510017J16Rik	1.14219	0.441888	0.789838	0.917199	7.61835	2.25154	0.673946	1.66047	0.270342	0.283018	0.0908031	3.09109	0	0.827163	0.92221	0.607373	0.318908	5.08988	0.0741791	0.657181	0.584888	1.61548	0.515514	0.0768281	0.810326	0.328004	0.26251	0.30468	0.0990048	0.995005	0.342979	0.0843361	0.113448	0.0991864	0.0816572	0	0.144155	0.987916	0.501577	0	0.824597	0.0685003	0.409896	0.137069	0.0712252
2510039O18Rik	13.6566	14.791	7.47113	0.533721	10.5004	10.1604	0	2.60221	28.889	22.9494	15.1994	3.44516	13.4148	13.5858	8.87095	1.78438	15.4403	0.442655	0.295064	14.1231	0.0740822	6.95338	2.27997	4.05035	0.0627148	4.98649	24.6802	0.901328	16.8965	0.61629	39.0856	7.72032	0	0.178809	2.5673	20.8442	22.9165	2.5775	0	0.213688	17.6116	0.0514544	16.3522	0.0682016	0.270327
2510046G10Rik	5.54846	0.0735569	1.64971	5.87907	3.11297	0.0759117	2.78295	2.62562	0	1.13985	6.12276	1.14319	0.30873	2.93725	0.158106	8.29661	8.70467	4.54451	0.36883	0	1.72624	0.116019	0.143599	0	0.788042	6.23946	0.213863	0	1.27133	1.21377	0	0	0	10.7529	0	7.137	0	2.89077	0	12.49	0.601683	0.208402	5.20602	0	0.204068
2600002D14Rik	3.73768	1.83171	0.246967	0.236212	2.1128	0.466876	1.93203	1.45646	0	0.172554	1.24471	1.73398	0	1.10334	0.523385	0.496084	1.88203	3.28586	1.87203	1.12242	2.78816	1.69579	1.73807	2.22025	2.14816	0.15899	1.86811	0.883632	0.195239	0.376757	0.693452	0.451484	0.172831	0.363369	1.45121	0	0.310601	0.595741	0.490972	0.119605	0	0.257101	0.638372	0.202433	0.46939
2600006K01Rik	2.15473	1.18685	2.77996	6.76918	0.932499	1.43791	1.9967	0.728503	0.987427	1.0822	0.873174	0.509559	1.88727	0.685983	2.24226	1.17452	1.65469	2.49817	2.30801	3.58691	2.2326	2.62345	0.487771	7.31429	8.56823	0.73755	0.374044	0.748842	1.82951	1.12762	0.862184	0.658342	0	1.40528	0.156697	0.0587918	0.0768362	1.28075	0.296244	2.10135	1.13678	1.13802	1.32395	0.963081	1.6436
2600014E21Rik	0.478537	2.39988	1.45635	0.802743	1.20474	0.711611	0.481218	0.416086	0.395005	0.149474	0.802108	0.38364	0.229561	0.506522	0.629505	0.80133	0.5455	0.823293	0.470426	0.0632628	0.668912	0.288496	2.33657	0.885388	0.946091	1.28636	0.702149	0.902945	0.700493	0.460706	0.17507	0.202658	0.355434	0.441051	0.0503779	0.092541	0.370549	0.384605	0	0.213764	0.351717	0.154627	0.133687	0	0.338445
2610001J05Rik	12.3862	19.1413	29.7449	17.0123	33.2155	13.4998	28.4297	33.6841	30.387	18.8513	35.2714	31.9361	26.1436	31.2049	45.1398	31.5036	25.031	9.86489	20.5069	26.9622	19.1132	10.8036	10.6161	32.3385	38.1306	19.2659	20.2056	27.6407	24.0391	25.0998	65.8223	41.354	38.3334	44.7558	46.0604	86.1037	23.7173	61.147	33.059	15.0116	37.661	22.64	34.2396	58.0395	33.2502
2610002M06Rik	9.31083	11.5283	29.8147	22.8501	23.0633	23.0918	6.91903	32.5277	0.928187	8.86681	24.6536	1.56848	17.2258	2.05202	10.5195	4.92244	8.50238	11.9517	1.77038	28.185	11.5568	8.27509	14.6061	1.25979	4.57818	25.8391	10.6272	7.93169	13.4403	7.73161	19.0477	13.1581	13.9846	8.85768	13.793	0.138653	24.7923	11.5165	1.82128	0.053422	0.607651	22.64	0.200231	0.818419	16.4483
2610005L07Rik	50.0694	44.2829	53.5218	62.6448	48.8795	33.2921	74.097	78.8815	41.9511	65.8019	41.5226	44.6426	51.1642	71.4461	38.5078	56.5965	44.8892	29.9922	31.3744	28.6574	25.2894	42.9647	31.838	41.2001	35.5258	31.5398	40.7153	46.2089	39.829	32.2832	39.4812	29.6111	26.1979	42.8589	16.2969	12.7439	43.7322	39.4264	26.1314	6.57203	36.9069	17.9036	54.5539	13.6095	22.7264
2610008E11Rik	28.9119	3.74358	46.0229	11.942	3.84203	0.454399	0.0748516	19.7509	0.146272	1.19024	2.42757	22.0054	70.6607	56.2537	18.2973	27.7589	2.32536	0.319126	0.073766	0.26317	0.0755068	0.182542	0.148608	3.52509	17.6256	17.9816	11.546	4.15072	0.242599	3.25934	0	28.6752	0.0757412	14.7548	15.6153	0	0.0624431	0.118392	0.167054	0	27.2276	0.0562505	0.0667438	0	0
2610011E03Rik	0	0	0	0	0	0	0	0.160163	0.286806	0	0.247216	0	0	0	0.0797185	0.253243	0.259367	0.896989	0.30059	0.0716033	0.152028	0.715681	0.0716695	0.837156	0.787711	0.77042	0.889334	0.201691	0.379133	0.527092	0.119582	0	0	0.0609648	0	0.100792	0	0	0	0.678043	0.199451	0.167909	0.334143	0	0.241415
2610012C04Rik	0.247006	0	0.144261	0.353381	0.227197	0.484408	0	0.145068	0.428212	0.227107	0.59872	0.167947	0.0775139	0.424913	0.157008	0.252792	5.59425	0.254681	0	0.244717	0.667649	1.32654	0	0.460042	0	0	0.139945	0.184027	0.314243	0.224419	0.233087	0	0	0.0364977	0	0.865142	0.123296	0.111536	0	0	0.050916	0.260608	0.280349	0.349683	0
2610016A17Rik	0.0794295	0	0	0.0667151	0	0	0	0	0.428446	2.90593	0	0	1.37225	10.1189	0	0.126363	0	0	0	0	0	0	0	0	0	0	0.0699156	0	0	0	0.174799	5.30361	0	0	0	0	0	0.054854	0	0	0	0	0	0	0
2610020C07Rik	0	0	0	0.205595	0.0720655	0.143001	0	2.34503	0.0718695	0.0756272	0	3.65436	0	3.69771	1.09906	1.1853	0.841219	5.89007	0	3.91953	0	1.2754	0	6.41898	0	0	0.285598	2.37437	0	0.507627	0.117551	0	0.142293	0.0486724	0	0	0	0.0548403	0.220761	0	0	0	0.0670649	0.208766	0
2610021A01Rik	0	0	29.2735	13.792	4.78041	43.4466	1.60209	8.71947	0.142662	9.35981	0	0.0557334	15.5346	15.3445	15.1107	0	0	0	0.716292	0	1.62684	0	3.56246	3.79537	0.376289	11.4784	15.0748	4.56673	0	6.72117	33.6064	0	0.0709878	0.189373	0	2.02637	13.6641	2.70721	0	0	8.20881	0	0	0	1.21096
2610024D14Rik	0	0.870059	0	0	0	0	0	0	0	0	0	0	0.0762204	0	0	0	0	0.0632364	0	0.183416	0	0	0	0	0	0	0	0.660974	0	0.504237	0	1.87973	0	0	0	0	0.0616035	0	0.938235	0	0	0	0	0.0682016	0
2610028D06Rik	12.148	0	0	0	0	6.67886	0	0.216851	0	0.074511	0	0	0.0762204	7.64201	0	0	0	3.66771	0	0	0	0	0	0	0.0627148	0	0	0	0	0	0	0	0	0	0	0	1.97131	0.0548403	0.220761	0	0	0	0	0	0
2610035D17Rik	45.1892	37.5898	26.2797	9.08572	28.4478	10.2139	36.6168	28.3932	9.59765	12.517	45.3135	55.8582	56.1078	34.3345	4.83976	11.0566	20.7402	12.1382	21.7518	0	0.300113	27.406	19.324	1.11922	15.0713	1.47402	3.15895	15.953	2.2696	8.39558	10.3061	32.9994	23.1316	7.26858	18.1298	13.2458	14.4667	26.9456	5.30242	29.7772	12.026	0.583838	15.0829	28.8457	18.1426
2610037D02Rik	0.0810477	1.66421	0.405529	0	0.483554	0.215675	0	4.24769	0.288409	1.0662	0.778211	0.405061	10.7499	0.736662	0.235992	4.37663	2.62696	4.26806	0.15384	0.981858	1.51187	6.8108	0.285782	0.137894	0.514146	0.416738	0.498424	0.518631	0.249591	0.454872	2.36054	3.35666	0.0709878	0.802592	0	0	7.76136	0.179625	0.110381	0.163733	1.31417	0.102909	5.20602	0.830197	0.774693
2610044O15Rik8	8.70773	6.2636	25.9532	10.8889	25.9513	1.76891	35.0878	41.1258	15.4362	34.9455	21.647	20.9525	46.1004	53.9141	9.86051	13.6209	2.79777	7.32525	24.092	0.617591	16.2024	7.48723	3.99416	15.4564	11.4243	12.8518	4.85503	6.6031	14.311	13.2275	0.232999	1.81289	4.25556	4.48822	30.5283	0.277307	1.7865	4.77325	38.4373	0.121242	9.93425	5.82353	19.4885	39.4802	7.53827
2610203C22Rik	8.89264	2.46517	1.81541	6.87166	0.785743	0.568414	0.822063	1.01197	0.855971	0.299507	0.0727245	0	5.18299	12.0999	0.78504	0.678176	1.02029	0.0632364	0.073766	1.52847	0	0	0	0	0.376289	0	0.139831	0	0	0	5.12598	0.537066	0.780866	12.7904	12.9875	0	11.5814	13.2714	9.05119	0.80133	14.3259	3.70472	20.3569	25.9848	2.83844
2610204G07Rik	0	0	0	2.26831	0	0	0	2.16851	0	1.49022	0	1.03902	0	0	0	2.70734	0	0	0	0	0	0	0.0712491	1.80016	0	0	0	0	0.0768021	1.62476	0	1.67833	0	0	0	0	0.0616035	0	0	0	0	0	0	0	0
2610206C17Rik	2.07035	0	0	0	0	0	0	0	0	0	0.0734707	0.821064	0	0.142002	0.393927	0	0	1.02629	0	0	0	0	0	0	0	0	0	0	0	0	0	0	1.6861	0.0119499	0	4.07341	0	0	1.89413	0	0	0	0	0	0
2610301B20Rik	0.635189	8.84558	0	0	10.0004	0.923675	0	26.4558	1.42662	16.3924	20.8719	0.164055	0	1.06139	0	0	6.25775	0	17.1137	0	9.03802	1.89638	0.427495	0.51433	10.1598	0.151106	0.279663	16.5844	5.06893	0.168079	7.98024	10.3385	0	17.5233	18.7262	2.63441	4.92828	10.5293	22.7384	17.7895	0	0	73.2177	0.818419	0.608236
2610306M01Rik	8.73384	7.468	0	7.9391	0	0	7.53558	9.2523	18.6887	0	0	0	3.04882	9.55252	3.37567	4.92244	4.42124	3.92066	0	0	7.18597	3.62035	0	3.53602	0	1.58661	0	0	0	0	0	6.78045	0	10.3471	0	0	0	0.274202	9.43754	7.15855	0.0497504	2.77854	2.86998	3.34188	0
2610307P16Rik	0	0	0	0.667151	0.715234	0	10.8963	0.289428	0.213993	0.223533	0.0727245	0.72025	0.381102	0.212278	0	0.127111	0.0680401	0	0.221581	0.244619	0	0.639734	0	0.0674519	0	0.075574	0	0.0600885	0	0.0560263	0	0	14.3395	0.00596029	0	0	0.492828	0	0.0551903	0.053422	0	0.360181	0	0.136403	2.56811
2610318N02Rik	0	11.6733	0	0	0.0714312	0	0	0	0	0	10.7632	17.718	0	14.3641	0	0	0	5.05891	0	0	0	0	0	0	0	0	0	0	0	0	0.1165	0.0671332	0	0	0	0	0	0.164521	0	0	0	0	0.0667438	0	0
2610507B11Rik	94.802	54.1612	87.0702	38.1611	68.7168	107.217	63.6414	124.761	63.1278	93.2878	75.488	38.1155	45.5798	68.5658	140.679	57.8386	43.9403	38.6374	41.604	39.5568	64.5996	73.4414	65.8342	66.1558	22.5773	55.9847	53.9049	56.7837	95.0043	29.806	67.7445	51.1555	60.2687	44.3028	104.806	91.9274	46.449	93.1189	142.336	36.8612	16.7659	39.2083	61.2708	76.6586	42.5765
2610507I01Rik	5.5579	10.8032	6.00483	10.4743	0.0714312	11.7235	9.79625	5.63812	1.06996	4.84322	9.45419	0	9.75621	10.5431	19.155	3.69183	9.86276	16.315	12.3927	12.4112	4.07452	6.72351	12.4686	0	5.45619	7.32862	0	9.61417	6.60498	4.81826	0	0.0671332	0.567903	8.20732	17.3167	0.277307	0	4.93563	7.78183	4.22034	13.5321	16.3625	13.282	0	12.5026
2610528A11Rik	39.9375	41.8353	22.4134	0	10.2147	58.3335	45.419	32.5276	34.7382	55.8087	73.5969	57.4741	55.0312	32.7616	34.7773	8.24508	4.62529	1.07502	1.18026	8.07032	0	0	0	6.55771	3.51203	4.53317	10.4873	3.06452	4.22411	0	4.89298	20.8113	0	7.82586	19.6323	8.96624	5.42111	5.59371	0	13.8897	0	0	27.6319	8.6616	9.32629
2700038G22Rik	3.63524	17.075	2.08338	2.94974	2.10419	2.21547	8.69387	2.54413	4.22252	0.997695	2.69721	2.87762	5.42925	1.30496	5.6769	12.5009	2.39921	4.05233	0.371886	15.2658	1.56501	5.79765	1.57226	2.05687	12.4377	7.11243	2.21834	12.6568	12.8937	7.92857	2.98782	20.6051	1.88145	4.21146	2.53734	0.826818	0.461374	2.15966	1.6589	1.36134	1.47839	2.06726	4.85443	1.52201	0.519006
2700046G09Rik	0	0	0	0	0.0714312	0	3.9048	0.216851	0	0.074511	0	0.0546851	0	0	0	4.18407	1.83651	0.0632364	0	0	3.40778	0.632125	1.56748	0	0	0	0	0.600885	1.38244	0	0.524248	0	0	0	0	0	0	0	0	0	2.33827	0	0.0667438	0	0
2700049A03Rik	17.4677	34.2948	0.628413	2.26831	12.3576	0	13.4955	19.5166	13.2676	17.5846	11.2723	7.76527	6.7074	18.4682	0.078504	0.0615305	23.3985	4.42655	1.25402	6.72527	17.5575	0.114932	4.4887	22.6305	0	13.1462	12.5848	4.44655	9.52346	10.8131	28.9502	49.88	49.9754	0.542387	12.6855	10.8612	0	0.493563	0	7.63934	0.447753	0	0.667438	0.818419	0
2700054A10Rik	11.7786	4.18946	8.53978	2.92767	3.03953	6.8732	5.30488	7.42309	5.73232	3.97655	5.99251	3.8975	8.00718	4.58918	8.4336	2.64478	3.96353	1.7489	1.35894	2.46713	1.57663	2.39087	2.38495	2.98477	2.17188	2.93835	3.1711	2.93749	3.3307	1.29323	1.04572	7.15046	2.72931	3.61493	3.29377	1.65209	3.1698	3.85538	3.97648	0.975039	3.40464	0.878435	5.1319	1.55796	2.98417
2700062C07Rik	46.9246	25.5942	31.5603	10.0073	27.501	10.1604	27.4706	25.3715	30.5296	0	11.7087	28.1082	4.64944	8.84492	16.6429	0.676835	0.612171	5.88099	14.0155	9.59878	7.11189	0.172398	11.1149	9.70801	2.69674	8.53747	5.59325	6.42947	8.83227	9.58049	11.7082	7.72032	8.80249	9.37552	20.4377	0	36.7773	12.8875	24.5597	0	9.88832	25.47	20.013	11.1069	0
2700068H02Rik	0.270436	0.235207	0.488961	0.773515	0.888476	0.853473	0.625281	0.696543	0	0.899363	1.66229	0.790955	0.381405	0.165105	2.47664	0.492244	0.136273	0.272202	1.55003	0.980269	0.201765	1.42312	0.712762	0.733204	0.771562	0.9853	0.819998	0.273438	0.979848	0.472799	0.612811	0.84706	0.128683	0.528619	0.100678	0.650201	0.308394	0.383882	0.0552841	0.106844	0.0607482	0.544059	0.536945	0	0.0675818
2700069I18Rik	0.18535	0.349121	0.854795	0.346164	0	0.296945	0.273157	0.998916	0	0.610753	0.563226	0.865168	0.464127	0.583635	0.572866	0.268145	0.594442	0.249495	0.233872	0	0.397093	0.0598094	0.77477	0.0674628	0.154258	0.419144	0.100846	0	0.368844	0.0921986	0.214497	0.389427	0	0.153292	0.100302	0	0	0.238849	0.112674	0	0.20151	0.175899	0.541142	0	0
2700078F05Rik	0.252194	0.834263	1.34778	0.911415	2.75344	0.5328	1.10428	0.978981	0.276511	1.13895	0.733231	0.74013	1.00533	0.563067	0.942864	0.930316	2.23577	1.31953	1.19784	2.94062	1.04023	2.26796	1.28451	1.68039	1.69342	1.20745	0.840449	0.26594	0.88539	1.14516	0.454379	2.15635	2.53853	0.483005	0	0.292963	0	0.138164	1.15558	0.315778	0.648561	0.721957	1.50645	0.66895	0.755065
2700080J24Rik	0	1.18721	0.890237	0.756543	0.669793	0.769462	0.664113	1.16616	0.486291	0.775511	0.429235	0.376281	0.626528	0.840827	0.272812	1.73438	1.453	0.471217	0.986311	0.328408	0.664764	0.409128	1.0654	1.18389	0.726043	0.232957	0.651429	0.794497	0.768551	0.512228	0.201915	2.04842	0	0.506328	0.150878	0	0.440176	0.855158	0.151788	0.428451	1.00225	0.0691918	0.608815	0.417442	0.997028
2700081O15Rik	0.0793986	0.0725049	11.3812	0.200145	0.500018	0	0.205516	10.9149	9.05903	0	0.145449	7.49186	0.228661	0	0	0	0.136038	1.77062	0.36883	0	0.0740822	0.0574659	0	0.128583	0.12543	0	0	0.721063	0.230406	0.168079	0	0.268533	0	0.0298015	0	0	0	5.53887	0.110381	0.053422	13.2336	0	0	0	0
2700097O09Rik	20.0305	25.111	10.0419	5.6243	6.87498	20.9116	5.20736	14.807	0.922623	14.8062	8.80208	17.1596	25.5574	2.58609	6.35422	1.03802	2.9625	10.7105	1.38121	2.03151	6.87204	2.78711	1.6977	18.1909	2.41573	5.74215	1.10975	18.7422	5.80739	9.8649	0.552961	10.468	0.751477	12.7256	20.5081	1.03753	1.2978	6.03366	8.37192	60.0969	28.0775	8.03371	12.3682	1.41749	9.63572
2700099C18Rik	1.35846	0.636952	2.79294	0	3.18549	0.71277	6.65633	7.96816	0.156832	10.4315	4.87133	0.485795	8.60289	0.699412	13.6438	8.04211	0.150902	3.09966	16.6711	3.17189	0.97118	7.72866	1.95229	4.88969	2.08705	2.87242	1.00908	3.57994	1.42551	0.43481	0.385477	8.48024	0.408872	1.85585	4.00538	6.44789	9.38886	1.96158	0.366445	8.49837	1.32585	0	0.517731	0.459156	0
2810001G20Rik	0.55579	10.3682	21.0867	0.600436	5.7145	2.48681	19.113	1.22882	2.28259	0	5.74524	10.0621	13.0337	8.20807	4.71024	2.64581	0	0	0	0.978221	0	0	6.83991	0	0.313574	0	0.838984	4.68691	3.37929	6.55508	1.51449	0	0	0	0	0	13.9224	3.29042	8.66487	11.6994	0	0	3.53742	0.341008	3.51425
2810002D19Rik	8.96632	22.4307	29.2597	6.76338	2.29682	20.5916	0.0699836	5.6102	0.0730172	0	28.4517	4.89661	29.0786	0.5055	5.50251	22.0504	16.6883	23.382	20.95	35.6544	9.72128	10.0297	6.3099	6.95015	28.5719	13.9566	4.15319	3.15879	5.69085	3.86695	11.1941	0.0671332	0	1.52464	0	40.3704	7.26921	13.4628	0.168983	7.35728	4.60771	19.7665	1.89275	0	0.397413
2810004N23Rik	32.8753	45.1189	44.338	33.8735	2.42084	43.8548	61.2522	55.5709	19.7956	35.6301	32.5807	38.6702	79.5586	54.2349	49.0454	22.8286	55.6161	30.4278	10.1225	47.6155	34.6331	24.4094	13.873	14.9813	18.6434	29.2935	29.3857	15.3514	41.8572	38.1587	31.308	58.1165	55.0301	50.7204	39.5756	25.6329	63.0204	29.5085	47.0781	193.945	50.3648	40.7096	36.6716	24.9708	30.4047
2810006K23Rik	3.38806	21.8831	4.13597	2.20371	6.23071	22.1426	13.6315	18.4714	5.58152	9.1583	3.01178	9.82227	15.6464	0.706451	8.03276	15.2785	8.12344	3.69926	0.433852	15.4431	0.299962	14.8057	12.3459	7.93348	0.270251	12.2099	2.77627	8.77437	11.8721	25.6189	0.27136	11.8339	0.916098	1.61024	0.956747	20.9307	0.55075	6.5118	42.6576	0.704636	9.05999	42.6566	2.37522	7.28338	40.8699
2810013P06Rik	10.1522	24.9827	9.57805	28.7857	36.5045	0.296312	16.7652	14.3469	35.2535	0.151245	21.7531	13.6946	2.09884	9.1656	26.868	29.2039	32.5274	26.389	17.4625	31.4272	10.1004	20.2428	17.3586	10.8467	13.3876	18.1772	8.60808	24.1641	26.837	14.6098	1.83957	30.3004	12.6801	26.0365	13.4819	2.82235	3.92529	5.86929	28.9588	0.108319	17.9969	28.124	18.2712	18.8571	18.5891
2810021J22Rik	0	35.4237	0	0	0.0718341	0	0.00714044	0	0	0	0	0.219598	0	0.919872	0	0	0	10.5842	0.073766	0	0	0	3.7762	9.38653	0	1.01253	0	0	10.6755	0	0	0.270452	0	29.4338	0	0.233369	0	7.51313	0	0	0.149251	0	0	0	0
2810025M15Rik	28.9805	18.2712	22.553	18.0131	11.3576	55.4193	34.8584	33.6117	34.5242	35.6908	42.1796	31.4374	41.0049	31.1829	40.2629	27.8118	44.9606	33.5755	42.8581	41.819	11.7791	44.821	9.09808	48.5399	38.5069	30.9767	33.6208	19.649	27.1879	33.7214	69.432	36.3191	10.3642	15.4968	27.0321	47.1883	37.9475	35.2075	22.3521	28.4205	26.0692	71.8798	47.4439	68.2016	38.3189
2810039B14Rik	1.75892	2.16282	2.20349	1.94341	1.78369	1.43001	1.17008	1.30185	1.58951	3.56264	0.968647	1.46662	11.1514	8.02445	3.00414	1.15135	3.51313	1.54948	3.05938	1.81754	3.97071	1.74508	3.61455	1.80977	2.44791	5.70014	1.85578	1.42404	2.78942	2.39595	1.10062	0.547421	0.224405	1.51198	0.420998	0.867564	16.8677	1.54289	15.1552	0.581781	1.05855	2.66689	2.84781	1.52057	21.5817
2810402E24Rik	24.7567	5.07991	35.7231	3.23996	3.6028	13.9205	1.59312	8.3176	15.0796	13.0531	2.54292	1.13724	6.30257	7.23776	3.46792	4.10854	14.3053	1.32603	23.5157	1.00849	13.1471	14.7628	0.37212	8.29602	3.13454	4.80446	4.13544	4.10732	8.58056	12.2188	2.72077	1.84847	12.4736	0.629663	1.11851	15.1475	7.53984	3.48289	1.23747	2.97619	0.465939	0.967385	4.93401	35.9208	9.73915
2810403D21Rik	22.4602	12.8746	8.73374	4.38296	5.74831	5.72874	9.11534	9.73027	6.05105	10.499	8.46027	7.18847	10.4323	21.9159	9.94403	7.69705	17.4155	10.4135	5.12131	5.61547	8.37947	8.12698	13.7568	11.27	10.3285	6.43641	6.76114	16.3127	7.97083	7.07011	15.4068	8.22288	4.89995	4.40838	1.91724	3.70377	5.33141	4.56297	2.94169	1.82747	6.33615	2.71041	6.3607	11.5111	5.21713
2810405F17Rik	6.66948	4.78532	0	0	14.0005	0	0	0	0	0	8.58149	0	0	7.64201	0	5.90692	8.29832	0	0	0	0	0	0	4.4361	0	0	0.838988	3.48514	3.30249	0	0.465998	0	0	0	0	0.0462178	0	0	0	0	0	3.65327	0	0	0
2810408A11Rik	0	0	0	0.13343	0.0714312	0	0	3.18048	0	0	0	0	11.6617	0	4.71024	0	0	0.0632364	0	0	0	0	0	0	0	0	0	0.0600886	0	0	0	0	0	0.0357618	0	0	0	0	0	0	0	0	0	0	0
2810408I11Rik	1.92353	0.762266	1.0725	0.21985	6.42255	0.45316	3.74514	0.451046	3.94556	0.710484	0.628928	1.19403	0.788462	10.4543	1.41149	1.64581	1.40299	1.25701	0.468678	2.10072	0.785478	11.4545	0.622162	0.799109	0.855631	0.78964	0.82513	0.956634	0.398865	3.15084	0.2997	7.25761	5.75274	0.238742	6.74022	0.460365	0.586598	4.50101	0.0710006	0	1.7674	1.43519	5.6497	0.640424	0.52242
2810414N06Rik	18.1385	2.12524	1.42118	1.67237	1.84513	3.36993	7.46851	9.5439	0.156159	1.27979	0.619639	1.23753	0.456271	0.726515	1.80535	4.23958	4.92937	8.10766	5.5535	4.16596	4.85783	3.72598	5.46373	3.30304	3.7763	5.30672	3.35938	8.84011	6.61956	3.40166	16.5332	2.15498	0.229102	7.85644	0.758818	0.462178	0.123898	8.51418	1.77003	0.537489	0.78609	1.79087	2.01413	3.27432	4.07954
2810428J06Rik	1.00065	1.40082	1.939	1.03429	2.26313	0.888338	1.74706	1.57531	1.33993	0.399416	2.60859	1.11907	0.897968	1.48844	1.16847	1.63331	2.99235	1.03858	1.38604	1.24035	1.77813	1.69469	2.08003	1.1531	8.19382	4.83425	1.56547	2.4668	1.74867	3.06708	1.27754	6.46056	0.362693	2.91857	11.2387	0.360072	1.86692	1.57709	0.626178	5.04464	6.2179	0.772321	1.67074	2.3563	2.53103
2810429I04Rik	4.1668	3.69186	3.44583	1.82464	1.52113	4.06608	1.69443	4.17742	1.73457	1.84908	4.22068	2.57229	3.82889	1.6047	2.46811	2.81961	2.63626	1.6422	2.04465	3.29589	0.790925	2.23156	3.11596	2.46463	2.07204	2.26988	2.86641	2.03122	3.89177	2.09817	1.15278	3.67858	0.524771	0.58142	0.590504	1.06792	1.91556	2.03425	1.38824	0.950965	1.27113	1.27629	1.42061	0.964921	2.16533
2810454H06Rik	0.476418	1.08757	5.36134	1.58753	2.07151	0	0.479537	2.09623	6.83106	2.12511	0.79997	3.71859	2.49315	4.94664	0.160554	2.8304	2.10859	9.23251	3.54077	0	0.878133	1.89638	0.157252	2.95757	0.449714	2.34214	0.559356	6.72992	2.35413	1.12053	1.165	6.91472	0.780866	2.584	0	0	1.10886	0.0548403	0.0551903	2.40399	0.696505	20.2731	0.200231	0	0.135164
2810455O05Rik	0.382371	7.08484	0.754067	0.638253	0.233836	0.381786	0	0.0826809	0.245667	0.227791	1.69787	0.467415	0.872693	0.153466	0.265176	0.584387	0.608544	0.0704352	0.500144	0.263989	0.609082	0	0.244831	0.135887	0.551943	0.246294	0.300186	1.56607	0	0.409081	4.87743	0	0	5.5064	0.167485	0.0472596	0.125568	3.40821	0.135372	0.10831	0.204815	0.196042	0	3.94606	0.094847
2810459M11Rik	0.714587	18.1987	5.72554	15.4112	13.7862	0	0	0.0722836	0	0	0	0.10937	0	0	0	0	0	0.0632364	0.073766	0	0	0	0	0.0642913	0	0	0	0	0	0	0.0582498	0	0	9.30999	0	0	0	0	0	0	0	0.0514544	0.400463	13.2993	0
2810471M01Rik	2.37629	1.44317	1.37302	1.47856	1.8793	1.23062	2.09534	2.27866	1.28949	1.96819	2.17334	0.937735	2.47053	2.08756	1.34915	0.934162	1.31456	1.95292	1.14269	0.799274	1.53092	1.16312	2.10639	1.16892	1.2725	1.45582	1.41569	1.16483	1.46983	0.977099	0.544631	2.01234	1.42507	0.787831	0.302677	0.185174	0.749388	1.24061	1.21816	0.107045	0.872397	0.62405	0.47728	0	0.203677
2900005J15Rik	0.611956	0.734532	0.280738	0.212355	0.888226	0	0.279935	0.682683	0.144067	0.408904	0.0756059	0.115109	0.764338	1.00444	0.395316	0.123354	3.62184	1.52655	0.295241	6.82511	0.555379	0.517549	3.34993	0.22416	0.203046	3.53963	2.09795	0.474316	0.785163	0.170765	0	0.494839	0	0.163124	0	0	0.247862	0.385629	0.110799	0.26711	0	0.154392	0	9.29253	0.378188
2900022M07Rik	1.05848	1.00202	0.855681	0.333576	1.14647	0.296189	0.137011	0.222947	0.395084	0.553621	0.296093	0.94923	1.86658	0.249849	0.493226	0.515841	0.0702759	0.577057	0.36883	0.98483	0.177617	0.200506	0.501466	0.70968	0.383592	0.456516	0.769072	0.061333	0.310557	0.573295	0.0582498	0.71223	0.212964	0.321856	0	0.0462178	0.561364	0.164521	0.223039	0.109765	0.0730982	0.205818	0	0.348398	0.540655
2900026A02Rik	15.9651	19.3426	14.394	17.6594	1.22108	1.90127	2.693	2.01915	1.00765	0.612386	1.62555	7.61972	9.61319	8.88151	7.68624	0.56864	0.892198	1.03447	0.227002	0.123612	0.455223	2.77072	1.0072	2.22296	1.05277	0	0.15661	0.310969	0.98794	0.732537	0.466318	1.26454	1.63702	2.4444	0.30288	8.05798	0.239613	0.275531	1.27324	0.107191	2.26825	6.72119	0.336075	1.24007	0.298703
2900027M19Rik	8.79149	8.26229	4.00797	7.67271	9.67014	6.82868	4.09591	10.0749	4.37418	5.71313	8.21904	8.9017	9.67793	8.39362	5.70558	6.42741	9.86079	9.34185	7.02196	11.7248	11.0318	5.61422	5.40183	9.1203	6.61779	10.3019	8.24655	9.28548	6.37748	7.66121	5.47961	4.67569	2.24956	5.42181	0.466875	1.03231	2.18039	6.70286	2.87952	4.34794	2.70156	2.0023	4.96882	4.44344	4.06733
2900037B21Rik	0	0	0.279294	0.733866	0.857175	0.0710517	0	0.361418	0	0	0	1.31244	0	0.212278	0	0	0	0.0632364	0.811426	0	0	0	0	0	0.752578	0.0755528	0	0.0600885	0.153604	0	0	0	0	0	0	0.231089	0	0.219361	0	0	0	0	0	0	0
2900040C04Rik	0	0	0	0	0	0	0	0.19047	0.232527	0.396899	0.0973694	0	0.459787	0	0.221731	0	0.282114	0.202329	0.481834	0.481233	0.329283	0.643624	0.717536	0	0.810207	0	0.14716	0	0.0801376	0.149775	0.181502	0.186444	0	0.0312801	0.205737	0	0	0	0	0	0.686256	0	0.152253	0	0
2900041M22Rik	0	0	0	3.26904	3.50013	0	0.479537	0	3.78054	0	0	0	0.152441	0	0	0	0	0	0.147532	0	0	0	0	0	0	0	0	0	0	0	0.0582498	0	0	0	0	0	0	0	0	0	0	0	0	0	0
2900042K21Rik	0.677347	0.234036	0	0.403113	0.23921	0.550075	0.352449	0.269182	0	1.07607	0.774204	0.30238	0	0.939232	0.525578	0.385503	1.04296	0.596613	0.396016	0.567132	0.177107	1.40292	0	0.294229	1.07163	0.268253	1.25675	0.88517	0.599889	0.293061	0	0.338627	0.0929763	0	0.367953	0	0	0.0549451	0	0	0.0755549	0.16465	0	0.291903	0.374716
2900045O20Rik	4.39529	6.56084	9.69284	9.093	6.54692	7.12102	12.3032	12.6332	7.09068	7.81367	15.2194	6.21819	8.02441	8.66498	21.7052	8.57864	21.5924	12.185	4.88823	5.45653	10.8378	5.13116	11.1829	4.01634	4.70636	3.3156	10.901	19.8334	26.9436	13.3539	5.03698	9.30721	2.83538	11.2729	5.0333	4.27414	8.99355	10.6342	7.55892	1.07572	2.01594	4.93388	6.71136	27.9396	8.72927
2900052L18Rik	7.46347	5.79505	6.70307	0	0.266536	0.246959	0.158932	0.202013	0.266691	0.074511	0.0838499	0.929647	0.0762204	0	0	0.21801	0.0891797	0.108698	0	0	3.48186	0.634952	0.195396	0.0650454	0.0920773	0.222325	0	0.595509	0	0	0.0582498	0.469932	0	0.0178809	0	0	0	0.109681	0	0	9.1474	0	0.0667438	0	0
2900052N01Rik	48.5919	69.6772	43.6398	18.747	66.2882	74.8426	55.1467	32.7801	132.248	58.1925	33.7442	53.318	61.6623	63.6167	63.8237	0.123061	0.068019	0	0.073766	9.54353	0	0	5.27476	0	10.348	0	0.349578	0.633411	0	1.34463	0	3.42553	25.9106	6.08546	0.100678	15.7658	3.5114	3.50978	14.687	7.10512	4.5801	4.16781	6.00694	20.3387	20.0718
2900060B14Rik	0.348598	1.96837	7.75042	4.88608	3.50536	0	0	2.12692	0.0713309	1.19218	0.0727245	3.41367	0	0	0.314016	2.15357	0	2.15004	0	0	0	0.0574659	0	0.192874	2.50859	0	0	1.83376	0.230406	0.336158	0	0	0	0.0386666	0	0	0	0.274202	0	0.106844	0.348252	0.168066	0	0	0.7434
2900060N12Rik	3.7662	5.90856	3.98646	4.76298	5.53273	3.41435	4.47954	2.92384	1.79608	3.65782	2.27513	3.16522	2.69473	1.91277	2.81395	1.5162	4.89869	3.97702	3.1209	3.15194	1.76158	4.08217	2.959	2.68268	4.09055	2.39417	4.28443	3.94774	4.69996	2.47779	1.14803	2.28407	0.876883	1.77887	1.28339	1.16091	1.70953	1.44123	0.701738	0.795532	1.69293	1.28201	2.21407	1.21153	0.542696
2900076A07Rik	0	1.30509	1.4663	1.20087	0.0714312	16.2709	0.890569	1.01197	3.0235	2.26962	1.38177	0	4.10307	0	0	0.492244	5.53307	0	0	0.489111	3.92635	0	0	5.12575	5.10773	0	0	3.52748	3.06106	0.392184	14.5042	10.8649	0	0.00596029	0	0	0	0	0.110381	0	7.05297	4.42515	0	0	0.312816
2900089D17Rik	0.0793986	0	0	0.0749664	0.0765164	0	0.0782214	0	0.243363	0	0.0727245	0	0	0	0.314016	0.184591	1.22669	1.01178	0.587071	1.27947	0.494752	4.33067	3.5521	1.22089	0.949932	2.10578	0.369345	0.273392	0.319244	1.26477	0	0.154608	0	0.0749036	0.201357	3.38876	0.0669347	0.0626644	0.0616602	0	0.39824	1.01297	0	0	0.381577
2900092N22Rik	0	0	0	0	0	0	0	0	0	0	0	0	0	0	0	0	0	0	0	0	0	2.1837	0	0	11.8531	1.4355	4.61443	6.48956	4.60812	0	0	0	0	0	0	0	12.1359	0	0	0.106844	0	0.0514544	4.60532	15.9592	1.41922
2900093K20Rik	1.82617	0.725049	1.187	0	0	0	1.09608	0.578269	0	0	0	0	3.12504	4.24556	0	2.46122	2.78878	2.40298	0	2.201	0.148164	0	2.35122	0.51433	0.439004	0.755528	0	0	0.38401	0	8.62097	0	0	0.00596029	0	3.55877	1.35528	0.493563	1.10381	0	0	0	1.20139	0	0
2900097C17Rik	724.679	477.517	577.092	374.739	635.524	540.917	631.351	483.216	564.727	808.862	464.273	809.569	398.328	594.803	737.624	639.117	494.77	519.803	576.334	685.488	704.02	576.326	916.406	667.022	627.023	533.856	684.684	638.741	576.323	605.421	575.683	649.38	398.685	716.058	460.151	520.597	726.244	359.698	475.519	100.166	866.303	480.687	477.952	478.935	384.541
3000002C10Rik	1.50675	1.83664	12.8098	1.12027	4.71143	1.01021	1.17533	12.6777	0.956562	1.80121	1.89622	0.633303	1.10047	0.670984	8.3422	1.06509	1.6647	1.21511	1.9461	1.98586	0.963483	1.75161	1.61382	1.61803	1.49153	1.31011	0.864996	5.16094	0.966262	1.13136	0.660424	1.01128	0.783507	0.824064	1.00937	0.384422	11.2166	1.52442	0.830371	0.485383	1.26576	0.654429	1.6205	2.03233	0.442513
3010001F23Rik	0	2.05314	1.72529	0	1.55239	0.516676	1.10139	1.52316	0	0	1.84848	0.60858	1.54977	3.01636	0.849727	1.5385	0.97778	0.617347	0.213369	0.819664	1.91616	1.13138	0.684735	0.352971	0	0.811551	1.42332	0.111086	0	0	2.26217	2.11195	1.099	0.308197	0	0.860127	0	0.128405	0.610818	0	0	0	5.08589e-06	0	0.59751
3010003L21Rik	4.14928	0.653267	1.12021	5.36059	1.50214	0.781569	7.09804	0.072348	1.28396	2.08996	0.0728782	0	2.76571	1.76898	11.7344	4.57921	0	5.0069	0.158805	0.0611388	0.296981	2.8733	2.78435	0	0.0628741	1.13329	0.560457	0.302519	0.537614	1.57256	0	0	3.91541	10.0357	0	0	0	0	0	0	4.44314	0	0	0.0684902	0
3110001I22Rik	5.19772	19.3588	0.0698236	0.0667151	24.1128	0	0	0	0.142662	0	0.0727245	0	0.152441	0	29.3281	0.0615305	7.66778	7.25916	0.073766	0.427972	0	13.2172	12.4921	0	3.90103	23.0452	12.3988	5.26565	6.60498	27.1181	0.0582498	20.6099	0.496915	0.00596029	0	0.647049	0.924052	19.4135	0	0.106844	0.149251	7.27134	0	0.409209	57.6174
3110006O06Rik	2.2612	0.487823	1.07294	0.37539	0.849174	0.288383	0	0.26919	0.631175	1.28687	0.192072	0.419415	0.107275	0.185027	1.87269	0.482496	1.12594	0.978039	1.22703	1.04912	0.603121	0.504357	0.680042	1.4068	1.10495	1.32295	0	0	0.825046	0.708072	0.282071	0.76844	1.04733	0.352855	0.446117	0.0635523	0.159533	0.19116	0.123244	0.225833	0.192794	0.378167	0.461744	0.161209	0.187372
3110009E18Rik	3.80715	1.37884	1.40282	4.31768	1.2732	5.24125	2.92832	5.67404	2.05599	7.4891	3.47106	2.39748	3.96507	0.857526	3.66396	7.59271	4.03921	2.20144	3.09018	5.81489	3.14795	5.67885	0.864608	1.96147	5.24919	4.27299	4.85424	6.08751	1.93359	4.2653	4.90284	2.4406	1.72906	0.986673	5.7019	0.447007	3.57247	0.95947	0.800778	0.0617243	6.34203	1.28581	7.04247	11.1223	2.85587
3110015C05Rik	0.0849319	0.156061	0.153654	0.43168	0.321654	0.374819	0.22312	0.44776	0.0754567	0.0832512	0.0889334	0.242862	0.591141	0.534162	0.259108	0.545585	0.761296	0.829453	0.0998253	1.67141	0.805154	1.37057	0.838794	1.26887	0.470408	0.449627	0.573986	0.47016	0.785071	0.666175	0.3979	0.863098	0.143887	0.791872	0.0554637	0.141004	0.066363	0.277821	0.228169	0.0607664	0.0607939	0.322818	0.211501	0	0.219409
3110021N24Rik	0.158797	0.507534	0	0	0	0	0	0.0760612	0	0	0.0727245	0.0546851	0.0762204	0.495316	0.549528	1.14507	4.01668	6.26441	0	0	3.92385	0.281745	0.581068	1.3926	0.250563	0.402915	2.05846	0.803624	0	0.0931639	0.434735	0	0	0	0	0	0	0	0	0	7.79568	0.680531	6.85726	0	2.50415
3110031N09Rik	2.82547	2.37729	1.57394	3.33868	1.43387	2.17819	3.17376	3.35444	1.36098	2.13429	2.99697	1.44533	2.18086	2.83135	3.35671	1.43909	0.273859	0.625856	0.958464	0.303669	1.09836	1.44067	1.98191	0.0697252	1.67545	0.823873	0.170722	0.725533	0.82917	0.329694	1.08907	1.40874	0.494432	0.940409	0.380808	0.465298	0.43371	0.804184	1.01749	0.353077	0.697127	0.862634	0.732907	0.748751	0.728782
3110040N11Rik	15.4827	34.0047	26.114	63.713	30.0011	21.3866	60.6957	26.8895	17.6188	13.412	24.1446	33.2486	27.3631	30.2142	19.155	21.228	10.4069	9.48546	24.7116	7.82577	23.8544	33.0429	17.456	19.0945	20.0688	9.293	10.1377	14.1208	22.2727	21.0659	61.2788	26.5847	16.8951	12.9934	17.5684	18.3022	29.9394	8.55509	47.0221	11.9131	37.9098	32.2105	19.8229	18.278	27.1679
3110053B16Rik	1.52258	3.02108	1.80238	0.307865	0	0.417415	1.9516	0.311796	0.709879	0.622449	5.11572	0	2.24147	4.23294	10.3353	0.0335204	0	0	0.0739121	0	3.74372	0.273841	0	0	0.295675	0.0755528	0.148414	0.285837	0.0768021	4.5352	0	0.702985	0	11.2102	0	0.483101	0	0.0568173	6.9284	0	0	0.15446	0	0.476301	0
3110056K07Rik	22.6589	25.4345	16.2666	17.4843	10.9387	0.294678	6.98754	10.7966	0.455134	15.5152	6.50146	6.12776	19.309	11.18	12.4123	16.6896	9.66773	1.08763	18.9356	40.0479	0	11.2731	13.8862	8.82368	9.5569	14.9595	10.8214	4.45252	5.68335	10.4104	9.44273	0	9.3704	14.944	10.1182	9.93684	6.03946	14.2874	6.23801	0.750932	0.260285	2.67563	0.15105	2.72806	15.8176
3110070M22Rik	0.476391	0.307439	0.139647	0.266861	0	0.142104	0.480273	0	0.0713309	0.223533	8.94512	8.52645	0	0	0	0.123061	0	0.126473	0.073766	0	8.31336	0.344795	0.142498	0.385748	0.188144	0.302211	0	0.120177	2.15045	0	0.0582498	0.2014	0.0709879	0.0953647	0	0	0.0616035	0	0	0	0.0995006	0.0514544	0.266975	0.136403	0.0675818
3110080O07Rik	0.317594	0	0	10.541	0.0714312	2.2026	0	2.89135	0	0	0	0	0	1.41519	0	0	5.03341	3.60447	6.86024	0	0.444493	0.0574659	0.0712491	0	0.250859	2.03993	0	0	0	0	0	0	0.141976	0	0	0	0	0	0	0.053422	0.348252	0	0	0	0.0675818
3110082I17Rik	17.9155	0.528823	3.39637	1.90187	0.706568	0.144147	12.3112	11.7039	2.96223	22.9963	0.351067	10.3033	25.7238	10.8175	7.58656	42.4316	11.0528	34.04	49.8668	41.6711	38.7995	62.8965	40.1297	43.5572	21.7207	38.4554	31.652	25.9144	18.8913	19.1445	0.293358	0.676333	2.52278	30.5647	8.66191	15.5741	38.4559	52.659	36.1763	8.02049	53.9338	44.6828	55.2448	9.13919	12.857
3200001D21Rik	1.19098	0.088258	0.0698236	0.400291	0.0714312	0.0710517	0.342526	0.149222	0.142662	0.372555	0.251943	0.164055	0.152441	0.212278	0.235512	0.307652	0.639868	0.252945	0	0.733666	1.33348	0.946607	0.756195	0.385748	0.49364	0.180602	0.699156	0.721063	0.153604	0.504237	0.634323	1.6112	0	0.464903	0.60407	0	0.18481	0.475386	0	0	0.0497504	0	1.26813	0.352308	0.405491
3222401L13Rik	0.303113	1.36717	0.154894	0.313245	0.308646	0.349469	0.0695966	2.75038	0.225979	0.390308	0.0827663	0.221638	0.229212	0.113001	0.501058	11.8648	0.0681381	0.140251	0.0778881	0.186107	0.296575	0.0579825	11.3269	0.134462	0.31459	0	0	2.18989	0.0782344	0.353222	0.547605	0	0	0.0875662	0	0.0473765	0	5.16432	0.110583	0	0.185118	0	0.0854748	0.0693058	0.963474
3300002I08Rik	0.559275	0.14501	0.141148	0	1.35719	0	5.00317	2.32177	0	2.80772	10.0247	4.55572	0.103795	0	0.198565	0.873099	6.84201	3.00416	5.31913	0.122278	2.82385	6.64926	0	0	0.0632009	0	1.61445	0	2.50472	2.3596	0.0593257	10.9685	0	0	0	0	0.172289	0.949254	0.0553371	0	2.48974	0	4.02216	8.29177	0
3300005D01Rik	0	1.30509	2.30418	7.60552	0	0.0710517	0	0	0	7.4511	0	0	0.0762204	6.15607	0.942046	0	0	0.758836	0.073766	0	0.0740822	3.62035	0	0	2.19502	2.87101	2.09747	0.0600885	0	0	0.1165	0	0.851853	0.0238412	8.25561	0	0	0	3.58737	0	0	0	0.133488	7.43397	0.7434
3632454L22Rik	1.09195	0.979563	1.17521	0.539555	8.39735	0.367475	2.11092	2.0267	0.6612	2.22811	2.04482	0.911945	4.40969	1.51574	3.82083	1.04826	1.89123	0.643683	0.770796	0.627841	1.55284	1.59568	1.93872	0.471447	1.85971	1.71602	1.53937	1.19704	1.52603	4.567	0.339045	0.256727	1.09262	1.09501	0.940074	0.192899	0.467185	0.326948	1.33164	0.305988	0.914018	0.362081	0.88511	0.586051	0.781577
3830403N18Rik	6.09212	0	0	11.4841	3.47773	0	0	0	3.8708	0	0.599247	2.04429	0	0	0	0	0	0.379418	0	0	0	9.41654	3.88776	0	0	9.62316	11.7453	0.553503	5.85602	0.61629	0	0	0	0.0124877	9.74597	0.04712	0	0	0	0	6.74918	23.1079	0	0	0
3830406C13Rik	9.21023	41.2552	89.5139	26.4859	50.2421	71.8333	73.1637	66.1075	98.7933	61.4716	68.2157	36.0878	29.1924	55.4046	58.0555	44.6711	53.3949	73.1013	9.58959	46.6489	67.7111	33.2728	68.5834	52.1855	54.9382	41.8563	48.6723	45.0664	45.1258	44.676	52.282	82.7081	23.9939	25.7782	81.2577	49.9153	78.294	60.105	25.9394	72.5471	39.8488	52.9925	69.1466	35.6695	22.9778
3830408C21Rik	0.0794208	0.14501	0.76806	0.136962	0	0.14214	0	0	0	0.074511	0	11.3745	0	0.0707594	0.549528	0	0.165219	0	0.073766	0.0344446	5.85249	0.114932	7.90865	0.128583	0.250859	0.0755528	0	0.42062	0.0768021	5.49058	0.0582498	0.0671332	0.141976	0.0358125	0	0.0489248	0.123207	0.132125	0.110381	0.106844	1.19401	0.0514544	0.333975	0	0
4430402I18Rik	0	7.50278	0	0.136241	0.504225	1.70524	0	1.01569	0	0.376407	0	2.30032	0	0.0718576	3.61118	0	0.276472	0.0638517	0.073766	0	0.224928	0.172398	0.143691	0	0.19208	0.226658	0	0	0	0.0560263	0.969556	0	0.0717843	0	0.151385	0	0.499091	0.0550076	0	0.0534219	0	0.103905	0.403334	0	0.0694633
4631422I05Rik	3.19703	2.24242	2.10372	2.1958	1.33285	1.94033	1.90508	1.97212	1.33167	2.54466	1.24936	1.42194	1.31862	2.0343	4.43306	4.80087	1.14711	2.09132	2.86377	1.41593	0.375428	1.03714	0.903389	1.19028	3.02055	2.55824	1.45413	0.650801	1.85925	1.53995	1.10387	2.35243	1.52404	0.778128	0.782986	0.0919952	1.60812	2.61077	0.688096	1.35578	1.81717	1.12897	0.895989	1.57053	0.527316
4632404H12Rik	5.80542	17.4865	7.1977	23.6919	9.23594	8.83798	13.8553	4.4259	4.85345	4.84266	4.38202	18.5911	1.91446	7.88585	9.43164	17.0607	20.5062	8.38716	3.74555	15.0979	2.68062	21.909	20.1824	12.8721	16.6372	3.93216	2.15798	7.81008	14.6014	11.2559	11.0518	24.3162	14.4244	7.01175	0.675043	1.3577	10.0666	13.4264	2.20328	20.6308	1.94115	1.07526	19.5135	2.24172	2.53898
4632411P08Rik	0.898562	0.229146	0.471049	0.206067	2.02047	1.57011	0.28639	0.300211	0.73341	1.00999	1.01936	0.0569305	1.09061	0.656254	1.56946	0.697374	0.827832	1.65741	0.728992	0.317232	0.612889	1.37586	1.68404	1.15137	0.448464	1.43139	0.377468	0.697063	0.729767	0.654124	0.184533	0.343709	0.222805	0.498842	0.468158	0.28384	0.31649	0.393721	0.842844	0	0.154211	0.958905	1.15599	0.217268	0.556646
4632415L05Rik	5.87942	9.92556	25.1909	21.8031	13.1213	8.64223	17.1743	25.4879	8.5033	23.2455	9.54553	10.8579	13.7093	10.4823	23.753	18.4851	40.7806	22.5816	7.07718	7.77111	6.29701	5.84659	8.95165	12.394	8.68312	8.14762	3.86909	10.8623	18.9444	14.4022	9.59415	4.11185	6.47011	2.34205	5.31275	20.65	21.7446	10.7584	5.98119	1.08072	5.35831	12.7466	15.9096	9.10628	1.11991
4632418H02Rik	0	0	1.60594	0.13343	0.285725	0.0710517	0.274021	0.939687	0.570647	14.4551	0	0	0	0.141519	0	0	0	0.0632364	0.36883	0	0	0.0574659	0	0	0.0627148	8.0086	0.419494	0.300443	0.38401	0	0	17.3875	0.0709878	0.00596029	0.0503392	0	0.18481	0.109681	0	0.053422	0.199001	0	0	0	0
4632427E13Rik	53.28	28.8265	51.5946	1.84115	10.7772	60.4205	0.623063	5.96644	21.4029	0.599562	27.7679	28.6883	37.8901	12.1869	2.3187	2.73626	14.8586	19.6922	50.2066	20.6125	18.5004	21.2342	41.8196	34.54	30.3651	15.4516	34.4787	20.3799	12.0737	37.2618	0.934442	0.972619	0.882443	65.5502	11.1412	17.9345	0.311507	0.770623	0.887543	0.645103	12.1629	15.5783	0.941241	8.96439	8.51598
4632428C04Rik	0	1.07233	0	0	0	0	0.142333	0	0	0	0	11.7646	0	10.6235	0	0	0	0	0	0	0	0.372146	0.585106	0	0	0	0.601358	0.195904	0	0.405158	0	0	0	0.0739827	0	0	0	0	0	0	0	0.392209	0	0.0711029	0
4632432E15Rik	7.63051	2.10245	1.88519	1.184	1.46876	1.53619	3.84897	2.97632	1.21201	1.50844	2.90147	1.89112	1.11364	3.13352	6.68765	4.35264	4.03631	3.38931	0.98004	2.0455	1.67282	2.28342	7.01242	4.94399	5.5681	4.98686	2.53993	4.01287	2.76272	2.72507	1.95436	0	0.878723	1.1769	1.39462	2.66849	1.62872	3.95018	0.123239	0.0583058	2.31995	1.35453	3.83091	1.51275	1.36288
4632433K11Rik	5.53751	4.96327	7.97742	8.25733	0	1.72347	1.47752	2.57279	3.25974	1.66169	2.28567	3.23717	0.957267	5.64452	0.285442	0	2.09952	1.97994	0.0761745	2.93678	4.40956	1.19242	0.652324	3.36539	0.658186	0.452199	2.81052	0.736487	3.13438	0.585201	0	1.2878	2.27811	2.29103	0.161371	0.890562	0	0	0.849748	0.256618	0.564662	1.54975	3.10546	0.185424	6.07392
4633401B06Rik	0	2.39266	0.209471	0	1.07147	0.497362	0.753558	0.433702	0	0.149022	0.727245	1.53118	0.0762204	0	0.706536	0.123061	0.340095	0.379418	0	0.122278	0.0740822	0.747057	0.427495	0	0	0.0755528	0	0	1.38244	0.280132	3.02899	1.94686	0	0	0.0503392	0.0462178	0	0	0	0	0	0	0.86767	0	0
4732416N19Rik	0.881268	3.46755	0.422046	0.31011	1.22509	0.61186	0.57639	0.734684	0.748768	10.5981	1.0279	5.96505	1.00765	2.77497	0.644688	0.261695	1.54172	1.30481	0.855479	1.00104	0.268261	1.1986	4.38846	2.32496	0.307057	1.65783	1.08553	0.928843	1.68169	0.704761	0.337133	0.548905	0.661139	0.424412	0.550882	0.107522	0.634159	1.77606	0	0.376268	0.898183	0.104639	0.247646	1.16852	0.346047
4732419C18Rik	6.9078	2.21571	2.29174	3.24402	2.99615	2.969	2.74984	2.40401	0.321146	1.7361	1.9941	1.6151	2.3218	2.67908	1.83215	2.10231	3.85776	1.69381	2.92047	1.43608	1.76851	1.09936	1.53916	1.83591	2.9545	1.97346	1.87175	2.0697	3.01582	2.58353	2.34344	2.41998	0.351699	1.64104	0.461236	0.265167	0.6112	1.41425	1.16168	0.185288	1.59612	1.17786	1.71212	1.51517	0.446592
4732440D04Rik	29.3345	4.79283	2.5667	2.97333	2.99286	9.64082	20.5786	8.60608	1.26088	0.884207	1.06611	18.4413	8.08179	8.60909	30.1152	4.2869	10.7643	14.7387	5.27685	11.8284	1.33676	17.021	1.31416	8.026	8.35167	1.20029	6.43534	1.17308	12.405	8.14313	1.16549	0.726401	2.04797	0.649609	0	0.776325	8.52294	0.561828	0.134841	0.62416	12.199	0.11154	5.79024	0.751691	0.36984
4732465J04Rik	2.75152	2.17728	3.39005	3.47261	3.23014	2.65617	4.13253	4.66415	3.68761	2.97804	2.15203	2.21589	4.16683	3.49293	4.94578	3.27341	2.66282	3.12044	5.36033	3.29675	3.67116	3.91924	2.70345	3.41265	6.32726	13.3534	1.86342	1.35924	1.15518	2.78413	1.63781	3.71864	0.97475	2.61029	0.940986	0.508845	1.05119	1.87973	2.9911	0.696089	1.44937	4.22818	4.07844	7.06623	2.54908
4732471J01Rik	0	0	0	0.638591	0	0	0	0.0722836	0	0	8.75742	0	0.0847998	0	0.157008	0.13433	3.69391	0.322994	0	0.0636394	0.419164	1.40658	1.23431	3.66367	2.03791	0.772909	0.219734	2.14814	5.37426	1.10806	0	0	0.425927	2.89851	0	0	0	0	0	0	0	0	0	0	0
4732487G21Rik	0	0	0.0698236	0.451506	0	0	0	0	0.17627	0	0.184665	1.52845	0	0	0.199906	0.0848616	0.0999172	0	0.149116	0	0.103045	0.108884	6.62105	0.180083	0.0920679	2.45267	0	0	0	0	0	0	0	0	0	0.128264	0	0	0	0	0	0.099835	0	1.52866	0
4732491K20Rik	0	0.0725049	0	0	0	0	0	0	0.142662	0	0	0	0	0	0	0.123061	0	0	0	0.691327	0	0	0	0.0642913	0	0	0	0	0	0	0	0	0	0	0	0	0	0	5.6846	0	0	0	1.71301	0	0
4732496C06Rik	0	0.870059	0.0947339	11.336	21.4689	0	2.80505	0	4.84894	0	0.0865335	12.4096	21.0691	32.5024	31.9564	34.7032	9.15638	25.1499	3.28207	78.9321	18.9176	54.4024	31.4166	32.2025	29.0405	48.176	17.2936	14.3612	0.337858	5.9528	0	44.9002	3.11057	37.0753	0	3.28182	35.6053	0.177403	0.223239	0	0.202573	3.4902	7.46643	11.0218	0.074707
4831440D22Rik	4.00113	0.801498	26.6767	8.13924	44.7531	21.1788	3.82317	15.0218	11.758	27.2674	8.28711	25.5016	35.9744	15.6866	0.0797428	0.792685	20.6913	15.3357	0.073766	0.489111	8.36543	0	4.21741	8.75885	7.0467	2.79545	21.6691	5.39063	4.82689	7.81057	2.89942	8.32452	0	5.68711	21.1465	0	8.07425	32.3831	9.12665	0	0	18.8658	9.91706	14.7862	0
4833403J16Rik	0	5.98023	0.369953	0.27485	4.19639	0	0.337718	10.8235	0	0.505271	0	4.09515	0.982077	1.92107	4.71559	0	0	0.798827	0	0.451047	0.0827461	0	0.78374	0	0.170661	0	0.11012	0	0	0.394382	0.174749	0.968	0	1.73336	0	0	0	3.59936	4.40272	0	6.3974	0.655823	2.35789	0.891388	0
4833407H14Rik	25.7035	48.5216	39.8822	27.2143	21.1634	41.1607	27.0116	21.7711	4.27092	51.1408	25.3536	39.8265	44.2116	44.6197	22.2537	51.1676	66.393	33.8702	51.8451	30.9	42.8676	39.8358	35.5985	45.9648	102.813	142.384	75.4851	32.1504	28.4744	10.2713	7.44834	34.0183	0.168814	29.3481	35.4589	9.87346	29.3596	26.8853	30.3023	24.4015	96.2744	43.346	25.235	11.3132	63.1115
4833408A19Rik	3.01715	0	5.23677	0	5.42877	0	0	0.144567	0	3.12946	0	6.12473	0.152441	5.94379	5.8093	4.12254	6.39379	0	0	0	0	1.37918	8.69239	2.9574	0	1.35995	0	5.46806	5.22254	0.224105	0	0	0	0	0	0	0	0	4.85675	14.5842	9.95007	17.7003	8.94367	11.7989	0
4833411C07Rik	0	0	10.3375	0.26686	0	0	0	0	0	0	0	0	2.42262	3.72638	0	0	0	2.98304	0.578767	0.0611388	0	0	0.142498	0	1.02282	1.91671	0	0	6.52818	0.842311	0	0	0	0.0119206	0	13.0772	0.0616035	0	0	0	0	0	0	0	0
4833412K13Rik	0	0	0	3.00218	0	0	0	0	0	0	0	6.2341	0.0762204	0	0	0	0	1.51767	0	0	0	0	0.0712491	0	0	0	0	0	4.45452	0	0	0	0.141976	1.01325	0	0	0	0	0.496713	0	0	0	0	0	0
4833413G10Rik	0.461049	1.63893	1.31749	0	0.814673	0.469569	0.451464	1.93656	0.0831298	1.07785	0	2.155	0.445547	0.406435	0.649668	1.17268	0.399643	1.82818	0.122808	0.756061	0.716869	0.126156	0.725808	4.03582	0.70827	2.34465	1.2274	0.927184	0.927377	0	0	0.326825	0	0.0246003	0.0505788	0.920557	0	0.23025	0	0.053641	0.0803712	0	0.164925	0.747905	0.394743
4833417C18Rik	0.0839092	7.64651	1.81319	2.32682	0	0.147996	0	1.74331	1.72062	0.620836	1.58914	2.58038	1.68676	3.47637	0.410515	0.891964	8.18534	0.731771	0.621022	0.507397	1.32065	1.07541	0	0.266958	1.0503	1.50706	4.02971	0.441644	4.5743	1.07365	2.60293	0.916221	0.222269	3.78812	0.104567	0	0	0.340883	0.173358	0.109047	0	1.70516	0.210164	13.3876	0.147739
4833418N02Rik	0	0	7.95989	9.13997	2.57152	0.0710517	1.91815	2.81906	0.0713309	0	0.0727245	0	17.5307	5.16543	0.078504	2.39969	6.32577	1.20149	0.221298	3.11808	9.40843	4.94207	11.8986	9.96515	11.7277	0.377764	9.64836	6.00885	3.7633	4.48211	0	0.2014	0	0.0298015	16.5616	0	1.47848	0	0	19.8196	0.796006	4.68235	0	12.2081	0.0675818
4833419F23Rik	3.01715	3.73533	0.564008	0	14.072	5.8614	0.616547	0	0	0	6.76338	0	0.0762204	0	4.20637	13.5367	0.340095	4.42655	0	3.24036	0	4.02261	1.42498	2.89311	0.220988	2.76539	3.00637	5.34788	0	2.42072	8.27147	11.4126	0	5.8821	0	0	0	0	0	0	4.57703	0	0	7.00861	1.34451
4833420G17Rik	116.62	175.745	118.01	87.4402	88.0552	185.984	71.5592	103.882	112.754	88.6091	173.086	121.02	152.623	103.706	166.205	129.535	173.225	95.2383	61.6712	44.7506	117.521	135.958	112.239	129.467	85.9422	124.339	102.937	115.309	111.428	105.79	100.722	129.187	89.7433	45.6479	42.6365	111.468	90.0114	76.903	65.7885	16.328	37.9705	104.612	145.146	169.902	109.868
4833421G17Rik	162.052	197.938	104.247	100.74	95.4321	119.934	160.233	80.524	123.616	115.191	101.887	79.423	137.349	112.507	102.369	68.2988	89.7171	53.1818	57.1687	62.3616	95.8623	28.1008	51.9406	70.4903	79.8604	46.9927	40.4811	43.2627	36.097	59.4439	106.624	200.661	60.6236	82.8004	41.5296	22.0459	114.089	120.704	102.266	12.2861	58.6238	43.4222	37.5768	41.2594	41.8301
4833422M21Rik	3.63977	2.55451	3.97482	4.3463	2.95745	2.43749	3.81208	3.22468	0.996416	3.29457	2.82834	1.16217	2.25045	3.38633	4.81004	1.5719	2.67416	3.70379	3.71159	1.47637	1.92276	2.45965	1.72464	2.4328	2.9052	3.06069	1.90394	1.85635	1.65595	3.05633	1.06358	1.41971	1.3469	2.78945	0.292736	0.690512	1.865	1.52549	3.17269	2.39687	2.77792	1.78103	2.01148	0.542827	3.37791
4833427F10Rik	3.88942	0.224064	0.420011	0.134003	0.501336	0	0.422349	0.447285	0.657243	0	0	0	0	0.070983	0.0789782	0.354676	5.85513	0.449122	0.518461	0.122278	0.0745792	0.531145	1.56878	0.129266	0.178165	0.543335	0	0.194196	0.549578	0.281452	0	0.275903	0	0.229192	0	0	0	0.111069	0.54518	0.053422	0.71353	0.0518846	0	0	0
4833438C02Rik	41.279	37.7677	63.37	80.8214	77.1993	64.4109	49.7687	56.0952	82.6661	17.759	40.3769	21.597	35.6599	35.2946	22.8402	47.5368	34.1717	33.2121	80.7	1.8579	50.2844	14.749	26.9993	35.8326	48.0251	38.4493	25.4794	32.7304	28.1315	20.3329	3.44934	4.20877	2.15441	0.0239364	41.8011	1.20166	9.84473	7.90924	31.8243	86.3379	30.6757	55.647	0.133572	4.26132	41.3878
4833439L19Rik	63.1123	0.435029	49.2799	38.591	56.6383	78.9997	54.5163	52.2254	46.557	104.056	96.1678	128.891	70.6735	80.6702	61.0132	41.4988	9.5622	47.059	6.09197	54.0213	49.3295	54.0793	49.5044	63.421	45.369	86.3224	51.4045	48.3358	40.8476	32.4168	67.4373	128.454	6.34916	15.5807	20.033	40.1727	74.3673	43.2902	34.3884	51.4247	36.2267	3.66789	71.2673	41.4014	83.0805
4833445I07Rik	15.2445	5.87289	0	0	11.0719	15.0561	0	5.34899	6.20579	27.42	0	0	11.433	0	0	0	6.73388	0.442655	0	0	9.84518	5.2294	15.8886	2.9574	3.32389	6.1105	4.33477	0.901328	5.99056	5.71469	0.0582498	0	0	3.73114	18.0214	0	2.95697	0.164521	0	0	6.6168	3.96199	0	0	0
4921504A21Rik	0.579364	0.656633	0.434845	0.657203	0.722784	0.313605	0.507639	0.353758	0.159704	0.853226	0.717897	0.889683	0.691852	0.787785	0.36273	0.968262	1.06728	0.529074	0.303858	0.20761	0.920908	1.04957	0.899598	1.19068	0.484059	1.00389	0.750866	0.990488	0.441861	0.492352	0.195561	0.0858291	0.374853	0.00680367	0	0.0507277	0.339196	0.343559	0.220761	0.127022	0.447753	0.171916	0.552359	0.545451	0.47417
4921507G05Rik	0	0	0	0	0	0	0	0	0	0	0.145449	0	0	0	0.157008	0	0	1.07502	0.073766	0	2.14838	0	0	0	0	0	0	1.44213	3.04833	0	0	0	0	0.0119206	0	0	0	2.02909	0.386332	0	0	0	0	0	0
4921507P07Rik	4.52572	1.74012	0	0	0	0	0	0	0	3.57653	0.0727245	0.874962	0	0	0	0	0	1.13825	0	0	0.148164	0	1.21123	0	0	0.604423	0.0699156	0	0.998427	1.40066	0	0	0	0	0	0	0	1.91941	0	0	0	0	0	0	0
4921509O07Rik	0	0	0	0	0	0	0	0	0	0	0	0	0	0	0	0	0	1.07502	0	0	2.51879	0.976921	0	0	0	0	0	0	0	0	0	0	0	0	0	0	0	0	0	0	0	0	0	0	0.0675818
4921511C10Rik	30.0921	18.8513	14.7328	12.5424	12.3576	8.242	22.0587	14.1676	3.63788	13.0394	7.85425	3.00768	20.7319	7.92505	7.53638	6.82988	8.02624	12.0781	0.147532	17.9137	13.3348	4.13755	16.601	9.64369	10.9751	18.8882	9.64836	24.9968	12.2115	12.83	0	3.22239	0	0.107285	7.04749	7.07132	6.03714	6.63568	0	0	2.38802	3.13872	5.47299	18.8236	0.135164
4921514A10Rik	0.661041	0.863969	1.28965	0.968423	1.10247	1.19096	0.841232	0.309353	0.741566	1.10442	0.77411	0.958021	0.914022	0.780814	0.542642	1.18446	0.557263	0.440041	1.7656	0.814166	0	0.551941	0.784715	0.686949	0.101646	0.296261	0.088834	0.179903	0.607587	0.219616	0.764561	0	0.73564	0.156021	0	0.594868	0.220918	0.211406	0.305832	0.0651889	0.597877	0.077649	0.200284	0.502035	0
4921515E04Rik	0.402779	0.440028	0.217415	0.202647	0.542614	0.142103	0.274021	0.146274	0.0742263	0.300232	0.0733951	0.111014	0.690404	0.0707594	0	0.261063	0	0.371967	0.687181	0.37145	0.148164	0.23479	0	0.142926	0	0.171654	0.141869	0	0.308698	0.23449	0.643887	0	0.37824	0.0135893	0.151018	0.0462178	0	0.239964	0.906446	0	0	0	0.134096	0	0.0757241
4921517D16Rik	0.352314	0.977446	0.94095	0.756623	0.230219	0.17359	0.175812	0.321703	0.247478	0.935262	0.877763	0.412286	0.978014	0.292151	0.104753	0.0714547	0.412478	0.0735528	0.227341	0.599777	0	0.211949	1.01114	0.21641	0.0832803	0.398643	2.40926	0.332587	0.834477	0.259498	0.137664	0.305584	0.281467	0.36753	0.711514	0.482384	0.211902	0.372739	0	0.128549	0.445992	0.444821	0.315994	0.439557	0
4921518K17Rik	0.736571	0.71431	1.18884	1.33861	1.75687	0.607842	1.78939	0.963273	1.01019	1.43514	1.51602	0.849408	1.29116	2.21787	2.59842	2.11202	1.34458	0.689985	4.53781	1.28854	1.68338	1.66806	0.709581	0.769638	0.901601	0.62102	0.960641	0.823952	1.40686	1.24599	0.51387	0.97472	1.33056	2.32039	0.103868	0.184918	0.897618	0.512788	0.66262	0.119587	0.178524	0.113344	0.237864	1.4984	0.69764
4921523L03Rik	0	1.43199	0.631323	0.993588	0.293399	0.525611	0.316348	0.25804	1.05371	1.47892	0.905173	0.56294	1.42075	0.655622	0.980099	0.753016	2.35715	3.04553	1.83133	2.01295	1.64405	2.89571	2.28982	1.76114	2.32868	4.91595	1.74415	2.03881	1.05635	1.38637	0.796251	1.44683	0.17953	0.388889	0.936827	0.596085	0	0.667522	0.872481	1.86515	1.19286	1.59681	0.653804	1.65666	0.257839
4921524J17Rik	4.68451	33.1347	36.5755	18.0305	2.85725	15.3471	8.35764	31.2929	21.6125	20.3379	39.5489	15.2	16.6923	18.6097	24.6503	7.1375	27.4797	21.8671	3.68627	16.9859	15.7054	21.837	15.4611	15.4299	18.309	19.5682	1.67798	28.1815	9.42416	16.6398	2.15524	23.698	2.55556	32.3382	16.911	11.0822	12.1359	24.3491	10.6517	19.2854	46.4171	28.2485	29.0957	5.45613	0
4921527H02Rik	3.01293	1.92755	1.77078	1.20379	1.72158	2.11323	3.15568	2.80204	1.94864	0.551665	1.82577	1.16921	2.2477	1.47026	3.34446	1.08738	2.5671	3.25786	11.78	6.11566	4.35053	2.61305	2.83162	1.43426	2.07759	3.25596	2.40312	1.85675	1.60003	3.38439	0.926574	0.892798	1.62607	1.48517	0.103566	1.85679	1.19908	0.915313	2.19135	0.275355	1.44153	1.25332	2.13624	1.15969	0.309134
4921531C22Rik	8.65444	8.99061	6.28413	0.934012	9.85753	27.8523	10.0018	13.2279	0	24.8866	3.41805	34.0688	5.03055	10.6139	0.628032	6.15305	1.97255	1.20149	58.0538	0.794805	3.11145	10.8611	0.569993	20.5089	6.52234	2.26658	8.38988	9.4339	7.6802	3.58569	4.07749	7.38465	0	10.7822	28.2403	0	10.9038	0	0	29.3821	0	14.0471	14.6169	4.84231	6.62302
4921534A09Rik	3.0345	2.876	3.13789	2.16142	3.54127	1.77333	3.68989	2.02746	1.88152	2.34175	3.06446	2.93152	2.25997	3.47034	1.85682	1.98378	2.63339	2.07527	1.41344	2.96856	1.35753	1.60666	3.11913	3.11815	1.53529	2.5841	1.41478	3.98276	2.03907	2.81077	0.50242	1.14474	0.954765	0.399888	0.584564	0.103525	1.45132	1.43588	0.796385	1.2963	1.47298	1.16145	1.36561	2.08299	0.8571
4930402H24Rik	30.1642	18.6469	4.14742	14.4325	42.5168	0.177504	34.321	25.3208	20.8255	19.9497	5.89691	1.20725	45.0283	20.8968	3.72544	19.149	32.9847	9.22255	14.115	1.67501	6.6692	8.48465	7.50275	4.5985	7.24068	22.2636	8.91665	29.5887	9.86555	15.5361	0.240346	2.70396	0.698873	1.30577	0.106522	15.1677	11.0095	1.59335	0.564301	3.05715	0.547587	18.3935	2.11454	7.11905	43.2189
4930403D09Rik	2.76934	1.93123	0	0.921022	0.285725	2.39029	2.77262	0.972439	1.5195	4.08883	0.290898	1.52076	1.49515	5.27636	3.75986	0.123061	1.97255	1.68365	0.147532	0	1.98788	3.40409	0.556721	1.38585	0.746294	0.982187	0.950832	0.392298	1.43154	0	0.465998	0.21793	0.0709878	0.20265	0	0	0.647779	5.1702	0	0	0	0.0514544	0.266975	0	0
4930403P22Rik	0	0	0	1.00073	0.642881	0	0	0	0	0	0	7.38249	0	0	0	0	1.70048	0.505891	0	0	8.51945	0	0	0	0	3.17322	0.0699156	0	2.99528	0	0	13.2252	0	3.86823	0	0	0	0.767765	0	0	0.0497504	2.41836	0	0.613814	12.5026
4930404I05Rik	0.31622	9.58032	0	0	0.357156	0	0	0	0.0752591	0	0	0	0	0	17.3053	0.141284	6.76321	0.0942696	0	0	0.30852	0.74424	4.8492	0.468128	3.71874	1.21597	0.209747	3.29933	3.10363	0.183218	0	0.0917449	0	0	0	0.141375	0.326511	0.0804661	0	0	7.97693	0	0.266975	0	0.156627
4930404N11Rik	0	0	3.02671	0	0.0821023	5.06009	0	0	0.0941704	0.124769	0.386529	0.139319	0	0	0	5.51563	1.35662	0	0	0	3.72986	0	0.0392238	0	0.586583	0.094772	0.0770519	0	1.16547	0	0	0	0	0.619973	0	0	0	0	0	5.18935	1.23664	0.822782	0	6.68547	0.0675818
4930405A21Rik	0.0793986	0.14501	0.0698236	3.93619	0	0.142103	0.205516	0.0722836	0	0.74511	0	0	0	0	0.314016	0.492244	0.340095	1.07502	0.147532	0.0611388	3.85227	0.0574659	0.142498	0.835787	0.376289	0	0.699156	0.540797	0.153604	0.112053	0.698997	0.2014	0	0.00596029	0	0	0.123207	0.164521	0.165571	0	0.0497504	0.0514544	0	0	0
4930405G09Rik	0.158797	0.0725049	0.139647	0.533721	0.214294	0.284207	0.137011	0.144567	0	0	0	0	2.28661	4.8824	0.078504	2.46122	0	0.0632364	0.147532	0.0611388	0	0	0	0.0642913	0	0	0	0	0	0	0	9.80145	0.0709878	0.20265	0.151018	0	0	0	0	0	0	0	0.266975	0	0
4930405O22Rik	3.65233	2.24765	2.30418	2.73532	1.64292	0	2.6032	0.578269	3.28122	1.11767	0	3.88264	0.381102	0.707594	0.471024	1.04602	0.340095	1.89709	5.38492	3.24036	3.77819	3.90768	2.20872	3.08598	0	1.13329	4.33477	0.901328	2.22726	2.01695	0	0	0	0	0	0.138653	0	2.5775	0	1.01502	0.895506	0	4.80555	0	0
4930412C18Rik	0	0.0725049	0	0	0	0	0	0	0	0.074511	0	0	0	0	0	0	0.068019	0.442655	0.073766	0.305694	0	0	0.0712491	0	8.34107	17.906	2.09747	18.5073	2.68807	2.74529	0	0	0	0	0	0	0	0	0	0	0	1.64654	12.8148	0	0
4930413F20Rik	0.158797	0.942563	0.558589	0.200145	1.50006	0.142103	0.205516	0	0.213993	0.521577	0	0	0.0762204	0	0.39252	0.184591	0.340095	0.442655	0	0.427972	0	0.0574659	0.427495	0.385748	0.376289	0.604423	0.349578	0.944508	0.153604	0.112053	0.698997	0	0.0709878	1.22186	0.503392	0.970574	0	0.438723	0.441522	0	0	0	0.667438	1.36403	0
4930413G21Rik	0	0.29002	0.209471	2.13488	0.500019	0.42631	0.274021	0.289135	0.285324	0.670599	0.436347	0.328111	0.0762204	0.212278	0.471024	1.10755	0.816228	1.07502	0.885192	0.305694	0	0.114932	0.142498	0.257165	0.188144	0.0755528	0.209747	0.42062	0.998427	0.504237	4.01924	0.134266	0.283951	0.244372	0.0503392	0.554614	0.246414	0.383882	0.165571	1.22871	0.149251	0.102909	0.333719	1.22763	0.0675818
4930414F18Rik	2.54075	3.40773	0.139647	2.00145	0	0	1.57562	0	2.0686	2.83142	0	0.0546851	1.29575	0	0	0.799896	1.02029	1.01178	0.663894	0.0611388	2.14838	1.20678	1.06874	0.707204	0.376289	1.51106	2.02755	0.660974	0.614417	0.840395	0	14.4336	12.9198	0	0	0	2.64895	0	0	0	0	0	0.0667438	0	0
4930414N06Rik	0	1.71382	0	0	0	4.28358	0	0.216851	0	0	0	0	0.405333	1.74017	0	0	1.84047	0	0	1.10668	0	0	0.0730802	1.1163	0.709236	0	0	0	0.602543	0	3.87121	0	0	0.0238412	0	0	0	1.26157	0	0	0	0.310033	0	0	0
4930415O11Rik	0.841045	0.805769	0.210057	0	0.291735	0.39607	1.08596	0.21788	0.445056	0.885958	0.226971	0.21874	1.1862	1.48878	0.643773	1.0499	1.2794	0.257381	1.76718	1.76592	0.296329	1.00944	1.05842	0.433531	1.27119	1.4355	2.10344	1.20177	0.700883	0.0560263	0.828347	0.87208	0.212964	0.958737	0.100678	0	0.616035	0.227415	0.229217	0.659473	0.301824	1.08054	0.900201	0.136403	0.878564
4930417O13Rik	1.03638	0.725049	1.74559	1.33942	3.21678	1.36176	3.49589	2.99916	0	0.542695	0	4.78202	6.42205	0.220972	4.0037	0.336393	0.27606	0.783448	4.91928	0.445975	0.538526	0.241024	0.147124	0.272395	0.925759	0.657176	0.150453	0.310519	0.387685	0.244945	0	5.70632	0	0.0124395	4.64623	0	0.383668	0.166758	0.166148	0.108333	0.448641	0.420237	0.405697	0	1.46198
4930420G21Rik	2.7543	3.91652	2.22589	1.8147	2.29059	2.44472	4.91846	3.03354	4.50451	3.21672	3.47831	3.73986	2.09897	5.1319	3.38899	2.46049	2.76697	2.84242	3.45985	2.92039	2.70984	1.57265	2.38783	2.03772	3.77459	1.22066	1.60765	1.62317	1.86929	1.40159	1.97727	2.71032	1.34359	1.46576	1.37775	1.27496	0.3265	0.867168	2.29901	1.4634	1.38614	0.629236	1.15547	0.944019	0.765438
4930422M22Rik	0	0	0	0	0	0	0	0	0	0	0	0	0.457322	0	0	0	0	0	0	0	0	0.0574659	4.2037	0	0	1.35995	0	1.74257	1.76645	0.112053	0	0	0	0	0	0.0462178	0	0.0548403	0	0	0	0.0514544	0	0	0
4930426D05Rik	6.82828	6.09041	0	4.38241	0.142862	2.77102	2.05516	5.42127	4.92183	15.0343	0.727245	11.8667	2.66771	3.96253	8.94945	5.41468	0	0	0	0	0	0	0	0	0	0	0	0	0	0.672316	0.524248	5.50492	0	4.85168	0.0503392	7.94949	2.03291	4.60659	0	0	0.840067	0	0	25.9166	0.405491
4930426L09Rik	0.158797	5.14784	0.20947	0	0	0	0	0	0	0	0	0	0	0.212278	0	0	0.068019	0	0	8.68174	0	9.53934	0	0.385748	0	3.55098	0	3.78558	2.91848	3.13747	5.06773	0	0	0	0	0	3.81942	0	0	0.26711	0	0	0	0	0
4930429H19Rik	1.19377	0.744422	0.350151	0.809341	1.00512	0.213704	0.480295	0.756043	0.144193	0.522292	0.65616	0.715194	0.624965	0.714288	0.808772	0.433131	0.341035	0.573675	0.148301	0.123441	0.148821	0.404212	0.611711	0.323528	0.615343	0	0.0702212	0.302802	0.385486	0.168672	0.117094	0.336525	0.213042	0.176212	0.302035	0.571922	0.0620119	0.605838	0.442273	0.535395	0.349546	0.20765	0	0.893127	0.204599
4930430E12Rik	3.27807	1.29199	0.51434	1.50266	1.38916	1.82289	0.715529	5.60732	1.55458	0.400734	0.310918	5.77564	2.23078	1.22497	1.38774	2.24105	0.358164	1.02843	7.9232	1.0868	0.555209	1.78801	1.44019	4.50858	0.399821	1.32171	0.941366	1.24381	1.70633	1.76444	1.17036	0.715935	1.28	1.58113	0	0.188059	1.14265	0.951031	0.613135	2.74967	1.79944	0.266807	0.21906	0.622781	5.39691
4930430F08Rik	12.2057	0.235971	6.48146	11.6132	0.792286	0	26.5334	9.83358	31.4242	1.54855	16.1664	7.83099	0.789765	14.7073	11.3258	0	0	0.6956	0.049773	0	7.91161	0.923974	5.24742	0	0	0.0755528	7.56488	0.0600885	5.03143	0	0	0	0	15.6837	0	0	0	3.4765	0.706447	0.0675735	4.32828	10.4449	2.00914	0	0
4930431F10Rik	1.16174	0.596599	0.152123	1.63923	0.950085	0.338869	0.964938	0.731893	1.41991	0.260505	0.977236	0.195227	0.896596	1.23299	0	1.08491	0.657403	1.11508	1.8067	2.1491	1.55955	2.12164	1.34609	0.239264	0.612899	1.02503	0.607953	0.954302	1.34443	0.404848	0.297556	0	0.360123	0.0615722	0.0539913	0	0	0.183053	0.481556	0.336455	0.844219	0	1.60193	0.383487	0.216444
4930431F12Rik	1.38915	1.01794	0.708291	1.00722	1.05911	0.71785	1.3685	0.874451	0.954686	1.09937	0.94843	0.489846	0.513463	0.311197	0.0169599	0.273576	0.143889	0.614462	0	0.130149	0.999302	0.835742	0.374901	0.627979	0.337447	0	0.59967	0.113843	0.19946	0.292651	0.0232837	0	1.01958	0.237597	1.06849	0.49087	0.605232	0.559289	0	0.501483	0.0612511	0.525005	0.4619	0	0
4930431P03Rik	0.0793986	0	0	0	0.0714312	0	0	0.144567	0	3.87457	0	1.86258	0.0762204	0	0	0.246122	0.173966	0.442655	0	0	0.0933524	0	0	0	0	0.0755528	0	0	0	0	0	0	0	0.0119206	0	0	0	0	0	6.83801	0	0	0	0.204605	0.0675818
4930431P19Rik	0	0	0.911338	22.2443	0.860825	0.497362	0.208552	7.01151	0.661927	0.154035	0	0.878413	0	0.0714104	0.235921	0.434352	0.137684	0.255932	0.0741813	0	0	0.173388	7.07482	0	0.0629469	0	7.4779	7.48391	0	0.17347	0.700081	0	0	7.40572	0	0	0.249297	0.0548403	0.169235	0	0	0	0	0	1.76397
4930432B10Rik	1.04384	0.738223	4.23604	0.339602	1.00004	0.214815	0.417761	0.939687	2.21126	0.896464	1.59994	0.717748	0.46157	0.997424	1.41307	0.0616818	0.204571	0.570845	6.79676	0.12261	0.748906	0.403168	1.71452	0.515886	1.9514	0.757129	1.5496	1.26417	0.847879	0.337763	0.234627	0.744789	0.647588	0.790373	0	0.693267	0.739242	0.331596	0.170429	0.484421	0.578413	0.360853	2.47481	0.683102	1.01719
4930432E11Rik	0	1.08757	0.418942	0	1.50006	0.42631	0.342526	0.578269	0.285324	0	0.945419	0.710907	1.14331	1.20291	0.235512	0.0615305	0.544152	0.189709	0	0	0.518575	0	0.854989	0.192874	0	0.0755528	0.209747	0.240354	0.38401	0.112053	0.0582498	1.2084	0	0.506625	0	0.370429	0.246414	0.712924	0	0	0	0	0	0.272806	0.270327
4930432J09Rik	4.08243	3.53264	3.87012	4.14656	2.42748	2.10056	1.59781	3.80539	3.04978	3.08872	2.76762	2.7522	2.69658	5.83812	3.26242	3.13471	3.12859	5.19851	6.26	8.36783	2.93812	9.63635	3.5429	4.0694	8.2401	3.19559	3.81646	3.49543	2.23733	4.63336	0.510643	5.09811	1.0649	4.49014	2.39692	2.56751	3.79664	1.37723	3.32892	4.61158	7.77041	4.1528	8.99978	1.63684	1.43194
4930432K21Rik	0	0.0725049	0	0	0	0	0	0	0	0	0	0	16.7685	0	0	0	0	0	0	0	0	0	0	0	0	0	0	1.50221	0	4.0339	0	0	0.0709878	0.00596029	0	0	0	0	0	0	0	0	0	0	0
4930432L08Rik	0.191888	0.177564	0.265572	0.332465	0.0799351	0.164775	0.0791469	0	0.0776366	0.242617	0.0957157	0.210656	0.343448	0.444222	0.872682	0.196726	0	0.177185	0.444022	0.360621	0.551691	0.275606	0.772205	0.281024	0.591779	0	0.645922	0.2371	0.814563	0.517616	0	0.77996	0.414472	0.103506	0.0738043	0	0	0.090305	0.0679966	0	0.896218	0.0600602	0.0710715	0	0
4930435F18Rik	3.20946	2.32046	0.397677	0.341439	0.786943	3.83151	0.498425	0.913817	0.625248	0	1.34485	0.690564	0.816115	3.61672	1.79334	1.70334	1.74553	3.93962	2.70392	1.32243	2.42329	0.260352	0.751621	2.07066	2.41463	1.87471	1.84046	1.0848	1.59799	1.49191	0.39194	0.416452	2.46653	0.785423	0.0568188	2.63269	0.475718	1.19643	0.884391	0.178936	0	2.18231	0	0.115749	2.28942
4930439A04Rik	0.317594	0	0	7.53881	9.78608	7.81569	3.9048	9.83057	6.49111	0	8.50877	10.6636	14.4819	5.30695	0	3.81489	4.55727	6.07069	0	33.5652	18.5946	9.48188	9.68988	6.49342	2.57131	0	8.45979	11.8975	7.91064	5.99482	5.47548	0	3.4784	0.0178809	0.0503392	0	0	0	0	0	5.82079	15.2305	0	0	8.1774
4930439D14Rik	0	0	0	0	0	0	0	0	3.70921	0	1.59994	0	0	0	0.39252	0	0	0	0	0	0	0	0	0	0	0	0	0	0	0.336158	3.32024	0.0671332	0	0.00596029	0	0	0	0	0	0	0	0	0	0	0
4930444A19Rik	0.0797908	0	0.423381	0.952005	0	1.16333	0	0.439005	0	0	0	0.0549443	4.13778	0	0	0	0.27675	1.40924	0.149578	1.56509	1.11123	0.0582377	0.712491	0	5.69387	0.455973	2.0648	1.79183	2.34737	0	0.640748	0.80607	0	0.685848	0	0.323525	0.12629	0.498307	0.279411	0.0537569	0	0.0520585	0	0.141918	0
4930444E06Rik	0.226727	0.502228	0.585077	0.240833	0.602625	0.409784	1.30392	0.355659	0.785268	8.71131	0.567003	0.512945	1.06091	0.244782	0.0925688	0.300463	0.573727	0.0784498	0.513223	0	0.346907	0.262034	0.579242	0.372194	0.83703	0.177666	0.163438	0.576631	0.551232	0.211572	0.37221	0.456042	0.0800374	1.29741	0.483013	0.822806	0.139627	0.181579	0.37839	0	0.117918	0.114946	0.69535	0.30882	0.940475
4930444K16Rik	0.608418	0.512631	0.352681	0.349752	0.599191	0.166532	0.563863	0.277993	0.728645	0	0.511632	0.601864	0.765237	0.435927	0.317334	0.140995	0.814106	0.409719	0.543976	0.541884	0.796924	0.297056	0.272303	0.0820286	0.442133	0.442759	0.258359	0.214675	0.10159	0.125774	0.148553	0.568434	0.426521	0.180817	0.0607619	0.203346	0.228391	0.064478	0.22244	0.0560001	0.41395	0.114591	0.395151	0.0844404	0.167126
4930444P10Rik	4.49659	4.12229	2.13801	1.33939	3.72897	2.06942	7.78596	4.28495	2.33821	4.5322	5.14431	3.20752	3.97793	3.21818	8.26333	3.08288	4.84863	3.87161	4.89561	6.27828	5.48589	2.2453	3.99954	3.0636	3.3329	3.85442	4.0742	4.18324	4.15666	3.57606	0.117985	5.59044	2.28084	4.3576	1.75779	0.951602	2.40699	3.53811	1.27511	0.373954	2.99567	4.23274	4.12294	1.88988	5.69051
4930445N18Rik	0	0.0725049	0.0698236	0	0	0	0	0	0	1.11767	0.0727245	0	0	0	0	1.10755	1.90453	0	8.92569	0.0611388	0.0740822	7.47057	0	0	0	0.0755528	0	1.38204	0	0.504237	0	0	0	0	0	0.0924356	0	0	0.0551903	0	6.6168	0	0	0	0
4930447C04Rik	0.798948	1.5768	1.67776	1.2448	3.84684	0.670493	2.62201	0.173241	1.57787	0.870393	0.280587	0.460483	0.306853	0.462631	0.871127	0.607912	0.351233	0.606355	3.554	0.122278	0.997642	0	1.34442	0.403501	0.170749	0.924177	0.165803	0.384645	1.50677	0.560263	0.315414	1.36293	0.224816	0.483358	0.185757	0	0.154338	0.642054	0.198619	0.053422	0	0.16389	0.797039	0.0910808	0.540292
4930447F24Rik	12.8626	5.51037	10.683	0	1.64292	0.0710517	2.74021	6.65009	0	11.7727	6.69066	6.12474	0	2.83038	1.64858	0	0	0	0	0	0	0	0	0	0	0	0	0	0.153604	0	0	0	0	0.160928	0	0	0	0	0	0	0	0	0	0	0
4930447K03Rik	1.66935	0	0	0	0	5.76305	0	0	0	0	4.21802	0	0	0	0	0	0.272076	0	0	0	4.92895	0	0	0	0	0	0	0	0	1.62607	0	0	0	0	0	0	0	0	0	0	0	0	0	0	0
4930447N08Rik	0	0	1.67577	0	0	0	0	2.09623	3.20989	0	0	0.21874	0	0	0	0	0	0	0	0	0	0	0	0	0	0	0	0	0	0	0	0.0671332	0	0	0	0	0	0	0	0	0	0	0	0	0
4930448C13Rik	1.31962	1.35203	0.0698236	1.10425	0	0.419292	0.274021	0.650472	0	0.475996	0.290898	0.303184	0.0612127	1.17548	0.530667	0.611132	0.068019	0.507457	1.03438	0.653574	0.659	0.526619	0.687601	1.27139	1.78342	0.822671	0.279663	0.203449	0.623019	0.41898	0.538141	0	0.371643	0.234405	0.0503392	0	0	0.590301	0.808389	0	0.385962	0.308727	0.400463	1.02302	0
4930448E22Rik	0.712484	0.724942	1.34447	0.913728	0.57767	2.14484	1.2566	0.650553	3.14907	2.24987	1.73406	1.53194	0	0.767615	1.46403	1.74332	0.928983	0.379418	0.926007	0.307338	0.648441	1.4999	0.385483	0.582435	0.564507	0.982187	0.0699156	0.441658	1.16841	0.056237	0.176015	1.46555	1.65693	2.18936	0.553731	0.409132	1.6291	0.220725	0.742111	0	0.752037	0	0.424575	0.136403	0.420433
4930451G09Rik	0.0793986	13.7759	11.451	1.26759	1.21433	0	0	0	0	0.670599	14.7631	0	1.14331	0.0707594	0	0.676835	6.18973	0.0632364	27.0721	0	0	0	0	0.771496	7.08678	0	0	9.01328	0	0	0	0	0	0.0476823	0	0	0.0616035	0.0548403	0.110381	0	0	0	0	0	0
4930452G13Rik	1.0731	1.5431	1.68575	0.844186	0.300905	0.665043	0.451794	0.0722836	0.947539	1.21177	1.16359	1.64653	1.5383	1.99783	1.36619	0.834513	1.56327	1.45946	0.305315	0.396883	1.30374	1.23317	0.82701	0.426076	0.0858742	1.25739	0.152296	0.987441	0.315603	0.178197	0	0.2014	0.166829	0.517897	0	0.216139	0.800845	1.04381	1.06416	0	0.0497504	0	0.667438	0.414185	0.7434
4930453N24Rik	89.6551	73.6891	84.7463	54.6104	90.5894	15.7518	64.3363	75.0029	73.9968	67.3668	79.4835	46.2901	71.0298	86.6497	46.1321	26.5956	31.0031	22.4483	0.765927	16.2377	5.63726	46.9207	19.1274	28.1289	15.0044	29.4332	18.425	13.0025	36.285	27.2374	41.8472	36.2298	22.0637	34.8731	62.1013	12.0725	19.5771	64.8481	30.8773	105.894	34.4266	42.554	21.6696	39.2895	4.22015
4930455C13Rik	0	0	0	0	0.379128	0	0	0	0	0	0.960247	0.528398	0.692311	0	0	0	0	0	1.45373	0	2.93991	0	0	0	0	0.243626	0.303427	0	0.327407	0	0.702755	0	0	0	0	0.528889	1.65511	0	0	0	0	0	1.68832	0.0753934	0
4930455G09Rik	3.96993	10.7307	0	3.5359	4.21444	5.25783	2.39768	1.30111	8.20306	4.47066	0	0	0	0	0	4.12254	3.53699	3.79418	0	3.79061	2.81512	1.89638	2.27997	0.578622	0.0627148	2.7199	4.05511	1.68248	4.83853	3.58569	18.1157	9.46578	2.27161	18.5305	12.8868	12.0628	11.0886	8.28089	10.9277	9.93649	2.98502	10.6511	6.80787	5.18332	8.85322
4930455J16Rik	2.75902	3.01816	1.09552	1.55169	1.35238	1.34307	1.41813	1.03966	0.609358	3.16698	1.75441	0.975517	1.785	1.81993	0.927164	0.793251	1.07007	1.14967	1.33745	1.41762	0.851342	1.1273	1.71457	1.92292	1.68118	1.00029	1.16478	1.89293	1.32087	0.585066	0.972062	2.1159	0.16861	1.47794	0.454409	0.679541	1.49359	1.61235	0.537885	0.568757	0.186382	0.951259	1.57308	1.56607	1.41668
4930469K13Rik	0.317594	0	0.209471	0	0.142862	0	0.274021	0	0	0	0	0	0.762204	0	0	0.246754	0.68019	0.569127	0.073766	0.0611388	0	0	0	0.966748	1.50516	0.151106	0.559325	0.180641	0.844823	0.620094	0	0	0	0.954684	0	0	0	0.109681	0.0551903	0	0	0	0	0	0
4930470G03Rik	0	0.81663	0	0	0.0716612	0	0.0685053	0	0	0	0.375549	0	0.0770359	0.165929	0.0801188	0	0.0712384	0	0.885192	0	0.310964	0	0.0827088	0	0	0	0	0	0	0	0.0596245	0	0	0.0392342	0	0	0	0.714833	0	0.053422	0.0545712	0	0	0	0.0706413
4930470H14Rik	8.82372	15.8029	6.41277	6.05095	9.591	9.70048	17.5397	6.33106	6.80117	3.08963	10.3198	7.98676	2.92093	0.860703	10.3743	12.4222	10.2724	5.35467	9.4734	1.46699	1.62984	10.5342	5.20805	7.22223	5.87822	10.854	12.0848	4.5132	5.02943	2.61175	0.760882	6.32853	14.4049	10.0944	2.39027	0.658816	1.98735	3.73598	1.58383	2.45079	10.7726	5.06876	7.88425	2.7683	5.18669
4930471C04Rik	2.30256	0	0.837883	5.7375	0	0	0.0685053	0	0	0	0	0	0	0	0	0	0	0	0	0	0	0	0	0	0	0	0	0	0	0	0	0	0	0	0	0	0	0	0	0	0	0	0	0	0
4930471E19Rik	4.1894	0.145415	0.0699374	0.0668592	0.217272	0.142822	0.276463	0.434025	0	0.0748187	0.874716	0.110527	0	0	0	0.0616246	0.205015	0.0633217	0	0.122323	0.240969	0	0.0712491	0.0643556	0.126526	0.226945	0	0.0601024	0.0852526	0	0.116887	0.0697118	0	0	0	0	0	0.109845	7.78183	0.213804	0.0510996	0.103054	0	0	0.06779
4930473A02Rik	0	0.0747456	0	0.204045	1.22722	2.84207	0.0704751	2.79109	0	3.54029	0	0	0	1.34442	0.549528	1.98258	0	0	0.0745372	0	0	0	0	0	0	0.0784834	0	0	0	0	0	0	0.28818	0	0	0	0	0.779648	0	0	0	0	2.22979	0.0682016	0
4930474N05Rik	1.54971	1.90602	4.84833	2.97675	2.89296	3.16931	2.11148	2.21081	1.47087	1.4332	2.26997	2.04036	1.69195	2.97208	2.48954	1.91288	1.59359	1.47634	2.79078	0.794175	1.57493	2.28168	1.78423	1.67139	1.67704	1.86609	1.2162	0.809879	1.44738	1.39289	1.29675	1.82235	2.14783	0.2715	0.363244	1.03244	0.97814	0.681589	1.69834	0.0571209	1.46247	0.881893	2.00807	1.67879	0.633574
4930478K11Rik	1.22622	0.892274	1.41024	0.311645	0.784365	0	1.07791	0.548667	0.303828	0	0.830543	0.94019	0.402324	0.667803	0.280051	2.66781	2.48801	3.18118	0.88545	0.972841	0.94574	2.15504	1.40585	1.76818	5.3229	1.6119	0.967038	1.92154	0.651627	2.16343	0.327375	1.83668	0.579744	0.229849	0.0570076	0.112322	0.308327	0.954545	0.364526	1.46022	2.67558	2.13559	1.47695	3.32514	0.844334
4930478L05Rik	12.545	2.53767	4.95748	1.20087	1.1429	0.284207	0	0.144567	0.0713309	0.074511	10.3269	1.20307	0.304882	0.849112	8.32142	0	0.068019	5.31186	1.18026	32.8927	0.148164	0.229864	0	0	4.95447	0	0	0.120177	8.52503	3.80979	0.174749	0	9.58336	0.0596029	2.41628	0	0	1.15165	12.1419	1.54924	12.5868	5.86581	3.00347	0	0
4930478M13Rik	0	0	0	0	4.3573	0	0	0	0	0	0	0	0	0.0707594	1.17756	0.0615305	0	0.126473	0	0	0	0	0	0	0	2.64435	0	2.52372	0	0	0	7.04899	0	2.84902	14.397	0	0	0	0	0	0	0	0	0.0682016	0
4930480K15Rik	0	1.29157	0.210113	0.833425	0.509946	0	0	0.159766	0	0.152511	2.53589	1.15218	5.04	0.437647	0.157594	0	0.136473	0.392736	0	0.307256	0.0769358	0.345813	0.235503	0.136834	0.315261	0.1587	0.352645	0	0.15497	0.243531	0.294131	0.334258	0	0.0122129	0.050465	0.185785	0	0.0550306	0.594902	0.107287	0.10016	0.697872	0.201148	0.273816	0
4930481A15Rik	21.7538	40.165	0.651565	2.60629	9.8116	9.78244	12.0841	0	12.964	12.1647	8.30158	5.23924	5.80323	0	1.53949	12.3665	0.276659	2.68801	28.9936	21.8795	0.600271	2.9754	5.7886	2.47948	3.39486	17.3957	7.71619	4.41168	8.158	3.96733	0.174749	20.0855	0	19.7868	7.88848	10.3847	4.78097	0.223582	1.38535	47.1757	0	12.0457	8.61621	7.88303	2.30884
4930481B07Rik	0.317594	0.870059	0	1.00073	0.0855103	0	0	0	1.64061	0.149022	0	0	0.207499	0.019431	0.078504	0	0.0888056	0	0	0.275063	0	0	0.294911	0.171027	0	0.0755528	0	0.360675	0.111089	0	0	0	1.7747	0	0	0	0	0	0	0.0203196	0.348252	0	0	0.0660329	0.135164
4930486L24Rik	4.06553	7.67877	3.80797	7.53527	4.0856	7.17622	2.46619	0.535544	8.15013	6.5568	0	3.50128	0	0.581423	1.91282	0	0	0	2.21298	0	0	0.0574659	0	0	0	0	0	0	0	0	0	14.9012	0	0.20861	5.07062	0	5.79073	0.0548403	0	0	0	0	0.0667438	0	3.5866
4930500H12Rik	1.11983	1.16415	0.212901	0	1.72397	0.789179	0.207202	1.01753	0.431963	0.149022	0.645718	0.222432	0.384099	0.994431	0.716095	0.432196	0.887376	1.17315	1.70179	0.0611388	0.371635	0.498998	0.470405	0.369153	0.324952	0.649984	0.098953	0.783447	0.385751	0.183881	0.175632	0.809613	0	0.369642	0.100816	0.0463075	0	0.274915	0.2547	0	0.799916	0.216852	0	0.341643	0.135343
4930500M09Rik	0.0859712	0.217515	0.360765	0	0.245805	0.0710517	0	0.0722836	0.09128	0.0762464	0	0.0546851	0	0	0	0.123061	0	0.285063	0.295064	0	0.222246	0.379899	0.286058	2.65411	0.0661347	0	0.290427	0.300443	0.828648	0.0790319	0	0.2014	0	0.0120747	0	0.138653	2.98211	0.0548403	0	0.0777327	0.0583422	0.192607	0.154758	0.803155	0.0675818
4930502E09Rik	0	0	0	0	0	0	0	0	0	0	0.218174	1.91398	0	0	0	0	0	0.505891	2.72934	0	0.740822	0	0	0.128583	0	0	0	1.08159	0	0	0	0	0	0	0	0	0	1.31617	0	0	0	0	0	0	0
4930503L19Rik	20.4054	6.16291	31.6301	12.6092	25.9989	0	0	22.649	17.4761	16.3924	12.7268	26.8504	13.0768	13.8946	11.9326	0.246122	8.91049	7.06054	0	24.1463	27.1619	2.1837	9.87034	6.26877	2.38983	6.21925	0.0699156	5.06486	5.76015	3.08145	0	0	33.5033	0.280134	13.4406	0.554614	27.2903	3.1259	30.1339	0.641064	4.57703	0	0	0.0715994	0
4930505N22Rik	0.971783	0.293544	0.57269	1.05378	0	0.213155	3.15349	0	0.0720214	0.0749044	0.073558	0.168094	0	1.41519	0.240311	0.0626903	0	2.23934	0.299266	0.863824	0.149669	0.406429	0.856615	0	0	0.612219	1.19869	1.80266	0	0.170175	4.67277	0.0696742	0	0.0119884	0.0504781	0	0	0	0.0560319	0	0	0	1.6151	3.8227	0
4930506C21Rik	0.162345	0.511535	1.05351	0	2.04942	0	0.0694171	0.285386	0	0	1.35541	0.0550329	0	0	0	0.0623691	2.54143	0.131739	0	0.062685	0	0	0	2.00735	0	0.456757	1.98661	1.11969	0.708574	1.26399	0	0.0688887	0	0.047979	0	0	0	0	0.111392	2.55141	0	0.156116	0	0.0710838	0.0678805
4930507D05Rik	0	0.477682	0	0	0	0	0	0.0753412	0	0	0	0	12.3754	0	0	0	0	0	0.147532	0	0	0	0.834633	0	0.205448	0	0	0	0	0	0	0	0	0.00596029	0	0	0	0	0	0	0	0	18.7232	12.4144	0
4930509G22Rik	5.96504	1.02362	2.56982	0.164537	0.987879	0	0	0.770782	0.0903014	0.927513	0.324217	1.0245	0.897274	0.344527	1.10522	3.67298	1.733	0.717195	3.61154	3.2927	0.197626	2.47245	0.948297	2.16016	2.65723	1.08056	0.636708	2.2513	0.595599	1.27353	0.891402	0.60725	2.67364	0.0652127	1.63296	1.96697	6.04014	0.136277	2.91368	2.72834	0.113091	0.343924	0.934961	1.74503	1.26309
4930509H03Rik	12.3068	0	7.19183	2.60189	8.35745	11.7235	5.54893	7.66206	19.2594	23.3219	3.99985	8.36682	18.1405	21.7231	23.7867	9.16804	8.97851	0	0.147532	29.8969	9.85293	8.67735	8.90614	1.80016	6.71049	4.91093	14.053	7.99178	7.14259	10.701	6.17448	0	0	0.00596029	0	0	0.0616035	12.3939	14.4599	0	8.55706	7.87253	11.7469	0	4.73073
4930509J09Rik	0.793986	0.362524	0.558589	0.200145	0	0.142103	0	0.144567	0.213993	0.596088	0	0.10937	0.381102	0.212278	0.78504	0	0.340095	0.126473	0.442596	1.03936	0	0.632125	0.0712491	0.128583	0.12543	0.226658	0.209747	0.0600885	0.0768021	0.0560263	0.465998	0	0	0.262253	0	0.277307	0.18481	0.164521	0	0	0.298502	0.102909	0.200231	0	0.0675818
4930511M06Rik	7.30623	5.61197	8.05513	5.29221	4.3475	4.17122	4.06536	4.57394	4.44484	2.76107	4.49121	3.3776	3.51831	5.87129	4.14374	5.41922	6.0899	3.71378	5.61138	4.39789	3.6992	7.26231	5.5061	6.54569	3.76428	5.78772	4.95753	3.02972	5.34729	1.94172	1.74018	2.88624	2.32552	6.13523	1.58171	1.08616	2.39433	2.30611	1.32219	0.203365	3.22178	1.43346	2.35616	2.09565	1.9035
4930512B01Rik	2.38813	3.1843	1.94529	0.974688	1.76386	1.55295	1.85787	2.47111	2.12716	1.67798	1.29346	1.0923	3.80412	1.6875	6.4648	2.51416	1.03506	1.56114	2.66045	1.9629	1.30513	1.3669	1.64271	1.31521	2.05531	0.826872	1.95258	1.64505	1.9918	2.98761	1.24494	1.34752	0.27601	3.53133	0.193906	0.948117	3.89551	2.3903	1.01412	6.15955	4.53677	1.82392	1.72045	1.15924	2.46298
4930512M02Rik	0	0	0.199785	0.173417	0.281733	1.94329	0	0	0	0	0.156542	0.153807	0	0	0.0917343	0	0.0776097	0	0.70879	0.108323	0	0	0	0	0	0.103707	0.0749153	0	0.0880167	1.9869	0.19149	0	0.0952976	0.0778873	0	0	0.0668059	0.199036	0	0	0	0.0629339	0.202064	0	0
4930513N10Rik	0.0793986	1.3776	0.76806	1.86802	0.650073	0	0.0687005	0.578269	2.00087	0.968643	1.09087	0.10937	0	0.141519	0.0788133	2.50684	1.09909	0.317144	0	0.122278	1.03715	0.0586882	0.363541	0	0.189511	0.0762713	0	0.901328	0.307208	0	0	3.77058	1.13581	0.0238412	0	2.72685	0.0616035	1.37101	0	0	0.0497504	0.46309	2.26929	0.545613	0
4930515G01Rik	0	0	0	0.867297	7.89958	0.355259	0	0.144567	12.5542	0.074511	0	0.0546851	7.77425	0	0	4.2456	0	2.48796	0	0	9.508	0	0	0	0	0	0	0	1.61284	0.0560263	0	0	0.0709878	3.52849	0	0	0	0.311863	0	0	0	0	0	0	0
4930516K23Rik	2.82485	4.56251	2.46285	2.1633	1.76497	3.25014	2.18453	2.49728	2.62683	0.564971	3.82944	1.63504	2.48732	1.18132	2.33662	2.25208	2.18863	1.34239	3.84031	2.42642	2.28725	0.991057	3.26598	1.22908	2.64628	2.19347	2.60809	2.6967	1.22705	2.15157	1.40486	1.7377	1.06451	1.06693	0.118603	0.273307	2.69879	1.81275	1.21444	0.195263	1.99623	1.12087	0.929341	0.560272	0.939739
4930517E14Rik	0.317594	0	0	5.12941	0	0	0	0.835476	0.427986	0	0	0	0.152441	0	0	0	0	0.126473	0	7.33666	0	0	0	0	0	0	0	0.122726	0.0768021	0	0	0	0	0	0	0.233677	0.18481	1.15165	0	0	0	0	0	0	0
4930517G19Rik	0	0	0	0	0	0	0	0	0	0	0	0	0	2.97189	0.078504	9.47569	5.84964	6.51335	1.62285	0.244555	10.5197	1.32172	0	4.56468	5.14262	2.64435	0.139831	1.68248	3.8401	0	0	0.0671332	0	0	0	0	0	0	1.65571	0	0	9.93071	0.266975	0.682016	0
4930518I15Rik	17.3883	22.6215	22.4134	30.2219	19.1436	23.8023	22.4697	22.4079	36.3788	26.6004	20.4356	12.4682	25.5338	25.0488	30.3025	51.1934	40.4033	26.496	34.9651	17.6691	30.9664	39.709	20.021	23.9807	27.3997	27.8034	16.0806	24.456	31.6424	26.2203	16.6012	17.9917	17.0371	34.3015	13.4406	25.0963	0	19.4135	0	0.427376	8.65656	9.93071	34.4398	11.5943	17.4361
4930519F16Rik	0.452437	0.0725049	0.324088	0.394599	0.404581	0.808682	0.408004	0	0	0.484075	0.159901	0	0	0.601059	0.448988	0	0.146327	0	0	0	0.274936	0.0799851	0	0.0642913	1.34947	0.0716852	0	0.297154	0.193568	0.078396	0	0.295453	0.635277	0	0.179764	0.050504	0.875121	0	0	0	0.120181	0.0600535	0	0	0
4930519G04Rik	1.14653	0.627957	0.967664	1.22434	0.853339	0	0.359933	0.977478	0.801424	0	0.935344	0.180477	1.48868	1.04287	1.22256	0.758848	1.33396	0.327303	0.697005	0.166442	0.242091	1.30046	0.0813302	0.726416	1.46122	1.08658	0	0.0915924	0.548269	0.995352	0.583324	0	0.316269	0.406881	0.519219	0.181895	0.172963	0.38026	0.704785	0.64108	0	0	0.234251	0.633212	0
4930519L02Rik	0.283108	0.500503	1.9753	0.522621	0.207228	0.224864	1.35909	0.243054	1.06882	0.294951	0.894417	0.174196	0.378092	0.449481	0.0970388	0.687455	1.30966	0.441962	0.520376	1.02234	0.293984	0	2.07693	0.253951	1.23846	0.626617	0.463516	0	1.09225	0.311036	0.0706424	0	0.558835	0.303395	0.517321	0.935324	0.175458	0.294072	0.188739	0.62336	0	0.0621096	0.165903	0.182159	0.219802
4930519P11Rik	0	0	0	0	0	0	0	0	0	0	0.0935819	0	0.762204	0	0.078504	0	0	0	0	0	0	0	0	0.0642913	0	0	0	0	0.0768021	5.82674	0	0	0	2.60192	0	0	0	0	0	0.156809	0.0497504	0	0	0	0
4930520O04Rik	5.64683	8.16328	7.94055	6.25355	6.36967	2.70816	3.76564	5.30654	13.6331	2.89166	12.3957	2.58879	2.87987	5.46921	8.40275	3.56653	2.92959	3.82855	3.39099	4.08158	2.08398	3.04019	3.32639	2.4227	4.04122	3.42661	3.78369	8.49792	2.63839	3.01325	2.2176	5.03285	1.73791	2.42053	1.61321	1.27913	4.6075	1.58775	1.59416	0.37137	2.56827	2.5019	2.59015	0.717767	2.26655
4930520P13Rik	0.808905	1.05635	0.737763	0.27304	0	0.631699	0	0	0.333956	0.298044	0.0896221	0.264433	0	0	1.07053	0.221175	0	0.23885	0.436277	0	0	0	0	0	0	0.0315493	0	0	0	0.124371	0	0.0424798	0.638891	0.677387	0	0	0	0.0210129	0.00245953	0	0	0	0	0.0398852	0.3354
4930522L14Rik	19.9711	7.58129	8.0902	4.67922	10.072	16.6982	6.75816	38.3573	3.56096	3.24794	14.592	12.971	4.57775	14.5648	5.97159	1.73737	1.84968	11.9934	48.7878	0	5.86601	13.0003	1.83176	8.97123	21.0301	0.686959	12.4421	10.4096	3.5746	0.551011	11.8571	13.9571	0.0726582	4.56155	18.2032	4.36017	0.355271	15.7598	6.14107	0	17.4745	18.1452	16.125	33.1329	4.24603
4930523C07Rik	313.545	324.324	162.793	201.394	215.508	215.788	171.902	66.8683	225.122	92.0956	164.573	152.105	217.636	239.477	184.765	197.5	70.0199	77.168	110.155	108.736	157.35	101.586	75.5953	110.822	108.677	149.385	103.371	190.507	87.0989	109.613	108.983	113.353	125.79	154.32	121.693	71.2929	112.994	122.579	74.1791	53.9865	66.3959	130.633	104.321	112.137	120.194
4930524O07Rik	3.6765	0	0	0	0	0	2.69973	0	0	2.98704	0	0	17.3832	0	0	0	0	0.206441	0.0744063	0	0	0	3.13496	0	0	0.738787	0	1.50272	0	1.04717	0	0.0730141	0	0	0	0	0	0	0	0.0471207	0	0.110732	2.24906	0.16412	0
4930526A20Rik	14.5623	21.3139	10.2228	8.38169	10.9868	3.89568	8.87897	6.60111	6.90553	10.9423	20.2884	6.44601	11.1607	5.78996	6.37424	1.29374	0.62161	0.400081	2.46065	0	1.46156	0.827797	0.452653	0.586437	1.09656	0.189695	0	0.500898	0.825845	0.46475	1.55096	5.36725	3.26178	2.03553	1.91888	0.0570138	1.24892	3.7555	3.08091	0.133201	0.790165	1.6403	3.62349	0.180004	2.42542
4930526L06Rik	3.42075	2.66058	0.78657	1.15402	1.96065	0.987271	0.780083	1.30897	1.64061	1.3358	1.89559	0.277182	2.68815	0.353797	0.707495	1.10755	0.767731	0.6956	0.36883	0.855944	1.55573	0.344796	0.78374	0.563451	0.250859	0.047516	0.181372	0.7695	0.38401	0.560263	0.0582498	1.67091	0.61963	0.453293	0.503392	0	0.782407	0.202133	0.165571	0	0.845756	1.18345	1.19557	1.0876	0.270327
4930528D03Rik	0.160422	0.685138	0.511265	0.370374	0.0737506	0.219032	0.842382	1.30557	0.0726463	2.09496	0.644987	0	0.15774	0	0.0788918	1.14236	0.486569	0.261878	1.33232	0.193918	3.39623	0.56026	1.4719	0.922683	0.770703	1.96164	1.72345	0.900775	2.2621	1.42167	0.0604802	0.698018	0.221264	0.0539183	0.0703858	0	0.0628189	0.166224	0.0551903	0.281095	0	0.0522947	0	0	0.0694052
4930528J11Rik	0.086897	0	0	0	3.91466	0.534569	0	0	0.748668	0.0787596	0	0	0.0812967	0	0	0.529049	2.42476	0.0698635	0	0	3.71841	0	0.0781446	0	0	0	0.306417	1.12546	1.36727	0.0622329	3.39737	0	0	6.11979	0	0.254362	0	0	0	0	0	0	0	0.148632	0
4930529I22Rik	2.14227	2.94889	1.35072	0.840577	1.08594	1.06578	1.23309	0.916405	2.33714	2.08497	3.63439	1.90474	0.869911	1.68556	0.235512	0.884211	0.136038	0.596559	0.690538	0.611388	1.18531	0.597146	0.456198	0.620158	0.730678	0.853702	0.0699156	0.57759	0.307208	0.355502	0.815497	0.428783	1.20679	0.92912	0.247243	1.75528	0	0.164521	0.597076	1.64111	0.98046	0.0143776	0.467207	1.55036	0.0675818
4930532G15Rik	16.4355	24.1261	10.3339	33.958	10.1648	0.710517	2.60437	1.44603	0.927302	3.48525	5.67251	10.937	0.305313	3.60873	10.0516	5.59927	0.68019	0	0	0.869076	0	0	0	2.76453	0	0.906634	2.30846	1.74553	0.153604	0	21.2612	18.6492	0.0709878	0.00596029	0	2.03358	13.4296	0.274202	0	0	9.8355	0	0.0667438	0	0
4930533D04Rik	0.158797	0.725049	0.209471	0.0667151	0.642881	0.142103	0.0685053	0.361418	0.0713309	0.372555	0.145449	0.10937	0.381102	0.0707594	0.78504	0	0.204057	0.126473	0.295064	0.244555	0.148164	0.0574659	0.142498	0.257165	0	0.151106	0.419494	0	0.307208	0	0.0582498	0.0671332	0.709878	0.0298015	0.805427	0.0462178	0	0.712924	0.165571	0	0	0.102909	0.066916	0.0682016	0.0675818
4930533I22Rik	2.40221	2.0065	1.0642	1.34789	1.42792	2.24988	1.57826	0.531854	2.3426	0.540679	1.31249	0.979586	1.66856	2.27875	1.1201	1.74478	2.22608	1.88205	1.35341	0.736863	1.71398	2.3068	1.47065	2.33979	2.50861	2.79768	1.9021	1.83543	2.76753	1.87877	1.7406	0.945289	0.659871	0.986375	0.981705	0.427848	0.64558	1.00135	0.38966	1.73744	0.695167	1.051	1.71257	0.541779	1.09822
4930533N22Rik	27.4762	31.7827	43.8098	25.3857	30.7539	22.7206	21.5602	27.4194	28.7658	22.6294	36.1339	31.5606	32.1679	22.7184	26.5396	24.9358	37.5132	27.8045	24.8481	29.4761	39.9839	32.762	19.6464	28.7441	32.8678	26.9341	37.9208	23.5951	28.4493	34.8118	14.8942	19.8428	10.337	13.9023	15.2913	12.4576	11.6635	14.5327	16.7904	6.23606	9.13844	12.5897	15.5436	17.7026	20.4903
4930534H03Rik	5.39102	7.05118	4.96276	4.54077	7.38577	3.69733	4.76458	5.40386	4.10883	3.98056	4.95666	5.59516	2.78273	7.75919	7.8694	5.33744	3.62505	2.83252	6.22434	1.0285	2.43541	3.47968	5.64854	4.60288	3.73789	2.9178	2.41814	5.06934	5.97873	2.02054	3.51054	6.86256	1.39052	1.80276	2.97457	3.22835	0.922253	3.16595	0.701982	0.30966	3.79439	1.6508	2.59388	2.3408	1.73126
4930538E20Rik	0.0793986	0.912923	0	0	0	0.227279	0	0	0	12.6669	0	0	0	0	0.269765	0	0	0	0	0	0	0	0	0	0	0	0	0.0671429	0	0	0	0	0	0.0806362	0	0	0	0	0	0	0.0613929	0	0	0.0765801	8.44773
4930539J05Rik	0	0	0	0	1.07147	0.0753084	0.146038	0	0	0	0.387238	6.58901	0	0	0.235512	0.629678	0.0746563	0.254843	0	0	0	0.0574659	0	0.900078	0.188144	0.0793003	0	0	1.68965	0.060077	0.0582498	0	0.283951	0.0121402	0	0.56039	0.131231	0	0	0.165668	7.00453	0	0	0	0
4930549C15Rik	0.476391	0.14501	1.25683	0	0	0	0	0	0	0	1.67266	2.40615	1.75307	1.34443	0	0	1.0883	0.126473	0.36883	0	0	2.06877	0	0	0	0	0	0.600885	0.0768021	0	0	0	0	0.0178809	0	0	0	1.70005	0	0	0	2.00672	0.533951	0	3.17635
4930549G23Rik	5.95489	2.26682	4.16998	1.30431	2.27289	5.35379	1.66477	1.19384	4.38811	0	2.50523	6.02548	4.42836	7.19545	4.08221	3.53041	4.13152	5.24489	0.302655	10.868	0	6.37791	6.63526	1.5813	4.11818	3.82212	2.73453	3.2679	4.56775	2.57721	3.08184	0	0	3.87324	0	0	6.77571	2.6335	1.32982	0.213688	6.20044	2.00672	1.60006	3.03278	1.4119
4930549P19Rik	1.99231	1.07219	0.649723	0.573662	1.55626	0.613961	0.960238	1.33561	0.22096	1.14216	1.51442	0.382864	0.841176	1.0215	2.68585	0.395869	0.683482	1.96298	0.159198	0.831427	0.445138	0.871137	0.593688	0.708619	0.752653	1.08596	0.519409	0.524718	1.04121	0.711669	0.264769	0.218743	0.430151	0.751885	0.266393	0.144441	1.19379	1.05171	1.13832	1.07108	0.350806	0.884708	0.710682	0.306028	1.06602
4930551O13Rik	0	0	0	0	0	0	0	2.24079	0.713309	0.223533	0	0	0	0	0	0	0	0	0	0.550249	0	0	1.87671	0	0	0.52887	0	0	2.6028	0.168079	0	0	0	0	0	0	2.66522	0.167362	0	0	0	0.0658766	0.133488	0	0
4930553M12Rik	0	0	0	0	0	0.842659	0	0.174183	0	0.123612	0	0.128378	0.228661	0	0	0.0732896	0.12515	0	0.830768	0	0	0	0	0	0	0.17326	0.719075	0	0	0	0.232049	0.505312	0.0435818	0	0	0.112884	0	0	0	0	0.438955	0.0615457	0	0	0.779874
4930553P18Rik	0.318877	0.295001	1.44985	0	0.790008	1.30209	0.623281	0.363166	0.515738	2.16589	0.0733521	0.521372	0.926924	0.923247	0.911353	0.0624903	0.548041	0.459216	0.150409	0.67806	0.53011	0.702946	0.292308	0.417661	0.252914	0.0759245	0.712615	0.369187	0.156383	0.396011	0	0.135487	0.142494	0.0121195	0	0.556065	0.370644	0.167233	0	0.0534909	0.860681	0.370318	1.00744	0.137606	0
4930554C24Rik	0.677537	0.950372	0.147403	0.163934	0.800937	0	0.441424	0.987691	0	0.445682	1.41022	0.5811	0.401618	0.863724	0.738156	0.624996	2.1984	0.981555	1.65302	0.949859	0.820171	0.229833	0.296701	0.300013	0.286249	0.62803	0.585134	0.431577	1.28481	0.389239	0.906256	1.11221	0.373448	0.0715891	0.196609	0.135112	0.125093	0.730742	0.597137	0.0563271	0.314303	0.739174	0.0698087	0.0965612	0.689064
4930555A03Rik	0	0	0	3.86948	0	0	2.19217	0	11.7696	0	5.38162	0	2.74393	0.141519	0.157008	0	0	0	0.147532	0	0	0	0	0	0	0	0	0	4.53132	0	2.91249	0	4.40125	4.66691	0.151018	0	27.9064	0.274202	4.96713	0	0	7.66671	3.87114	0	0
4930555F03Rik	0.656995	0.236013	0.568914	0.516571	1.33854	0.266992	0.268077	0.57732	0.659606	0.901002	1.00978	0.516526	0.97431	0.521625	0.759549	0.624799	0.500175	0.400224	0.958995	0.481781	0.657437	0.383453	0.710029	0.965855	0.235579	0.354001	0.433558	0.488297	0.389841	0.149231	0.367905	0.555672	0.23548	0.500318	0.190106	0.431006	0.603663	2.61557	0.102642	0	0.485228	0.287233	0.12088	0.0845795	0.184884
4930556G01Rik	0.344695	0.185222	0.528843	0.631818	0.298617	0.0785967	0.217271	0.173873	0	0.378955	0	0.13763	0	0.659301	0.221067	0.395003	0.855591	0.84516	0.234588	1.18938	0.909062	0.300163	0	0.078355	0.263259	0.669031	0.26453	0.344206	0.454066	0.596854	0	0.373517	0.297418	0.0743302	0.0433521	0	0.0630838	0.0830387	0.117015	0	0.251797	0.266315	0	0.144702	0.298102
4930556J02Rik	0.561821	0.812613	0.570814	0.0668953	0.432657	0.427537	0.760203	1.19337	0.142917	0.750751	0.442415	0.219668	0.691784	0.86947	0.788604	0.6172	1.23591	0.321787	0.83259	0.123683	0.446793	0.347087	0.54356	0.193161	0.756491	0.382904	0.420339	0.121824	0.15743	0.283028	1.00788	0.271751	0	0.0598527	0.101006	0.233441	0.432089	0.335143	0.498658	0.0595228	0.151402	0.0516572	0.336292	0.341528	0.135358
4930556M19Rik	0.596394	1.31003	1.0071	0.0912449	1.24963	5.40778	0.524283	0.230626	0.47775	0.939088	0.557374	17.2579	1.99035	0.716457	0.745433	0.306055	2.36148	1.5031	1.19761	1.38581	1.27275	0.464988	0.477259	0.93477	0.35358	0.59532	1.09192	0.267579	1.92118	0.737728	0.190031	0.813192	1.9831	1.20891	0.254108	0.574534	0.161882	0.72284	0.727187	0.180328	0.422395	0.493891	0.798738	0.592018	0.954201
4930558J18Rik	0.158797	0.435029	0.139647	0.733866	0.214294	0	12.879	0.289135	0.213993	1.19218	0.290898	0.820277	0.762204	0.566075	0.235512	0.369183	1.0883	0.189709	0.885192	0.550249	0.0740822	1.20678	0.427495	0.385748	0.313574	0.302211	0.279663	0.360531	0.0768021	0.0560263	0.1165	0	0.212964	0.0536426	0	0.0924356	0.0616035	0.0548403	18.3784	0	0.199001	0.823271	0	0.0682016	0.7434
4930558N11Rik	9.15442	7.41558	8.82277	5.20235	6.2964	5.44389	3.40005	9.61054	4.47367	6.44273	5.49931	4.0486	6.61846	6.19673	7.97836	3.12241	6.86135	6.27387	4.68104	3.60797	4.68143	3.72061	4.02777	4.4102	5.766	4.31108	5.40416	3.36385	4.89808	4.77121	3.32701	10.3848	0.868586	3.21866	5.52452	1.12048	3.53732	6.59164	3.7794	1.89355	3.18428	0.882758	3.3977	2.94546	3.31623
4930562C15Rik	3.27921	4.01743	4.27692	6.13359	3.2144	13.6223	0	0.144567	3.28644	0	12.3156	7.33715	7.86516	0.0714415	4.39822	2.54648	0.935162	0.252945	0.19838	0.183416	0.0740822	2.4205	0	0	0	2.31418	0.279663	4.78385	2.55315	3.15155	0	15.1415	26.7582	0.00596029	0.0503392	0	0	5.91343	0	0	0.0995007	0.202039	0	0	7.86106
4930562F07Rik	0	1.80328	4.64381	8.62526	0	5.3956	2.78598	5.19847	13.9792	0	5.31074	8.88825	10.7968	7.61547	1.21107	10.4727	5.75325	2.88926	0.124528	0.45802	0	4.38141	0	2.20157	0.19557	0.284897	2.5511	1.05454	2.37547	0.535078	0.00243683	0.303774	0	13.4032	5.56485	0.159868	4.23725	2.67687	6.1227	6.32687	7.3839	0.729871	0	0.531766	3.75069
4930563E18Rik	0.56352	1.18282	0.772626	0.941444	1.39344	0.645307	0.20829	0.368962	0.375326	0.531626	0.0757317	0.442619	0.466159	1.7181	0.714138	1.29968	0.206236	0.969572	0.380014	1.27994	0.376503	0.314895	0.661361	0.0651888	0.634662	0.382207	0.359828	0.860931	0.62299	0.738349	0.176946	0.601885	0.503722	0.578964	0.302716	0.0463172	0	0.222696	0.612739	0.53539	1.00707	0	0	0.27447	0
4930563E22Rik	0.164572	0.37343	0	0.570777	0	0.828328	0	0.0993394	0	0.392529	0.152885	0.0546851	0	0.0707594	0	0	0.846857	6.50553	0.55473	0	0	0.122778	0.78104	0.365171	15.3041	0.245624	0.0803261	0	0.189831	0	0	21.0242	0.0493893	0.362183	0.0558886	0	0.727006	0.0683003	0	0	0	0	0	0.244995	1.00985
4930563J15Rik	1.11158	1.95763	0.418942	1.66788	1.07147	0.284207	0.274021	0.578269	0.641978	0.372555	0.509072	0.437481	0.304882	0.849112	0.78504	0.307652	0.544152	1.32796	1.32779	0.917082	0.666739	1.14932	0.78374	0.578622	0.188144	0.453317	0.349578	0.240354	0	0.336158	0	2.2154	0.922842	0.333776	0.402713	0.138653	0	0.109681	0.496713	0	0	0.720362	0.600694	0.750217	0.473073
4930565N06Rik	0.943858	0.0776027	1.04262	0.151894	0.20021	0.288388	0.765581	8.22226	0.826005	0.363527	0	0.115481	0.32639	1.07575	0	0.235844	0.449635	0.208112	0	0.718662	0.300511	0	1.12003	0.368712	0.0648509	0.671592	1.69416	1.22284	0.516891	0.622475	0.70216	0	0.357268	0.0146852	0.102689	0.185251	0.978873	0.121216	0	0.0540176	0.254552	0.206876	0.207019	0.567529	0.381559
4930566F21Rik	1.72863	1.83061	1.53266	0.948422	0.979472	1.47681	1.87716	0.883335	0.830634	0.522263	0.905064	0.778749	2.56637	0.723564	2.82651	2.65055	5.04444	3.26562	2.80831	3.95191	0.687526	0.901945	0.684395	0.535048	1.68738	1.18914	0.933779	1.73655	1.56563	2.00042	0.917178	0.822315	0.396295	1.03931	0.56551	0.576535	0.728609	0.643294	0.352606	2.18001	0.672476	1.91428	0.18978	1.60926	0.42495
4930568A12Rik	0	3.04521	8.79774	5.53735	0	0	0	0	0.356655	6.33344	0	3.93733	4.57322	0	4.00371	0	0	2.40298	0.147532	7.21438	0	2.29864	4.41745	2.82882	3.51203	0	0	2.70398	0	0	0.931997	4.76646	0	7.2656	3.52374	0	1.66329	0.932283	0	2.93821	4.77603	0	1.33488	0	0.608236
4930570G19Rik	2.14376	0.435029	1.67577	1.13416	0.857175	0.710517	0.685053	0.433702	0.998633	2.16082	1.67266	1.0937	1.44819	2.40582	0.706536	0.246122	1.02029	2.21327	0.885192	1.1005	0.814904	1.55158	0.498744	0.257165	1.06615	0.982187	0.139831	0.721063	0.998427	0.61629	0	0.671332	0.425927	1.10265	0.453053	0.0924356	0.246414	1.09681	0.662283	0.106844	6.46755	0.257272	0.533951	0.886621	0.878564
4930570N18Rik	3.41414	0.797554	1.25683	3.00218	0.857175	2.77102	0.137011	2.16851	3.28122	2.30984	2.18174	0.0546851	0.914645	0.636834	0.863544	0	0	0	0	0.183416	0	0	0	0	0	0	0	0.901328	0.0768021	0.61629	1.10675	0.604199	0	0.041722	1.71153	0	0.616035	2.5775	0.496713	2.13688	0	0	0.467207	1.36403	0.337909
4930571N24Rik	0.238196	1.08757	0.139647	1.53445	0.642881	0.639465	0.753558	0	0.427986	0.298044	0.363623	0.601536	0	2.05202	0.549528	1.47673	0.204057	1.01178	0.811426	0.183416	0.740822	0.344796	0.427495	0.257165	0.501719	0.302211	0.209747	0.0600885	1.30564	0.112053	0.465998	0	0	0.470863	0	0	0.862449	0.548403	0.662283	0	0.447753	0.257272	0	0.341008	1.4868
4930572G02Rik	6.98322	7.15339	5.6089	5.16344	5.70217	3.40797	5.91714	4.70816	4.94576	5.05579	5.9101	4.86776	4.91466	7.38119	5.44245	2.46655	6.19434	5.14865	2.84927	3.83127	3.91478	4.83273	3.72316	3.92734	4.62514	2.43567	4.63439	2.21953	4.74853	5.19771	4.87339	5.4862	2.26811	2.6442	1.35566	2.84568	2.5281	2.17878	1.8218	0.987318	3.21988	3.23205	2.63469	5.79014	1.20208
4930577N17Rik	0	0.394161	0	0.141181	0	0.0963014	0	4.49189	0.154501	0	1.65354	0	0	7.62588	8.3091	0	0.068019	0.1357	0	0	0	0.122108	0	0	0.188144	0	0.0722837	0	0.247088	0.92402	0	0	0	0.0123899	0	0	0	0.380598	0	0.053422	0	0	0	0	0
4930578E11Rik	0.828619	0.404037	0.447656	0	0.326699	0.540733	0	0.128014	0.430502	0.154186	0.188119	1.06122	0	0.12082	0.718813	0.709009	0.65147	0.587508	1.34841	0.544906	0.0868465	0.653787	0.623185	0.87586	0.829115	0.417177	0.241169	0.880009	0	0.564011	0.57848	0.635182	0.0741873	0.62831	0.471354	0.53236	0	0.240741	0.368259	0	0.59488	0.273506	0.070904	0.653928	0.17674
4930578M01Rik	2.08513	2.34132	2.0745	2.13985	2.61412	2.26639	1.82923	2.16643	2.09026	1.68365	4.47852	1.72636	1.62562	2.32534	4.39628	3.7223	3.66644	3.28942	2.22615	1.53735	1.84814	1.86685	3.03912	2.03436	10.2615	3.97336	2.73504	2.39314	4.42891	2.35856	1.32702	1.44204	0.586892	2.10013	1.11167	0.837035	1.97607	1.38097	0.450264	1.95406	1.19668	3.60317	7.16852	2.97357	2.22403
4930578M07Rik	0	0.0750708	0	0.0671921	0	0.0710517	0	0	0	0.0768954	2.18174	0.0546851	0.0799018	0	0.157049	0	0.204076	0.695663	0.229328	0	0	0.0666909	0.0748472	0.0695574	0	0.151106	0	0.0627625	3.01115	0	0.0589401	0	0	0.0121541	0.100678	0.184871	0.0616035	0.109692	0	0	0.15248	0	0.135045	0.272806	0
4930579C12Rik	0	0	0.0698236	0	0	1.70524	0	0	0	0	0.765607	0	0	0	0.575577	0.144469	3.07121	1.90443	1.64336	0	0.759489	2.03524	1.34381	1.47756	0.079486	0	0.224294	0	2.59858	0.223263	0	0	0	0.0146912	0	0	0	0	0	0	0	0	1.60964	2.94782	0.528293
4930579G24Rik	0	0.233396	0	0.0936473	0	0.106246	14.8293	6.87168	18.7989	16.9204	0.205007	17.191	0.12605	6.95852	0.757562	15.1541	0.287053	6.42918	0	0.0854342	15.9297	0	0.633233	0.0826606	13.4567	11.9312	0	3.16183	0.126732	0.140722	2.03128	48.2294	8.93183	42.2333	0.0603718	16.2383	0	0	0	0.0591627	17.4387	0	0	0.0848291	0
4930579K19Rik	0	1.81262	0	0	0	0	2.94573	0	0	0	0	0	0	0	0	0	5.7136	0	0	0	0	0	0.997488	0	0	0	0	0	0	0	0	0	0	0	0	0	0	0	0	0	0	0	0	0	0
4930580E04Rik	0	0	0	2.26035	0	0	0	0	0	4.53365	0	0	0	0	0	2.09204	0	1.88848	0	0	0	0	0	0.0642913	0	0	0	0	0	0	0	0	0	0	0	0	0	0	0	0	0	0	0	0	0
4930581F22Rik	0.559144	7.66017	7.28251	8.99622	10.418	40.9388	0.959075	3.8792	0	14.969	21.1001	1.09412	13.4352	6.05738	4.23943	12.7408	10.6655	8.13548	0	0.735764	20.3559	18.9014	7.66688	13.3731	11.2051	12.2565	0.350351	2.2475	0.620267	0.898564	0	2.65838	23.6721	5.60515	0.0505728	0.0475415	0.246414	5.2703	2.09753	0.107692	36.1499	7.38471	2.42298	12.3931	0.202882
4930587A21Rik	0.476391	0	0	0	0	0	0	0	0	0	0.0727245	0	0.685984	0.990631	0	0.553774	0	0	0.147532	0	0	0.0574659	0	0	0	0.151106	0.349578	0	0	0.280132	0	0	0	0	0	0	0	0	0	0.160266	0	1.132	0	0	0
4930588A03Rik	3.14651	1.98337	1.26253	1.88855	0.863453	2.75412	4.28306	2.79813	0.802644	0.899408	2.53476	3.49285	6.22505	1.44537	7.98229	2.00419	2.36915	3.03535	7.09867	0.567519	1.74051	1.47014	1.47116	0.666315	0.813719	2.12253	2.01536	2.84714	1.40535	1.92882	1.63145	2.30982	4.88318	3.10392	0.0557532	0.573041	2.65098	1.52631	1.81917	0.373452	1.21007	1.40477	2.21631	1.01515	1.88663
4930589L23Rik	0	0	0	0	0	0	0	0.0722836	0	0	0.218174	0	0	0	0	2.76887	0	0.126473	4.27843	0	0	0	0	0	0	0.0755528	1.53814	2.76407	0.614417	0	0	0	0	0.00596029	0	0.184871	0.0616035	0	0	0.053422	0	0	0	0	0
4930589O11Rik	0	4.0787	0.349118	2.73532	3.41461	0	6.51977	1.17674	4.22609	3.57653	0	0	0	0	3.06166	2.5127	2.92482	6.68377	16.5974	0.733666	0	3.73528	2.96985	0.33043	0	2.39745	0.349578	6.51126	2.0784	4.01206	2.50474	0	0	7.1691	0	0.138653	3.57362	1.15165	0.386332	0	0	0	7.06397	0	0
4930594C11Rik	7.72665	15.4689	7.24238	1.10482	0.654542	2.33462	1.01538	3.00889	13.9759	9.17551	9.46895	0.245891	0.834994	10.1625	8.14118	6.91584	6.24183	8.10526	1.30178	0	14.0903	1.58311	8.90778	0.138084	3.79294	9.83992	8.85153	1.02248	7.53739	6.86093	0.598097	0	0	1.36637	0.423591	0	6.85388	0.885139	8.41613	0	0.362487	0	1.71673	0	0.205197
4930594M22Rik	0	0.652544	6.2143	0	0	0	0.479537	0	0	0	0	0.874962	2.58606	0.0707594	0	0	0.816228	0	0	0.733666	0	0.114932	0	0	0	0.831081	0	0	0.998427	0	0	0	0	0.0774838	0	0	0	2.35813	0	0	0.298502	0	0.333719	0	0
4930595D18Rik	0	0.435029	0	0	1.00004	0.0710517	1.64413	0	0	1.56473	0	0	0.228661	1.20291	2.90465	1.84591	0.612171	0.569127	0	0.917082	2.37063	2.41357	1.49623	3.98606	2.19502	6.34644	0.978819	1.02151	2.38086	0.392184	0.174749	0	0	0	0.100678	0	0.123207	0.164521	0	1.12186	1.19401	0	3.00347	1.22763	1.4868
4930596I21Rik	0	0.362524	0	0	0	0	0	0.289135	0	0.298044	0.145449	0	0.0762204	0	0.078504	0.615305	0.204057	0.632364	1.25402	3.48491	0	0.172398	0.213747	1.15724	0.250859	0.226658	0.279663	1.68248	0.0768021	0.168079	0.1165	0.738465	0	0.0834441	0	0.231089	0	0.219361	0	0.26711	0.149251	0.205818	0.600694	0	0
4930599N23Rik	0	0	0	0	1.91463	0	0	3.15556	0	0	0	0	0	0	0	0	4.58784	3.19031	0	15.5227	0	2.16253	1.15652	3.10329	0.987269	0	1.38278	3.56927	6.3145	5.73827	0	0	0	7.85566	4.16562	0	0	0	0	0	11.702	0	3.57023	8.03831	0
4930599N24Rik	0	3.19021	0	0	0	0	5.61743	0	1.99727	0	0	0	0.228661	0	0	0.0615305	0	0	0	0	0	0	3.84745	4.05035	0.0627148	0	0	0.0600885	0	0.61629	0	0	0	0.00596029	0	0	5.3595	0.0548403	0	0	0	1.28636	0	0.0682016	0
4931403E22Rik	0	1.08757	0	0	0	0	0	0	1.49795	0	0	0.0546851	0	0	0.863544	0.307652	0	0	0	0.672527	0	0	0.356246	0	0	0.377764	0	0	0.768021	0.448211	0	0	0	0.363578	0	0	0.616035	0	0	0	0.0995007	0.0514544	0	2.52346	0
4931406B18Rik	0.558506	0.37344	0.936013	0.544469	0.522007	0.397335	0.469146	0.636334	0.472066	0.334363	0.282752	0.478134	0.439427	0.0948331	0.451443	0.146227	0.643745	0.589731	0.807111	0.662427	0.742369	0.499203	0.647874	0.854529	0.58663	0.744414	0.391682	0.144452	0.664527	0.37161	0.0661892	0.0834956	0.413926	0.37539	0	0.149788	0.0733032	0.193824	0.204312	0.401656	0.217992	0.28016	0.30063	0.42046	0.621936
4931406C07Rik	20.1415	24.4652	15.2319	21.6673	19.4315	10.2712	42.1681	13.1018	37.1747	16.7553	9.57266	9.8945	14.4623	15.3426	15.3281	19.0162	52.1116	12.4828	13.0781	25.9044	32.2359	24.5217	19.918	18.321	24.7205	14.8737	19.541	9.02025	13.2915	9.59515	64.9225	23.7189	34.2375	42.063	20.98	52.6029	17.6912	43.4866	12.7799	26.6496	37.8662	32.4174	7.823	18.8942	9.97766
4931406G06Rik	1.50857	6.64493	0	0	4.42874	0	0	0	0	1.20986	0	0	0	0	0	0	0	0	0	2.55035	0	0	0.0712491	0	0	1.13329	0	0	0	0	0	0	0	0	0	0	1.29367	0	2.84546	9.68225	2.86196	5.50563	2.77268	0.136403	0
4931406P16Rik	0.593296	1.90583	0.209471	8.8689	2.50009	39.3627	14.5916	3.13468	30.6427	2.53337	4.55552	46.373	0.304882	23.8421	1.64858	2.46241	0.872334	21.2474	2.80311	0.305192	0	9.58519	0	18.3066	6.20684	19.484	9.2988	6.80627	7.33961	5.19364	4.65998	0.402799	0.42472	1.27312	7.17691	0.693267	10.5342	8.22605	0	0.053422	1.34326	14.5407	7.07484	0	0.337909
4931407E12Rik	0.792498	1.49282	1.01163	1.43906	1.66531	2.97593	0.682378	1.56605	1.08551	1.67788	1.81415	0.515777	1.09876	0.978829	2.5542	0.981565	2.15013	1.85565	2.26023	0.523428	0.548209	1.48627	1.50092	0.783679	1.5545	0.941199	0.66841	1.82797	0.585032	0.944341	0.508201	0.432823	1.81976	1.71478	0.222334	0.0941748	1.10803	0.869186	0.554138	0.698792	0.527533	1.54091	0.703253	0.21039	0.278044
4931413K12Rik	8.25745	0	0	0	0	0	0	0	0	0	0	0.929647	1.14331	0.0707594	0.235512	0.861427	0	0	0.073766	0.0611388	0	1.03439	0	0	0	0	0	0	1.38244	0.672316	0	0	0	8.39805	0	0	0	0	0	1.12186	1.19401	0	0	0	0.202745
4931414P19Rik	0.572258	0.539184	0	0.826053	6.88921	0	0.288315	0.896874	0.292726	0.155051	0.149054	6.75149	1.64671	0.596073	16.1142	0.612737	0.763935	0.182303	33.1867	0.123639	1.53564	0.66072	15.4462	7.99854	0.191857	8.813	11.8954	0.422076	0.627466	0.479209	0.534735	1.09565	0.502881	0.219321	0	0.478082	0.759503	1.7624	0.165571	0	0.257051	0.680732	0.0690011	0.482505	0.816483
4931420L22Rik	0.238196	1.01507	0.76806	0	0.428587	0.639465	0.685053	0.361418	0.356655	1.19218	0.218174	0.10937	0.0762204	0.424556	0.235512	0.861427	0.136038	0.505891	0.308228	0.244555	0.444493	0.574659	0	0.128583	0.689863	0.0755528	0	0.240354	0.153604	0.112053	0	0	0	0.518545	0.0503392	0	0.369621	0	0	0	0.0497504	0	0	0.477411	0
4931422A03Rik	1.19098	0.217515	0.558589	1.46773	0.233322	0.21368	1.02758	0.146595	0.641978	0	1.09087	1.42181	0.838424	0.778353	4.26534	0	3.40956	0.316182	0.811426	0	0.370944	0.634263	0.439589	0.973825	0.501719	2.3079	0.423111	0	0.998427	1.46263	1.2815	0	0	0	0.0503392	0	0	0.274202	0	0	0	0.977634	1.00116	2.45634	0.0675818
4931428F04Rik	0	0	0	1.52512	0.214294	0	0	0	0.19932	0	0	1.29709	3.42992	0	0.243403	1.32272	0	1.97567	0	0	0	7.92367	0	0.11157	0	0.617342	0	1.36007	9.08005	0	0	0	0	0	0	16.7346	0	19.2867	0	0.306295	0	0	0	4.04757	25.7938
4931428L18Rik	0.476391	0.464182	0	0.654177	0.0714312	0.142103	0.571818	0.56186	1.10662	0.510002	0.918525	0.498773	0.515291	0.212278	0.588539	0.827813	0.204057	0.189709	0.349139	0.794805	0.148164	0.0574659	0.284996	0.192874	0.313574	0.747889	0.450743	0	0.575999	0.341658	0.582498	0.354781	0	0.252683	0	0	0.288306	1.05183	0.290131	0	0.848825	0	0.266975	0.477411	0.327704
4931429L15Rik	0.158797	0	0	0	0	0	0.959074	0	0	0	0	0	0	0	0	0	0	0	0	0	0	0	0	0	0	0	0	0	0.0768021	0	1.45624	0	0	0	0	0	0	3.95063	0	0	0	0	0.600694	0	0.675818
4931431C16Rik	0	1.02031	0	0	0	1.19246	0	0	0	0	1.54237	0	0.919858	0	3.60468	1.4466	1.44658	1.28885	1.9432	0	2.9819	0	0	0.812102	0	0	0.819097	3.46233	0.487741	1.00632	0	0	1.08953	2.03347	0	0	0.0616035	2.73334	0	0	0.50709	0	2.59397	0	3.32331
4931440P22Rik	6.45621	2.17548	6.5687	0.409549	4.64266	7.89714	0.3149	3.06596	1.07539	7.57792	5.51786	1.45447	3.39563	5.55799	1.21791	8.64585	5.41714	4.02179	21.3986	0.674235	5.27595	0.721952	1.23629	5.53757	8.2758	4.98709	0.672127	4.49876	1.34506	1.768	0.321324	6.87257	4.70452	3.00571	0	7.32133	2.09329	1.4031	20.4531	1.97005	4.81044	0.577681	3.17524	8.389	2.92421
4932411N23Rik	0.158797	0.725049	1.25683	0.733866	1.07147	0.355259	1.3016	0.939687	0.927302	0.968643	0	0	1.14331	1.06139	2.11961	0	0	0.316182	0.516362	0.122278	0.148164	0	0.284996	0.128583	0.313574	0.982187	0.139831	0.120177	0.460812	0.0560263	0	0.805598	0.141976	1.3053	0	0	0.308017	0.822605	0.110381	0	1.64176	0.874726	3.33719	0	0.540655
4932416K20Rik	0.732736	0.148122	0.0698236	0.400526	0.799106	0.994724	0.777278	0.366443	0.0743111	0.298044	0	0.169706	0.228661	0.143992	0.715956	0.246122	0.408114	0.0632364	0.154976	0.244555	0.370411	0.0574659	0.142498	0.390383	0.441754	0.304463	0.349578	0.426856	0.460812	0.342291	0	0.135233	0.430179	0.0617564	0.0503392	0	0.434831	0.172484	0.112168	0.379385	0.151765	0.102909	0	0.570826	0.202745
4932422M17Rik	0	6.01791	1.54792	2.44144	0.0889869	0	0	2.02394	1.84693	0	0	2.33192	1.90969	0.420912	0.769652	0	0	0.836579	0	0	0.222246	0	0	0	0.529115	0	0	0	0	0	0	0.268533	18.0309	0.0271532	0	0	0	0	0	0.053422	0.0544801	0	0	0	0
4932438A13Rik	138.065	106.361	99.6559	76.5399	89.6786	46.6206	21.2638	103.349	62.1699	100.035	67.457	88.8796	69.5795	64.1959	56.4465	29.2312	28.8519	73.0862	12.6657	101.598	52.9927	59.0314	48.3628	86.4395	65.8514	27.028	33.7499	20.9888	48.8406	50.7923	69.3445	87.1803	20.8029	24.5942	35.5988	12.1577	68.6187	56.1821	39.1876	9.66939	10.7772	67.5566	68.7612	36.7293	65.118
4932438H23Rik	0	1.40311	0	0	0	0.142103	0	0	0	5.49613	0	0	0	0	0	0	0	0.126473	0.073766	7.35414	0	0.402261	0	0	3.19846	0.0755528	0.489409	0.120177	0	0.112053	0	0	0	0	0	0	0	0	0.797097	0.0939687	6.83935	0	17.6509	0	0
4932442E05Rik	0	1.00194	9.75617	0	0.142862	0	0	0	0.142662	0	3.12715	0	0	3.33797	0	0	0	0	0	0	0	0	0	0	0.188144	3.60626	0.0721452	0.37071	0	0	0.0582498	0.282416	0.0709878	0.0064063	0	0.0462178	0	0	0	0	2.58702	0	0	0	0.135164
4932702P03Rik	4.23338	5.08582	4.73415	5.46346	2.70654	1.88915	3.50984	4.5632	1.69959	3.74728	3.56158	2.82303	4.03874	4.77687	5.05144	3.01707	2.73343	1.61931	1.8855	0.843587	1.88341	1.1392	1.59019	1.54238	3.14644	2.72648	2.23448	2.81122	2.00767	1.24589	0.915069	2.54884	0.844571	2.52434	0.971425	1.04231	1.97164	2.39948	1.14016	0	1.78594	1.4592	1.95381	1.57836	1.458
4933401D09Rik	0.430205	0.33333	0.0981434	0.154385	0.501819	0.42631	1.02758	0.711791	0	0.342266	0.0727245	0.0546851	0.0773286	0	0.0795041	0.254877	0.607825	0.21412	0	0.680457	0	0.909106	0	0.23525	0	0.469691	0.209747	0.240354	0.153604	0.452966	0	0	0	0.352538	0	0	0	0.0250219	0.275951	0	0	0.102909	0.333719	0.0682016	0.202745
4933404O12Rik	2.45363	0.247997	0.373128	0.220663	0.15179	3.12628	0.296381	4.97822	0.091549	0.366992	0.531657	0.19312	0.160263	0.273488	1.00374	0.432905	1.19837	0.415558	0	0.196844	0.245033	0.774371	0.319544	0.149098	0.0756692	0	0.17635	0.0804844	0	0.12029	0.26001	0.211067	0.0896427	0.0212052	0.054239	0	0.138241	5.58646	0.353285	0.10899	0.197762	0.903087	0	0.151539	0.08881
4933405D12Rik	1.6414	0.217683	1.04735	0.868444	0.293909	0.504525	0.479537	1.0839	1.08171	0.803132	1.09087	0.328534	1.03692	0.778771	0.549528	0.190889	0.68019	0.891589	0.743915	0.74346	1.20867	1.20678	0.926238	0.257165	0.413209	0.947765	0.838988	0.301649	0.937818	0.392184	0.407749	0.342115	0.567903	1.26428	0.151694	0.138653	0.369621	0.935609	0.141424	0.214322	0.398003	0.360608	0.473211	0.136403	0.405491
4933406B17Rik	0.897783	2.14058	1.51844	1.59036	1.51452	2.13925	1.97751	1.41549	1.93972	1.23485	0.900584	1.19979	2.20134	1.93368	1.34765	1.11278	1.69068	1.30415	2.00821	2.52926	1.66927	2.50345	1.16564	1.57668	1.57451	1.78374	1.02997	1.75567	1.34969	1.01108	1.63397	2.06229	1.26522	0.599361	0.947686	0.483905	0.261845	1.7221	0.779933	0.539471	0.712156	0.37017	0.739702	0.418675	0.482151
4933406I18Rik	0	4.85783	0	1.06744	0	0.142103	0	2.67449	1.06997	1.49022	0	0	0	0	2.90465	0	0	1.26473	0	0.855944	0	1.66651	0	0.321456	1.12886	0.0755528	0	0.721063	0	0	0	0	0	0.0536426	0	0	0.123207	0	0	0.053422	0.0497504	1.74945	5.47299	0	0
4933406J10Rik	0	0	0	0	0	0	0	0	0	0	0	4.42949	0	0	0	0	0	0.0632364	0	0	0	0	0	0.321456	0	0	0	0.480708	0	0	1.86399	0	0	0.0596029	12.0814	0	5.48271	1.59037	3.91851	0	0	0.874726	1.73534	0	0
4933406P04Rik	0.873384	6.96047	0	2.86875	15.1434	23.376	9.52223	0	11.3416	0	0.290898	0	0.0762204	0.141519	0	0	9.11455	0	0	0	0.0740822	2.01131	1.42498	4.75756	0.250859	0	0	0	0	0	0	0	0	0	0	0	0	0	0	0	0	0	0	0	0
4933407K13Rik	10.4806	11.0932	9.91493	0.0667151	0.142862	0.142103	5.41192	18.6492	9.77234	0.074511	21.2355	7.43717	0.0762204	0.212278	0.863544	0.0615305	0.204057	0.379418	0.36883	0.305694	0.0740822	25.3425	1.42498	0	12.2294	11.9374	0.139831	0.0600885	0	2.29708	0.0582498	0	0.0709878	30.916	0	15.8065	0	0	0.0551903	0.213688	29.9497	0.154363	14.0829	0.0682016	0.135164
4933407L21Rik	0	0.797554	0.488765	19.8144	1.64292	0	0.137011	0.650553	1.71194	2.45886	0	0	1.06709	0	0	3.87642	0	0.316182	0.073766	10.6993	1.62981	0.28733	0	0	0.0627148	0.679975	0	0.300443	0	0.224105	0.524248	1.6112	0	0.727156	0	0	0.0616035	0.767765	0	0.053422	0.646755	0	0.0667438	0	0
4933408J17Rik	0	0.0732408	0	0	0.867404	0.0716734	0	0	0	0.0752733	0.0733711	0	0	1.20859	0	6.82964	0.892212	0.0638415	0	0.0618743	0	0	0	0	0	0	0	0	0	0	0	0	0	0	0	0	0.185825	0	0	0	0	0	0	0	0
4933411E06Rik	7.04394	7.20736	7.83672	4.39458	3.95398	7.93811	4.16697	5.74389	7.64846	8.19204	7.74996	9.74139	6.75477	8.95686	7.4918	3.35678	4.78418	9.64506	4.10596	4.04015	4.29557	5.85951	7.91685	5.78424	8.13963	5.56767	5.4921	2.66315	6.98462	7.98319	6.25812	3.06573	5.96849	4.38896	1.37243	1.24676	2.32415	4.01988	4.58026	0.703194	2.13365	2.22473	3.44705	5.18124	1.6966
4933411E08Rik	0.522155	0.66127	0.499903	0.207673	1.13911	0.145519	0.466682	0.525814	0.553554	2.58154	0.219644	0.387488	0.540598	1.28633	0.239516	0	0	0	0.0757842	0.12607	0.157336	0.0603105	0.0732719	0.929421	0	0.163187	0.220454	0.451791	0.161536	0.066836	0.175183	0.775308	0	0.0396957	0	0	0	1.34628	0.229093	0.64678	0.659262	0.210315	0	0.137211	0.683225
4933412E12Rik	0	2.32016	0	0	11.2861	0.0710517	0	0	11.9836	0.149022	7.85425	3.11705	1.5244	0	0	0	11.5633	0.189709	0.073766	0.550249	0.148164	2.5285	1.21123	0	0.815293	1.35995	5.73308	12.198	0.0768021	1.51271	0	0	0	0.0357618	30.8579	13.7729	21.13	0.109681	14.2391	0	0.497504	12.9665	0	13.5039	3.64942
4933413J09Rik	0.714587	1.23258	0.279295	0.867297	0.357156	0.568414	0.0685053	0.144567	0.641978	0.447066	0	0.0546851	4.57322	0.919872	0.863544	0.246122	6.66586	1.45444	0.147532	0.183416	0.148164	0.172398	0.438155	0.578622	0.313574	0.302211	0.0699156	0.731139	0.998427	0.112053	0	0.537066	0.0709878	16.7603	0	0.231089	0	0.0548403	0.441522	0.053422	0.0995007	0.0514544	0.133488	0	0.0675818
4933413L06Rik	0.246156	0.664895	0.419648	0.13609	1.1429	0.213155	0.342526	0.216851	0.641978	0.819621	0.436803	0.482414	0.304882	0.858591	0.863544	0.614387	0.748209	0.632364	0.448078	0.427972	0.296329	0.28733	0	0.128583	0	0	0.489409	0.184121	0.307208	0.224105	0.174749	0.0671332	0.283951	0.0299698	0	0	0.431224	0.109681	0	0	0.248752	0.0514544	0.467207	0.341008	0
4933415A04Rik	1.54382	1.37728	0.287948	0	3.13048	0.0785711	0	0.0785152	0.0721291	1.92124	2.37115	3.98974	0	0.148941	0.160649	0	0.0799822	0	0.076395	0	0	0.126885	0	0.167816	0.0665241	0.326184	0	0	0	0.0589397	0	0	0	0.00764908	0	0	2.37389	0	0	0	0.0588407	0	0	0	0
4933416M07Rik	0	0	0	0	0	0	0	0	0	0	0	2.3533	0.609763	0	0	0	0	0	0.379043	0	0	1.53527	0	0	0	0	0.518294	0.673719	0.680893	0	0	0	0	0	0	0	0	0	0	0	0	0	0	0	0
4933417C20Rik	6.03429	0.14501	7.75042	2.73532	0.0714312	0	0	1.59024	0.285324	0	0.0727245	0.164055	0	1.98126	0.078504	0	0	1.58091	0	0.244555	0	0	0.427495	0	0	0.151106	0.139831	0.300443	0.153604	0	0	19.0658	0	0.107285	0.251696	0	0.123207	0.493563	0	0	0	1.132	0.0667438	0	0
4933417D19Rik	0	0	0.76806	0	0	0	0	0	0	0	0	0	0	1.9105	0	0	0	0.123819	0	0.393658	0	0	0	0	0	0	0	0.368407	0.157788	0.595874	0	0	0	0.0119206	0	0	0	0.834248	0	0	0.961709	0	0	0.602674	0
4933421O10Rik	8.998	18.4781	7.25775	3.02628	9.65322	6.29422	8.09561	4.71466	13.8598	12.328	7.04099	5.39749	6.21139	5.77834	2.46761	4.41311	3.90424	8.43858	9.23108	8.84263	6.50496	25.7162	3.23956	12.5778	2.91537	6.5372	1.37447	1.8903	9.0545	7.11462	14.567	4.41452	0.7202	26.387	2.02063	9.28645	10.049	10.6254	4.67448	0	0.0591412	7.31662	24.3347	10.1356	0.787463
4933423P22Rik	27.1543	26.7543	30.7224	29.4214	26.7153	27.426	34.8692	19.372	20.6146	43.9615	18.7629	22.8037	5.18299	28.4453	39.0165	100.418	75.8412	80.1205	80.1099	105.22	159.351	79.8776	88.4201	115.467	55.1891	80.9926	87.1848	71.3251	79.2597	52.8889	9.49472	37.7289	25.2007	43.4148	20.0853	9.28978	9.54854	23.691	25.7187	3.79296	38.9545	35.5036	23.8275	39.6933	26.019
4933424M12Rik	16.5149	43.2629	31.6301	0	27.4296	12.0077	64.532	10.9871	0	47.0164	45.5256	18.757	21.6466	10.4016	0	3.13805	0	0	0	0	0	5.11447	4.48869	0	0	4.30651	0	0.240354	2.15046	4.93031	0	24.7722	0	0	0	0	0	13.5456	0	22.8646	0	0	0	0	25.0052
4933426B08Rik	0.309093	2.93688	6.57998	0.545386	0.830538	0.401063	0.38992	4.55223	0.484883	0.978061	0.612569	7.7007	0.0802281	7.14125	0.449801	0.387171	0.37305	0.731594	0.421914	0	0.583181	0.436478	0.776808	0.326688	1.42168	4.23445	0.0924578	0.10172	0.392329	0.0788206	0.377124	0.096549	9.14359	0.0397931	0	0.0716182	0.186029	0.055788	0.239434	0.470729	0.689361	0.435869	0.770117	0.241149	0.136623
4933427D06Rik	0.785952	0.835706	0.296934	1.10257	0.671521	0.267233	0.148277	0.58834	1.04853	0.70525	1.15617	0.394322	0.159436	0	1.04103	0.785479	0.61464	0.640161	0.0764297	0.380077	0.0750504	0.0752171	0	0.323498	0.190802	0.527968	0.291967	0.806869	0.513535	0.472199	0.302987	0.409451	0.666588	0.517738	0.0503392	0.0930901	0.250649	0.0561812	0.0566164	0	0.552313	0.242631	0.959629	0.149009	0.160749
4933427D14Rik	45.037	6.74295	0	43.6984	9.99342	8.86274e-06	38.5684	3.75865	0.0603903	0.521577	0	1.7724	12.8813	1.41519	2.66914	0	4.47731	3.478	7.48007e-05	0	0	0	11.9684	0	10.3479	7.25307	2.29927	0.420619	9.75384	0	0	5.6401e-07	0	26.2193	0	0	6.09875	1.11206e-06	0.0448469	0.053422	0	0.0575173	0	10.0938	6.8949e-05
4933427G23Rik	0	0	0	5.29962	0.929742	0	0	0	0.143959	0	0.0728613	0	0	0	0	0	0	0	0	0	0	0.1843	0	0	0	0	6.02929	0	0	0	0	0	0	0.0179177	0	0.14016	0	0.0550729	0.113431	0	0	0	0	0	0
4933427I04Rik	0.1899	0.150018	1.50103	0.922417	0.4321	0.20757	1.12028	1.09721	0.220319	1.13092	1.10607	0.307347	0.235846	0.748379	0	0.711489	0.576004	0.98865	0	0.904127	1.13945	1.20872	0.414681	0.132684	1.11222	0.144282	0.663068	0.636873	0.495707	0	0	0.107915	0	0.30957	0.111496	0.527156	0.132029	0	0.515753	0	0.413712	0.167287	0.112894	1.00406	0.23989
4933427J07Rik	11.9061	4.83985	2.50047	4.64018	2.13681	0.433853	5.56617	6.59578	1.0493	0.771576	4.89385	1.46917	0.547069	7.07955	3.02817	6.67033	11.3533	4.61902	10.773	0.853914	3.0011	3.17668	5.78069	3.86365	4.30367	6.39049	3.13081	10.205	2.61784	2.72366	3.70013	9.00391	5.68796	5.69208	0.627307	3.32041	0.725165	5.54578	4.51961	0.300046	3.7391	0.713334	1.74891	1.49992	5.79911
4933430A20Rik	0.666947	0.281036	1.93462	0	0.807573	1.19308	1.91645	1.5391	0.599842	1.87456	0.847241	0.418521	2.31592	1.13654	0.675725	0.314489	1.78211	1.28678	0.965634	1.13846	0.749489	0.661755	0.435383	0.971358	0.781747	1.05961	0.0916881	0.504523	0.526711	0.742904	0.197771	1.421	0.608113	0.533391	0.85862	0	0	0	0.545109	0.053422	2.0361	0.393472	0.282769	0.69138	0
4933430I17Rik	0.0793986	0	0	0	0	0	0	0.144567	0	0	0.145449	2.40615	0	0	0	0.123061	0	0	8.11426	0	0	0	0	0	0	0	0	0.0600885	0	0	7.92197	0	9.86731	0	0	0	0.431224	0	0	0	0	0	0	0	0
4933431E20Rik	3.2573	5.68295	5.06989	2.3482	3.7742	3.65582	3.20866	19.488	3.5289	3.96138	2.81226	1.58875	3.66382	3.29624	2.38163	2.5201	1.51047	3.11357	5.06092	2.01796	1.5704	1.36483	2.48645	1.10481	0.727032	1.22564	1.98232	1.51722	0.994038	1.4307	2.86159	4.03526	1.20015	1.5088	0.406318	0.98579	1.56854	2.12343	1.66958	0.830319	1.75474	0.814152	2.52177	2.65322	0.633887
4933431J24Rik	4.28624	2.92808	2.45981	1.21364	2.34615	2.21776	2.61219	2.5297	0.747662	2.16196	4.04778	2.31318	2.37971	1.91677	2.52343	0.855532	2.49928	1.56698	0.901295	1.85603	1.22938	2.14478	1.6552	2.02221	3.32641	2.31955	1.07136	1.99042	2.56325	1.00042	0.918162	1.29265	0.687558	0.509454	1.74371	0.870221	0.831475	1.01763	1.44299	1.28584	2.31289	0.815311	0.959522	1.64852	1.74533
4933431K14Rik	12.5742	2.61018	0	8.51432	1.43641	0	0.0685053	6.69416	6.56245	0	8.19642	0	0	7.60479	0	0.0621956	0	0	0	0	0	0	5.58723	0	0	5.52924	0	0.294837	0	0	0.0582498	18.1358	0	0	0	0	0	3.9485	0.0551903	0	0	0	0	0	0
4933431K23Rik	1.33839	0.609692	2.06787	0.737055	1.23789	0.816192	0.461067	0.573438	0.683014	1.31015	0.740401	0.929111	1.64483	0.236982	1.28394	0.258333	0.796822	1.32955	2.65084	2.58058	1.12791	2.9292	0.427354	0.831788	1.56605	0.782946	1.78511	1.41253	1.14556	0.957983	0.126092	2.74553	0.14755	0.832703	0.504464	1.52522	0.857453	0.318696	0.439901	0	2.3627	0.212451	1.38002	0.913472	0.810097
4933433G15Rik	0.0799035	1.4653	2.19165	3.6146	1.5855	2.14055	0	0	0.0713309	0	1.97318	0	0	0	2.15475	1.38766	0	0	0.0746837	0	3.92175	0	0	0.0771515	2.33466	0	1.17985	0	3.93395	0.863478	0.118079	4.36618	0	0	0	0	0	0	0	0.053422	0	5.42232	0.067229	5.52368	0
4933433G19Rik	0	0	0.630314	0	0.578979	0	6.64501	0.58074	0	0	2.05042	2.70341	0.230489	3.11878	0	0	2.21021	0.0644954	0	0	0	1.16669	1.29295	0	0.12585	0	0.629241	0.443133	0	0.511104	0.723585	0	0	0	0	0.0927739	3.60777	0.992473	1.94839	0.106844	0	0.823271	2.41991	0	4.12249
4933433H22Rik	0	0	5.58589	0	0	0	0	0	0.0713309	0	0	0.0546851	0	1.34443	0	0.492244	2.78878	3.28829	0	5.25794	4.88942	2.7009	6.19867	2.57165	3.95103	3.09767	5.03393	0	0.307208	1.84887	0	0.0671332	0	0	0	0	0.0616035	0	0	0	0	2.16109	0	0	0
4933434E20Rik	632.114	371.022	601.113	504.346	651.699	424.462	539.158	524.293	609.044	523.88	694.562	580.438	581.179	541.804	420.127	539.268	395.27	305.865	440.012	602.931	571.133	466.384	545.545	512.842	498.101	404.567	435.131	559.221	455.585	447.682	477.593	540.076	575.193	439.642	457.965	344.613	567.279	512.834	374.215	277.292	522.662	458.938	496.07	530.589	465.269
4933436I20Rik	1.653	0.551366	1.03581	1.6918	2.34542	1.63161	1.71848	1.96997	0.35605	0.10122	0.764869	2.0982	1.18626	1.97795	0.364171	0.987847	2.69793	0.70802	3.5594	0.903558	1.56441	0.993252	0.980844	0.852747	0.503754	0.0944078	0	0.8867	1.69627	1.15837	0.34523	2.14334	0.221733	0.480292	0.496249	0.162925	0.514992	0.852915	2.45421	0.504301	0.664709	1.02961	1.26421	0.29059	1.76207
4933436P19Rik	0	0.580039	0	1.06744	0	3.26838	0	0	0	0	0	0	0	0.0707594	0	0	0.136038	0	0	0	0	1.32172	0	0	0	0	0	0	0	0	0	0	0	0	0	0	0	0	0	0	0	0	0	0	0
4933439C10Rik	22.5606	9.68475	25.3581	0.476118	1.49332	1.01582	17.3234	0.862763	1.99025	11.9188	15.8835	31.9365	15.9382	8.32145	3.03614	2.07812	6.35519	4.87561	2.18282	1.76953	1.18986	1.82949	8.76866	1.81691	10.9737	1.39727	5.85209	4.23015	3.07185	1.62144	11.9049	11.9415	1.56833	0.390105	0.40136	8.51615	7.94457	1.38084	0.978224	0.179977	1.16264	14.4689	13.0562	0.30135	1.8932
4933439K11Rik	1.18657	0.16807	2.0574	0.294006	1.19157	3.31805	0.818905	2.575	0.992021	1.07618	1.10339	0.911858	1.43817	1.6749	1.58443	2.33858	1.66783	3.42702	0.142973	1.95684	3.52753	0.610771	1.40646	1.55262	2.30448	6.05463	4.5869	4.9891	4.67334	2.93109	0.992215	2.00256	0.168195	0.477036	0.32166	0.582423	1.08906	1.24776	1.63575	2.31408	7.60273	1.45995	0.830754	1.56592	0.392547
4933440N22Rik	3.57655	2.708	1.15027	0.445705	0.763518	1.99299	1.0368	2.39057	2.48885	2.4353	3.73958	3.63797	3.56461	4.19999	1.44896	0.523649	2.42827	2.80582	0.885347	1.07053	0.470577	1.2577	0.0776387	2.73166	1.14727	1.52333	0.0754404	3.32373	0.91151	0.913151	2.7077	2.73877	1.17685	2.32999	0.657838	1.89443	1.33687	1.64072	0.296524	0	0.925357	0.565165	1.47934	3.61702	0.353637
5031425E22Rik	35.7395	61.1463	37.1577	58.7433	14.3589	47.7304	66.4988	47.6194	39.2998	36.983	41.8863	21.2634	51.4705	35.7527	27.0783	31.1978	24.1996	27.6236	9.44503	11.5085	24.0964	20.5511	27.618	30.7582	36.2218	19.6798	15.3851	19.1417	19.0897	10.2085	25.2247	21.8365	6.56503	36.6706	6.80088	28.776	36.0625	29.879	8.21734	41.1038	24.6622	39.3978	44.2242	80.7143	22.0197
5031425F14Rik	0	0	0	2.93547	0.57145	15.4182	0	0	0	0	0.436347	0	4.34456	0	0	10.3986	0.952266	8.47367	1.03272	0	0	24.5954	7.33866	7.32921	2.57131	7.25307	8.59962	3.18469	0.0768021	0.448211	5.76673	22.3554	0	0.0178809	15.3535	0	0.123207	3.56462	0.110381	0	0	0	0	0	0
5031434C07Rik	0.269555	0.290421	0	0.43081	0.388478	0.355259	0	0.0722836	0.23718	0.0880593	0	0.249111	0	0.565853	1.01147	0.226002	0	0.146411	0	0.0742513	0.699694	0	0.180011	0.141355	0	0	0	0	0.0891465	0.322688	0.0724907	0.0671332	0	0.0140911	0	0	0.131338	0.863505	0.441522	0	0.17314	0	0.0756557	0	0
5031434O11Rik	25.1323	11.735	16.941	13.629	28.9709	7.35037	15.9124	15.6043	1.82375	72.0778	20.0244	4.99979	16.4298	31.319	20.7137	10.1111	16.0722	6.49425	22.3444	44.1214	5.38337	12.9963	24.4309	16.868	14.13	8.79973	10.6191	19.929	11.0587	10.22	9.09518	12.0794	17.304	1.81299	15.2179	0.0463149	1.1793	4.87139	1.21571	11.8257	11.3522	0.414701	16.5424	0.273236	48.5931
5031439G07Rik	0.396993	1.81262	32.9567	0.13343	55.645	11.9367	5.61743	4.04788	10.6283	2.30984	36.6532	20.9444	24.0094	21.4401	39.6445	24.3045	11.4272	37.3095	41.2352	26.5343	14.5201	39.594	28.1434	18.7731	24.2079	51.3759	14.1929	40.1992	24.4999	32.9995	24.8144	23.6309	3.76235	17.5173	65.441	44.3229	28.2144	13.1068	20.8619	36.5406	64.1282	38.951	26.4973	6.88836	25.7487
5033406O09Rik	0	0.0725049	0.0698236	0	3.64299	0	0.342526	6.36097	0	0	0	0	0.0762204	0	0.078504	0	0.068019	0.126473	0	0.122295	0	6.95388	0.142505	0	3.82569	0	0	0	0	0.112068	0.0582498	0.0671332	0	4.82188	0.0503392	9.70574	0.123207	0.493563	0.0551941	0	0.0497504	0.154363	0.0667438	0	0
5033421B08Rik	0	0	0	0	0	0	0.137011	0.433702	0	0	0.0727245	0.164055	1.14331	0	1.57008	0	0	0	0	0	0	0	1.28248	0	0	0	0	0	0	0	3.72799	0	0.0709878	8.89276	1.76187	0	0	0	0.441522	1.76293	4.87553	2.41836	0.133488	0	2.16262
5033428I22Rik	0.571626	0.147796	0.640502	0.0687072	0.655534	1.10232	1.16724	0.73266	0.290428	0.690466	0.73439	0.0546851	0.234616	0.289339	0.079143	0.186173	0.138272	0.521157	0.845831	0.124834	0.343503	0.636711	0.361527	0.130065	0.444918	0.230602	0.212774	0.362199	0.310112	0.231666	0.473725	0.690176	0	0.23098	0	0.421934	0	0.336158	0.0562273	0.388157	0.10066	0.0518151	0.0680673	0.0692014	0.272493
5033430I15Rik	0	0	0	0	6.00022	0.142103	0	0	0	0	2.18174	0	0	0	0	0	0	2.02356	0	0	0	0	0	0	0	0	0	0	0	0	3.20374	0.0671332	0	0	6.59443	0.0924356	2.34093	0	0	0	0	4.42508	0.0667438	0	0
5330406M23Rik	11.0364	12.4708	17.805	13.6099	15.2148	0	17.8799	27.9738	17.0481	5.66284	1.16359	6.01536	0.228661	8.34961	16.6428	29.227	38.1587	44.5184	30.0228	32.4647	16.5944	44.9958	25.5784	21.6662	19.8179	9.51966	5.17376	25.4175	21.5814	22.6346	0	17.9917	0	6.74705	0.201357	7.81081	0	0.0548403	0.0551903	6.51748	0.597004	7.82108	20.4236	14.5269	0.202745
5330413P13Rik	0.952783	0.218535	0.847218	0.335457	0.286763	0	0.205962	0.289856	0.499543	1.34401	0.145932	0.218784	0.153609	0.424556	0.235512	0.184707	0.13656	0.379945	0.148591	0.18353	0	0.172442	0.214205	0.64703	0.381085	0.0755528	0.420951	0	0.38767	0.565355	0.0582498	0.135828	0	0.0897733	0.0505889	0	0.185936	0.494891	0	0	0	0	0.134144	0.0682016	0.135327
5330417C22Rik	0.0793986	0	0	0.0667151	0.0714312	0.0710517	0	0	0	0	0	0	0.0762204	0	0	0	0	0	0.147532	0.0611388	0.0740822	0	0	0.0642913	11.2259	0.0755528	0.629241	0	0	0	0	0	0	0.00596029	0	0	0.0616035	0	0.772664	0.480798	0	0	0	0	2.02745
5330426L24Rik	0.317594	1.43158	0.488723	1.46101	2.86733	1.44143	0.205516	0.905389	0.654353	0.819621	0.634831	0.439729	0.609763	1.75265	0.549528	0.0960528	1.95765	0.0632364	0.642153	0.286453	0.449198	0.9168	0.0712491	0.194456	1.95759	0.377086	0.111208	0.120177	0.441718	0.281389	0.0582498	0.956514	0.141976	1.0269	0.988073	0.0462178	0.470676	0.877445	0.110381	0.053422	0	1.30735	0.200231	0.094318	0.0675818
5330438D12Rik	0	9.28696	2.79302	3.60946	0	1.56314	0	0	0	0	0.420566	7.33018	0	2.54734	0	0	2.44868	1.58231	3.76207	0	4.44493	0	0	0.0645566	4.01404	1.20885	1.67798	0	1.45924	1.28861	0	2.88912	0	0.00596792	0.605042	8.13434	0.802539	2.21059	0	0	0	1.85583	5.33951	0.136403	1.82471
5330439K02Rik	0.158797	8.55558	0	0	0	0	0	0	0.499316	0	0	2.35146	0.838424	3.46721	0	0	0	1.51767	0	0	0	2.3561	0	0	0	0.0755528	0	0	6.75858	0	0	5.57206	0	1.06093	0	0.0462178	0	0	0	0	0	0	0	0	0
5330439M10Rik	1.62416	2.31214	0.760582	0	0.911991	0.272999	1.02822	0.337898	0.865558	0.686424	0.721349	0.413266	1.09517	1.29351	0.661853	0.193801	0.649507	0.130786	1.043	2.31911	1.05277	1.00787	0.0334688	0.635215	0.382327	0.753459	1.01971	0.345531	0.267858	0.677935	0.175928	2.31745	0.14806	0.575432	0.805014	0	0.353175	0	0	0.0551945	1.10915	0	0.44269	0.0712686	0.615231
5430402O13Rik	0.158797	0	0	0	0.428587	0	0	0	0	4.91773	0	5.68725	5.18299	0	0	4.55325	0.204057	2.65593	0.073766	0	7.92679	0	4.77369	0	4.82904	1.43551	0	0	0	2.129	0	0	0	6.93182	0	0	0.0616035	2.41297	0	4.27376	2.53727	0	0.333719	0	0.473073
5430403G16Rik	0.435306	1.79858	18.5278	0.612231	6.56444	2.9784	1.72604	1.26306	1.02021	1.04257	14.4255	1.23341	1.25096	0.490359	1.46208	0.33016	0.567449	3.04593	0.445592	20.3647	0.294484	1.18265	0.909139	0.588194	0.963225	0.551038	0.502019	2.17024	1.79837	13.4521	0.386755	12.728	0	0.0321612	0.97206	0.345658	0.203357	8.97994	4.11198	0.0707499	0.187364	0.130309	0	0.149653	21.4742
5430405H02Rik	36.0205	26.9877	53.1091	25.995	23.76	38.7648	8.82276	48.1245	29.6239	27.8444	26.1655	18.7075	24.8251	16.1955	49.6956	48.7213	29.3426	38.8285	35.553	23.2358	33.2933	32.2821	15.7014	31.632	35.8733	11.7076	22.0588	65.4886	27.0017	39.9898	12.4857	34.2934	26.3247	26.4454	4.24921	22.7187	4.36172	16.3299	1.66675	9.76021	26.9093	20.6884	27.7497	35.8613	3.72443
5430414B19Rik	0	0.652544	0	0	1.1429	0	0	0.144567	0.713309	0.223533	0	0	0	0.495316	0	0.492244	0	0.0632364	0	0.733666	1.92614	0	0	0	0.815293	0	0	0	0.153604	0.224105	0	0	0	0	0	0	0	0.0548403	0	0	0	2.77854	0	0	0
5430416N02Rik	13.8746	13.2496	2.51158	10.722	5.19632	4.9647	7.99575	14.8152	11.9536	17.0057	7.25941	6.52815	10.1851	4.56726	12.9094	10.2575	10.4499	5.24288	15.1905	5.00327	3.10784	4.35964	4.00906	4.02822	4.74224	5.97089	4.87163	6.69027	7.01009	6.29566	1.12981	0.583144	44.0277	11.3411	2.82387	17.5513	20.1652	8.11503	5.98279	3.09211	7.22067	19.1109	6.16303	1.04018	2.64973
5430420F09Rik	2.54075	28.1319	10.683	9.74041	0.357156	0.0710517	8.22063	0	0	0	0.363623	0	0	4.24556	0.39252	3.13805	3.74105	1.83385	2.65558	0.244555	0.0740822	0	15.6036	6.94346	4.57818	11.8618	11.3263	2.40354	20.1221	14.6789	0	0	0	7.27156	0	0	0	2.68718	0	0	0.348252	0.0514544	16.8194	0.204605	0
5430427M07Rik	0	0	0	0	0	0	1.57562	0.0722836	1.14129	0.968643	0	0	0.0769521	0	0.863544	0.246122	0	0	0.221298	0	0	0	0.284996	0	0	0.453317	0	0	0	0.0560263	0	0.0671332	0	0	0	0	0.123207	0.329042	0	0	0	0	0	0.136403	0
5430427N15Rik	0	1.66761	0	0.0667151	0.0735513	0	0.205516	0.0722836	0.855971	0.298044	0.290898	0.437481	0.0807746	0.283037	7.30087	0.369183	0.068019	0	0	0.244555	1.18531	0.0574659	0	0.192874	0.439004	0	0.139831	0	0.460812	0	0	0.872732	0	0	0	0	0.18481	0.383882	0	0.53422	0	0	0.400463	0.341008	0.0675818
5430427O19Rik	0.238196	50.6809	22.2039	56.436	46.4519	3.47639	27.5195	20.0948	30.0303	24.2161	39.5621	21.9287	19.5973	5.30944	51.4986	75.744	92.3698	39.0801	143.032	58.6321	45.4864	50.1677	64.8367	60.2409	65.7879	54.2469	81.0238	28.2162	82.0246	49.8634	54.9337	76.2633	28.6791	2.60793	11.7794	0	1.54009	51.6596	37.8605	7.0517	23.9299	50.4254	111.128	14.6582	66.5681
5430430K15Rik	3.27376	0.788643	2.21536	0.964641	1.18212	0.736323	1.71708	0.77981	1.35126	0.533973	1.41968	1.57504	0.98806	1.40377	1.70669	0.826336	2.4796	2.43411	0.711981	2.8287	0.505816	1.20753	1.77133	0.708587	3.94585	2.15402	1.73474	2.37109	1.74521	2.22464	0.463766	1.62519	0.304709	0.230117	0.727306	0.0175106	0.0850732	0.104969	1.30781	0.67996	1.09293	0.983099	3.04144	0.690289	0.540961
5430431A17Rik	28.9008	23.7804	24.3433	29.4872	59.8905	19.8943	37.8834	20.3833	19.1843	40.0498	26.3958	30.0221	27.5154	38.7753	44.9827	12.2446	15.2987	10.9137	0	0	28.2984	20.7284	16.2437	16.8282	14.9261	9.49518	11.8854	23.7949	17.5109	8.15525	0.012057	3.7578	12.7068	17.292	7.34625	11.2921	0.123207	15.6837	0.0551903	11.272	19.1041	0.0524424	3.8044	8.18344	6.41931
5430434F05Rik	7.41072	23.3312	13.1706	4.40463	27.2355	23.9784	16.4811	11.327	16.0944	9.20986	15.8134	11.8281	15.8561	19.2903	13.5602	15.8794	30.786	14.298	4.44836	16.3387	15.1085	4.89145	12.8823	11.9015	8.17206	17.9555	11.5923	19.875	29.1041	10.9723	7.46057	8.45825	10.2264	15.6188	2.66172	4.66176	10.6289	10.7709	8.86257	3.66121	2.24723	3.46757	8.38082	8.96987	5.48741
5430437J10Rik	0	7.75802	0	0	0	0	0	0.176016	0.0713309	0	0.0727245	0	0	0.0707594	0	13.6598	17.6849	4.11036	5.07447	22.6891	5.48208	0.114932	12.4686	0.192907	7.08678	11.925	15.7311	1.5047	4.83853	0.896421	0	0.268533	0	5.22121	0	0.0924356	6.65318	0.548403	0	5.60931	0	7.7696	0	0.136403	0
5530400K19Rik	10.6442	7.59931	6.25055	5.86692	7.47856	4.25846	5.28394	4.38541	4.70081	4.40528	8.92323	8.07021	4.9354	6.38699	4.24792	2.1573	0.624778	1.50668	1.11619	0.875013	3.16249	0.660536	1.25929	2.35853	1.36101	1.55807	1.46947	1.58643	2.40582	1.18372	1.28749	4.74557	2.00767	2.47476	1.47656	1.24719	2.7787	2.30499	2.32272	0.1148	1.10117	0.230304	1.85877	1.39553	2.04876
5530402G07Rik	0	0.0725049	0.0698236	0.533721	2.14294	0	0	0.722836	0	0	0	0	0.152441	0	0	0	0	0.316182	0	0	0	0.0574659	0	0.257165	0.0627148	3.62654	0	3.54522	0	0.224105	0	0.134266	0	0	0	0	0.0616035	1.48069	0	0	0	0	0	0	0
5530601H04Rik	25.5969	22.042	6.44081	12.7165	13.7759	22.5439	11.8879	16.9682	25.8635	10.4495	38.7178	18.2992	24.713	14.4483	8.77793	49.9332	36.6662	19.809	32.4073	46.4825	23.6973	16.1872	25.4751	54.8257	63.4116	38.5171	17.3341	25.6191	33.8531	27.3309	14.0109	11.3591	5.33993	2.71663	35.1763	12.9305	9.77979	36.3702	38.0313	33.3197	16.4642	15.3043	24.4192	15.0062	36.1874
5730403I07Rik	5.38137	0.21886	0.177566	0	1.15025	0	0.80889	0	0.168111	0	0	0.0345029	0.817677	0	0	0.870644	0.158225	0.696176	0.896043	0	0	1.59879e-05	0	0.239841	0	0	0	0	0	0.072795	0	0	0	0	0.652043	0	0	0	0	1.79225e-09	0	0	0	0.526073	1.06627
5730405O15Rik	0.214504	1.5767	1.52396	1.24772	0.797501	2.51888	14.1039	0.594931	1.29823	0.692376	7.68631	0.750537	3.52048	7.11834	10.1353	1.19493	11.2592	0.925199	1.05104	0.19481	0.895009	1.51813	9.73297	3.50932	8.27406	0.509481	0.969926	1.70344	0.409218	1.06578	0.614034	0.869281	0.513265	0.590049	0.471867	0.784926	1.20822	2.44232	10.0285	0.23572	0.658192	0.620767	0.964762	1.59414	14.4204
5730409E04Rik	1.42719	1.2979	2.13589	14.3913	0.0265768	3.73073	0.675126	0.806853	1.88632	1.82054	0.910689	0.767037	0.386448	0.0898059	12.3291	0.43562	0.618683	1.53211	0.780121	0.846541	1.13521	0.482986	0.228978	0.500883	0.325933	1.8407	3.51448	10.4928	19.4112	0.292166	2.34948	5.08606	0.501941	2.11689	0.15228	1.53651	2.68748	0.803709	5.83439	0.597328	0.805957	1.25277	0.347373	0.205902	0.204674
5730420D15Rik	0.0793986	4.64031	0	0	2.57152	0	0	0.361418	2.21126	0	1.09087	0	0	0	0	0	0	0	0	0	0	0.919455	0.0712491	0	0	0	0	0.0600885	1.61284	0	3.61149	0	0	0	0	0	0	0	0	0	0	0	0.200231	0	4.05491
5730455P16Rik	7.7283	2.16438	1.6653	7.44572	51.9785	9.01175	12.7594	14.7469	6.522	5.16746	26.4564	35.895	3.52134	2.02479	26.2967	16.9002	3.40642	9.38555	9.65943	37.4315	4.98886	4.57565	13.2461	12.4691	25.1162	16.8731	25.5401	28.2867	13.3217	17.8247	2.81322	6.80087	1.67337	31.4752	31.5828	12.3083	35.5165	2.301	26.0021	20.8462	7.67226	20.4151	53.9907	27.3742	22.4033
5730480H06Rik	23.3824	21.0324	12.8135	31.5584	7.53768	29.4037	1.7556	9.47015	1.21613	13.122	7.07326	13.2628	26.4112	6.13245	11.9684	14.445	13.118	10.7083	3.9799	2.7829	10.6353	2.29623	7.64607	1.84258	2.40247	18.4731	7.40918	3.13305	5.40594	8.20327	2.27518	3.14151	16.5594	23.5319	6.8638	11.9591	22.1689	13.119	1.29473	21.2085	2.37084	23.2532	16.0283	15.6342	1.01919
5730488B01Rik	6.90768	0	18.9847	17.4794	13.1433	10.5005	3.42526	1.80709	0	14.805	15.9994	1.14839	7.16472	0	23.0169	0	1.05447	0.189709	2.80311	0	9.5566	0.0574659	0.213747	0	0	0	0	0	3.53289	5.3225	0.524248	8.98618	0.0709878	2.25895	0.0791609	1.34032	0	0.0548403	0	0	0	0	0.0667438	15.891	0.135164
5730507A11Rik	0.992419	0.565052	0.153842	0.832745	6.53299	0.63663	0.645383	1.82711	1.02943	0.685422	4.08316	0.854056	1.2915	0.620156	1.74829	0.827006	1.26498	0.979133	0.771216	0.466709	1.21641	0.783077	0.9443	0.917418	0.633169	0.0902713	0.913329	0.55588	0.58951	0.747492	0.0669284	1.08276	0.205732	0.558509	0	0.0942543	0.745827	0.0705954	0.192101	0.116395	0.5281	0.0575286	0.690678	0.214449	0.420745
5730507C01Rik	0.169745	0.381213	1.39831	0.134745	11.2244	0	0	8.7662	0	0	0	0.198224	0.484008	0	0	0	0	0	0	0.12846	0	12.5777	0.242149	0	0.0628133	0.128812	0	0	0.247029	0	0.0848501	0	0.241846	0.0496747	0	28.3828	11.3411	0.091064	0	0	0.0537961	0	0.354646	0.161295	0
5830408C22Rik	6.63346	13.5621	2.96604	29.4336	19.6137	5.09592	7.48578	8.74831	10.2603	6.86451	13.565	8.76539	10.662	10.446	9.40227	1.12444	3.55253	2.38863	2.83095	1.49661	0.763326	3.56133	0.372495	0.835787	3.64798	1.90559	1.54281	1.73381	4.05016	6.59805	8.61171	25.411	0.709878	7.96593	0.654767	20.4223	1.81634	13.0931	3.23314	0.160266	0.348252	3.89029	25.3579	17.8979	5.21818
5830411N06Rik	14.3711	24.7242	0.0698236	27.5533	18.6435	0	0.342526	0.216851	29.8877	53.4245	24.6536	16.4602	376.985	231.171	112.025	0	0	0	0	0.122278	0.296329	0	0	0.128583	0	0	0	0	0	0	0	0	0.0709878	0	0	0	25.011	0.0548403	0	0	27.9099	0	27.098	28.7129	94.8849
5830415G21Rik	2.0146	1.49753	0.853545	1.14068	1.95022	0.0910705	0.539079	0.525871	0.0845521	0.6464	0.198131	0.801345	0.197184	1.23321	0.146067	0.674485	0.514586	2.08077	1.17899	0.369618	0.638016	0.933241	0.257087	1.11725	5.00364	1.61998	1.18048	0.860991	0.704026	0.374203	0.338473	1.46889	0.187332	0.275321	0.0899551	0.0801273	0.0824205	0.234702	0.592401	0.634621	0.459368	0	0.489021	0.578487	0.273779
5830417I10Rik	37.0374	14.673	8.04661	4.28693	20.6239	22.7152	21.3118	25.7705	19.8959	52.3153	46.2081	8.19675	19.2348	30.7505	6.36612	19.4676	0.787123	2.01472	17.6535	27.1109	3.18843	13.2587	6.32538	24.5046	1.5403	6.70922	15.7653	11.0967	0.350009	11.1353	14.2727	3.01622	32.0353	8.08853	27.3158	23.7664	15.788	13.2991	17.0083	88.204	1.92238	15.6898	0	36.0112	30.2654
5830418P13Rik	0	0.942563	0.501391	0.0733379	1.87468	0	0	0.150956	3.11511	0	0	0.056143	0.236425	1.38004	2.1612	0.0706382	0	0	0	0	0	0	0	0	0	0	0	0.0600885	0	0	0	6.37765	0	0.0361239	0	0	0	0	0	0	0.0497504	0	0	0	4.57113
5830428M24Rik	44.7409	13.2034	7.60635	8.76226	14.0139	22.4856	31.725	21.2542	8.05925	33.1509	40.5557	37.4863	33.7276	21.0062	34.0707	4.99315	1.01223	4.30007	0.401864	0.0611388	16.7213	0.154783	7.62366	0.612481	7.16702	0.433553	0.0699156	5.42906	3.57879	0.114994	0.24895	13.9159	6.12195	12.0161	11.6072	0.493583	0.856357	14.4033	9.93425	3.25874	8.81388	0	0.310349	18.8545	14.868
5830432E09Rik	0.158797	1.28478	0	12.876	16.5451	0.156972	31.7009	8.17323	6.90328	0.150395	5.12276	11.211	17.9118	19.4228	1.14721	7.92461	0.693594	2.84368	0	0.255363	0.0740822	0.230022	3.37973	0.421161	2.60674	1.00402	0.213315	22.6144	4.18657	15.0231	0.0599163	12.5329	11.5129	0.0778239	0	3.51255	0.0616035	0.330461	0	0.238476	0.157522	0.488247	6.33013	1.04754	8.32411
5830444B04Rik	5.99013	25.42	8.57695	26.8255	1.04549	23.0543	0.4847	8.88903	0.668015	0.380169	10.4325	3.84432	12.7978	1.00361	2.38466	0.309339	8.14181	0.826133	1.443	1.17973	12.834	1.26473	0.289867	4.67522	0.822451	0.410063	7.17684	0.30921	0.159116	0.564517	0.860524	10.2134	0	1.92777	22.5259	0.70705	3.12697	0.552443	0.165571	18.7344	0.564661	0.468274	1.53181	0.207101	6.48991
5830444F18Rik	56.1413	27.6632	20.6512	4.73038	21.5207	43.8314	19.2807	21.2635	24.6796	55.8944	41.6475	40.7343	19.8233	24.2572	53.7646	12.4623	1.71929	3.62775	17.093	0.129874	0.076715	9.49716	0	6.81057	0	0	0.638837	2.24196	10.6823	2.62627	33.4961	27.3041	24.9786	56.1791	23.5971	9.72908	0.0737301	15.6227	21.888	0	16.0209	10.9978	0.929047	17.0438	16.5903
5830448L01Rik	0	0	0	2.46846	1.53955	0	0	0.179508	0	3.55377	0.0727245	0	0	2.91663	0	0.0615305	0	1.13016	0.147532	0	0	0.074423	1.06874	0.0700338	0	0	0	0	0	0	0	0.357854	0	0	0	3.3739	0	0	0	0	4.17903	5.70851	3.07022	0	0
5830454E08Rik	0	4.13278	0	0	4.50017	0	0	0	0	0	3.99985	5.57788	1.60063	0	0	0.553774	1.15632	0.126473	0	0.122278	0	4.25248	0	0	3.70017	0	0.139831	0	0	0	0	9.33152	0	0	0	0	0	0	0	2.08346	0	9.72489	0	0	6.89335
5830462I19Rik	0.103813	0.757052	0.534956	0.315941	0.0853353	0.310803	0.759744	0.335871	0.64343	1.64746	11.6836	0.465205	0.960781	0.757989	0.657983	0.459695	0.101336	0.469639	0.294807	0.285222	0.370023	0.0820418	0.260538	0.428199	0.892714	0.57651	0.465469	0.941209	1.95825	0.451534	0.493215	0.225388	0	0.431603	0	0.0534037	0.310648	0.239677	0.406708	0	1.02216	0.58391	9.05794	0.697866	0.251577
5830462O15Rik	0	0	1.53612	0	9.00033	8.0999	0	2.52993	0	0.223533	0	0	4.1159	0.141519	0	0	6.46181	8.03102	0	7.3978	0	3.10316	3.06371	3.34315	0	0.52887	3.21612	12.0778	1.99685	4.31403	0	1.6112	0	0.536426	0.704749	0	0	0	0	0	0	0	0.333719	0	4.25765
5830468F06Rik	1.16586	5.93372	0.809793	1.0028	9.79958	0.707926	5.46504	15.238	0	8.36438	26.106	0	15.6987	0.819733	0	0.357365	0.325751	0.134389	0	0.330288	0	0.323226	0.239946	0.00939707	0.169635	0.0826933	0	0	0.111385	0.186679	0.121349	11.251	0.0713705	0.498761	0	0	0	0.701715	0.226765	0	0.107918	0	1.57524	0.079935	0
5830487J09Rik	7.91204	16.6976	19.1079	4.50733	9.10572	6.20564	3.72164	22.9106	3.34307	37.6797	8.94143	4.22137	11.8064	7.93057	12.1264	7.95332	4.68639	5.29587	8.34892	8.54623	6.80353	5.79036	7.15686	7.88922	8.81332	6.22377	6.99997	13.2559	8.0599	4.28744	6.55879	12.7665	4.38698	4.89454	4.44984	1.06834	9.18007	7.99077	5.63958	2.70334	4.65251	2.69569	3.62406	3.41225	5.26901
5930403N24Rik	0.178881	0	0.698236	0.565674	0.500019	0.497362	0.205516	0	0.0713309	9.98448	7.27245	0	0	0.212278	0	5.47621	2.72076	7.39866	0.958955	0	0.222246	0	0.356246	0.128583	0.4745	0.41939	1.53815	6.85009	0.97769	2.35311	0.437431	0.268533	0	0.0178809	0	0	0	0	0.84498	0	0.475727	0	0.133488	0.682016	0
5930420M18Rik	1.2651	5.63506	0.616503	1.14356	0.342321	1.4604	4.85631	1.09552	0.293104	0.825381	0.571536	2.2642	4.22935	0.473947	2.00925	0.426949	0.904109	0.870379	1.00802	0.345377	0.416322	1.26247	0.402849	0.721715	0.631739	4.13289	0.473149	1.32737	2.20436	0.877893	0.941328	0.950895	0.521129	0.939205	0	0.475627	0.132006	8.90536	0.143769	2.84379	0.366595	5.67733	13.417	0.432547	0.260621
5930430L01Rik	5.01453	6.30004	5.09402	5.94164	5.35192	5.90569	3.58276	4.24311	6.2835	4.54203	7.24928	3.86555	2.95516	4.0423	4.77724	5.75945	3.91739	4.30689	6.06959	2.9242	3.76931	1.79812	2.20723	2.49849	7.474	3.11501	3.27024	3.74306	3.30419	3.20956	2.84466	4.39553	2.82265	4.23355	3.28857	1.38457	1.90219	3.16601	1.46171	0.67628	2.54199	2.69024	3.77376	3.97719	1.66344
6030400A10Rik	0	0	0	7.80567	0	0	0	0	0	0	0	1.14839	4.34456	0	0	0	0	0.632364	0	0.0611388	0	1.72398	2.77872	0	3.57475	0	0	0.660974	0	0.504237	0	2.81959	0	0	0	0	0	0.109681	0	0	0	0	0	0	0
6030440G07Rik	1.59491	1.02921	0.724315	1.10341	0.141824	0	0.917114	2.73651	0.500361	0.790413	1.98181	0.723829	1.10236	0.666502	0.360863	1.16016	0.273819	0.704478	1.20647	1.44514	0.525835	1.71824	0.95446	0.16061	0.704959	0.722374	0.260438	0.50632	0.528121	0.571418	0.296156	1.19532	0.570845	0.477563	1.8014	0.185106	0.68537	0.371663	0.168505	0	0.77917	0.688167	0.701798	0.602067	0
6030442K20Rik	0	0.0725049	0	0.0879946	0.132453	0.0710517	0	0.0167705	0.570647	0.074511	0	0	0.228661	0	0	0	0	0	0.346151	0	0	0	0.0854669	0.0666958	0	3.15897	0.147479	0.540797	0.230406	0.784369	0.1165	0.826135	0.425927	0.00596029	0	0.310699	0	0.453857	0	0	0.19935	0.792815	0.800926	0	0
6030443J06Rik	15.5103	5.19814	3.96821	1.86894	2.07695	2.93125	3.64123	2.67549	3.66361	2.20416	3.45975	1.82093	4.27204	2.10004	3.45604	1.78697	3.30349	4.74429	2.64926	1.24721	3.2864	2.59951	2.97959	2.22049	2.439	3.4096	1.70202	2.25494	2.76608	1.81444	2.45134	1.69844	2.9744	0.640356	1.72441	0.607122	1.50818	2.30668	1.44168	0.658944	3.14391	1.93061	0.888255	2.11299	1.47115
6030445D17Rik	0.180324	0	0.0705735	0.202442	0.723941	0.145069	0.275239	1.94777	0.0728489	0.151409	0.0738299	0	0.0851633	0.363044	0.490525	0.189004	0	0.0689042	0.273175	0	0.230296	0.175926	0.258809	0.130235	0.146529	0.567271	0.281562	0.225451	0.317072	4.22995	0	0	0.0725112	0.0335877	0.0693473	0	0.0617994	0.452897	0	0.144156	0.257765	0.207573	0	0	0
6030458C11Rik	62.1488	68.0879	25.3375	24.9223	35.0096	62.0153	127.93	76.1216	77.8102	56.2417	41.3773	93.5251	83.6064	117.134	39.9591	31.4081	79.6992	25.4306	54.2068	12.7472	48.6036	51.8484	53.7248	25.0478	27.0022	83.6218	53.6674	35.5575	57.4753	56.3376	6.12916	42.0293	74.665	31.1522	25.7984	21.4961	55.3824	32.6586	16.6478	30.589	15.5756	18.8914	66.7692	16.4089	77.8424
6030460B20Rik	0.238196	0.652544	1.32665	6.73823	0.285725	2.91312	0.411032	8.02348	0.0713309	0.298044	0.363623	18.6476	0.457322	2.90113	0.549528	0.676835	0.68019	1.61372	0	0.122278	0.0740822	5.057	2.92121	4.56468	0.940722	0.0755528	0.139831	4.80708	0.0768021	0	0.232999	1.6112	0	0	0.0503392	0	0.123207	0.274202	0	0.480798	0.0995007	0	0.600694	3.20547	0
6030468B19Rik	0.158797	1.69163	0.349118	0.160717	0.285725	13.0735	0.0775076	0.330711	0.142662	2.87796	0.0727245	0.164055	0.278356	0.283037	0.245867	0	0	0.864903	0.295064	0.0611388	0	0.0793765	1.63873	0	1.12887	3.61968	0	0.655806	0.153604	0.712151	0.1165	0.268533	0	0.221869	0.100678	0	3.08017	0.21799	0	0.053422	0.1109	0.0557797	0	0	3.24393
6230400D17Rik	8.70227	4.26937	6.93889	4.6654	13.9547	2.00712	2.08157	1.97216	8.00875	3.63882	2.23097	4.40503	2.33734	7.72258	4.21632	4.32624	4.0908	4.04209	0.30177	2.35394	3.28629	8.55708	0.792176	4.12937	11.547	1.72466	6.02818	2.30301	3.93681	0.932329	6.64747	2.33497	1.06482	4.82843	0.402713	1.52519	2.59639	0.672485	1.49014	0.107588	0.0514205	1.1956	0.82167	1.67257	1.90339
6330403L08Rik	1.60808	0.0725049	0.139647	0.334314	0	0.0710517	0.205516	0.0722836	0	0	0.218174	0.109492	0	0.212278	8.24292	0.246122	0	0.316182	0.073766	0.427972	0.370411	0.114932	0	0.385748	0.250859	0.382743	0	5.08884	0.231274	0	0.117301	0.0671332	0.212964	0.0119206	0.0503392	0	0	0	0.0551903	0	1.00947	0	0.266975	0.954822	0
6330408M09Rik	0	0	0	5.93765	0	0	0	0	0	0	1.74539	0	0	2.05202	0	0	0	0	0	0	0	3.56289	0	0	4.20189	0	0	4.68691	0.0768021	0	0	0	0	5.59671	2.06391	1.98737	0	4.44207	0	0	0	0.0514544	0	0	0
6330409D20Rik	0	0.580039	2.6533	0	0.357156	0	2.6032	0.867404	0	0	0.79997	0	0.0762204	0	0	0.676835	0.952266	0	1.10649	0.122278	0.808636	0	0.213747	0	2.25773	0.0755528	0	0.120177	0.230406	0	0.1165	0	0	0	0	0	0	0.383882	1.60052	0.641064	0	0	0.133488	0.0682016	0.608236
6330410L21Rik	0.317594	0.0725049	0.279294	0.0667151	0.285725	1.43473	0.411032	0.650553	0.0713309	0.223533	1.23632	0	0.304882	0.0707594	0.235512	0.430713	0.136038	0.252945	0.811426	0.305694	1.40756	0.861989	0.284996	0.192874	0.542472	0	0.0699156	0.120177	0	0.280132	0	0.537066	0	0.041722	0	0	0.0616035	0	0	0	0.149251	0	0.600694	0.682016	0.202745
6330415B21Rik	0.19144	2.27563	0.457782	0.432972	1.50477	1.94839	2.00548	1.35897	0	0	1.21415	0.19894	0.730906	0.681863	0.219019	0.327589	0.175819	0.760677	0.0950364	0.174262	0.116339	0	0.0876898	0.157996	0.18319	0.123714	0.262795	0	0.0984856	0.211748	0	0.0813675	0.719511	0.227118	0	0.0563136	0	0	0.148934	0	0	0	0.832155	0	0.0926939
6330415G19Rik	0	2.32016	1.95506	0.333576	0	16.1287	3.01423	9.42882	0.855971	9.97144	1.18649	0	0	6.41376	0	0	0.068019	0	0	0	0	0	0	0.992908	0	0	3.91528	0	1.38244	0	0	5.93065	0	0	0	4.56625	3.20338	2.57549	0	0	0	0	4.07137	0	0
6330418K02Rik	0	11.2982	13.6654	4.20305	10.4809	0	0	0	0	14.0696	5.22518	9.17977	14.177	6.92827	8.14414	12.8554	0	4.73858	0.663894	14.7186	7.88628	4.82714	0	3.65674	0.555218	3.07381	7.68633	1.50221	12.812	8.39857	0.757247	0.268533	0	0.107285	0	13.2645	0	17.9278	7.11955	0.106844	0	0	0	17.1788	15.1383
6330537M06Rik	0.0794676	9.13562	0.0699207	0.0668245	4.22504	0.142253	8.37271	0.144972	13.3786	0.0745639	0.0727943	7.51242	0.152695	0	0.550315	1.79121	6.681	2.91842	0.369541	0.122563	0.148212	6.3913	0.214352	0.0644784	0.0627801	0.378044	0	3.19217	0.769541	0.112334	0.116696	0	0.142134	9.6369	0	0.0932495	0.308436	0.604209	0.387061	0	0.249339	14.3287	0	0.274545	0
6330549D23Rik	0.477173	15.7124	0.076822	0.213338	0.232501	0.304047	0.219583	0.304265	0.155112	0.238396	1.15764	0	21.6757	0.543565	0.3145	0.280583	0.071539	0.063299	0	0	0.148164	0.182784	0.379709	0	0.200985	0.160489	0	0	0	0.12377	0.190261	0.0672003	0	0.0462094	0	0	0	0.177085	0.0551903	0	0.422271	0.103336	0	4.85584	0
6330562C20Rik	0	1.74012	0	0	1.42862	0	0	0	0.0713309	0	0.0727245	0	1.60063	0	0	0	0	0	0.590128	0	0	0	0	0	0	0	0	0	0.38401	0.840395	0	0.0671332	0	0.00596029	0	0	0	2.30329	0	0	0	0	0	13.6403	0
6430511E19Rik	13.28	11.3438	1.88524	0	15.0705	0	20.932	0.0722836	0.570647	0.298044	11.359	6.31504	13.2321	2.05439	1.09906	0.123177	0.204343	0	0.147532	30.9565	2.59288	17.2398	9.26238	0.192874	2.45899	9.46443	0	0.901328	3.37929	19.3851	0	0.0671332	0	0	0	0	0	8.9421	0.222665	0	0.502668	0.0514544	0	0	0
6430548M08Rik	0	0	21.7151	0	0	0	0	11.7822	0.142662	0	0.436347	0	0	0.212278	0	13.106	42.2398	21.121	64.4715	41.2076	20.8171	22.5267	25.8634	40.7607	11.5395	39.363	18.5975	19.7691	10.3683	11.2613	0.1165	4.09513	1.27778	29.4617	0.503392	13.2183	0.123207	4.55175	0.165571	1.17528	42.0391	14.0252	29.167	45.1494	15.4087
6430550D23Rik	0	1.52041	0.602595	0.201901	0.145768	0.14571	0.931125	0.144567	0.0869396	0.0754767	0.460154	0	0.0774818	0.28867	0.161472	0.376931	3.14467	0.126473	4.01696	0.206595	0.164327	0.239465	0.214807	0.262706	0.130055	0.455256	0.213821	0.121549	1.32548	0.52773	0.459872	0.0677831	0.167467	0.102628	0.0503392	0	0.123207	0.853352	0.0557289	0.110846	0.0497504	0	0.0674059	0	0
6430562O15Rik	0	0.0728515	3.37333	0.0673836	0.0717719	0.0716734	0.566002	0	0	1.44592	26.1381	0.165869	3.63322	0.0718328	0	0	6.89784	0.973442	0.295064	0.122278	0	0	0.215949	0.0652396	0.0627148	0.151106	0	3.00476	0.231392	0.172222	0.116999	0.201801	0.0709878	0.121263	0.101232	0	19.3708	0.116415	0	0.165171	0.0505046	0.103982	0.0691413	0.136403	0
6430571L13Rik	0.317921	0.291003	0	0.0667311	0.143052	0.142133	0	0.434181	0	0.149022	0.218249	7.44483	0.228858	0.990872	0.0785448	0	0.11584	0.063244	0.59058	0.178162	0.215037	0	0.876807	0.128606	0.188144	0.151106	0.0699156	0	0	0	0	0.134276	0	0	0	0.0924393	0	0	0	0	0.248752	0	0	0	0
6430573P05Rik	0.162373	0.0726992	0	0.0667151	0.0714312	0	1.09608	0	0.285324	0.223533	0.145449	0.203803	0	0	0.0786657	0	0.136038	0.328598	0.867636	0.122278	0	0.0655813	0.0712491	5.56844	0	0.0755951	1.13494	0	3.06485	0.112053	0	0	0	0.0198687	0	8.27298	5.53048	0	0	0.068542	0.0995007	0	0	0	0.202745
6430590A07Rik	0.584244	17.3452	0.803358	12.435	6.10653	0.0710517	17.8105	2.11955	0.570647	2.06413	23.1128	8.30941	24.9606	10.4016	3.25447	4.76094	3.81813	0.0632857	0	0.699239	3.51383	0.750827	3.52149	14.4655	5.64652	2.59378	0.112803	0.738068	9.88071	14.9351	0.0582498	0.684261	0.929905	0.0542782	0.359571	0.600831	0.28196	0.226471	0.229838	0	0.149251	0.205818	1.58227	11.5446	0.0676156
6430710M23Rik	0.619578	0.379282	0	0.080349	0.234522	0.521854	0.25911	0.574961	0	0.150269	0.159685	0.453433	0.167503	0.156063	3.56022	1.08862	0.735612	0.362681	0.469774	0.988444	0.487244	2.67226	0.147184	0.705726	1.09462	0.132226	0.157237	0.753492	0.27398	0.599112	0.178967	0.406594	0.369074	0.510098	0.0503553	0.279058	0	0.174812	0.0582384	0.108951	0.315895	0.259798	0.347978	0	0.274226
6530402F18Rik	21.1134	0	17.037	0.733866	13.5029	42.6981	0	6.07182	24.0486	42.1808	25.2354	78.9109	8.4552	5.53524	0.078504	16.2157	1.22434	16.7449	5.97505	8.14718	43.4781	5.06955	37.0061	6.83699	18.4707	1.58344	10.7535	21.0872	2.38086	12.2121	0.0582498	0.0671332	0.0709878	0	0.805427	63.6419	0	8.85534	19.3592	0	5.07454	58.5681	2.46952	7.84318	3.78458
6530409C15Rik	0.0793986	0.29002	0	0.337558	0.214293	8.95252	0.0685053	0	0	0.074511	2.83773	0.0546851	0.154924	0	0	0.0615305	0.139948	0.063956	0.663894	0	0.444493	0	2.1455	0	1.53126	0.683491	0	0.302957	0.230406	0	10.1355	0	0	0	0	0	0.0616035	0.0548403	6.95398	0.213688	0	6.9542	0	0.0719847	0
6530413G14Rik	0	0.706287	0.846234	0	0	0	1.04497	0.222114	1.11529	0.549025	0.103803	0	0	0.408302	0.272473	0.140237	0	0	0	0.0656276	0	0.13807	0	0.464153	0.83407	0.0786414	0	0.0618269	0.0797451	0	1.41586	0	0.742519	0.0701467	0.122627	0.0510919	0	0	1.23562	0	0	0	0.718911	0	0.0717158
6720427I07Rik	1.19098	0	0	4.33648	13.2148	10.5157	0	7.9512	0	0.670599	0.654521	8.91367	0.0762204	8.91568	0.471024	6.09152	0.952266	3.73095	0.148231	0.0611388	0.222246	3.50542	6.26992	3.29416	0.12543	15.3372	1.67798	1.02151	3.6865	0.112053	0	0.2014	0	19.0372	0	0	0	0	0.110381	0	10.7958	4.34339	0	0.818419	0
6720464F23Rik	6.03429	26.6093	0	9.13997	16.3577	0.781569	16.3728	12.5051	0	4.17262	27.199	4.21075	16.0825	13.0197	24.7288	0	9.59068	0	0.442596	0	0	0.172398	2.63622	0	8.78008	4.23096	0	3.60531	0	0	0.582498	20.7442	7.31175	6.0497	1.61085	0	20.2675	12.1197	0	11.272	8.05956	0	0	0	11.962
6720475M21Rik	0.247515	0	0	0.213479	1.7976	0	0.13988	5.03998	23.8466	0.102364	0.455781	0.115002	0.26989	0	0	0	0.196787	0.318389	0	0.0673475	0.0792405	0	0.434889	0	0.366505	0.278955	9.193	0.668305	0	0	0	0.151665	0	0.0139001	0	0	0	0.205337	0	0	0	0.0618822	1.01866	0	0
6720482G16Rik	0	0	0.0698236	0	0	0	0	2.74678	6.9191	0	1.16359	0	0	1.48595	0	0	0	0	0	0	0	0	0	0	0	0	0	0	0	0.0560263	0	0	0	0	0	11.6007	0	0	0	0	0	0	5.80671	0	0
6720489N17Rik	0	0.463236	14.9137	0.269812	0.882496	0.114165	1.2559	0.166792	0	2.98832	0.248714	0	0	0.0715724	0	0.481834	0.20814	0	0	0	0.150037	0	0.531904	0.0646372	0.281022	0.70307	0.0724305	3.6905	8.83504	0	0.1165	0.671332	0	0	0.0514713	2.62111	1.12268	0	22.811	0	0.654978	10.8746	0	0	0.0686969
6820402A03Rik	0.396993	0	0.0698236	0	0	0	0	0	0.0713309	2.75691	0	11.812	0.533543	0.353797	0	0	0	0.252945	0.073766	0	0.444493	0	0.284996	8.35787	0.501719	0	0	0	0	3.02542	0	14.4336	0	0.0953647	0.0503392	0	0	0	0.0551903	0	0.0497504	0	6.80787	0	0
6820431F20Rik	42.4339	95.7348	91.8505	45.9697	86.6173	42.997	80.5679	68.3149	59.9235	60.7163	64.8157	89.6283	88.2952	49.4452	40.7736	49.79	74.657	43.474	19.3783	91.1182	90.5002	31.6809	78.5932	87.6762	58.3686	58.1101	33.4329	43.5217	65.9578	54.1639	32.7173	107.225	63.8289	53.0118	21.4526	35.8473	51.3871	76.0793	5.19041	0.593823	41.9018	49.8677	56.547	18.6992	1.94423
7330423F06Rik	2.69955	0.580039	0	0	0	5.32888	0	0	0	0	2.10901	0.492166	0	0.990631	1.25606	0.861427	0	0.252945	0	0	0.0740822	0	0	0	0	0	0	0.360531	0	0	1.10675	5.03499	0	0	0.0503392	0.0462178	2.46414	0.109681	0	0	0	0	0	0	0
8030423F21Rik	0.477891	1.40325	0.15562	0.770079	1.02484	0.519482	0.468503	1.45645	0.849202	1.23827	1.35287	0.599792	2.02965	1.14435	1.09956	0.784975	1.66428	1.21667	0.726971	0.543399	1.38957	1.61634	0.742081	1.05534	1.17859	2.21845	1.77155	1.51885	1.94239	2.19945	0.38498	0.99619	0.592603	0.127837	0.15169	0.522515	0.289444	1.36256	0.17161	0.688438	0.651197	1.09099	0.422893	0.976285	1.38882
8030451A03Rik	2.07627	8.21274	2.77752	12.0754	11.429	5.54525	4.94894	2.50095	3.70712	0	0	0	6.74653	1.34443	2.49768	0.246122	0.068019	0.0632364	0	0	0.0740822	0.114932	0	0	0.12543	0.151106	0	0	0	0	0	0.134266	0	0.20861	0	0.0462178	0	0	0	0	10.3834	0	0.0667438	0	0
8030453O22Rik	0	0	0	0	0	0	0	0	0.0713309	0	0	0	0	0	0	1.53826	0	0.885309	0.073766	0	0	0	0.0712491	0	0	0	0	1.62239	0.691219	2.129	0.174749	0	0	1.36491	20.9411	13.9115	0.677638	0	0	0	0	0	0	0	0.608236
8030456M14Rik	14.3711	0	2.58347	0.0667151	0.142862	0	0.205516	4.26473	0.855971	0	5.16344	0	0.152441	3.96252	0	0	0	0	0.073766	0.0611388	0.148164	0	3.9187	0.128583	0.627148	0.151106	0.279663	0	0	2.40913	0.582498	0.0671332	0	5.3881	0	0	0	5.75823	0	0	0	0	0	0	0.0675818
8030462N17Rik	149.261	120.161	98.7324	96.9873	82.8672	91.2872	115.053	92.9579	64.6372	101.445	80.6026	90.119	107.452	87.3279	98.2941	82.2427	137.926	117.36	143.663	158.271	116.932	165.217	113.792	117.755	104.41	98.8706	96.1564	71.0512	99.1346	93.4854	72.3463	106.138	45.4322	78.0737	57.2115	39.3469	46.2026	72.0604	88.0068	16.9348	50.8563	78.0572	54.6395	59.6768	33.7306
8430406P12Rik	0	0	0	0	2.2858	0	0	0	0	0	0	0	0.838424	0	0	0.123061	0.408114	0	0	0	0	0	0	0	0.12543	0	0.0699156	0	0.0768021	0	0	0	0	0.327816	0	0	0	0	0	0	0	0	0	7.91138	0
8430422M14Rik	1.84606	1.66288	0.153483	0.371839	0	0.891322	1.09069	0.174887	0	0	1.31708	1.20539	0.376097	0.29548	1.47391	0.228268	0.133793	0.564309	0	0.139817	1.10822	0.0808643	1.2173	0.176367	0.511984	0	0.425388	0.424713	0.899206	1.5638	0.128491	2.02905	0.309905	0.38123	0.0541584	0	3.0807e-09	1.17585	0.857442	0	0	0.423866	0.169881	0.452376	0
8430429K09Rik	5.53275	6.37767	5.51607	3.82867	6.37266	4.76051	4.97533	5.91537	5.32973	17.1883	4.27268	2.54231	5.01308	6.69353	5.40267	3.52544	4.34828	3.19089	3.8942	3.24036	3.85227	3.69399	5.34368	1.67157	4.19161	1.68596	9.36352	7.86304	7.27483	2.68301	2.3832	6.42455	15.3299	3.50183	1.00678	3.06133	2.09452	3.72914	1.56936	0.293353	2.33827	1.33322	2.186	3.06907	25.5459
9030025P20Rik	25.5082	29.7421	28.4822	51.842	38.0268	29.7905	9.52668	49.3557	17.335	26.405	40.222	23.6474	54.9622	34.9752	43.1272	3.50837	46.9135	24.2666	17.7952	15.0229	14.3917	20.2852	23.799	38.6906	51.0352	14.5189	50.2165	35.0824	10.2748	13.7074	4.00535	24.4786	13.6716	34.3277	38.5822	33.7542	18.3408	7.97205	34.8226	43.6387	36.9574	1.06262	27.6742	23.0567	36.9445
9030404E10Rik	0	0	0	1.66788	0.0714312	0	0	0	0	0	1.89084	0	0	2.2643	0	0	0	0.0632364	0	0	0.0740822	0	0	1.60728	0	0.0755528	0	1.02151	0	0	0	0.134266	0	0.0119206	0	0	0	1.31617	0	0.106844	0	0	0	0	0
9030407P20Rik	0	0.0725049	0.0698236	0	0	0	0	9.33556	0	0	1.5117	14.9928	0.6305	0	0	0	0	0.0632364	0	0.244555	0	0	0	0	0	0	0	0	0	0	0	0	27.9692	0	0	0	11.7663	0.712924	11.9763	0.160266	0	0	20.1566	0	0
9030607J07Rik	15.8144	9.52228	13.8477	9.74328	10.915	8.34481	8.2655	10.7523	10.2635	9.284	8.15693	8.82405	11.1202	9.60792	8.5001	5.86371	11.1154	5.71993	10.8775	7.88727	6.95944	12.305	6.52222	7.67812	7.91712	6.24388	6.08655	6.66364	7.00324	4.04338	3.06643	9.12897	4.16677	5.00163	3.2483	2.45313	2.74915	4.87122	3.08856	0.877419	5.37274	2.33424	8.83001	2.78552	4.6198
9130002K18Rik	2.85976	3.50937	4.24208	1.74964	2.26576	2.49799	4.26127	3.25039	4.27986	3.37002	3.1148	4.77805	3.68103	4.68986	3.40779	5.96376	3.12727	5.37431	5.82121	5.55012	7.22854	3.434	4.16422	3.00461	10.6986	3.80476	2.88178	6.93416	6.16888	6.71369	2.07515	6.5387	1.50517	0.567386	2.42149	1.94223	4.92346	1.60286	1.71613	0.961596	4.54405	3.98425	4.14171	4.29203	3.44934
9130008F23Rik	0.873384	4.64031	0.0698236	0.200145	0.642881	1.34998	0.548042	8.67403	0.641978	8.64328	0.290898	2.51552	0.533543	0.990631	12.5606	1.59979	2.99284	5.18538	16.3761	4.34086	3.40778	4.30994	5.12993	3.15027	2.57131	5.21315	8.31996	10.0949	5.76015	6.1629	0.349499	0.268533	1.70371	0.971528	1.66119	0.508396	0.677638	0.767765	0.386332	0.747908	1.64176	12.7607	1.6686	0.341008	18.3147
9130015A21Rik	0	0.0725049	0	0	0	0	0	0	0	3.87457	0	0	0	0	0	0.0615305	0	0	0	0	0	10.0565	3.13496	3.7289	2.9476	0	0	0.0600885	0	0	0.1165	0	0	0	0	0	0	0	0	0	0	0	0	0	0
9130019O22Rik	0	0	0	0	0	0	11.4666	0	0.151515	0	2.98224	0	0	0	7.61402	14.6443	0	10.3991	0	6.84755	0.666739	11.3075	0	0.132634	0	0	0	1.61949	4.87522	0	0	0	0	0	0	0	0	13.0552	0	0	0.0528578	0	0	0.0682016	0
9130019P16Rik	0.702642	0	0.349118	0	0	0	0.182538	0.216851	0	0	1.09087	0	0.457322	0	1.2531	0	0	0.139212	0	0.305694	0.0740822	0	0	0	0	0	0	0	0	0	0	0	0	0	0	0	0	0	0	0	0	0.0514544	0	0	0
9130023H24Rik	41.843	31.9918	65.2235	5.38326	6.00022	16.8393	7.59724	36.7632	45.4378	24.0671	5.45434	15.6946	58.6649	3.96613	16.3514	21.9048	2.8568	18.7615	0	0	0	0	0	8.82604	9.0066	12.25	15.7553	8.09249	22.5036	14.8186	0	0	56.7903	8.46361	19.9343	7.07132	16.4041	36.9516	10.3206	0	0.574243	12.2976	3.47068	14.0495	27.6804
9130204K15Rik	5.86682	1.34773	1.5394	0.739562	0.774208	1.03972	0.685053	1.1355	0.142662	0.24016	0.765272	0.522873	0.0762204	0.424855	1.33896	0.553774	0.417698	0.379418	1.67935	0.611388	0.460343	0.229864	0.712491	0.692016	0.542033	0.765159	0.337341	0.14383	0.66602	0.504237	0.1165	0.356882	0	1.09345	0.788778	0.138653	0.0460278	0.225708	0.472433	0.26711	0.845756	0.0514544	0.266975	0.0357672	0.621153
9130213A22Rik	0.238196	0.217515	0.295761	0.0667151	2.42866	0	0	0.44591	0.213993	0.298044	0.218174	0	0.152441	0.141519	0.235512	0	0.136038	0.126473	0	0.122278	0	0.172398	0.712491	0.257165	0	1.20885	0.0699156	0.120177	0.0768021	0.114596	0	0.402799	0	0.131126	0	0.189723	0.563405	0.219361	0.173984	0	0.447753	0	0.133488	0	0
9130221F21Rik	0.820521	1.2481	0.145996	0.416583	0.748421	0.642782	2.03398	1.36818	0.228437	0.171265	0.656848	0.537239	0.48754	0.694993	0.413152	0.393441	0.800448	0.447555	0.659447	0.988254	1.39806	1.01828	0.509658	0.660625	0.904599	0.864309	1.05944	1.40988	1.15731	0.750165	0.24847	0.713357	0	0.0895427	0.283217	0.299404	0.14131	0.266823	1.08977	0	1.06861	0.0717321	0.749627	0.308751	0.188734
9130221H12Rik	2.3491	0	3.34031	0	0	0.247909	4.12098	0	0.953802	8.6099	0	0	0	0.0707594	3.18751	0	0	0	8.71652	0.115955	0	0	7.95036	0	0	0	0	0.286634	0	0	0	1.6727	0	0.0191148	0.123813	0	0	7.9388	0	0	0.429778	0.789306	0	0	0
9130230L23Rik	1.10404	2.01612	1.64742	1.61735	1.79783	0.895645	4.3511	3.65813	2.57994	2.06417	2.04644	2.32963	2.49676	1.66354	2.4026	2.59793	6.377	3.11021	1.41249	1.95006	6.41627	1.97785	3.36124	2.45433	13.1918	2.34773	11.2173	4.146	2.46128	13.2469	1.10267	1.30446	1.71107	0.565729	1.42001	0.253394	0.540855	2.46922	1.10303	1.95209	2.84693	0.88774	1.10693	1.61696	1.72637
9130230N09Rik	4.84331	1.16008	4.18942	0.467006	6.50024	2.77102	4.79537	0	1.35529	2.6824	0.79997	1.85929	5.25921	6.93442	1.57008	0	0	0.189709	5.31115	0	0	0	0.854989	1.22153	1.44244	0	0	0.600885	0.153604	0.504237	2.56299	0.469932	1.27778	2.78942	0.352374	0.0924356	1.23207	3.6743	1.10381	0.106844	0.497504	2.82999	1.20139	0.136403	0
9130401M01Rik	36.2546	35.941	51.8226	64.002	45.0455	19.4023	95.9072	45.4545	71.3105	64.1624	31.7453	85.418	21.0005	65.9924	90.8699	34.6602	53.683	60.7069	0.221298	0.305694	88.2671	11.2196	38.617	27.0666	47.6653	60.6689	55.3541	88.6138	41.0224	28.6568	19.8384	90.9655	66.3532	30.2657	25.4148	46.9111	55.8128	26.311	53.2564	106.888	100.314	32.9823	36.7091	13.4357	101.914
9230105E05Rik	1.17111	1.85653	2.08039	0.531994	0.898133	0	6.80041	0.427889	0.321416	1.04403	0.108633	0.645465	0.877198	0.356502	0	0.973664	0.600401	0.897356	1.37261	0.287853	0.13366	1.08053	0.273381	0.410522	1.68719	0.57449	0.216367	0.391148	0.595273	0.488454	0	0.809009	0.156248	0.357325	0	0.509856	0.134381	0.250981	0.927296	0.0998655	0.52304	0.908449	0	1.36073	0.266227
9230111E07Rik	0	1.08757	2.56884	0	0	0	0	0	0	0	0	0.328111	0	0	0.628032	0	0	0.995296	0	2.38441	0	0.824613	0	0	0	0	1.04873	0	0	0	0	0	0	0.00596029	1.66119	0	0	0	0.717474	0	1.09451	0	0.86767	0	0
9230112E08Rik	2.93775	0	0	2.06817	0	0	0.0685053	0	0	0.722513	0	0	0	0	3.29214	0.0615305	0	0	0.295064	0	0.0740822	0	0.213747	0	0	0	0	0	0	0	22.3097	0	0	0	0.553731	3.23525	0	0.0548403	0.0551903	2.35057	0	0.0514544	0	0	0.135164
9230114K14Rik	4.33628	8.73441	0.152918	4.97024	1.53605	0.569667	13.6442	3.71103	0.272409	1.0598	7.95499	0.923325	1.77502	1.64108	10.973	0.857224	11.392	1.41909	0.516553	0.992295	1.01594	0.542382	0.610816	1.4188	0.818918	0.847453	1.22777	0.869902	0.332561	0.594047	1.55801	1.27525	0.414972	1.94762	0.925833	0.30161	0.509484	1.2262	0.267961	0.756503	0.219871	5.61823	0.221542	0.228387	0.375977
9230116N13Rik	0.332612	0.744506	0.950711	6.766	8.71827	0.890242	6.54908	11.3282	0.0767214	0.47576	0.781432	0.175749	7.19066	0.294004	1.02982	4.81599	1.4214	2.4135	0.405056	0.37493	0.464218	3.15783	0.654416	1.00639	0.714635	6.12087	0.375034	6.27471	3.30071	7.01961	3.10323	11.9704	0	4.63024	7.54735	12.6281	8.57156	0.651487	0.18175	0.86838	0.10135	0.654012	1.01676	15.6493	0.212448
9330020H09Rik	6.80612	10.2529	19.6641	7.99174	10.8078	8.93568	7.23916	2.81502	11.9819	26.6737	4.09077	2.50172	7.68866	4.55489	8.58009	9.36457	10.8332	6.33622	4.69654	5.10332	3.17586	20.3407	4.14014	5.83054	4.66489	4.11647	4.85574	9.24643	2.39622	8.11401	1.71638	5.85264	5.61879	2.19891	7.32898	1.81864	4.02408	1.33836	1.03393	0.801234	3.94002	1.11298	2.84299	2.69982	1.03787
9330104G04Rik	4.18127	13.7258	2.91472	2.41763	2.34282	1.6299	3.40636	1.69888	1.7856	1.82806	2.36391	2.28086	1.18621	2.74091	2.04305	2.18306	1.01354	1.43799	2.35247	2.80615	2.01785	1.79764	2.1132	2.92238	2.10912	1.62049	1.44423	2.40144	2.23507	2.00016	1.20356	1.97481	0.595172	1.31716	1.1509	1.05764	1.27364	0.944088	0.958043	0.469246	1.17099	0.529626	1.38784	0.576275	1.24181
9330111N05Rik	0.639623	1.27706	0.118292	0.400291	0	0.557918	0.311285	0.694088	0.0864353	0	0.235592	0	1.02076	0	0	0	0	0	0.702552	0.122278	0.444493	0.131731	0.0712491	0.638035	0.250859	0	0.0699156	0.261713	0.153604	0	0.174749	0	0.212964	0.119206	0	0.0132825	0	0.202435	0.103398	0	0	0.0514544	0.133487	0	0.0675818
9330121J05Rik	0	0	1.98772	0.957235	0	0	0	0	0	0	0	2.35217	2.75108	0	0	0	0	0	0	0	0	0	0	0	0	0	0	0	0	0	0	0	0	0	0	0	1.58911	0	0	0	0	0	2.71376	0	0
9330121K16Rik	1.1268	1.60976	1.34598	0.675724	1.01646	1.01836	1.37491	1.06987	0.349579	0.730318	0.307082	0.324826	0.682935	0.563048	0.999544	0.683382	0.806712	0.827511	0.259132	0.966342	0.258663	0.889113	0.729976	1.88843	1.09321	1.70237	0.253946	0.38298	0.592028	0.799608	0.0811484	0.935575	0.348678	0.232742	0.552402	0.106692	0.575675	1.08754	0.0959643	0.059417	0.790687	0	0.341156	1.96873	0.218761
9330136K24Rik	19.1283	7.50752	11.3288	10.4565	11.6167	13.2866	11.0628	7.36888	10.6816	12.1415	10.6951	14.2798	10.8729	8.48709	11.6047	16.4501	22.6042	18.9508	19.3746	15.4297	19.1986	16.2882	12.8617	15.3393	17.2348	14.6276	16.461	10.2214	11.6969	16.7891	7.81671	14.1979	8.81435	10.4226	4.91976	2.59381	5.80378	6.84314	7.00922	2.53735	7.67797	8.14802	8.0497	8.1715	7.36182
9330151L19Rik	0.317594	19.5074	2.18073	26.4738	0.142862	15.0922	3.44908	0.228917	0	12.4008	10.4942	0.0546851	1.67118	0.212674	23.954	6.81979	0.0696216	5.77303	0.073766	9.69411	2.08173	0.120701	1.92255	11.6113	8.71203	2.13832	7.51719	0.759165	7.4862	2.53752	0.0589371	0	0.213884	21.43	0	4.48313	0	0.109681	0	0	20.9661	19.6241	5.69801	11.4746	0.202745
9330154J02Rik	1.03894	0.761135	0	0.686612	0	0.29699	0.219304	0.0722836	0	0.26867	0.0765986	0	0.0762204	0	0.0861613	3.5975	2.34038	1.58838	2.06545	0	0.941747	0.27559	0	0.0700929	0.736278	0.904798	0.586995	0.126706	0.230406	0.369633	0.873747	0.809378	0	0.260461	0.0503392	0	0.0616035	0	0.110381	2.68258	0	0.102909	0	0	0.270327
9330154K18Rik	1.68785	0.798068	0.635685	0.36803	0.428802	1.13683	1.16459	0.505985	0.28561	0.447066	9.89606	0.712471	1.40773	1.06139	1.1051	0.123061	0.408114	0.130557	0.221298	0.183416	0.0740822	0.114932	0.142577	0.321456	0.564433	0.226658	0.0699156	0.601378	1.69199	0.168079	0.291249	0.201521	0.283951	0.00596029	0	0.600831	0.308017	0.548403	0.165571	0.106844	0.746255	0	0.333719	0.273498	0.0675818
9330158H04Rik	2.2177	3.06727	1.38041	1.36264	2.70672	2.33213	2.02113	3.27659	1.47323	1.40588	2.03942	1.69146	3.15113	1.91831	2.09635	1.73664	1.33554	1.5122	1.76892	1.28656	2.39073	2.74181	2.00894	0.696556	1.63462	1.86189	2.38093	1.19373	1.71723	1.90659	0.682827	2.00506	1.31277	1.12042	0.618996	1.4577	0.651435	1.47839	1.26408	0.689488	0.779953	1.00499	2.16772	0.0733815	1.24093
9330159F19Rik	0.937564	0.7301	1.21537	0.657964	0.270691	0.652282	0.453112	1.15638	0.342645	0.446695	0.503424	0.175689	0.96657	0.463635	1.63239	0.447088	0.448073	0.786347	1.47873	0.893422	1.52347	0.84383	0.441458	0.827623	0.366845	0.718589	0.80117	1.14242	1.4855	0.337184	0.358738	0.954923	0.902527	0.718437	0.948919	0.342625	0.06459	0.968827	0.250256	0	0.760214	0	0.458276	0.63485	2.00005
9330159M07Rik	3.87374	5.36509	4.26231	3.39792	2.60138	0.95205	1.38043	2.57249	4.51567	3.26709	9.16995	1.62393	4.06016	2.26592	2.52123	2.00562	3.43767	1.53491	0.728526	1.90975	2.90696	5.10815	1.72892	1.54202	4.42868	2.30828	2.14532	9.32445	3.20894	2.03236	2.51196	5.09203	0.266772	6.30779	8.51865	0.724687	1.17279	0.926219	1.16392	0	0.489776	1.61815	1.12914	1.57839	1.92191
9330160F10Rik	0.48354	3.30324	2.97895	0.447771	2.79298	7.21402	1.08985	0.54327	0.731641	0.216367	15.7117	2.87838	4.3316	2.68994	1.29103	2.50193	9.78467	0.759943	0.520043	0.425845	2.28988	14.6109	2.01942	0.49968	1.23645	6.01346	7.43895	5.45981	3.80868	6.72355	21.6304	5.37033	0.642077	0.515974	0	0	0.657038	6.61709	0.132539	0	1.08819	0.619831	10.3943	0.0924984	0.245537
9330162G02Rik	79.0977	78.633	48.4139	58.8811	71.2916	56.4524	53.4515	73.7748	54.9321	21.4324	47.2709	37.9062	38.6229	61.4759	48.6211	31.1504	26.2933	46.3419	13.5814	47.0426	30.6676	27.0167	36.258	38.1208	23.9551	22.2529	27.2313	14.5855	28.6867	23.7357	21.6782	71.4559	15.6646	8.37314	5.05134	17.1861	10.1076	23.0406	42.0754	3.17041	17.8647	9.01389	19.7022	12.3623	22.6546
9330175E14Rik	2.42744	3.97701	0.890293	0.80271	0.524699	4.00144	4.07909	0.57356	2.82122	1.84204	1.19249	11.9499	21.0445	5.18571	2.72994	7.66527	3.3449	10.7881	1.15563	1.08504	2.02932	1.08243	4.1952	1.25302	6.38259	5.64686	14.3132	8.70015	10.4875	9.14243	0.244588	0.288083	0.142337	0.304408	3.25067	0.515828	4.59333	2.74989	11.9841	0.106844	1.44767	23.8374	8.43913	7.85217	15.9003
9330179D12Rik	9.35249	0	0	0.26686	0.0714312	0	0	0.0722836	0	0	0	7.43339	0	0.0707594	0	4.2456	0	0	0	0	0	0	0	0	0	0	0	0	0	0	0	0	0	2.92691	0	8.78139	0	0.164521	0	0	0	0	0	0	0
9330185C12Rik	1.11945	1.64399	0.761035	2.28935	1.57859	0.482762	0.609674	0.886262	1.02028	1.1641	1.74335	0.692007	2.15655	1.77529	2.4216	1.65773	2.00881	1.0969	1.28927	2.36599	2.12125	1.09404	2.25327	1.17112	1.40205	0.543384	1.08229	2.3571	1.99147	1.22022	0.445752	1.14846	0.633013	1.29743	0.765005	0.0464873	1.05499	1.30479	0.535083	0.0538136	0.752056	1.2899	2.10689	1.70296	1.35015
9330188P03Rik	0.609533	0.436128	1.75999	0.134166	1.02426	0.859683	0.558157	0.216851	0.659636	0.250651	0.971992	0.797376	0.682577	0.353797	0.251208	0.123319	0.906476	0.587068	0.516791	0.0611388	0.600897	0.460648	0.781638	0.721116	1.31216	0.439153	0.210124	0	0.386148	0.927648	0.11745	0	0.609948	0.0254591	0.151182	0.285419	0.257553	0	0.11053	0.160266	0.258364	0.295969	0.764157	0	0.181598
9430015G10Rik	20.6915	19.0162	0.9366	17.2522	1.12886	1.58403	1.55552	9.88631	13.6993	16.0159	2.88521	17.0932	34.4333	46.0117	22.8394	1.51617	2.93432	13.4421	1.24934	1.56213	0.602258	17.1177	11.6146	3.79867	11.2667	22.1809	22.2366	31.3286	8.0353	2.43936	1.16514	11.6554	46.8282	72.4555	0.151018	2.35579	0.457586	4.01431	8.66584	0.0759148	1.94621	1.11138	15.845	3.69729	31.1118
9430025C20Rik	7.9817	15.2135	6.19922	6.96139	6.20459	7.83025	6.36875	5.48374	7.97544	6.78311	6.43254	5.83632	5.19546	5.46978	5.78081	10.7497	11.6984	31.1125	4.27929	3.49008	11.8334	5.61498	10.2287	7.49694	7.83641	9.47803	8.86908	10.1052	17.2804	10.505	4.82985	7.25609	3.28159	13.7056	3.78424	1.09714	1.99934	3.81779	2.90629	1.24168	6.66237	1.84826	3.66124	3.43932	6.15232
9430031K09Rik	0.55579	0.507534	4.11959	1.20087	0.428587	15.1995	0.0685053	0.289135	0.427986	0.298044	2.61808	0.0546851	0.609763	0.141519	0.39252	0.184591	0.68019	0.0632364	1.38178	0	0.222246	0.517193	0.78374	0.128583	0.878008	0.302211	0.139831	0.300443	0.307208	0.560263	1.165	0.0671332	0	0.0894044	0	0	0.554431	0	3.36661	0	0.199001	0.308727	0.266975	0	0.337909
9430034N14Rik	16.7089	25.8864	17.8852	10.0658	6.87482	4.76323	2.97895	14.3601	17.6946	20.4325	13.9913	21.4611	9.02023	15.4101	21.5465	31.2985	9.73924	39.522	32.1125	19.0255	20.0217	16.3383	5.84241	33.1468	12.4636	23.4701	3.12545	12.5859	21.9572	7.67079	26.7691	1.62584	20.1265	1.55979	20.981	10.1883	1.14594	10.318	24.5963	0.634461	2.763	2.07832	1.76643	3.47775	1.31719
9430037G07Rik	0.428798	0.333512	0.150216	0	0.415932	0.685265	0.288113	0.700459	9.02258e-06	0.539051	2.98381	0	0.697139	0.0780186	0.89997	0	0.22877	0.303909	0.93905	0	0.176544	0.311515	0	0.133538	0.305971	0.667496	0.398626	0.206646	0.606764	0.204017	0.06175	0.0714176	0	0.151102	0.270677	0.203029	0.0616035	0.301628	0	0	0.594482	0	0.158353	0.0720406	0
9430037O13Rik	0.158797	1.08757	0	0	5.78593	0.284207	2.80872	24.7933	0	0	0	0	0.0762204	0	0	0	2.38067	0	0.073766	0	0	0	0	0.385748	0	0	0	0	0	0	0	0	0	0	0	0	5.05149	0	0	0	0	0	0	4.4331	0
9430038I01Rik	12.4874	25.5701	39.1011	12.7679	22.7993	31.254	67.2206	19.8916	10.0326	30.6089	8.55338	18.1236	23.9407	29.6584	15.7002	7.02086	20.6767	23.8394	26.267	10.0791	26.7898	16.6992	10.3492	16.0118	15.5528	5.82661	37.0773	8.88668	12.4421	12.1781	36.6303	27.9036	6.64898	33.4671	38.0497	17.1863	29.1582	32.3785	19.1516	11.2436	19.4525	24.193	20.4113	14.7881	20.0307
9430053O09Rik	0	0	0	0	0	0	0	0	0	0	3.12715	0	0	0.849112	0	0	8.2303	0.252945	5.38261	0	3.48186	17.0099	4.63119	4.17893	0.41188	8.30144	0	1.14168	0.921625	3.1935	0	0	0	0	0	0	0	0	0	0	0	0	0	0	0
9430060I03Rik	0	0.0725049	0	0	0	3.83679	0	0	0	0	0	0	7.43451	0	0	0.0615305	1.22434	0	0.073766	0	0.222246	7.81537	0.0745522	0	3.07303	0.441652	0	0	0	2.129	0	0	0	0	0	0	0	0.0570488	0	0	0	0.0597443	11.0799	0	9.46146
9430062P05Rik	3.54485	7.23945	7.46177	4.88916	5.03252	2.93668	4.88914	4.34674	4.73492	5.15665	4.34117	4.81168	4.704	6.82967	6.31392	3.90947	7.6335	6.5504	5.91919	6.15515	6.30815	5.13296	6.33531	6.35389	4.19485	5.65626	5.29381	6.68173	3.20356	4.87324	1.599	5.11668	0.304347	2.42943	1.13592	2.35136	1.35899	7.4602	4.40638	0.418849	0.843771	2.11762	4.58245	2.66223	4.14409
9430064I24Rik	5.87269	0.0725049	0	0.0667151	0.0714312	0.5285	0	4.98103	0	0	0	0.56686	17.1583	6.52287	0	0.446188	13.6354	0.328988	4.5321	0.63714	5.77904	1.29167	0.373375	1.60896	0.263826	3.96723	1.50091	0	3.74657	1.67393	0.1165	0.2014	0	1.70626	0	0.185142	0	0.197574	0.0621763	9.09787	0.0573995	0.666299	2.20772	1.02073	0.611249
9430065F17Rik	0.32478	0.766485	0.827151	0.0596635	1.15678	0.739648	0.271323	0.506812	0.447777	0.204559	0.443212	2.26731	1.76071	1.32691	2.9175	0.579336	1.43247	0.232831	3.17892	1.2443	0.23778	1.13116	0.370961	0.75352	1.18197	0.404094	0.209286	0.927004	0.198094	0.590674	0.422825	1.13346	0.23547	3.38046	0.12602	0.284359	0.555717	0.319878	0.837358	0.844874	0.312238	0.139384	1.20152	0.252057	1.11932
9430078K24Rik	0.398404	0.364333	0.0702928	0.202259	0.35999	0	0.0685053	0.14504	0.215133	0	0	0.0550903	0.686802	12.4549	0	0	0	0	0	0	0	0	0.142498	0	0.18837	0.0755528	0.0699156	0.240354	3.37929	0.112192	0.117365	0	0	0	0	0	1.54076	0	0.110381	0.160266	0.0999519	0.0514544	0	0	0
9430081H08Rik	0.673401	0.497834	0.447232	0.0746202	0.168703	0.395692	7.42844	6.10015	0.350807	0.0837727	1.08044	1.94982	0.519665	2.05688	0.701533	3.67365	0.370502	0.126659	1.0006	0.253137	2.31862	1.45211	0.680413	2.97129	2.89224	0.226674	0.772896	0.778681	0.925841	0.342364	6.28649	0.210018	0.166123	0.338903	0.708378	0.0531357	0.111365	0.166444	0.110381	0.26711	4.98916	0.257272	7.39281	0.0687567	0.23608
9430087B13Rik	3.29874	1.39088	1.32292	2.39497	1.27905	2.6221	3.50238	1.88774	8.85395	3.25273	1.80643	6.2475	5.23864	2.76192	8.75657	1.62027	2.63485	0.752399	0.202158	0.815347	0.984337	2.41497	0.701829	1.49756	1.30686	1.41081	0.500722	0.846443	1.00388	0.978617	1.22368	2.54588	0.691826	1.8402	1.33939	0	0.353135	0.752645	1.85567	0.567646	0.79713	2.71611	1.02837	0	0.670548
9430087J23Rik	4.21116	3.19654	0.069862	0	0	0	0	0.217533	0.0715899	0.449909	0.219213	0	3.745	0	2.99081	0.12341	0	0	0	0.0613222	0	0	0	0	0.12561	0.0756556	0.0700359	0	0	0	0	0	0	0.20314	0	0.0463602	0	0	0	0.534914	0	0	0.133629	0	0
9430091E24Rik	2.14376	0	10.8096	8.56778	0	0	0	0	0	12.1453	0	0.937702	9.27381	9.64061	0.863544	0	0	0.128111	0	0	0	0.574659	3.82039	0.964369	0	0	0.0699156	5.58824	0.38401	5.71469	0	1.47693	0	0.251118	0	0	0	0	15.7704	0	0.0497504	0.46309	1.20139	0.769975	0.337909
9530018F02Rik	10.163	0.0725049	0.0698236	0	11.0004	0	0	0.144567	4.49385	0	2.10901	0.10937	0	3.54778	2.82614	0.246122	5.91766	0.189709	0.221298	1.16164	2.00022	0	2.84996	0	2.88488	0.604423	1.81781	0	0	0	0	0	0	0.0357618	0	0	0	0	0.165571	0	0.0497504	0	0	11.4579	0
9530020I12Rik	1.02302	0.592305	0.730152	0.980706	0.461331	0.42631	0.753558	1.26414	0.641978	0.490659	0.79997	0.976518	0.886718	1.25106	1.33457	0.123061	0.652683	0.0733245	1.02347	0.183416	0.370411	0.614816	0.0712491	0.548494	0.188144	0.166948	0.298896	0.689997	0	0.482849	0.0582498	0.268533	0.212964	0.382464	0	0.180255	0.369621	0.658084	0.275951	0.106844	0.348252	0.158861	0.200231	0.742156	0.270327
9530026P05Rik	2.52656	1.95608	1.84208	0.690993	1.63759	1.22977	3.29332	1.61014	3.11931	2.29238	1.78663	0.623619	3.52892	2.48003	1.59342	1.65863	2.21313	2.98707	2.27782	2.51	1.74666	1.67447	1.24079	2.27387	2.98555	2.42224	2.19099	2.12159	2.52628	3.45308	0.846602	1.45696	0.52559	1.73278	0.580994	1.31814	0.53724	1.75142	1.90676	0.429518	0.951698	1.28874	0.886557	1.15935	1.45224
9530034E10Rik	20.0878	4.93033	17.2464	2.6686	2.00007	0	0	4.33702	0	4.99224	2.10901	4.59355	0.914645	8.98644	7.30087	5.23009	2.65274	7.33542	2.72934	0	9.63068	0.172398	0.427495	4.56468	7.77664	5.89312	3.21612	0	1.53604	2.01695	4.19398	19.2001	23.497	0	0	0	0	2.63234	0.607093	0.641064	0	0.617453	4.40509	0	4.32524
9530036M11Rik	0.55579	0	0	1.66788	4.00015	0	2.32918	0.433702	0	0	0	0	3.27748	1.76898	0	0	0	0	0	0	0.518575	0.0574659	0	0.0642913	0	0	0	0	0	0	0	0	0	0	0	0	0	0	0	0	0	0	0	0.0682016	0
9530046B11Rik	0.662968	5.85167	1.24517	0.259568	1.8537	0.737815	0.193875	2.55436	0.304282	0.432471	0.140627	2.22632	1.94569	0.497997	0.218305	0	2.24052	0.631715	0.389171	0.556025	0.466897	2.83071	0	2.22025	0.556966	0.357244	0.45945	0.572704	0.00972798	0.287802	4.43514	0.867462	0.0618065	3.25931	0.139961	0	0	0.0752014	2.04493	0.861002	0.170299	0.453791	0.266297	0	0.0754281
9530053A07Rik	0.842359	1.02836	0.581613	0.13343	0.66673	0.142193	0.296573	0.451356	0.213993	0.827593	0.735753	0.507662	0.762204	3.10375	0.340004	0.249993	0.068019	0.336818	4.01957	0.0666242	0.820683	0.517833	0.284996	0.451657	1.01598	0	0.139831	0.0772877	0.15371	0.44922	0.330032	0.609432	0.158654	0.262487	0	0.323525	0.309066	0.0548935	0.287267	0.053454	1.57609	0.105481	0.828338	0.0682514	0.338248
9530056E24Rik	10.4063	32.7134	19.8153	11.8563	10.3209	1.66038	5.70778	16.6631	9.64102	11.6964	16.2109	5.97369	12.2298	8.74713	43.0812	20.6162	8.89981	14.1455	23.4453	28.0365	20.4648	2.55821	16.3212	7.31989	10.2873	18.7495	15.0551	12.9774	19.5922	16.1811	17.6574	6.12215	0.736165	0.27975	17.7092	1.29328	1.00277	9.4984	14.6308	0.13686	20.4828	1.95906	6.19984	8.71432	2.48656
9530056K15Rik	1.13098	3.88664	0.503222	0.765446	1.07259	1.37337	0.749373	1.24395	1.72245	0.672285	0.736293	0.328111	0.842263	0.849112	1.44967	1.47137	1.57552	1.56933	1.55205	1.3922	0.761056	1.89937	1.73927	0.860243	1.86276	1.13858	0.837118	0.911899	1.7933	1.03044	0.904603	0.488915	0.642061	0.297983	0.252501	0	0.371268	0.439546	0.388293	0.221136	0.248752	0.411821	0.0669112	1.76261	0.810982
9530062K07Rik	0	0	0	0	0	0.0743613	1.94916	1.33279	0	0.0748791	3.42714	0.0556011	0	0	0.079764	0.456432	5.36324	0	0.0772935	0.465232	0.785634	0	0	0	8.15054	1.17587	0.0706442	0	0	0	0	8.13567	1.70371	0.00623923	0	0	0	3.8215	0	0.0578592	0	0	0.467207	2.69664	0
9530068E07Rik	145.934	88.9643	119.259	65.3164	95.5042	89.1025	60.8342	49.1541	164.636	88.9661	91.4883	93.6241	118.142	91.6333	92.6357	106.756	118.218	60.201	194.152	82.7852	131.645	145.906	135.588	149.285	82.7841	154.659	126.617	62.3719	86.7114	108.691	87.728	140.442	103.429	87.2527	144.624	136.712	86.43	76.2281	67.3321	80.0795	112.784	73.1168	202.901	80.7525	21.491
9530077C05Rik	0.317594	0.29002	0.0698236	0	0.357156	0	0.411032	0.578269	0	0	0.218174	0.0546851	0.306811	0.0707594	0.314016	0.246122	0.748209	0.252945	0.221298	0.0611388	0.370411	0.114932	0.213747	0.450039	0	0.151106	2.79662	8.77345	0	0	0	0.671332	0	1.12649	0	0	5.3595	0.219361	0.165571	0	0.2639	0.257272	0.333719	0	0.270327
9530078K11Rik	8.41625	0.435029	0.157244	0	2.35723	4.19205	0	3.25276	2.42525	4.91773	0	0	0.0762204	0.0707594	2.98315	1.84591	1.62219	3.3571	5.50763	3.97402	12.8162	4.11785	4.12392	0.257165	12.543	0.151106	2.2373	1.02151	1.53604	5.60263	0	0.268533	0.297047	5.32254	0	0.138653	0.0684045	0	0	0.160266	0	10.3423	3.07022	1.29583	0
9530080O11Rik	0	0.266977	0	0	0	0.318538	0	0	0.144971	0	0	2.42732	0	5.99489	2.36034	0	0	0.0632364	0	0	0	0	0	0	0	0	0	0	0	0.0586349	0	0.230448	0	0	0	0.158586	0	0	0	0	0	0	0	0	0.354517
9530082P21Rik	1.61476	1.57185	1.69988	2.60554	1.33504	2.05448	1.5477	1.86598	1.6419	0.886815	2.01838	2.87965	1.13334	0.99228	3.26877	0.361094	0.904299	8.4687	2.5859	1.40877	0.726763	1.88655	9.42209	0.791908	1.70605	5.22681	1.42112	2.35017	1.07202	14.8762	0.955029	25.0587	29.9169	1.21533	1.60026	2.10397	0.387068	2.07079	0.796352	31.1472	17.2095	2.34144	9.82936	12.2258	18.2858
9530085L11Rik	1.34978	0	0	0	0	0	0	0	0	0	0	0	4.34456	0	6.67284	5.6608	0	1.64415	0.073766	5.13566	0	0	0	4.56468	0	0.0755528	4.61443	0	1.38244	0	0	0	0.141976	0.0476823	0	0	6.40676	0.109681	0	12.9815	0	0	0	0	0
9630001P10Rik	1.22861	2.20539	4.85897	1.58929	1.59879	0.980762	1.74878	1.12103	0.367926	10.7539	0.594922	0.719739	1.00096	0.818488	0.243261	0.214895	1.31037	0.801331	0.921342	0.663968	0.259115	0.518719	0.231036	0.427918	0.451293	0.478867	0.23824	1.04254	0.337524	0.299859	0.429897	0.287905	0.163016	0.346914	0	0	0.26507	0.285831	0.472524	0.045039	0.336478	0.447702	0.0688943	0.152761	0.148082
9630002D21Rik	0	0	0	0	0	0	0.0685053	0	0	0.074511	0	0.0546851	0	0	0	0.184591	0.068019	0	0	2.01758	0	3.56289	0	0	0	0	0	0	0	0.0560263	0	0	0	0	0	0	0	0	0	0	0	0	0	0	0.675818
9630010A21Rik	103.774	88.2384	156.684	88.064	95.2178	114.172	158.521	89.7763	85.8111	146.936	110.396	89.1914	48.5524	27.8084	131.808	71.683	32.7852	18.6466	9.51154	32.8927	22.8173	34.8243	68.1142	75.928	105.674	44.7273	40.621	27.9412	35.4058	20.7858	1.68924	152.325	46.497	18.4923	40.9258	40.2095	23.4709	66.4116	92.7749	16.5074	64.2775	37.1501	27.365	1.90297	25.7487
9630013D21Rik	0.878331	0.725049	0.840306	7.30502	1.23416	2.75243	0.91882	1.66933	0.791873	2.17775	1.03216	0.710905	2.12624	0.778353	2.27662	0.773752	1.52376	0.713047	0.958958	0.615729	0.300984	1.03544	0.427495	1.16635	0.62997	0.331028	0.559325	8.47095	1.00333	0.952448	0.584036	0.469932	0.796846	1.55013	0.654409	0.231089	0.777855	0.864706	0.279854	0.324787	0.51107	1.62231	0.934413	0.204605	0
9630014M24Rik	1.52858	0	0.0698334	0	1.78582	4.83151	0	0.289135	0	0	4.87254	9.56992	0	4.32193	0.235512	0	0	0.126483	0	0	0.0740836	0.0574665	0	0	0.0627148	0.0755574	0	0	0	0	0.116502	0.0671339	0.0709992	0.0357648	0	0.046222	0	0	0.496734	0	0.497558	0	0.0667512	0	0
9630015K15Rik	0	0	3.28171	0	0	0	0	0	0	0	0	0	0	0	0	0	0	0	0.073766	0	0	0	0.641242	0	0	0	0.769072	0	2.68807	0	0	0	0	0	0	0	0	0	0	0	0	0	0	0	0
9630028B13Rik	1.50389	1.27092	1.62244	0.917613	1.62865	1.28257	1.3444	1.1959	0.98742	1.20109	1.32006	1.7275	0.597884	0.751033	0.494556	0.714978	0.684986	2.02805	0.49237	1.07819	1.37812	0.991936	1.89999	0.978893	0.839526	0.595955	1.16898	0.84523	1.24015	5.60611	0.591958	1.25287	0.2627	1.03229	1.17403	0.430886	0.129302	0.576224	0.647327	0.49003	0.519802	0.452353	1.21975	0.988009	1.21714
9630028I04Rik	5.3991	4.09824	0.279294	2.73532	4.28517	3.12628	0.274021	0.151779	0.0713309	0.67209	0.359692	0.469421	5.94519	0.707594	1.49158	11.5677	0.379021	2.52945	0.96525	0.427972	0.59574	0.206257	0.984029	0.172341	1.63059	7.10197	7.96954	3.90576	0.344886	5.1888	0.174749	0.350112	0.141976	0.0716528	0	0.231089	5.48271	0.665394	0.331142	8.60094	0.991714	6.83886	16.7121	0.204605	0.213339
9630050E16Rik	5.35084	5.59182	3.22002	4.76803	2.95825	3.67174	4.83574	4.60936	1.78994	3.63886	3.07601	3.89426	5.18958	3.47238	2.1686	2.49267	2.2861	4.94095	6.85862	3.7369	3.39379	3.58091	2.04562	2.78412	2.68879	2.50394	3.51062	2.15773	3.85174	2.85087	3.44824	4.7786	1.27041	1.10053	0.964333	1.3353	0.542923	3.79587	0.81712	0.476728	3.64862	6.57562	2.45765	2.41899	0.571625
9830004L10Rik	2.3529	4.88746	3.21189	1.26759	3.57156	2.50099	2.05516	0.939689	1.35529	2.08631	2.80968	0.656221	0.838424	1.50028	2.19811	2.22515	0.136038	1.84079	0.811426	2.93466	1.18531	1.89638	0.78374	0.450039	1.83378	1.4355	1.11865	0.240354	0.844823	1.17655	0.640748	0.872735	0.425927	0.925808	0.553731	0.231089	0.924052	0.438723	1.60052	0.784739	1.59201	0.102909	0.266975	2.59166	0.337909
9830107B12Rik	0.401685	17.7441	3.29022	0.784803	0.9608	0.214429	0.55261	0.230021	0.357536	0.447746	0	0.387382	0.248883	0.0986152	1.33699	0.512103	0.069693	9.7428	16.5319	30.0515	0.258211	41.1536	54.0107	3.53602	73.9628	17.5156	4.63076	18.6088	6.06482	9.121	0.397471	0.2014	0.071127	0.372139	0.504207	0	13.8594	2.91908	0.403167	38.3011	42.8298	3.09905	18.905	10.09	34.7778
9830132P13Rik	0	0.975169	0.496033	0.537278	0.116384	0.0791658	0.153849	0.888106	0.140339	0.369624	1.08576	0.591759	0.0927473	0.1195	0.519456	0.104841	0.104251	0.396884	0	0	0.712122	0.144361	0.203029	0	0.0769868	0.414645	0	0	0.557673	0	0	0	0	0	0	0	0.0656422	0.0629079	0	0	0	0	0	0.119089	0
9830144P21Rik	107.973	49.2443	95.0299	83.4846	84.8603	117.699	78.5797	61.6845	77.3784	112.731	65.4909	70.5717	103.58	55.0126	72.9658	81.9807	68.3666	75.5668	65.0686	19.4247	87.4488	42.7646	44.5112	84.833	39.7882	45.0255	52.8435	37.9134	34.5136	48.0505	12.3385	102.643	48.6253	36.012	17.1314	42.7389	31.6175	21.2952	34.3781	0.515324	22.057	30.1408	37.7472	40.1948	39.5412
9830166K06Rik	0	0.580039	0	0.13343	0.357156	0	0.342526	0.216851	0.570647	0.298044	0.436347	0.21874	0.0762204	0.212278	0.471024	0.0615305	0.272076	0.0632364	0.221298	0	0.222246	0.402261	0.356246	0	7.46306	0.226658	0.419494	0	0.230406	0.0560263	0	0.872732	0.0709878	0.00596029	0	0.0462178	0.123207	0.329042	0.275951	0	0.199001	0	0.467207	0.682016	0.135164
9930004E17Rik	0	3.19021	0	0	2.50009	0	2.67171	0	0	0	0	0	0	0	0	0	3.74105	0.0632364	0	0	0	0	2.49372	0.0642913	0	0	0	0	0	0	0	0	0	0	0	0	0	0	3.53218	0	0	0	0	0	0
9930012K11Rik	0	27.9869	0	0	0.142862	0	0	0.144567	0	0	0	0	0	0	0	11.8754	0	0	0.221298	0.122278	0	0	0	0	0	0	0	10.6958	0	0	39.7264	26.6519	14.3395	0.0119206	0	0	0	11.5713	18.268	0	0.0497504	0.0514544	0	11.8671	0
9930014A18Rik	0	0	1.01929	0	0.142862	0.142103	0	0	0	0	6.56562e-05	0.176109	2.42122	0	4.66295	0	0	0	0.295064	0.122278	0.222246	0	0	0	0	0	0	0	0.339348	0.112053	0	0	0	0	0	0	0	0	0	0	0	0	0	0	1.48054
9930017N22Rik	5.67206	58.9039	3.62837	7.27508	21.5633	1.82494	11.1124	11.8149	18.0332	9.72123	10.9301	6.45913	15.642	5.83362	24.0075	8.17623	14.9724	14.1259	2.3366	2.97812	10.6128	15.3255	17.8723	5.95548	13.7733	5.21555	7.0633	14.7452	16.5908	4.55103	6.492	0.492165	4.84662	3.20658	0.103934	0.141668	0.821772	9.96175	8.17131	3.15684	6.15228	0.315216	4.33495	6.73109	4.99707
9930021J03Rik	0.476391	1.16008	3.07224	3.40247	12.7862	0.0710517	8.76866	0.79512	3.78054	2.83142	17.3812	8.64025	6.09763	9.69403	8.79245	2.33816	1.29236	2.59269	0.221298	0	4.22268	2.12624	5.34368	9.90089	5.64433	1.51106	2.93646	5.46806	4.68493	2.07297	9.61122	26.4505	4.33026	0.303975	18.8269	0.0462178	14.292	3.78398	0.0551903	0.160266	10.4973	0.92618	1.40162	0.136403	0.270327
9930022D16Rik	2.30256	10.0782	28.907	2.86875	2.00007	0.213155	0.822063	3.5419	7.77507	8.71779	1.59994	0	0	0.990631	0	4.18407	1.22434	0.316182	0.147532	0.855944	0.148164	0	0.0712491	0	0	0	0	3.54522	0.0768021	0	0	7.38465	0	0.0119206	1.66119	0.41596	0	0.219361	0	0	0.0497504	0	1.13464	0.272806	4.19007
9930024M15Rik	13.0214	28.7844	0	0.13343	0.0714312	0	11.9884	16.9144	2.28259	3.87457	9.96326	5.90599	0	11.463	0	0.246122	0.068019	1.83385	0	0	0	0	4.2037	2.57165	0.0627148	0	1.04873	0.240354	0	0.0560263	13.2227	34.5065	0	0	0.0503392	0	0	0.109681	0	42.4171	1.19401	0.0514544	0.0667438	0.0682016	0
9930104L06Rik	24.3944	47.4649	0.0705358	5.08044	50.2158	0.429882	53.875	0.578273	47.8389	29.6554	64.5798	0.820282	24.8033	15.5038	44.1195	15.9364	43.4642	0.505897	0.663896	10.0879	6.22291	0.402261	16.0419	9.64373	24.7194	20.4748	0.141358	16.5752	15.1687	12.8691	13.048	8.25738	49.5495	0.309937	19.9847	0.0462178	9.42585	15.7927	0.663227	7.74619	24.6265	33.2398	0.33372	26.2241	0.140981
9930111J21Rik1	2.44606	30.9011	16.5219	12.7164	18.8945	24.1844	24.4657	11.157	29.5479	17.4371	8.9273	26.5195	0.559501	18.3602	2.87706	3.25448	7.22274	14.1842	0.233304	28.833	20.075	13.4841	45.9003	63.4481	6.78551	32.3027	39.2628	62.4736	46.3264	23.0052	2.22663	0.165769	23.4236	27.2917	0.474517	34.6716	6.85509	26.5912	0.947788	13.6931	45.5278	8.72904	28.4331	30.4206	4.13581
9930111J21Rik2	51.4024	38.5157	24.3369	61.5074	78.7315	47.8204	19.2298	58.4152	64.215	92.5612	49.1581	65.9635	46.5777	119.578	47.9682	52.0115	84.4468	68.9295	51.241	50.5934	41.0392	41.9867	118.934	81.5111	40.2243	58.5146	99.8458	66.7594	77.8797	53.8902	61.6305	20.9987	39.6752	39.5353	59.1531	5.64356	45.679	52.7324	84.647	2.12165	73.4362	85.5627	52.5339	62.8892	39.2788
9930120I10Rik	9.45224	13.6219	7.49438	18.2645	3.91764	25.8827	4.58583	2.16513	8.38837	1.35413	4.32332	1.2117	15.0172	12.5954	12.677	6.61225	8.99667	6.97978	16.0797	6.37929	3.46407	5.55517	11.8329	18.3069	5.24029	10.9383	5.29385	6.26411	5.83222	11.0481	8.21619	11.7966	12.1622	3.62013	8.04798	0.562424	5.02524	7.35524	0	0	7.2237	6.60361	9.19363	10.3529	5.84078
A030001D20Rik	0	0	3.87439	0	0	0	0	0	0	0	0	0.353295	0	0.0707594	0	0	0	0	0	0.0611388	0	6.8531	3.1066	0	7.89022	0	2.98694	0	3.45818	4.97531	0.1165	0	0	0	0	0	0	3.44597	0	0	0.199001	0	0	0	0
A130006I12Rik	0	0.797554	0	0	0.0764971	0.295125	0	0	0	0	0	0	0	1.5108	0	0	1.00055	0.0632364	0	0	0	0	0	0	0	0.182803	0	0	0.537614	1.56874	0	0	0	0	0	0	1.66329	0	0	0	0.796006	0	0	2.9559	0
A130010J15Rik	36.6303	8.79439	44.078	2.58162	1.19874	7.93759	9.58087	38.6407	16.8465	41.5173	33.4938	23.3823	32.8535	9.41052	41.8838	2.85708	5.21008	34.1104	23.0661	1.48438	22.0999	28.1746	10.8335	20.4685	19.1163	11.1205	21.7307	6.2065	33.1091	18.6552	22.8077	13.7229	26.6854	31.7181	1.05204	29.4038	17.0217	22.7675	81.924	16.4059	45.4291	43.1366	5.7536	19.2195	30.3812
A130012E19Rik	56.2213	48.0934	103.208	54.7807	64.1361	23.7203	129.826	44.2333	35.5983	51.5948	72.5978	69.7427	63.974	121.335	90.0771	127.101	61.4143	68.5653	70.6581	62.0149	61.7257	67.9598	73.658	63.7364	57.8804	47.0253	61.4246	58.3557	39.9434	64.27	28.5247	29.5375	44.7858	31.488	28.8971	21.7225	34.6579	44.4791	7.58999	27.0593	32.3334	13.3765	19.0007	11.9524	25.2747
A130014A01Rik	0	0.29002	0.074934	0.0667151	0.214294	0.0710517	6.16547	7.01151	0.570647	0.074511	0.145449	0	4.19212	8.42037	0	15.7518	0	4.46946	0.442596	10.0879	6.29698	6.26379	0	2.9574	1.56787	13.2217	0.209747	4.02593	13.594	10.589	0	0	0	0	0	0	4.43545	0.219361	0	0	13.7311	4.88817	6.74113	0	0
A130023I24Rik	0.0802553	0.294245	0.229944	0	0.286769	0	0.0685053	0.352216	0.0719487	0	0.14756	0.0548021	0.0770291	0	0	0	0.164996	0	0.0743702	0	0.0783478	0	0	0.541376	0	0.134106	0.268818	0.369435	0	0.0384457	0.0583791	0.0683792	0	0	0	11.4367	0	0	0.0745334	0	0	8.2464	0.0711636	0	20.118
A130048G24Rik	9.84542	7.17798	23.1814	3.66933	5.64307	2.34471	4.52135	24.215	8.70237	10.2825	9.67236	5.96068	4.72566	6.65138	3.21866	3.38418	13.9439	6.2604	1.54909	2.62897	6.59331	10.6312	7.76615	12.6654	16.7449	1.88882	12.0255	3.00443	15.2836	12.4378	1.86399	28.8673	0.141976	4.76227	0.201357	2.26467	0.246414	3.50978	5.35346	1.22871	22.5867	8.59289	18.2211	2.11425	2.83844
A130051J06Rik	13.339	0	0	0	0	0.0711611	0	9.91507	0	0	0.146282	5.9522	2.47546	4.74088	0	0.74386	0.415472	3.23199	0.521029	0	0	1.57318	0	0	0	0.152631	0	0	1.86366	0	0.293207	0	0	0.00596584	0.565067	0.188621	0	2.52266	14.399	0	0	0	0.139425	0.136403	1.50657
A130071D04Rik	51.4149	74.419	110.027	75.8864	84.8674	94.0597	154.319	111.359	61.8793	113.468	92.0853	73.6171	106.2	67.0768	67.5939	80.7138	152.933	170.211	91.5584	169.476	91.4596	116.021	237.418	135.813	131.439	216.352	201.907	157.924	172.65	153.378	0.450929	47.8007	56.8329	47.3608	37.0245	27.841	95.3893	95.216	94.4874	10.5048	75.0996	72.4283	191.555	41.8731	20.7117
A130077B15Rik	15.3336	14.6931	11.1161	12.7324	14.5841	14.7582	11.5279	13.3293	14.6748	11.0752	12.2909	13.7185	10.7793	13.2329	17.2586	12.7728	12.254	14.1426	10.6554	5.75017	10.9959	8.83303	9.21329	14.6765	9.74507	9.8947	10.6277	6.29157	9.83704	7.30499	12.9485	7.45286	7.71105	9.18439	3.49757	3.73133	5.2163	8.55229	8.65549	4.85536	9.05043	6.30332	8.66108	7.49733	7.2595
A230004M16Rik	1.06888	0.0841615	0.879826	0.693097	0.568119	0.401346	0.666403	0.827799	0.23754	0.953614	0.328612	0.179997	0.373475	0.470836	0.0883139	0.83701	0.721319	0.932789	1.21466	0.203655	0.255967	0.134212	0.396461	0.291608	0.286846	0.42786	0.399277	0.202636	0.268333	0.845129	0.129805	0.389759	0	0.169147	0.0512886	0.0539246	0.0735225	0.62178	0.0636819	0	0.222507	0.0636682	0	0.842808	0.640982
A230005M16Rik	0	0	0	0	0	0	0	1.06826	0	0	0	0	0	0	0	0	0	0	0	0.982611	0	0	0	0	0	0	0.0938289	0.489705	0	0	0	0	0.0869992	0	0	0	0	0	0	0	0	0	0	2.59098	0
A230006K03Rik	0.725841	0.0725259	0.432517	0.632543	0.702932	0.434119	0.0710057	0.230098	0.286775	0.149164	0.19643	0.323551	0.382011	0.141551	0	0.165009	0.476483	0.388732	0.115996	0.24465	0.723452	0.578607	0.0713745	0.0683957	0.628114	0.228525	0.0699359	0.360896	0	0.539548	0.0584199	0.134694	0.142399	0.1572	0	0.330635	0.0616478	0.109895	0.0552339	0	0.151241	0	0.0669714	0.206364	0
A230020J21Rik	0	0	0	0	0	0	1.64413	0	1.9825	0	0	0	0	0.579383	0	3.7815	4.5381	0.807687	0	1.65075	1.32452	0.620347	0.0712491	0	3.91042	0.779388	1.82364	0.84124	0	0.167533	0	0	0	4.02916	0	0	0	0	0	0	0	0	0	0	0
A230056P14Rik	0	0	0.418942	0	0.785743	0	0	5.61637	0	0.230726	0	0	0	0	0	0	0.152629	0.189709	0.0847402	0	14.4125	0	0	0	0	0	5.14118	0	0	0.728342	20.347	0	0	5.08413	0	0	0	0	0	0	10.0301	0	0	0	0
A230057D06Rik	2.04748	4.83194	2.51294	1.38577	2.46345	1.5182	1.60434	1.35111	1.80992	0.408094	2.52725	0.776343	2.2107	0.676833	0.958063	2.90365	4.19804	3.99138	2.55322	3.47155	1.08878	1.49241	3.55233	2.06096	3.67419	3.55692	3.81741	2.10756	2.31369	1.69752	0.75056	0.934185	1.91528	2.11397	0.464752	0.986986	0.936829	2.65839	0.810795	0.237309	1.49375	1.02006	0.643292	1.02733	2.08288
A230059L01Rik	16.8471	19.5812	11.3723	24.4101	17.8954	9.93036	9.24671	15.5638	7.98942	13.4609	17.2206	9.07145	15.7445	11.6248	15.434	14.0862	11.3727	5.99509	6.04608	9.954	2.51656	10.3087	6.4369	5.37991	7.1149	7.52007	3.34756	8.57441	7.9084	6.68839	20.4191	21.5986	7.87248	9.2471	6.61857	11.7271	7.5755	14.2562	7.58587	9.67066	9.5588	7.09341	7.86131	13.7048	9.83055
A230060F14Rik	0	1.6766	2.32	2.74265	0.64168	0.230665	0.467598	2.80815	0.68944	0	0	1.50734	0.442388	1.52311	0.711882	7.7233	0	0.793204	0.277622	0.916196	2.43472	0.15852	0.213747	0.669607	0.160111	0.0755528	0	2.11872	0.530244	0	0.668743	0	0.0798343	0.030122	0.172391	0	0.537522	0.416896	0.313872	0.336789	0.558368	1.73785	0.633833	0	0.3794
A230072C01Rik	6.98707	0	3.49118	3.13561	0	0.581346	9.72775	0	0	0	3.49078	0	11.0588	0.636834	0	0	0	2.84564	0	0	0.518575	0.229864	2.20888	0.064524	2.63402	0.0755528	0	1.38204	0	5.33854	1.68924	0	0	0	0	10.1247	0	2.63234	0	1.92336	0	9.31327	7.67554	0	0
A230072E10Rik	2.41943	2.11833	1.39875	0.993848	4.04668	3.46323	4.94076	1.03584	1.6871	3.02203	2.68682	0.721433	0.725281	3.06535	3.62043	0.902246	1.96942	0.781899	1.14666	1.81552	2.73211	1.23296	1.34285	1.24574	0.581368	1.40652	1.08989	0.878537	1.90514	0.797826	1.52155	1.01548	0	0.305443	2.37577	0.465838	0.0629871	2.08256	0.236198	0.171511	1.37336	1.10817	1.28792	0.284409	0.139315
A230077H06Rik	9.94982	9.65055	5.65516	8.66851	9.6329	5.94791	7.06279	6.4847	7.45898	6.27869	3.91264	7.09939	9.4962	7.0563	6.29931	5.82605	6.55307	4.10914	6.97661	2.80571	4.63746	3.67787	4.87044	4.20198	6.69333	6.31698	3.44391	5.28412	4.30109	4.33525	6.57122	7.84443	1.80704	6.05033	1.46293	1.65269	4.06541	4.17186	2.52801	1.18735	4.7837	2.82321	5.41238	6.4385	3.50172
A230081H15Rik	1.03218	2.75519	1.53612	4.13634	1.57149	3.12628	2.19217	0.867404	3.35255	2.53337	2.69081	2.35146	3.42992	4.10404	2.66914	0.553774	0.748209	0.252945	1.32779	1.16164	0.0740822	0.28733	0.569993	0.450039	0	0	0.0699156	0.360531	0	0.840395	1.51449	1.67833	3.83334	3.37353	2.61764	0.323525	1.7249	1.26133	0.993425	0.26711	0.298502	0	0	2.72806	0.540655
A230083N12Rik	3.01263	3.61054	6.48491	3.41742	7.53935	3.05846	6.08397	5.36553	2.51997	4.14049	6.28129	2.70741	4.55367	3.96555	4.08022	1.21908	2.15693	2.15009	2.5669	2.00996	1.02153	5.97347	1.00604	2.00215	2.07449	1.33398	1.21616	1.51844	3.26545	1.57485	1.29511	1.31513	1.83761	1.61069	0.601025	0.421023	3.57899	1.9742	1.94822	0.298433	0.982445	1.64508	2.40913	1.00962	2.5385
A230085B16Rik	1.33424	2.81863	0.888498	1.22983	2.10081	3.92975	1.03146	2.95145	1.26683	2.03101	1.11138	2.22723	1.34609	2.94979	3.24758	1.23767	3.13673	3.95195	7.25227	3.08134	2.80227	2.80493	4.20063	2.08704	1.7861	1.7812	2.97454	2.42475	2.51437	2.05195	3.6435	3.15347	1.92646	2.11422	1.23046	0.744513	1.122	2.69975	2.18457	0.429375	1.60815	2.81229	2.96975	0.839602	1.68221
A230087F16Rik	1.13386	1.76073	2.45628	0.518978	0.901483	1.03966	1.12326	2.08455	1.28274	0.309563	1.25738	0.964924	1.61909	1.12906	1.64968	1.12486	1.26345	0.915323	1.63803	0.391817	1.78661	2.20176	0.254664	1.62559	0.748232	0.80114	0.967073	1.5688	1.11538	1.66243	1.74237	0.859936	0.0724395	0.564722	0.22072	0.342099	0.210059	0.294124	0.415069	0.478962	0.246196	0.247671	0	1.29179	0
A230103L15Rik	12.0783	1.62184	2.33577	2.1027	5.67206	2.55903	1.51016	3.35922	4.23008	2.54726	1.94971	0.642621	21.9365	8.06508	1.46485	0.823739	2.19848	3.10654	4.75285	2.00241	2.58732	5.47486	0.811136	2.35523	1.39364	1.91681	1.38593	1.32793	1.56728	0.960538	1.30472	1.23937	0.986923	1.59473	0.370594	0.466596	0.997317	1.19067	0.90448	0.346359	1.06291	0.537894	0.865314	0.764949	0.319521
A2ml1	0.0793986	0.297575	0	0.693586	0.146824	0	0.0685053	0.0746379	0	0.298044	0	0.328689	0	0	0.078504	0.396993	2.03416	0	0	0.150163	0.15438	0.403571	0.0712491	0.265645	0.227179	1.2065	0.269948	0.120177	0.413328	0.220738	0.062198	0.246178	0.460184	0.150746	0.608963	0	1.11128	0.00558598	0.0750152	0.0534733	0.100383	0.158231	0.552409	0.110445	0.0675818
A330009N23Rik	0	6.09041	5.0273	5.80422	3.14297	5.11572	0.0685053	6.43324	0	5.06675	5.67251	6.5622	0.152441	3.60873	1.49158	5.96846	5.16945	9.54869	8.11426	0	8.2972	7.64297	0.854989	5.72193	0	3.24877	1.46823	2.1031	0.230406	3.64171	0	12.9567	0	0.0119206	0	0	11.2735	0.10968	0.110381	0	0	0	2.46952	0.136403	0
A330015K06Rik	0.620006	0.363997	0.0701427	0.252087	4.3021	0.131168	0.200677	0.217718	0.071664	0.224024	0.153135	0	0.764681	0.0305106	0.3938	0.123688	0.414802	0.391684	0.465518	0.552519	0.370849	0.177987	0.143066	0.720641	0.189016	0.387428	0.280922	0	0	0.345605	0.0859074	0.393113	0	0.046372	0.0505073	0.0464364	0	0	0	0	0.0499683	0	0.0670542	0.137096	0
A330023F24Rik	18.3411	0.14501	0.837883	4.93692	5.00019	0.142103	1.61311	2.45764	0.499316	0.670599	0.218174	0.382796	19.8173	0.141519	0.078504	0	0.476133	1.77062	0.073766	0.0611388	0	11.2633	0.427495	0.713685	0.915298	0.0755528	0	0	0.537614	0.0560263	0	1.27553	0	1.46623	0	0	0	2.13877	0	0.053422	1.41235	0	0.734182	0.272806	5.35182
A330032B11Rik	2.26079	1.99154	1.56068	2.58506	3.3637	1.16869	1.99409	1.83536	1.50203	1.44493	2.07043	1.91711	1.06642	1.88796	3.09943	1.08461	1.84124	1.87806	1.80539	1.17282	0.922071	3.14121	1.65809	1.93264	2.20078	0.807501	6.85586	2.13903	1.27736	1.17191	0.738939	2.40119	0.614697	1.07825	0.213856	0.606599	0.333081	0.413366	0.634258	0.298397	0.894263	1.12816	1.8081	0.70796	0.732215
A330035P11Rik	1.21794	1.06882	2.10025	1.6627	0.443803	1.66082	5.18755	0.930587	0.528054	0.567082	2.52988	0.648347	2.10398	1.3609	0.643023	0.656721	0.70684	0.59833	0.536554	1.52543	0.689083	0.968364	2.62968	0.272639	0.796748	0.784707	0.371764	0.595678	0.657668	0.300183	0.842012	0.800913	2.04353	0.6856	7.37041	4.38164	0.343836	0.719214	0.70829	0	1.07597	0.335807	9.512	0.278222	0.142443
A330040F15Rik	2.62015	0.580039	2.44383	0	0	0	0	2.67449	3.28122	8.27072	6.76338	1.69524	2.13417	1.62747	5.57378	0	0.544152	3.42413	5.53245	0.427972	1.77797	14.7687	6.12742	5.72193	1.19158	3.92875	4.33477	5.04744	3.37929	4.08992	0	4.09513	0	0	0	2.95794	3.5114	0.493563	6.95398	4.16692	2.83577	5.66001	2.66975	11.8671	0.405491
A330044P14Rik	2.79604	1.28811	3.85699	1.67614	0.756928	1.06311	0.838635	1.72282	0.832817	1.4823	2.66326	1.67494	2.15039	0.994452	2.13866	0.436821	2.26662	2.28849	1.27941	1.27234	2.16758	0.595324	1.28015	0.980732	1.0595	1.90254	1.14615	0.878855	1.90356	0.624582	0.558855	2.85152	0.769742	0.531766	0	0.737581	1.69599	1.02283	2.87807	0.211056	0.810294	0.195409	0.443605	0.434249	0
A330058E17Rik	0.158877	0	0.419509	0	0	1.99495	0.47994	0.65256	0.855971	0.074704	0	0	0	0	1.72849	0	0	0	0.36883	0.917504	0.89043	1.03561	0	0.648024	0.752992	0.377764	0.910805	0	0.153604	0.168289	0	0.874027	0.852266	0	0	0.41596	0.740055	0.219525	0	1.07043	0.349133	0	0	0	0
A330072L02Rik	0.635189	0.362524	0	0.0667151	0.500019	0.781569	0.822063	0	0	0	0.0727245	0.382796	0.698982	0.283037	0.314016	0.799896	0.884247	0.822073	0	0	0	0	0.142498	0.128583	0.313574	0.302211	0.0699156	0.180266	0.460812	0.448211	0.291249	0	0.496915	0.904421	0	0.83192	0.431224	0.658084	1.24716	0	0	0	0	0.0682016	0.675818
A330076C08Rik	5.54016	5.71355	7.16139	4.35229	6.12693	3.18738	5.8386	6.63554	3.77492	6.26479	3.23467	2.7159	4.22423	4.62203	2.58113	4.09682	4.39322	3.2646	1.39142	2.00335	2.06785	4.18759	4.61709	3.19377	3.68359	4.64718	5.04867	3.83069	3.93804	3.21017	1.40924	3.61242	3.17903	1.59798	1.55462	2.4744	0.60513	1.72055	5.12857	0.281654	2.60732	2.45596	3.17718	2.67299	3.06706
A330084C13Rik	0.61103	0.274833	0.885775	1.07922	0.624652	0.598346	0.355675	0.556367	0.616806	1.04307	1.05716	0.539144	0.386168	0.630356	0.700187	0.716731	5.60952	0.600865	0	0.631961	0.905632	1.33967	0.743064	0.604099	0.384745	0.763673	0	0.649203	0.812911	0.781455	0.268454	0.592624	0.167868	0.675426	0	0.0975954	0.43781	0	0.291238	0.307851	0.260327	0.321996	0.579675	0.504705	0.469446
A430005L14Rik	29.1392	43.7929	15.08	50.0363	50.7876	21.3155	61.6547	84.2826	81.2457	48.4322	41.6702	70.9267	64.8617	45.4983	30.5381	44.6096	37.2064	23.5871	17.5563	12.35	36.7423	9.30948	24.7234	27.3238	20.3196	25.3858	30.6929	15.8033	27.1111	34.6803	21.0282	14.9036	63.3646	69.2465	61.3635	37.5289	64.8685	73.541	29.582	24.4673	31.2414	61.1261	39.9128	26.5986	82.7877
A430010J10Rik	4.39281	8.11615	2.6734	3.69102	3.03753	3.4099	3.22844	4.32576	4.09639	4.39589	3.69522	2.78879	3.91315	3.0687	3.77896	2.43872	4.29913	4.77199	5.91206	7.2553	3.81987	4.5138	3.7987	3.48592	3.72119	2.94243	2.46908	2.18394	2.10586	3.85436	2.94262	4.34351	0.927001	3.05976	1.6786	2.19119	1.71623	1.99178	2.01901	0.681966	2.03448	1.75983	5.80992	3.14666	2.49323
A430018G15Rik	0.833748	10.5857	8.23835	1.5114	1.56565	0.769852	2.77613	2.13248	2.42525	7.90271	5.73358	3.55453	4.61149	1.83974	2.82615	6.61649	4.36694	9.35494	1.31599	0	3.82869	4.12748	0.0712491	4.23864	4.61385	5.24975	4.84584	4.57637	4.57975	5.6051	0	4.36366	6.88582	6.96564	20.2438	0	0	0	3.58737	0	16.6473	0.617453	0.266975	28.3719	14.8004
A430019L02Rik	0.158797	1.4501	0	0	0	0	0.205516	0	0	0	0	0	0	0	0	0.307652	0.068019	0.0632364	0	0	0	0.0574659	4.3462	21.2161	10.5988	0.0755528	0.0699156	0	0	0.224105	0	0	0	0.125166	0.0503392	16.3149	0	0	0.0551903	0	9.35307	0	0.0667438	0	0
A430027C01Rik	0.609572	1.89053	1.81655	4.6591	1.24648	0.349272	1.90221	7.00335	5.31759	0.247181	3.72161	1.02867	6.76314	0.404196	0.548518	0.894813	0.635636	0.846634	0.94883	5.70955	0.167805	0.82205	0.236511	0.842833	0.825697	0.524699	0.429131	0.37504	0.10618	0.8198	0.482195	0.926989	0.198515	2.65082	0.315295	0.184871	0	4.28112	0.181565	0.106844	2.688	0.30083	0.298881	0.382767	0.0745434
A430028G04Rik	0	0	0	4.06962	0.0714312	0	0	0	0.142662	0.149022	0	6.07005	0	0	0	0	0	0	0	1.71189	0	0	3.56246	2.2502	8.52922	0.226658	2.93646	4.92726	1.99685	0	0	0	0	0.00596029	0	0	0	0	7.06436	0	0	0	5.27276	0	0
A430033K04Rik	18.6195	3.02061	0.470063	0.375038	3.44656	0.765724	19.4768	8.49029	0.482534	1.38601	0.454898	0.239135	43.8262	20.7474	4.26876	8.02459	24.3122	1.93449	1.37723	0.857888	1.03148	0.836256	6.8596	0.21359	30.0073	0.412506	1.08333	11.2008	1.02079	10.6897	0.285234	0.748435	0.0789889	31.0826	0.238874	0.215104	0.756127	1.79747	0.0551903	0	1.02581	0.0576537	0.333403	0.96081	0.332714
A430035B10Rik	5.4785	5.58288	4.11959	6.93839	10.0718	3.55259	11.5774	0.939687	2.42525	3.80006	5.16344	5.1404	10.8995	10.6847	0.471024	5.6608	0.544152	3.16182	2.36051	0	1.70389	2.5285	4.3462	1.02866	4.07646	0	2.72671	1.92283	3.30249	0.168079	5.24248	0.0671332	4.04631	0	0	0	8.62449	5.15499	15.8396	0.053422	2.03976	0.154363	5.40625	1.63684	1.55438
A430057M04Rik	1.08506	0.844254	0	0.588936	0.737877	3.6572	1.19212	0.610981	1.15462	1.05615	1.87645	1.08922	2.58731	0.664626	0.323813	1.55595	0.235262	0.420678	1.65532	3.35949	0.196121	0.804678	0.204443	2.00008	0.421289	2.62369	0.0840498	0.155081	1.76044	4.99577	0.0686666	0	6.80524	0.131167	0.051726	14.6281	0	0.913793	0.212008	0	0.0594119	0.169566	0.707111	0.176791	0.152861
A430072P03Rik	0.55579	0.435029	0.698236	0.733866	15.0006	0.142103	0	5.05985	0.285324	0.521577	5.09072	0	0.228661	0.141519	0	0.246122	0.136038	0.6956	0.073766	1.77303	0.592657	2.93076	8.76364	1.99303	0.0627148	0	2.37713	0.120177	0	0.448211	0.0582498	0.0671332	0	0.303975	14.1453	0	2.40254	0.164521	0	0	0.497504	0.0514544	0	0	0
A430073D23Rik	2.25316	0.880383	0.921881	1.51898	1.08543	0.311991	0.803197	1.24584	0.952988	1.03959	1.11535	6.60394	1.15662	1.12294	0.678771	1.07261	1.21633	2.32718	5.17884	3.30254	1.39592	2.96676	1.10072	0.999344	0.443972	1.57236	2.62737	0.671832	1.07966	1.24861	1.52266	0.097613	0.557583	0.308486	0.251313	1.84989	0.311987	0.342579	0.640721	0.21491	0.493256	0.337086	1.10005	0.661566	0.640382
A430078I02Rik	0.349654	0.742699	0.935217	6.36027	0.954914	0.162985	0.849143	1.54419	1.20758	0.996249	0.150039	0.120022	1.59632	0.800366	1.73239	0.968434	1.40308	1.22838	0.60502	0.918177	1.11567	0.289732	1.43236	0.416581	1.43426	0.458432	1.05926	0.242651	1.54041	1.24585	0.291364	0.0695111	0.426739	0.212469	0.271317	0.232907	0.308422	0.642416	0	0.160881	0.64699	0.206139	0.134404	0.546362	0.982829
A430088P11Rik	2.00652	8.03159	6.53211	8.04792	8.34677	1.03012	2.42418	12.128	0.863671	1.49688	4.59955	1.47136	15.2822	1.33976	1.32191	1.23619	1.28952	0.831324	0.895753	0.451901	0.657341	1.15333	0.516994	0.840099	1.02856	1.22904	0.55991	3.85926	1.18081	0.613283	0.775904	1.98614	0.0709878	0.414929	0	6.25074	0	0.831921	0.893718	1.85905	0.387174	4.99617	10.7455	0.774211	0.62984
A430090L17Rik	4.68452	4.06027	13.2665	6.93837	0.57145	0	2.46619	5.92726	0	2.30984	0.0727245	7.32781	1.75307	7.85429	11.3831	0	7.95823	3.22506	12.3927	0	1.18531	2.01131	0	7.3935	0.063887	0	0	0	4.83853	0.560263	5.18423	0.0671332	0	3.90399	0	0	0	0.109681	0.0551903	0	0	0	0	10.0938	0
A430093F15Rik	0	4.06027	0	0.067982	0	6.25599	0.9762	2.6745	0	8.64329	4.43619	0	4.57322	14.9302	0.201244	0	0.068019	0.0654889	0	0	0.148164	0	0.0712491	4.50339	0.0627148	0	0	0.240354	0	0	0	0	0	0.0399015	0.0517633	0	5.97554	4.55353	0	0	0	0	0	0.0702013	11.4213
A430103D13Rik	19.9181	28.7422	13.8193	33.5564	28.7796	8.18502	29.6178	17.2944	28.8038	20.9076	20.6935	23.8747	20.2896	25.1383	22.7315	5.28401	14.5529	4.98828	4.39783	10.0986	5.14484	14.5424	4.90215	5.94851	16.1231	3.54668	7.29793	6.83039	9.21778	7.95142	20.08	13.9962	9.07338	14.3749	8.48145	5.20607	8.568	3.91977	2.72405	3.66518	4.52497	6.72026	6.58157	3.59849	18.4752
A430105J06Rik	0.396993	0.507534	0.139647	0.533721	1.85721	0.923672	0.753558	2.09623	0.570647	0.968643	1.16359	0.328111	0.381102	0.710919	0.863544	0	0	0.126473	0.147532	0.427972	0.518575	0	0	0.0642913	0	0	0	0.120177	0.153604	0	0	0.939865	0	0.0298015	0.251696	0.369742	0.308017	1.26133	1.61399	0.160266	0.497921	0.261037	0.200231	0.136403	0
A430110C17Rik	12.9899	4.84846	0.598823	0.490317	6.67487	17.4349	7.55291	15.7445	1.6447	18.3885	9.86785	7.45167	8.50292	0.744544	3.71902	10.5768	1.97752	4.63951	3.35938	0.893947	6.62364	1.72464	4.19724	8.34758	7.80887	8.18781	5.49956	8.76043	19.3931	4.98481	10.2501	0.651527	0.438035	0.803072	2.38662	0.0486318	0.523192	1.08384	0.250696	0.880031	1.82765	9.80171	14.1682	1.02759	12.8483
A430110L20Rik	0	2.17209	0	0	1.04034	0	0.0719703	0	0	0	0.0749528	0	0	0	0	0	0.0710411	0	0	0	0	0.124444	0	0.129098	4.49366	0	0.0741141	0	5.57068	0	3.9711	0	0	0	0	0.115834	0	0	0	0	0	0	0	0	0
A4galt	0.411372	0.0849228	0.159991	4.39557	0.251024	0	0.0798141	12.3618	0	0.279401	0.183096	0.324088	0.269815	0	0.177315	0.0714744	0.0792122	0.133842	0	0.503712	0.0863968	0.134013	0.0900824	0.140315	0.070726	0.250239	0	0	0	0	0	0.540988	0	0.160372	0	0	0.441077	0.282294	0	0.431243	0.107868	0	18.7988	4.93988	0.0745373
A530001N23Rik	0.242831	0.394937	0.958916	0.21416	0.252174	0.230964	0.900472	0.474595	0.244483	0.595444	0.490983	0.20493	0.228661	0.964275	0.080531	0.345586	1.15642	1.80527	0.491022	1.26842	1.61244	1.72779	1.23966	0.33467	0.193293	1.02301	1.13783	0.461579	1.1326	0.617982	0.0597375	0.240311	0.170991	0.167192	1.25759	0.185106	0.0616842	0.491905	0	0.321188	0.153336	0.326721	0.700416	0.417978	0
A530010L16Rik	0	0	0	0	0	0	0	9.32459	0	0	0	0	0	0	20.7251	0	11.0191	1.07502	0	25.3726	0.148164	0	0	0	0.501719	0.0755528	0	4.92726	0.0768021	3.92184	0	0	0.425927	0.0238412	0	7.90324	11.2734	5.10015	0	0	0	0	5.27276	0	0
A530013C23Rik	0.325659	0.884435	0.369213	3.04249	1.1236	0.511228	0.143577	0.164625	0.0719586	0.149202	0.413257	0.276899	0.0763584	0.304061	0.916177	0.366776	4.26099	6.60654	0.483207	0.545715	7.55125	0.321248	0.265752	2.58957	3.91872	0.685582	1.46579	6.33075	0.243971	1.38097	0.582812	0.403941	0.0710439	0.0801933	6.99317	0.0519114	3.52217	0.497867	0.112768	0.22969	0.214594	0	0.267044	0.541997	28.3638
A530017D24Rik	2.23799	1.65234	1.94654	3.32576	2.23035	1.39364	1.02408	0.601887	3.87993	0.823086	1.30931	1.9698	1.88261	1.24812	2.99049	0.862023	1.46083	2.79857	6.87934	1.6818	0.566503	2.04234	1.71628	3.4586	0.389512	7.16802	1.26295	1.96301	1.25933	1.81646	0.420806	0.996331	0.0735313	1.67828	9.07612	0.330382	1.7865	0.9031	0.801242	1.11943	0.884709	1.72356	2.00598	0.864169	0.464807
A530030E21Rik	3.29208	1.42103	1.23071	0.613598	0.318536	0.357212	0.952538	3.8525	0.484518	1.2141	3.20813	1.54442	6.70258	3.21891	0.705833	0.587193	0.753753	1.70086	0.225153	0.557431	0.0953304	0.239293	0.19338	0.259052	0.765171	0	0.0769771	1.39189	0.503498	0.622324	1.73325	1.48184	0.699802	8.99545	0.171857	0.323137	0.238511	0.521872	0.863855	0.832144	0.26918	0.237967	0.920204	0.218642	0.335015
A530032D15Rik	28.9015	28.0033	36.4213	17.4615	12.667	42.164	11.1878	14.9071	40.6673	25.7451	11.2584	31.004	13.8117	12.2469	55.7543	35.5893	14.1638	8.91831	16.7915	29.1098	9.06226	5.4957	11.9226	19.4713	2.62122	4.76494	11.7111	3.70617	4.08665	16.7541	21.9859	31.7033	27.4513	61.962	6.31027	11.3287	10.9454	34.406	16.7899	7.80217	18.6881	9.02063	1.63112	20.6354	6.29307
A530040E14Rik	71.6288	72.3809	38.9387	24.2596	73.1977	52.1447	38.779	45.8736	56.9289	36.8895	28.9832	61.333	24.0882	66.0654	139.781	81.3915	77.3441	54.5192	0.348373	8.7687	27.4036	19.0866	23.9195	41.3332	7.24727	21.7063	18.8917	16.3799	24.8095	27.4985	118.219	89.1604	43.2218	112.285	21.8999	85.7573	58.809	51.7338	41.1503	31.6785	46.95	56.3824	61.0369	33.3423	59.6156
A530041M06Rik	10.3039	0	8.51848	0	93.7178	6.0394	0	27.1786	52.4282	46.4204	33.0169	37.7874	12.8812	72.5284	34.0707	0	44.8245	7.20895	0	55.6975	26.9659	15.9755	21.3747	18.0659	0	15.1861	40.7608	8.89311	15.3604	14.791	0	16.3805	0	0	0	0	2.77216	39.485	0	33.6024	0.199001	0	9.7446	9.88923	0
A530053G22Rik	5.0761	2.42473	2.3976	2.98047	3.12181	3.93925	2.18887	3.23207	2.29285	5.23426	2.93649	3.33449	3.91619	4.01037	5.06221	2.65797	2.0214	1.23224	2.23302	1.20975	4.73278	2.62472	1.28938	4.22123	3.74599	2.29183	1.17699	1.47263	2.54305	1.46325	1.44488	4.09157	3.2344	0.711742	1.57423	0.417542	0.387719	2.52595	2.54149	1.92703	1.4429	0.80042	4.27138	1.36767	0.497331
A530058O07Rik	1.29935	1.55116	1.23068	0.709182	1.19522	1.65199	0.825126	1.37456	0.503487	0.420966	0.394145	0.131172	0.304329	1.34804	0.985217	1.86617	1.77741	1.62681	2.75524	1.73553	0.753519	0.568953	0.591407	0.77001	0.925539	0.679738	1.03206	1.18742	0.641066	0.239226	0.604196	1.10519	0.616493	0.671779	0	0.265244	0.818254	0.462817	1.17729	0.180497	1.02321	0.465142	0.388584	0.415153	0.168589
A530064D06Rik	2.68154	2.53826	14.2322	2.12547	2.37086	2.19689	1.35361	3.39882	1.11874	3.44266	2.16036	9.93407	1.2462	1.88907	0.695976	8.72526	3.44644	12.5678	31.3572	50.8298	2.00298	39.7841	9.01024	2.6011	34.0516	14.2044	2.31253	13.4503	18.2964	13.1489	0.63373	2.44819	0.557971	0.816226	0.684882	1.26897	0.9513	2.66446	2.44523	5.24366	31.7104	2.34343	3.852	1.55153	0.365191
A530064N14Rik	1.08769	10.6659	0.704143	0.982627	2.25292	0.854489	3.15421	12.1974	12.6393	1.04318	8.32216	1.12518	2.22226	11.6106	1.59979	1.6468	2.05366	1.60429	1.85542	0.920249	1.42629	0.954923	0.921258	1.14131	1.15364	1.29139	0.937324	0.901298	6.11415	0.708991	2.272	0.298845	0.409532	0.989402	0.486828	6.906	0.259745	0.111331	0.644926	0.0577866	1.37301	0.958859	0.398568	1.76421	0.748185
A530065N20Rik	4.71554	2.69612	1.37784	2.20798	4.25355	1.58368	3.32491	2.93044	5.10309	1.82203	1.29887	1.7278	2.54038	0.526349	1.51913	1.80625	4.6598	0.52698	0.978609	0.229807	3.16909	1.23401	1.77687	1.53704	3.55318	3.49544	2.29785	3.15635	1.31461	1.4543	0.885135	2.52039	0.088842	1.08959	0.400195	0.607833	1.00055	1.17015	2.12335	0.883739	2.00575	1.77948	1.33719	0.46239	1.33384
A530072M11Rik	0.317594	0	0	0	0	0	0	0.144567	0	0.074511	0.218174	0	1.75307	0.495316	0	0	0	1.20149	0	0	0.518575	0	0.0712491	12.2796	0.689863	0.151106	1.25848	0	0	0	0	0	0	0	0	0	5.11309	0	17.4953	0	0	0	0	0	1.68955
A530076I17Rik	0.726295	1.295	10.1461	0.428951	1.36648	1.54516	2.21604	0.950166	0.61345	0.996413	1.02847	1.21958	1.06796	7.01381	1.71729	0.904399	3.13708	0.574043	0.92789	12.2089	0.936095	8.11855	4.95898	3.2794	9.27312	1.94583	2.82862	4.47633	10.4946	6.18995	0.18672	0.273299	0.484209	7.67076	9.69129	0.49493	0.423679	0.667155	0.678226	0.0535433	1.36573	0.810068	0.835405	0	0.293888
A530083I20Rik	8.17885	5.48072	5.09115	13.2451	16.9993	5.80262	15.1503	14.3503	16.5227	8.75899	8.08355	15.2402	12.1675	4.96046	5.44663	4.63909	2.46494	4.43448	6.69235	6.98597	3.64225	4.54064	4.25435	4.31295	2.44109	5.13607	2.90099	6.31495	5.446	2.89132	2.58678	3.01694	1.04426	3.34339	3.59599	2.46551	1.35242	3.60885	3.58726	1.48163	7.29942	4.16994	2.72122	4.56017	2.73285
A530083M17Rik	12.8543	14.2092	0.425844	0	2.21327	4.39897	0	5.34453	2.90079	2.48552	7.36009	0	0	0.214349	0	0	0	0	0	0.0624655	0	0	0.143975	0	0.481987	0	0	3.3379	0	0	0	14.0066	0	11.075	0	0	0	0	0	0	0	0	0	21.7838	0
A530084C06Rik	0	0	0	0	0.214294	0	0	0	0	0	0	1.10772e-09	0	0	0	0	6.52983	0	0	0	0	0	0	0	6.39691	0.0755528	0	0.0600885	1.68965	0	0	0	0	0.0298015	0	0	0.0616035	0	0.0551903	0	0	0	0	0.136403	0
A530088E08Rik	22.0423	24.9424	23.6035	0.952306	25.6367	0	18.3763	1.41719	0	13.7295	0.0814813	0	15.2227	12.0877	10.911	0.146177	0.0716805	0	0.0620178	4.53152	0	0.595812	6.38555	4.82475	0	0	2.17487	2.24894	6.79463	0.421359	15.2507	4.69002	0.245431	0.556601	0	0.242819	7.86221	0.425601	8.45085	0	0	0.677654	0	3.58041	1.00695
A630001G21Rik	35.3324	13.6309	25.2762	28.4206	11.929	28.0654	39.8015	7.5175	62.8425	29.8044	29.3807	42.4903	22.3326	54.4847	58.5485	15.2596	41.4236	10.8134	21.9085	57.8985	10.3715	20.8601	20.021	24.945	35.6847	26.8968	25.3794	23.3745	13.2868	16.92	26.2124	32.761	0.212964	15.5444	13.0378	27.9156	39.0594	11.5165	18.9855	24.6809	48.0091	2.41836	47.7886	46.9909	31.1552
A630001O12Rik	2.46136	0	0	0.0667151	17.7149	0.0710517	0	0	0.0713309	0	10.7632	0	0	0	2.35512	0.307652	3.74105	0.442655	0.073766	3.3015	0.0740822	2.01131	1.49623	2.12161	12.8565	6.87531	2.16738	5.34788	5.60655	0.672316	1.92224	0	1.56173	2.65829	0.60407	2.68063	0	0.0548403	4.5256	0	0.945257	3.13872	1.93557	0	1.28405
A630010A05Rik	5.0584	3.54931	5.13338	3.46127	2.45308	0.994724	3.48495	3.50578	5.97613	5.18771	2.37733	3.20634	2.88037	2.46708	3.42661	3.50143	1.88281	2.90392	1.61967	4.32212	4.88392	4.35422	1.89211	3.19548	1.91392	0.979588	2.86244	3.59894	3.49956	1.8418	0.0582498	3.5329	1.98568	0.594886	3.82312	1.38653	1.09866	1.40335	2.42637	2.87981	1.88965	1.64516	2.06979	1.56864	2.90602
A630014C17Rik	6.31403	0	0	0.536107	0	12.5416	1.10002	0.0760402	0	1.06306	0	2.17257	0	0.144814	0.397321	0	0	0	0	0	0	0.237364	0	0	0.377603	0	0	0.18205	0.0774142	0	0.267169	0.202307	0	0.125974	0	0	0.0618259	0.165183	0	0	0	0	0.3368	0.273488	0
A630023P12Rik	14.1329	0	9.70545	6.53808	2.2858	0	17.8113	31.082	12.9822	34.6476	4.79982	22.5302	36.9669	23.6336	18.4484	8.4297	15.1002	0	0	0	0	0	1.70998	0	0	3.02211	0	4.44655	8.83224	0	0	0	38.2624	9.84638	8.15495	0	0.431225	2.35814	11.314	0	0	0	4.33835	0	0
A630031M04Rik	0.60797	1.49723	0.817614	0.745381	0.747842	1.86575	1.61364	0.565124	0.918892	1.63862	1.15953	1.6349	1.31928	2.34782	0.667826	0.678576	0.301947	0.617721	1.25001	0.798663	0.776452	0.330649	0.280011	0.694102	0.380808	0.74856	0.385782	0.402989	0.614827	0	0.131495	0.782525	0.0771226	0.285192	0.4044	0	0.137742	0.555522	0.396627	0	0.435789	0.0522643	0.658579	0.14191	0.144783
A630035G10Rik	0.643739	0.360102	0.641363	3.60262	0.214294	0	0.137915	0.144567	0	0.988187	0.665044	0.21874	0.838424	0.212278	0.0864792	0.139996	0.204057	0.0632364	0.590128	1.65075	0.0740822	0.431482	0	0.128583	0.12543	0	0.838988	3.96717	0.307208	0.137093	0	0	0.212964	0.0953647	0	0	0.0616035	0.446676	0	0	0	0	0	8.5252	0.810982
A630052C17Rik	0	0	8.23919	0.533721	0	0	0.068582	0	0	0	12.5813	0.218879	0.306184	5.23619	10.2922	0	0	0	0	0	0	0.57574	0	6.87917	0	0	0	0	0	1.12053	0	0.268665	0	0.579274	0	0.323697	0	13.3066	0	0	0.0498533	0	0	0	0
A630072L19Rik	0.079979	0.897545	0	0.0679794	14.1913	0	16.5118	11.5354	14.6054	0	0.145449	0.548043	2.75501	1.70844	0.157926	0.128097	0.136465	0.189709	0.305975	3.42901	0	0.403839	0	0	0.0627148	0	0.0710713	0	0	0	0	0.268533	0	0.0239089	0	14.8716	0.0616035	6.03244	11.0932	0	4.28855	0.154363	0.600694	0	0
A630072M18Rik	15.9769	48.0952	22.894	10.9918	33.1587	72.5886	16.4152	29.5109	10.5732	16.4321	10.3455	17.4149	4.75848	11.0725	30.7762	21.3953	23.2821	18.454	1.26617	0	0.583155	3.56311	4.55533	9.88466	2.87013	5.25212	14.2025	7.60054	7.20968	2.18888	25.3736	0.963234	24.9077	0.824231	0	36.8686	30.8085	22.0121	6.52956	58.2791	0	11.5467	0	9.8303	3.55309
A630073D07Rik	0.164543	0.543374	1.01868	2.18593	0.142862	0.668783	0.882732	0.0733838	0.899911	0.673346	0.157206	0.274969	0.157177	0.894561	0.399267	0.0735763	0.808576	1.24968	0.580272	1.0508	0.504081	0.669817	0.602557	0.602788	1.225	0.282608	0.0750146	0.1853	0.73449	0.311972	0.33528	0.0733142	0	0.166737	0	0	0.677638	0.113535	0.121108	0	0	0.382405	2.22576	0.916868	0.273421
A630081D01Rik	51.4503	58.8015	34.5627	85.6622	89.1462	43.3415	44.2544	82.6925	70.9743	68.9227	37.235	45.334	33.6894	21.1571	29.753	38.9488	73.2565	40.661	47.8004	17.9137	47.5607	51.0872	70.9641	44.2967	25.3995	59.5356	33.0701	30.6452	52.1486	36.8093	20.5039	51.424	15.6883	64.0195	17.065	45.9867	28.276	23.1426	52.3204	10.5776	26.3179	30.3581	24.228	9.75283	20.5449
A630089N07Rik	13.4529	4.70663	4.71878	5.45812	25.0253	6.78369	8.24296	5.09848	7.63261	12.8444	13.7864	32.9122	15.451	36.4182	16.8005	2.33548	3.78167	7.90581	9.00388	13.5174	8.48892	11.6959	12.071	3.56498	3.37784	2.56571	5.27038	11.9584	6.0516	4.79368	2.26477	3.61845	3.78763	5.45342	8.2265	1.01598	17.6707	3.19653	9.032	0.528999	1.67079	0.688887	3.34796	4.86815	2.74245
A730011C13Rik	0.486659	0	0.279294	5.32098	7.4092	0.873379	0.0699466	0	0.885723	0.0749916	11.6079	0	0	6.11871	12.159	3.38542	1.34197	0	0.073766	0.869997	0.0740822	3.72173	0.0727418	0	0	0	0	3.34619	0.0768021	2.3874	0	0.202258	0	0.073069	0.151018	0.140777	0.0624086	3.68792	0	0	0	0	0	0.1378	0
A730017L22Rik	10.3525	11.9925	1.59548	17.2561	1.92345	0.957504	3.63286	6.44737	1.72009	2.22757	5.79548	0.954886	0.781707	0.969253	2.07548	1.47913	1.442	0.567361	4.00854	1.69346	1.98103	1.13278	2.15489	5.95315	4.47203	2.01702	1.87902	2.04856	2.70258	0.780185	1.74275	0.939183	0.577211	0.477711	0.154421	0.97795	4.73369	3.71213	3.82379	1.12983	3.18105	0.560453	2.07348	1.87383	2.12388
A730020E08Rik	2.03337	1.15426	1.79439	0.559456	0.707563	1.25514	1.33163	2.66072	9.93705	3.45716	1.02804	0.835583	0.995598	1.35467	2.40806	3.21672	3.13989	4.33514	5.26329	3.55007	13.2577	3.1336	3.93321	4.18631	5.91417	2.34411	4.8528	5.22451	2.03691	4.82735	1.92308	1.29225	2.80139	0.48276	0.120025	0.590758	1.04909	0.646156	0.238803	0.263275	3.43606	1.68338	1.05059	0.574036	1.27096
A730061H03Rik	1.03638	0.14501	0.125032	0	0.895697	0.430019	1.14066	0.151728	2.85098	0	1.36263	0	0.881374	0.098785	0	0	0.760596	0.425144	0	15.2047	0	0	0	0	0	0	1.54249	0.91078	0.565532	0.784369	1.07956	0	0	0	0.100678	2.43667	0	0	0.0269265	0	0.0499668	0	9.13055	0	0.140724
A730063M14Rik	0.401927	0.296169	0.570989	0.144019	0.366095	0.284261	4.82647	0.248935	0.0787722	0.314993	0.928153	1.42181	0.306967	0.212297	0.498611	2.76164	0.0723886	0.288855	0.518475	0.266397	0.701807	0.614202	0.0712826	0.844919	0.439004	2.03993	1.60806	2.94078	1.46573	2.23564	0.291263	3.32183	0.093097	0.0965597	0.100678	0	2.0555	1.92375	0.938236	1.81635	3.38312	0.156437	0.0667532	2.43259	1.55438
A730065G17Rik	2.55621	0.593195	1.33402	0.739284	0.571462	1.56314	0.485308	1.50942	0	0.614044	0.377473	0.16528	0.0788157	0	0.87024	0	0.207095	0.512689	2.00706	0	0.298018	0.173657	0.503638	0.90022	0.194752	0.15314	0.387112	0.848937	0.310827	0.731132	0.642472	0.610821	0	0.0187363	0	0.376652	0	0.23375	0.551914	0.163286	0.350191	0	0	0	0
A730081D07Rik	1.35877	0.244236	0.925582	0.866349	0.202146	0	1.5262	0.61624	0.213993	1.4105	0.420509	0	0.760955	0.157586	0.219691	0.154921	0.798809	1.23441	0.140007	0.256549	0.431803	0.352394	1.5741	1.35668	0.779589	0.183619	0.605342	2.47265	0	0.642392	0.501723	0.499334	0.683116	0.680862	0.445716	0.905185	0.576166	0.377652	0	0.40526	0.843512	0.52481	0.0689831	0.0883497	0.186251
A730082K24Rik	0.158797	0.769093	0.139647	0.200145	0	0.686598	0	0.454533	0.0733589	0.0160117	0.0749434	0	0.304882	0	0.078504	0.0615305	0.136038	0.379418	1.57201	0.0687158	0.444493	0	0.210596	0.697316	0.35503	1.14507	0.233861	0	0.161016	0.112053	0.116046	0.124273	0.499502	0.521827	0.503392	0	0.0616035	0.0548403	0.0551903	0.485852	0.00359401	0	0.0667438	0.150228	0.156297
A830005F24Rik	0.0793986	0	0	0	0.142862	0	0	0	9.48701	0	6.76338	0	0	6.22682	0	0	0	0	0.958958	0	0	0	0	0	0	0	0	0	2.38086	0	0	0	0	0	0	0	0	0	0	0	0	0	0	0	0
A830008E24Rik	4.52642	8.85096	6.67369	4.15648	5.28988	4.63283	7.23286	9.53262	3.65014	2.97812	3.69007	4.61352	5.15554	5.63145	7.59233	1.64308	4.81031	4.27857	3.86555	4.17526	3.9978	2.46307	3.76602	4.56625	2.00326	2.93182	2.94487	5.00854	3.09349	3.92923	2.38014	7.66104	3.2087	2.44791	1.38482	1.89586	3.07304	4.432	2.66151	1.6748	2.67537	2.1611	3.60891	4.01208	2.64799
A830011K09Rik	0	0	1.00921	0	0	0	0	0.30305	0	0.198749	0.479866	0.227749	0.701523	0	0	0	0	0	0	0.324897	0.926708	0.0519375	0	0.117367	0.485762	0.16684	0.138655	0	0	0	0.330744	0	0	0.154419	0	0	0.166719	0	0.216329	0.120548	0	0	0.242273	0	0
A830018L16Rik	2.4447	1.04336	2.57373	0.651372	1.27416	1.89182	1.34865	1.85521	2.2256	1.10235	2.05256	2.04679	1.79988	0.742648	2.68778	1.99503	2.94379	4.35902	1.58469	1.8715	1.93244	2.04517	1.42486	1.46938	1.77759	1.33715	1.12548	1.42546	2.01774	1.16269	2.51662	2.30286	0.648848	1.04861	0.942637	0.308887	0.773549	0.69696	0.586938	0.919505	0.724455	0.482595	2.97206	0.381166	1.07577
A830035O19Rik	0.0793986	0.0753159	0	0	11.0258	0.142841	4.11032	0	0.0713309	0	0	0	0	0	0	0	0	0	0	0	0	0.0586187	0	0	0	0	0	0.0603001	0	0	0	0.134266	0	0.0119206	0	0	0	3.62389	0	0	0	0	0	0	0
A830036E02Rik	0.323976	0.243457	0.865951	0.741274	0.985165	0.315772	0.9352	0.587853	0.430972	0.431873	0.738103	0.274754	0.60851	0.576116	0.874785	0.35072	0.245636	0.636141	0.159268	0.483829	0.622615	0.179937	0.342708	0.201421	0.637333	1.44141	0.271536	0.336036	0.0888231	0.424834	0.201017	0.345755	0.227555	0.0534497	0	0.203515	0.669417	0.0647949	0.522456	0.120646	0	0.37339	0.214083	0.0682016	0.370865
A830073O21Rik	0.332042	0.491466	0.689077	0.908206	0.650626	0.787679	0.157877	0.182132	0.231997	1.22932	0.167528	0.188025	0.42441	0.797458	0.29137	0.286496	0.56289	0.55901	0.164337	2.04291	0.162458	0	0.741269	0.237371	0.276904	0.46331	0	0.287008	0.513774	0.124703	0.191432	1.75745	0	0.299849	0.128227	0.0932865	0.253195	0.311143	0.120417	0	0.124006	0.181905	0.668039	0	0.068774
A830082K12Rik	9.36096	10.1814	18.8286	9.43124	9.25414	7.76846	10.508	7.85035	8.31894	5.07381	8.25744	5.48758	10.3306	8.28406	10.9816	8.20749	9.53361	8.47317	7.59049	13.0296	9.47395	8.17896	6.54766	8.07244	5.68841	5.18088	8.1827	11.1206	9.21579	7.97485	7.17089	7.78919	5.50388	4.21504	4.90727	2.2815	5.37717	4.61319	2.70419	4.68334	8.1853	8.59352	6.7455	5.67508	7.05814
A830082N09Rik	7.8973	6.95435	6.5458	5.44589	6.02042	20.0472	7.77898	6.25717	5.50889	4.60825	2.4218	4.67292	5.13215	6.02592	7.7341	2.38382	4.39088	3.44394	5.10325	6.08666	3.63056	3.98012	3.56612	2.80003	6.19974	4.68916	2.33263	5.42424	4.98494	4.13183	3.06906	5.08225	1.06605	4.47678	0.951687	0.654647	1.04001	4.2032	2.15109	1.72129	2.29275	2.93766	2.14291	2.24945	3.49318
A930001A20Rik	1.66737	2.68268	0	8.13924	14.2148	0	0	4.62615	0	8.86681	8.43605	8.74962	0	0	0	0	0.068019	0	0	0	0.0740822	0.0574659	0.0712491	0	0	0	0	0	0	0	0.174749	0.0671332	7.52471	0	0.0503392	0.0462178	0	0	0	0	0	0	0	0	0
A930001C03Rik	1.41006	0.14501	0.349118	1.07451	0.433973	0.419636	0.0685217	0.650628	0.286326	0.0745609	0.363668	0.109377	0.152458	0.424556	1.03224	0	0.204119	0.194742	0	0.672747	0.296329	0.11497	0.142569	0.321456	0.188343	0.315238	0.279697	0.0600885	0.230435	0.448211	0.1165	0.067438	0	0.184827	0.402713	0	0.369766	0.164565	0.110381	0.213688	0.348293	0.257272	0.133488	0.273866	0.135189
A930001M01Rik	22.9742	13.5584	22.3116	15.46	7.75272	8.3841	17.7429	20.3273	17.7614	19.9852	20.4356	15.8833	28.5826	25.5683	21.9811	19.5667	37.1851	26.6973	51.3297	34.1153	41.8564	44.5308	40.6749	44.0395	25.927	34.052	35.7968	29.1786	41.3195	39.4425	13.9799	1.18065	7.52471	17.9286	2.9285	8.08812	2.34677	8.55509	12.8041	2.51083	9.05456	18.1634	4.47184	15.7316	4.66315
A930002H02Rik	1.37643	0.958863	0.278043	0.472645	0.783943	0.960307	0.436075	1.14994	1.19188	0.967876	0.450567	0.483295	0.333717	0.894533	0.140943	0.213406	0.945281	0.864327	1.32992	0.864356	0.789486	0.35876	0.594364	0.682426	0.521402	0.317191	0.359406	0.133749	0.58522	0.478189	0.508363	0.998318	0.261503	0.387917	0.210168	0.269913	0.206852	0.723695	0.241323	0.055194	0.238857	0.112388	0.553767	0.310398	0
A930004D18Rik	0.0793986	0	0	0	0	0	2.19217	0	0	0	0	0	4.57322	0	0	0.0615305	3.53699	0.0632364	0	4.21858	0	0	0	0.0642913	0	0	0	0	0	0	0	0	0	0	0.151018	3.00416	0	0	0	0	0	0	2.53627	0	0
A930004J17Rik	4.44632	0.217515	9.35636	7.00509	0.142862	0.781569	0.274021	7.22836	0.213993	11.6237	0.290898	0	12.3477	0	0	11.4447	11.0871	0.379418	0	0	0	15.4009	6.05617	0	0.501719	0	0.279663	5.94877	0.0768021	1.62476	0	0	0.0709878	0.041722	0.0503392	6.47049	0	1.20649	0.0551903	0	0.0497504	0	0.133488	0	0
A930005H10Rik	6.99249	5.56678	14.625	8.33052	20.9429	0	1.50855	3.75875	3.05892	13.5998	4.19631	3.40714	11.129	5.85679	6.11032	2.04402	2.24471	8.24032	1.95	0	4.92456	0.0581371	7.83883	10.8598	5.08189	2.86795	0.771316	2.04452	5.69532	2.7405	4.53372	9.48758	5.96588	5.729	9.72728	2.49599	16.5726	20.3606	20.2558	0	11.7751	10.8569	5.82767	0	28.0694
A930006K02Rik	0	11.3108	12.6381	0	0.142862	0	13.4955	9.54143	9.27299	2.53337	0	5.96068	0.228661	7.21746	0.157008	0.184591	5.64558	0	0	0	4.07452	0.632125	0	1.73587	0.0627148	0	0.699156	4.14611	0.691219	4.0339	0	3.62519	0	0	0	0	3.88102	3.72914	0	0.480798	7.96004	0	0	0	0
A930006L05Rik	0.666177	1.18169	0.518664	0.406688	1.64604	1.31222	0.467364	0.768838	0.812638	0.965417	5.96358	0.336559	1.21623	11.9169	0.671906	0.57781	0.641828	1.41847	0.378643	0.468465	0.58564	0.891411	0.470175	0.70957	0.487372	0.644818	0.936023	0.886516	0.749557	0.603796	0.37548	0	0.0717517	0.20629	0.605852	0	0.30213	0.86458	1.03369	0.171669	0.266382	9.94759	0.55868	0.461616	0.635457
A930007A09Rik	0.317594	0.580039	0.209471	0.200145	0.214294	0.355259	0.274021	0.0722836	0.427986	0.074511	0.0727245	0	22.1801	1.06139	0.157008	0.430713	20.2697	0.0632364	1.18026	0.122278	23.41	0	0	10.8009	1.75602	10.1996	0	0	0.768021	0.0560263	3.14549	0.0671332	0	0.0894044	0.151018	0	0.492828	0	0	0	0.248752	0	0.467207	0	0
A930007I19Rik	3.65233	0.217515	8.16936	3.00218	0.857175	5.11572	1.91815	8.52947	1.06996	1.3412	3.05443	0.601536	1.37197	7.71277	0.942048	6.02998	15.5083	5.24862	9.07322	20.237	1.85205	4.13755	10.2599	3.79319	6.7732	5.74202	5.73308	1.44213	4.22411	3.80979	4.89298	0.469932	0.567903	4.03512	0.100678	0.138653	5.85233	7.18408	2.64913	4.11349	4.27853	2.62418	0.400463	2.04605	26.7624
A930012O16Rik	8.22307	7.15575	0	0	0	0	0	0	0	0	0	0	0	0	0.551946	0	0.068019	4.1061	0.0742455	11.4804	3.3892	0.0574659	2.29925	1.4298	0.125926	0	9.06582	3.45183	2.05025	2.76841	0	15.9181	0	9.77911	0	0	0	0	0	0.299772	0	0.107795	0	0	0
A930015D03Rik	0.0793986	0.0848633	0.0698236	0.200145	0.214294	0	0	3.19056	0	7.27146	0.152479	9.97763	1.4197	0.222331	9.31348	0.0615305	3.90493	0.601422	24.3319	0.366833	0.222246	0.208227	0.0712491	0	0.0627148	2.86886	0.139831	0	1.78821	0	10.3323	0.402799	0	0	0	0.00756197	0	0	0	0	0	0	0	0	0
A930016O22Rik	1.09614	2.28274	1.62727	2.82217	1.16499	4.41714	3.23548	3.97384	1.181	1.99441	1.28606	0.54099	0.920567	5.62151	5.40929	0.954003	0.378453	0.549031	1.73238	2.60416	0.749304	1.7641	1.09933	1.21304	1.67748	0.506817	0.576994	1.75198	0.97521	0.302713	2.40502	1.0804	0.267269	3.41248	0.202901	0.528685	0.305052	0.887854	0.26138	0.220766	1.0218	0.116715	0.532196	0	0.438461
A930024E05Rik	5.08151	12.7569	19.8997	11.8996	17.7442	21.1024	8.76826	4.91529	4.27986	12.5179	1.96356	11.8667	21.0787	10.1895	1.09906	2.54497	0.068019	0	10.3986	11.8609	0.222246	0	0.0712491	0.321456	0	0	0.489409	0	0	0.224105	4.42698	32.271	0	18.3875	5.18494	3.74364	0	6.08728	17.9368	1.7095	3.68153	0	32.5042	4.8413	0
A930028N01Rik	0	0	0	2.51888	0.0714312	0	4.74293	0	1.42662	0	0	0	0	2.53195	0	0	0	0	0	0	0	0	0	0	0	0	0	0	0	0	0	0	0	0	0	0	0	0	0.0573416	0	0	0	0	0	0
A930029G22Rik	0.873384	10.2812	6.24833	4.33648	16.7155	0	0.548042	2.67449	0.0713309	2.0118	3.41805	1.12069	0	3.59972	0	0	3.06086	2.65593	0	0	0	0	0.667034	0	2.62881	3.32432	3.63561	0	0.217344	0	0.174749	0	0	1.85365	2.1308	0	3.573	0.0548403	0	0.80133	0	0	3.27045	0	2.40194
A930030B08Rik	0	0	0.288242	0.203985	0.538485	0.727037	0.137011	0.289135	0.213993	0.870467	0.290898	0.164055	0.152441	0.353797	0.549528	0.307652	0.068019	0.189709	0.811426	0.183416	0.151394	0.350656	0.216244	0.385748	0.126671	0.457071	0.349578	0.180266	0	0.23531	0	0.268533	0.0709878	0.109261	0	0.0924356	0.123207	0.0548403	0.110381	0.324294	0.356305	0	0.333719	0	0.202745
A930037H05Rik	7.5947	10.2394	7.3194	5.87389	5.81614	6.6754	7.4767	23.4204	7.51461	7.88578	5.16275	5.70043	16.4756	5.5356	9.82138	7.11793	8.88543	11.0504	19.6208	11.209	4.10271	4.10984	7.93493	12.2016	4.73356	6.49444	4.2552	12.3431	6.36966	15.4951	6.18072	24.801	2.39024	2.87293	8.80782	3.01357	11.7917	16.185	1.68274	1.12225	3.41261	3.17751	5.3735	23.035	3.44822
A930038B10Rik	0.635189	0.29002	0.488765	0.600436	0.0987351	0.42631	0	0.578269	0.293896	0.149022	0.218174	1.91398	0.381102	1.07191	0	0.123061	0.18826	0.379418	0.073766	0.427972	0.296329	0.459727	0.734278	0.707204	0.12543	0.727602	0.349578	0.360531	0.460812	0.280132	0.0582498	0.335666	0	0.00596029	0	0	0.246414	0	0	0	0.248752	0.205818	0.133488	0.136403	0.0675818
AA386476	0.15984	2.70147	0.634858	0	0.579635	0.501143	0.549873	0.292839	0.570647	0.150146	0.654521	0.386372	0.613706	0.858276	0.0799893	0.310089	0.345096	1.5393	2.07047	0	0	0	0.362696	0.0650184	0.190558	0.0765947	0	0.121376	0.23301	0.0568639	0.0582498	0	0.214809	0.0598813	0.151018	0.280097	0.0626464	0.605739	0	0	0.250539	0.104061	1.67093	0.139175	0
AA387883	0.398699	0.807538	0.909306	0.40418	1.42862	0.2863	0.207825	0.558537	0.214134	1.21325	0.510303	1.21298	1.14587	0.862139	0.86509	0.431849	0.204961	0.574449	0.518069	0.856781	0.0747519	0.172398	0.987434	0.878733	0.627305	0.420066	0.356589	0.586502	0.307287	0.280132	0.11943	0.3151	0.142022	1.00946	1.05735	0	0.246414	0.713061	0.332413	0	0.601875	0.102976	0.551515	0.341228	0.139302
AA388235	0.7984	0.725049	11.5907	4.46991	0.500019	0	1.02758	0.939687	0.213993	3.42751	0	0	6.32629	0.283083	1.64895	1.16908	1.76849	1.3912	0	0	8.81578	4.48234	3.20621	5.1433	0.815293	0.0755528	4.33477	1.86275	1.07523	5.88276	0.174749	0	0	0.388451	0	0.138691	0	0.329042	0	3.04505	0.0995007	0.411636	2.80324	0	0.0675818
AA413626	0	0	0	0	0	0	0.342526	0	0	0	0	0	0	0	0	0	0	0	0	0	0	0	0	0	0	2.79545	0	1.38204	0	0	0	0	0	0	0	0	0	5.37435	0	0	0	0	0	0	4.66315
AA414768	0	0	0	7.65796	0	0	0	0.0722836	12.0549	10.0112	0	6.70068	0	0.149055	0.0851706	0	0.0690713	0	17.4088	11.4025	5.25983	0	0.0794292	0.0700878	0	3.02246	0	0	0.0768021	0	0	0	13.5578	0.0242495	0	0	0	0.0554732	0	0	3.18296	9.3079	0	0.152327	0
AA465934	7.83792	0.747141	6.43999	6.9642	16.0932	4.24025	16.6149	15.7046	1.25922	10.3901	4.73399	8.42488	5.46509	7.93419	10.1621	1.728	10.1033	3.47965	11.4835	0.200782	6.42456	4.72998	2.86312	10.1305	8.10308	5.14107	8.81829	1.5766	2.69032	5.41594	7.2889	9.68563	5.26165	2.45336	0.251696	4.92797	2.4676	4.77371	4.14039	0.696906	11.1875	4.37363	1.81394	2.28412	2.84495
AA467197	0	5.9454	3.97995	0	1.64292	0	0	0	0	4.09811	0	0	0	0	0	0	1.29236	0	0	0.0611388	0	0	0	0	0	0	0	0	0	0	0	0	0	0	0	0	0	0	0	0	0	0	0	0	0
AA474408	53.2293	81.9175	31.5768	26.5305	42.2905	51.3669	59.0092	59.8491	47.86	55.8078	86.4506	69.2598	59.5179	36.6263	32.9235	42.7811	43.9091	65.1284	76.6326	71.228	61.478	68.4965	59.3961	54.6776	52.6797	26.3968	33.5831	30.0883	37.4071	54.1776	58.0335	59.6629	56.8697	38.6472	45.4419	53.9103	45.7106	57.7266	28.4662	40.5879	26.4471	37.1571	53.8194	29.2498	44.5035
AA645442	0	1.01507	0	0	0	0	0	0.0722836	0	0	1.16359	0.0546851	0	0.353797	0	1.53826	0	0	0	0	0	0	0	0	0	1.35995	0.699156	4.68691	1.07523	0.0560263	0	0	0.212964	0	0	0	0.862449	0.274202	0	0	0	0	0	0	0
AA914427	0	0.217515	0	0	0	0	0	0	0	0	0	0	0	0	0	0	0	0	0	0	0	0	0	0	0	3.70209	0	3.54522	0	0	0	0	0	0.041722	0	2.31089	0	0	0	0	0	0	0	0	0
AA986860	0	0	0	0	1.92864	0	0	0	0	0	0	0	0	0	0	0	0	0	3.9096	0	0	0	0	0.0642913	0	0	0	0.120177	0	0	0	0	0.141976	0.0178809	0	0	0	0	0	0.053422	0	0	3.27045	0	0
Aaas	98.5337	30.307	0.0698236	0.934012	23.0009	30.3391	30.4849	31.1543	0	29.7299	28.2171	55.5054	76.2967	34.8844	42.1566	2.46122	13.8079	17.5165	0.073766	0.122278	32.9666	0	23.3697	9.45084	20.9468	22.817	20.695	7.57116	13.2868	13.4463	27.7269	25.6449	38.5464	31.6611	1.1578	51.3941	17.4954	22.8136	50.4439	29.3821	16.1689	0.0514544	44.8518	61.5178	32.642
Aacs	17.2783	26.6205	42.2341	6.01043	0	1.02519	27.0129	5.23229	34.5855	56.5686	19.8684	55.303	31.9512	7.01433	12.5011	18.4404	43.1926	33.9206	0.153062	1.35242	9.96888	44.7889	21.9763	0.76465	23.7231	20.4485	0.396135	17.7879	21.8118	17.8753	30.1259	40.6863	0	1.89843	0.0503392	33.4155	41.7056	26.2967	53.5898	0.26711	13.2727	6.31967	6.74113	3.07683	0.152223
Aagab	53.0382	91.5738	97.2643	132.696	121.79	60.2518	54.0506	85.0054	141.521	75.1816	87.9238	112.76	55.0311	78.5428	52.5977	134.628	52.9868	74.5557	13.7942	37.1724	63.6366	139.7	144.635	131.218	129.569	103.206	124.519	106.237	79.8742	73.1705	223.912	253.092	585.791	238.895	434.377	314.374	312.638	183.331	311.604	134.143	182.633	311.711	163.389	219.268	173.55
Aak1	66.548	35.8846	14.6278	20.5775	78.5262	15.501	17.8283	29.6234	63.7844	43.6359	21.7092	18.0682	8.60373	25.2066	58.4373	18.7708	1.12488	35.5805	4.75709	1.76142	14.7033	27.8404	12.1301	10.2642	16.5802	1.69835	10.2159	4.08418	11.3325	3.64526	16.7536	33.8303	21.5996	24.8826	10.5472	11.0817	24.318	8.4413	37.7999	9.4512	3.40049	7.95547	10.3297	9.08692	46.4691
Aamdc	7.38407	22.404	10.683	7.13852	9.35749	0	6.91903	14.2399	23.8959	32.7848	21.2356	8.85899	4.26834	17.336	26.9269	6.76838	24.7589	3.60447	0.147532	4.52427	10.3715	0.114932	9.76113	5.85051	12.1667	6.34643	4.12502	4.86717	4.99213	13.6704	37.9206	12.2182	22.5742	22.7981	12.4338	48.4363	23.5942	35.5365	3.69775	52.9412	50.8946	19.81	19.8229	4.4331	18.6526
Aamp	167.61	176.839	146.28	249.982	121.219	280.299	140.641	68.6694	115.199	148.053	141.958	259.59	217.305	178.03	134.32	206.742	133.521	133.555	115.96	145.388	127.125	169.984	171.853	171.979	240.261	220.877	186.535	183.03	149.457	186.568	144.285	240.27	199.689	232.749	260.706	158.573	405.043	228.958	395.328	354.295	164.474	176.418	164.724	126.037	197.156
Aar2	0	38.4276	20.8074	74.6544	29.4296	6.11045	3.35676	36.0696	42.2992	0.074511	0.509072	0	18.2167	16.77	1.64858	27.5656	0.068019	10.3708	10.4748	0.0611388	1.62981	45.7429	12.8248	34.5244	5.20533	12.7684	0.0699156	42.0019	9.36982	40.8992	0	0	149.429	64.7228	51.8997	0	23.7789	0.329042	10.8173	27.2452	1.49251	16.3111	0.133488	0	27.4382
Aars	17.8597	73.4008	80.1921	53.6957	29.1138	55.1498	70.5139	66.3067	74.7781	93.6648	31.3994	53.2993	29.7857	67.0047	107.144	53.7945	13.3812	65.3068	59.9176	51.6976	120.46	62.9841	52.4744	53.4777	16.1384	59.0314	19.6686	57.7948	35.7144	31.625	78.6631	54.0185	119.402	74.1858	63.7294	129.546	75.3272	43.5099	125.448	35.0692	50.7454	57.0542	65.7874	32.3792	61.1845
Aars2	30.489	9.28062	24.9969	5.60407	21.0722	0	0	17.9986	43.3692	16.0199	36.3623	22.3115	0.228661	25.4734	39.252	4.55325	5.64558	1.13825	0.073766	42.1858	0.222246	0.172398	18.4535	10.9295	34.0542	4.30651	49.5702	8.59266	19.8917	6.44303	61.337	4.83359	35.3519	70.9334	0	0	29.3849	8.17121	3.4218	0	0	12.3491	18.9552	0	0
Aarsd1	46.607	42.4595	78.3981	42.3641	61.2924	28.6811	37.154	49.9909	23.2654	105.703	49.6349	23.0224	23.1046	52.5471	19.2789	32.0752	72.5763	8.9163	25.3017	7.33663	11.705	10.6312	13.9648	24.8164	13.7345	22.0614	7.84192	5.46806	43.5594	48.6533	42.1234	4.96137	69.852	48.4452	38.8619	48.2514	43.9233	75.9418	58.2258	53.9562	55.4218	20.1701	47.6551	19.7669	24.1267
Aasdh	7.26355	72.4525	13.5728	11.3796	42.6522	33.8608	9.35931	13.6428	38.6245	27.6892	32.6054	24.4733	53.626	17.6994	28.7483	14.9729	18.4595	3.18149	1.88682	1.31733	18.994	10.4776	19.726	3.98619	9.87462	12.7374	3.1767	5.01356	8.70418	18.4192	15.3597	37.7665	1.68265	1.46363	1.41033	7.67973	7.58413	13.7801	2.51916	0.761244	0.810888	6.7033	1.61058	0.409853	22.1958
Aasdhppt	67.4815	44.6678	48.4206	70.139	25.1439	8.15723	34.8898	64.0604	57.6529	68.1682	48.5113	6.37636	45.7341	77.8101	44.8181	22.1008	15.6547	19.929	36.4633	16.6147	11.8498	7.99304	18.5222	30.8218	24.0878	30.5625	36.1966	8.17954	30.5866	18.2796	16.4315	66.9767	20.377	19.5792	50.3283	25.7443	55.6378	48.3095	41.0148	24.5812	26.4469	45.4101	4.27674	62.1887	11.6323
Aatf	35.8882	74.4625	72.5467	42.2307	113.719	65.2965	36.2393	69.9706	115.128	61.3971	38.8349	20.0694	42.9121	74.0143	68.848	64.73	66.6586	18.7812	74.8725	23.0493	16.4462	113.898	12.8961	36.4532	70.1779	18.9638	32.6506	33.7698	56.2959	34.7923	68.2688	99.4914	99.6667	19.3113	18.8772	96.4103	83.0415	42.94	60.3782	35.2051	47.7603	104.555	22.0255	33.2142	79.2735
Aatk	1.45507	16.1649	0.940363	0.136236	0.575563	0.218542	0	0.0742953	0	0	0.883865	0.110428	0.228661	0.07115	0	0.0617766	0	0.204493	0.445415	0	0.167678	0.183017	0.356245	2.32056	0.135786	0	0	0	0	0.112988	0	0	0	0.53549	32.5191	0	0.246414	0	0.0564221	0.213816	0	0	0.133488	0	0.210179
AB041806	1.58915	0.0857871	0.37955	1.06603	2.03606	0.203117	0.427249	0.621245	0.728831	0.657243	1.59913	0.788379	0.577388	0.0860137	0.86973	1.29671	0.827744	1.13589	0.831299	0.553347	1.85852	0.679247	0.387149	1.06815	0.349635	0.206831	0.701009	0.536166	1.87241	0.347298	0	0.55298	0.948525	0.0442033	0.551023	0.308985	0.240446	0.442031	0.133107	0.146836	0.405239	0.396927	0	0.663769	0.0879564
AB124611	57.167	65.2544	65.2153	88.5979	91.8606	44.6915	59.1201	81.4637	124.258	75.7032	48.3618	70.5985	100.382	121.564	193.983	180.654	228.544	162.328	80.5526	184.15	182.094	277.618	243.244	262.501	432.607	341.726	257.569	277.068	191.467	178.051	129.373	72.571	148.933	59.9784	173.872	81.3433	90.0029	100.961	92.9956	306.108	312.93	233.346	147.303	197.648	250.593
Abat	0.0793986	0.731934	0.0895676	0.206838	6.11246	0	0.0860084	0	0	0	0	0	1.03558	0.0707594	0.363441	0	0.0847844	0.136152	0	0.7894	0.0740822	0.0574659	0.379756	0.0642913	0.185436	0.076328	0.0837086	0	0	0.164717	0.116499	0.193512	0.195142	0.27606	0	0	0	0.358803	0.0551903	0	0.0608611	0	0	0	0
Abca1	0.793985	4.78532	8.23919	31.8898	10.0004	2.55786	25.2785	1.95166	0.0713309	18.2552	6.39976	0.328111	4.57322	7.78353	23.5512	30.3961	5.03341	12.0149	3.61453	22.5602	6.37107	1.03439	27.2172	9.64369	10.6615	6.7242	9.50853	5.2277	12.442	23.6431	4.36873	16.649	33.2223	7.90931	7.34952	14.2813	17.6186	19.249	1.65571	0.427376	11.1938	1.08054	0.667438	0.341008	7.29884
Abca12	1.39397	3.18985	2.21273	0.849933	2.72644	1.82471	0.81433	2.72944	2.16901	2.29632	2.98087	1.69516	2.09566	1.04299	2.8636	1.20092	1.26195	1.44032	0.374194	1.1948	1.8329	1.33015	1.12465	2.61969	1.24317	1.16351	1.38897	1.88491	2.02186	1.43229	1.45447	1.10892	0.432143	1.57021	0.663022	0.325761	2.47844	1.12577	0.337267	1.43213	1.05334	1.09983	1.86499	2.10125	0.779164
Abca13	0	0	0	0.13343	0	0	0.411032	0	0	5.96088	0	0	0	0	0	0.0615305	0.136038	0.0632364	0.442596	0.122278	0.148164	0.0574659	0.997488	1.22153	0.0627148	0.0755528	0	0.180266	0	0.0560263	0	0.0671332	0	0.00596029	0	0	0	0	0	0.053422	0	0	0	0.0682016	0
Abca2	5.7167	15.0085	9.49601	26.8862	24.2866	14.6367	18.0854	61.2243	2.49658	3.05495	50.8344	18.8117	33.0034	22.5723	0.39252	18.5822	18.4332	15.3032	2.95064	9.53766	28.0031	11.6081	1.78123	5.01472	3.51203	18.1327	4.05511	29.4434	17.9717	19.4971	33.2024	20.0057	0.354939	0.226491	0.251696	0.739485	5.85233	0.548403	0.165571	0.320532	12.0396	2.10963	5.07253	6.95656	2.90602
Abca3	25.2651	36.1952	27.4078	9.99366	7.16437	2.60251	40.9864	4.49592	16.6433	29.6095	28.1084	44.0101	6.26133	20.6455	17.3709	3.87887	25.3204	9.00145	37.1272	5.06446	4.2073	6.2377	30.8989	10.7752	50.6683	38.3071	15.659	17.7768	3.19768	17.3271	42.9213	6.09068	7.03204	3.85864	2.07177	15.4471	6.82375	7.753	25.2233	75.7525	33.2083	1.31121	3.00839	36.3477	4.63789
Abca5	5.63729	1.01864	7.33234	0.935321	4.14866	1.42103	0.480521	0.527159	0	0.0746265	1.68231	0.0547382	0.93188	0.778353	0.0793495	0.370468	0.748924	0.126473	0.442596	0	0.148164	0.402405	0.0712491	0.578622	0.188144	0.30413	0.139831	0.180349	0.540654	0.0561216	0.232999	0.201778	0.141976	0.10733	0.406932	0.184871	0.554431	0.405738	14.6811	0.160266	0.149423	0.0514544	2.06922	0.136403	0.608236
Abca6	0.158797	0.580039	0	6.53808	0	0	0	0	0	0	0	0	0.0762204	0	0	0	0.068019	0	0.073766	0.0611388	0	0	2.35122	0	2.69674	0.906634	0.838988	1.02151	2.53447	1.45668	0	0	0	0.00596029	0	0	0	0	0	0	0	0	0	0	0
Abca7	6.19309	3.84276	35.61	6.07108	20.8579	15.8445	66.4501	35.7081	4.63651	54.0949	30.1079	61.9036	18.5216	58.0227	60.9192	53.4084	120.121	29.974	74.5774	37.7838	106.827	128.724	84.7864	116.56	84.6025	56.1358	80.0534	98.4851	105.065	43.3644	20.7952	2.08113	25.6266	8.66626	28.2403	10.3066	0.0616035	18.9748	0.220761	3.36558	24.9249	34.0114	48.0555	1.02302	54.7413
Abca8b	0.158797	0.0746518	0.0698236	0	0	0.669703	0	0	0.434286	0.521577	0	0.0546851	0.304882	0.284077	0	0.123061	1.0901	3.38596	0.84839	1.61904	0.740822	0.60168	0.391314	0.445671	0.789003	0.421728	0.0715391	0.300443	2.99805	0.0560263	0.408888	1.2084	0.121	0.0536426	0	0.369742	0.18481	0.330958	0.124371	0	0.273757	0.346152	0.0667438	0.0682016	0
Abca9	0	0	9.56583	0	0	0	0	0.0722836	0	0	0	0	0.0762204	3.75025	0.078504	1.96897	20.5417	23.3975	0.221298	6.48072	41.5596	0.574659	16.3873	55.6763	29.915	28.4079	10.5573	34.4908	40.7051	27.789	0.0582498	0	0	8.49938	13.7426	0	0	0	0	1.49582	0.149251	15.6936	0.400463	0.477411	1.21647
Abcb10	4.20812	2.03014	12.8418	5.93765	47.4568	16.6261	2.29003	3.46961	82.5299	0.325137	7.60393	1.42641	0.685984	15.2376	4.98379	20.3666	0.68019	9.80164	54.8081	11.7998	0.452306	22.4566	0.427495	8.45514	18.1873	11.2781	13.0043	0.300443	9.98427	6.27495	53.9976	2.82287	0	1.55007	19.2799	0	22.1773	14.2585	15.7197	0	20.7459	0.81332	0.322019	6.75196	15.4087
Abcb1a	0.238196	6.87663	2.49392	35.9728	13.4786	3.26838	41.3575	20.48	57.9654	17.8479	5.21719	0.17279	2.72057	8.18389	11.2641	0.184591	0.0737251	0	0.073766	0.183416	0	0.0574659	0	0.0678723	0	0	2.837	4.44274	0.413031	0.118562	23.3728	3.82933	0	0	33.2048	0.462178	0.369952	3.01622	0.165571	0	0.497504	1.7021	0.703473	0.101785	0
Abcb1b	38.356	25.1821	62.4596	16.1107	27.934	4.54023	15.3608	15.1519	39.0297	28.1742	35.0075	115.532	33.258	46.8259	49.6081	5.0504	24.9119	40.1866	3.31947	5.27786	37.3625	0	7.71403	25.9059	0.708068	16.0928	29.4858	17.7761	6.28463	9.33165	7.43921	26.1415	36.6174	4.39388	1.99362	7.06522	3.50465	2.04486	0.165571	3.38189	5.87584	2.48205	29.9799	12.0558	5.39413
Abcb4	4.05996	2.66267	3.38037	1.69945	2.83098	2.05215	3.20113	2.45328	7.19392	2.26411	2.47701	1.12855	8.30271	2.31681	16.3129	1.59168	1.35738	3.06772	1.41399	2.1941	3.15826	1.18949	1.78792	1.868	3.34595	1.56275	2.20613	2.71296	2.11951	1.28681	18.618	5.6542	0.811377	7.23383	0.925174	13.9386	45.922	16.8552	15.9175	0.963151	2.78834	17.2361	0.65	1.75042	12.6428
Abcb6	11.9631	15.9577	0	0	7.92887	0	0	0	0	0	5.52707	1.79551	0	0	0	0	0	0.0632364	0	0	1.03715	0	13.1811	0	15.1425	0.0755528	0.0699156	15.1954	17.7961	0	0.407749	0.00831593	0	64.9332	0	27.7891	0	0	0.0551903	0	0.0497504	0.0514544	0	0	0.0675818
Abcb7	1.85423	63.3834	29.0889	9.4945	54.7381	28.098	31.6422	9.51209	12.3524	21.9849	1.25316	27.2901	59.2835	11.8896	36.3306	5.72732	5.23264	2.44245	43.8864	1.70182	16.2604	16.6515	4.64903	19.2951	32.4423	30.9321	14.3267	19.0186	5.44416	9.51562	1.4449	0.361992	0.713974	49.7448	25.9232	17.3445	15.7584	8.44689	41.0697	0.572805	0.715828	0.49621	7.10014	1.3407	15.4
Abcb8	0	0.217515	19.9696	0.13343	3.21441	0	0.753558	0.0722836	28.3897	0	0.654521	32.8658	4.80188	0.0707594	15.1513	34.8262	7.27804	11.9517	0	41.6356	0.148164	44.3637	42.8919	28.481	0.12543	10.6529	1.67798	0.180266	21.8118	10.3089	0.349499	0	0.0709878	10.067	0	24.7727	0.0616035	15.0263	11.0381	0.053422	0.199001	0	0	0	0
Abcb9	4.83314	21.2021	48.4979	32.8178	33.6142	9.37009	9.57517	18.3373	41.6489	10.2885	44.2919	4.58583	23.4584	24.769	21.1632	15.2415	1.32648	1.94196	3.48741	1.91693	1.62073	2.88551	1.44246	3.33536	1.90757	0.94271	4.33087	5.34606	3.83882	2.25669	1.31806	33.6496	4.17457	1.57821	1.15107	4.41582	0.499375	31.8947	12.4424	0.702195	0.46973	0.0637768	4.52168	2.23748	9.37503
Abcc1	66.1284	82.6848	55.7418	31.0583	71.3941	11.5414	6.68469	50.0665	16.4437	22.6074	24.3826	45.5291	38.4991	9.09774	50.138	38.5761	36.2648	47.6574	53.8853	49.2394	52.0332	52.5124	79.8358	56.9909	84.134	65.1676	29.4285	52.0511	41.0232	29.51	57.5382	44.4929	44.0059	0.354678	0.633025	0.379565	28.2798	14.1866	23.4812	3.55299	17.9503	36.4971	39.2392	36.5708	15.2039
Abcc10	1.45873	1.84895	3.44192	21.9731	10.8635	1.29481	2.48995	6.40286	16.1297	10.7027	2.52142	0.38665	4.07083	0.491789	3.72885	2.382	3.42279	2.02791	2.54694	6.53355	1.38754	1.19836	23.2805	12.2461	3.26456	4.23533	1.30034	7.43941	1.06972	8.93248	0.409667	0.428702	3.87453	3.52828	0	0	0.187304	1.55827	20.4294	0.376343	7.41281	0.670606	0.502803	12.5354	29.6096
Abcc2	0.081085	0.299808	0	0.33813	0.0714312	0.142725	1.23839	0.145126	0.285324	0.3084	0.365562	0.109519	0.153643	0.498138	0.394065	0.46087	0	6.71735	0.614144	11.8143	0.361381	8.12488	11.8053	0.714917	0.829297	0.496435	8.19327	0.508022	0.0770693	0.348346	0.0582498	0.756947	0	0.30447	0.20315	0.0462714	0	0	0	0.0535497	1.14426	0.208641	0.13415	0	0.54279
Abcc3	4.36692	0	0	0	0	0	0.0685053	0.0722836	0	21.5337	0	0	0	0.0707594	0.235512	0.0615305	0	0	0	0.0611388	2.00022	0	0	1.54299	0.0627148	0.0755528	0	0	0.38401	0	0	0	0	0.095365	0	0.0462178	0	0	0.11038	0.106844	0	15.3849	0.0667438	0	0.135164
Abcc4	13.1033	0.199401	0	0.117877	21.4246	0.355259	6.92522	14.8261	11.7245	7.90438	5.16344	0.601536	21.7874	21.9364	1.02509	12.7493	6.71505	9.23902	0.663894	0	3.86004	0.230126	1.92754	22.9203	1.94957	34.6787	23.5142	16.5324	13.9012	0.314596	3.90306	79.5132	15.1204	1.92632	0.251997	0.370938	0.862449	0.658084	0.110381	10.8446	0.298625	0.874726	2.53627	0	0.331908
Abcc5	4.54411	84.3957	27.4962	14.5073	65.7882	18.7816	46.8767	43.2979	39.8408	33.904	41.2348	10.6945	31.5866	23.5629	44.7472	40.719	57.5435	80.3288	136.484	164.837	83.1986	82.0613	124.543	152.928	146.39	104.951	92.1488	48.6109	91.932	73.1747	31.2223	60.1514	1.06489	12.755	37.6549	77.2765	46.019	59.6114	27.6503	31.145	28.6843	66.9974	6.40741	42.5604	7.97466
Abcc9	1.11877	1.66808	2.24531	1.14814	1.50256	2.39912	2.30817	3.04279	17.3768	2.48884	2.5032	1.59363	2.22095	1.60324	4.15866	0.765974	2.72853	1.85974	3.77245	1.26342	2.6021	0.724542	1.02095	2.56695	2.24552	0.993384	2.33261	1.7742	2.0218	2.7787	2.60337	1.53025	0.503398	0.949421	0.53282	0.6402	0.741663	0.640612	0.679089	0	1.56749	1.01853	1.41531	2.01721	0.303284
Abcd1	25.3901	2.25695	7.21133	23.6095	23.0009	0.547316	3.90719	45.2515	62.1765	19.6709	12.0197	27.5748	59.3423	15.3111	7.46237	6.79993	18.5812	16.9677	56.8021	64.6849	30.752	47.6145	38.0302	59.9838	21.0384	24.5214	47.501	88.4232	32.5028	29.5819	8.38797	43.325	50.6504	3.17088	55.6919	14.7921	4.167	37.2544	48.034	29.7026	16.6057	49.3314	50.0511	39.0559	4.25765
Abcd2	19.0464	2.16302	14.0902	10.5461	2.92977	2.47235	2.20148	1.81143	3.66468	2.26709	3.10627	12.0279	1.58003	35.986	19.4247	31.1283	44.8711	29.1638	185.125	93.0582	58.5	33.9011	59.6164	123.058	56.979	44.2795	99.2427	24.9109	99.3377	48.7548	60.7918	0.627211	112.507	60.5792	131.163	38.8372	43.1349	32.3348	21.3943	60.7504	51.408	41.1314	49.697	5.0793	8.40914
Abcd3	49.1514	25.1959	57.4648	45.1028	3.78586	0	1.92674	74.3799	29.8877	0.299417	27.4904	28.0234	73.0202	37.8588	4.86725	18.9186	47.5994	37.82	0.891042	35.4705	62.2307	0.928178	7.49288	49.7681	35.9514	25.1656	18.321	11.1999	21.079	13.2242	0.293265	28.3363	0	0.071585	0.404169	78.3803	43.0609	38.9915	0.771875	1.15451	7.36304	47.8012	24.5652	46.4454	30.7497
Abcd4	6.60045	100.67	5.75441	12.644	3.44685	3.85391	4.04546	45.9633	49.609	31.8717	14.386	26.4718	6.28655	4.9064	27.5519	33.3119	20.1778	31.2812	3.91507	43.6947	37.5409	36.3864	9.86661	19.1123	13.5516	20.9043	17.0494	4.58395	3.67777	14.7847	3.35557	21.4192	2.07762	1.56789	34.0063	27.496	16.4768	16.2507	3.21637	48.4807	15.7945	2.22398	33.6881	10.6488	3.02117
Abce1	22.6489	90.2667	9.24055	47.224	20.2561	112.145	32.2499	55.33	68.7556	47.2597	40.2048	121.244	35.8223	78.3074	41.9179	42.3889	48.5505	32.938	20.9055	68.641	39.6332	19.8381	46.6028	15.5258	9.18305	49.9735	28.725	49.4239	85.5318	49.0246	86.4664	1.19594	10.8611	31.9461	42.889	27.0828	24.6604	56.4795	73.3359	0.53422	14.8721	90.1482	63.0407	95.6527	30.2119
Abcf1	127.038	116.443	119.467	90.4652	57.2157	145.156	130.914	62.5968	111.989	151.481	138.465	178.984	173.629	224.659	85.1771	66.5753	110.53	43.2532	89.0353	90.4244	73.4895	123.838	71.1063	84.0276	56.4434	45.0295	110.956	80.8791	110.132	105.329	145.158	207.777	47.0615	105.169	91.0634	191.018	119.388	90.3763	107.675	136.6	99.7492	95.0859	75.0867	104.347	54.4709
Abcf2	96.2311	107.09	72.7562	45.2329	97.5036	85.9726	133.928	83.2707	118.267	72.4247	97.9599	156.399	36.5096	91.4211	153.24	42.2714	73.2565	54.8892	11.2124	49.339	77.7122	79.3604	117.704	52.9117	58.5757	90.059	67.8182	40.74	19.1237	62.8055	70.89	69.3486	116.42	135.716	83.563	148.914	56.3056	116.536	53.8657	218.71	14.6764	132.032	176.938	77.5452	74.6103
Abcf3	93.1345	82.438	92.3766	112.882	140.076	79.649	65.6966	87.1018	51.0017	73.7659	71.9972	126.322	25.0765	51.7959	142.72	95.1878	113.048	52.7392	0.221298	61.8725	43.7826	102.462	91.2701	61.6553	108.936	43.9717	53.905	100.468	73.4228	39.2184	100.947	110.501	97.0401	0.00596029	42.2346	110.646	108.792	116.92	106.793	124.847	0.149251	58.8639	56.0648	24.4161	229.778
Abcg1	291.124	268.735	281.937	393.843	316.119	271.496	459.398	282.506	450.524	877.129	800.541	633.094	616.165	763.28	717.995	1009.68	990.457	1079.49	837.488	675.521	838.963	926.259	912.212	1151.05	1093.25	1181.96	1186.79	1904.33	1544.86	1342.88	1388.14	1033.17	2188.62	1537.73	1682.13	1467.54	1507.46	1149.02	1791.85	1587.22	1506.74	1946.97	1579.79	1877.38	1220.23
Abcg2	9.52681	5.17575	39.8208	2.58884	13.0186	9.89487	10.6213	29.9299	22.2995	1.71286	28.816	9.2477	12.8051	0.994955	0.874252	10.0952	1.22436	1.0956	27.9896	41.6513	0.138181	25.0647	10.6677	16.6235	23.2715	20.6462	10.4887	0.911171	14.3831	0.565563	0.135753	56.6704	29.9792	10.6797	34.4421	0.618075	10.7811	18.7798	0.226936	40.0054	0.653869	0.578322	7.01216	11.122	4.35778
Abcg3	58.5962	55.1037	41.1261	16.6788	35.8585	159.795	137.559	30.6482	75.2541	60.4285	52.5071	108.167	35.8998	24.3412	47.8089	125.399	149.438	64.2482	32.457	80.2141	132.903	111.943	99.1788	141.955	214.798	133.729	102.077	108.64	152.99	115.358	440.194	73.5109	307.377	170.649	376.386	258.265	234.155	130.027	373.583	101.395	158.754	217.704	149.44	33.3506	74.4752
Abhd1	0	10.9311	7.84468	1.00073	2.42093	0	7.69212	0	11.624	0	8.21605	1.14839	8.79248	8.21099	0.078504	8.08006	2.49776	2.14225	0	0.412978	9.32865	16.2407	3.5765	0	1.73546	0	0.11916	5.73787	1.26951	0	0.0590193	0	0	0.0664733	0	0.0924356	0	0	0	0	1.29261	6.64987	0	0	0
Abhd10	24.6117	54.2307	26.9079	16.1451	22.9532	47.1073	16.1672	3.64957	9.55834	36.3614	16.9448	4.0467	23.7808	14.851	8.78914	5.10703	12.5186	8.72235	0.147532	50.1387	5.99476	7.2407	8.19365	2.44307	8.34108	26.9679	18.6675	14.4213	8.52503	12.662	13.5722	17.5218	0	20.4438	35.3381	38.0835	55.4291	34.7001	30.6827	23.7194	51.9394	28.9689	27.5652	10.5712	37.8458
Abhd11	25.6457	33.7407	47.8979	21.9699	33.6327	60.3874	27.5982	22.7458	88.9213	55.2692	36.9323	19.9601	42.5042	51.1183	86.1166	16.3671	18.3949	21.795	0.865856	13.8154	35.9869	38.1574	28.3978	20.268	16.0781	18.9941	35.4305	16.7635	46.9964	12.5528	41.118	0.159905	15.3319	12.6953	14.039	37.1997	11.9472	78.2983	34.9355	24.7692	26.1803	41.144	23.4746	39.3326	31.543
Abhd11os	0	0	2.37401	0	0	0	0	0	0	0	0	0	0	0	0	0	0	1.13825	0	0	0	0	0	0	0	0	0	0	0	0	0	9.46578	0	0	3.17137	3.5182	0	2.41297	0	0	0	0	0	0	0
Abhd12	55.2614	42.9229	82.1126	47.1676	112.79	94.9251	2.32918	77.1264	68.4777	105.359	85.8147	82.6294	136.206	75.854	33.9137	190.314	218.409	182.753	151.516	284.051	140.756	304.225	222.653	268.48	201.691	335.832	276.586	108.88	182.021	185.167	120.344	119.027	50.5433	141.176	127.006	171.561	66.4702	79.3539	75.39	257.868	161.341	298.951	104.12	189.327	225.656
Abhd12b	1.89131	1.32139	0.368403	0.453108	2.63653	2.38878	0.333522	1.02291	0.985815	2.48897	0.531985	0.399429	1.31234	0.626986	0.8579	0.775352	1.11978	2.84834	0.468939	3.12465	1.29121	3.54454	2.50648	0.913894	1.21638	0.55535	2.38977	2.05579	0.363633	0.605527	0.593746	2.03167	1.26638	1.27398	0.0933117	0.11502	0.491151	1.41961	1.67033	0.055358	0.719082	0.334494	2.88994	1.84011	1.07996
Abhd13	0.0793986	59.2365	40.2184	21.0153	76.6457	29.2023	0	56.1644	0.285324	0	33.6715	27.3426	47.5615	24.412	42.3137	0.123061	35.5739	8.97622	0.663894	19.5033	0.814904	28.5606	42.6782	34.5244	43.775	36.9453	6.50215	10.0348	14.5924	10.645	0.407749	5.16926	30.2408	30.3975	0.453053	0	23.9021	15.5198	24.1658	0.053422	0.248752	0.360181	1.86883	0.136403	0
Abhd14a	13.6565	14.791	0.0698236	22.0827	8.21459	0.0710517	17.2633	1.73481	0.641978	24.7376	0	0.0546851	0.152441	10.6139	0	0	12.2434	0	14.3844	0.0611388	0.0740822	0	0.142498	0	8.65464	0	0	0	0	0	0	37.6266	0	8.27156	20.337	27.4996	0	16.2876	0.0551903	0.053422	11.5918	21.9196	15.5513	9.27542	18.3147
Abhd14b	34.459	15.6263	0	0.582875	11.5005	0	0	0.179736	41.1811	13.8591	31.7061	14.601	7.31715	18.1852	6.03791	0	0.068019	10.2443	0.295064	10.2713	0	0.919454	22.1527	3.64521	0.0627148	4.28223	6.99156	6.9337	12.8678	5.65866	0	9.9708	0	20.8474	0	0	17.2327	10.984	0.0551903	65.5488	28.7557	0	0.0667438	16.5048	0.0853525
Abhd15	0.238196	11.3184	34.5688	0.0667151	3.32853	0	0.205516	0	0	0.074511	0	3.84759	0.808724	6.22682	0	44.2761	11.4952	19.5565	0	18.4366	23.6072	12.9718	43.5105	16.549	48.2456	5.47271	23.3147	27.4004	34.8681	24.1033	0	1.57505	0	0	0	0	0	0.274202	0.0551903	23.1851	9.35307	20.942	41.3784	0.0682016	0.135164
Abhd16a	120.368	223.46	122.68	98.9382	127.219	106.649	80.6989	101.775	72.0442	38.9693	167.921	93.3475	37.5767	147.817	85.2555	75.9286	65.6384	78.5395	61.5946	81.7429	79.1198	96.3131	96.6853	99.6517	153.651	57.8735	56.6317	41.7616	69.2754	75.6916	77.4722	181.193	187.408	133.791	118.297	131.998	124.686	92.8995	186.102	173.568	118.804	144.587	79.6256	67.0422	84.8825
Abhd17a	37.7937	49.7383	30.862	29.7549	7.71455	33.6075	36.8558	30.07	44.1538	61.4716	19.5629	17.7727	7.69826	39.0592	27.5549	20.182	2.72076	19.4136	1.84415	0.427972	7.85271	0.114932	11.3286	9.19366	12.9192	0.982188	11.8157	41.9418	6.29777	5.93879	55.4538	13.3595	30.3828	50.5135	32.5191	77.7383	11.3966	34.9333	75.3899	28.9013	54.5264	59.6357	44.3179	28.3719	31.9662
Abhd17b	22.0728	4.85783	12.1493	5.80421	7.50024	1.42103	16.7838	4.4093	25.5365	1.71375	22.1082	15.804	15.7776	20.0249	2.27662	1.23061	7.68615	0.948546	0.663894	0	12.1495	4.42487	0.926238	1.54299	9.7208	7.32862	0.769072	11.1164	6.14417	8.57203	7.10647	10.4728	15.9723	0.846364	10.7726	22.5543	7.45402	14.752	11.4796	0.053422	2.83577	3.24163	2.60301	0.0682016	2.9736
Abhd17c	3.33474	12.2533	9.14689	7.53881	0.357156	0.568414	0.0685053	0.216851	16.0495	0.074511	6.47248	5.19509	0.762204	4.67012	1.41308	0.984487	0	0.189709	0.147532	0.183416	13.557	8.50496	7.8374	2.9574	0.0627148	4.45762	8.31996	6.42947	3.14888	0.896421	5.53373	0.268533	0	0.113246	0	0.184871	0.0616035	0.274202	0.0551903	0	0.149251	0	0.200231	3.61468	0
Abhd18	25.9551	11.3045	5.26957	10.3761	10.9118	10.0791	5.27152	14.6376	8.23703	15.7215	24.7778	31.0629	6.28314	4.23054	10.0492	3.27527	4.56701	11.1673	4.26498	5.40329	5.18525	28.2613	13.7498	4.68597	7.37212	9.70432	19.385	3.52421	9.30922	4.90948	1.04692	10.7266	2.29561	4.78896	1.68629	25.9274	15.9301	3.43262	22.2314	9.25074	31.5288	6.43194	5.22021	6.63789	4.06494
Abhd2	55.8844	72.6357	100.233	76.0166	60.991	36.1882	47.632	74.1943	55.0709	75.0518	102.692	58.0992	44.4198	36.8571	44.0173	37.1992	18.4805	38.8567	19.377	45.9169	9.14985	22.695	24.4908	19.7904	23.9687	19.0333	18.2459	9.15984	28.3035	21.6597	24.9038	54.0912	7.31302	27.6599	13.4588	46.1392	42.4293	51.0498	25.2348	6.68374	19.0702	13.9494	18.7083	31.6525	4.9513
Abhd3	1.89711	2.85386	1.36749	1.3648	1.51321	1.26196	1.80574	0.588069	0.0713309	0.80264	1.11898	0.441636	0.548233	0.707594	0.85852	0.943287	1.2355	1.64415	0.675478	0.0611388	0.888986	0.811465	0.672229	0.642913	0.46588	4.55358	0.769072	1.30519	1.04131	1.07696	0.174749	2.91588	0.851854	0.472093	12.2324	0	0.207717	0.951019	0.92851	0.320532	0.746255	0.874726	1.02885	0.545613	0.405491
Abhd4	32.3946	45.9681	42.4528	17.8797	88.4317	45.4021	71.588	55.0079	22.9686	36.3613	56.3615	44.8418	17.8356	35.3089	23.0802	56.8541	55.5716	31.1755	55.5458	1.1005	32.448	37.985	83.8602	33.11	38.0052	93.9874	41.3202	43.3238	73.1923	42.1318	20.8534	36.9904	141.763	51.2466	67.8069	241.627	127.95	60.9827	26.1602	11.8063	59.0539	51.2486	138.693	54.9705	25.8163
Abhd5	11.3717	32.1783	18.6574	23.598	19.2696	5.68914	35.2312	9.69813	24.7167	47.2877	49.8786	41.8433	14.863	90.3226	17.537	25.2852	10.3216	19.5069	15.1286	1.8248	63.7554	20.7233	27.463	11.5647	28.7316	54.3762	7.8269	19.0527	24.8669	36.4294	14.4517	13.9256	30.2276	0.457055	58.2423	20.4997	21.13	39.1011	40.8758	43.1991	3.485	36.4837	24.1888	41.4666	55.9557
Abhd6	24.9312	7.75801	35.2609	15.0776	18.7864	0	20.6886	0	0	0	11.1996	13.2885	8.46046	29.6482	16.7999	8.61425	0	5.62804	0	8.74285	0	13.1023	3.7762	0	3.8256	0.831081	0	0	0	0	0	12.8896	0	10.9312	16.6119	0	3.69621	3.78398	9.6583	0	7.56205	0	6.94136	11.526	2.02745
Abhd8	74.7896	104.914	108.702	77.8103	70.092	22.0371	38.6703	77.5561	34.822	85.2933	114.632	48.4431	92.3168	63.122	47.2273	20.5558	10.6381	7.97685	0.252127	0.524956	1.36973	14.2073	4.19847	8.08707	5.35285	12.007	2.2347	12.7178	13.4278	8.50578	11.0539	36.5178	18.964	28.2019	53.6224	32.2923	44.0465	22.2218	16.8882	36.1706	13.1441	11.4229	45.0715	46.4153	23.7212
Abi1	124.423	109.989	143.069	89.7985	102.362	119.722	114.623	84.9332	82.3881	104.819	99.9166	129.77	128.633	139.694	88.8373	219.405	175.511	135.579	152.174	60.1606	177.575	224.498	119.699	185.864	214.861	160.833	209.893	123.302	167.582	158.371	212.088	125.898	51.6081	149.605	152.125	198.317	108.977	149.369	108.283	35.2902	89.1552	239.726	173.805	125.985	71.5015
Abi2	18.6559	17.87	70.651	26.8417	38.6648	60.7865	63.1393	52.4123	0.496667	52.939	29.9123	33.8769	34.349	27.357	28.2425	6.57582	9.83419	14.7871	36.3292	34.8424	4.72769	15.353	15.6774	24.109	20.9202	17.2562	12.448	9.05904	32.5206	17.9913	22.5265	13.8365	14.582	17.8225	28.5701	1.5779	27.5447	14.9909	16.4331	0.115978	18.0437	13.5269	8.23294	11.3174	0.0812489
Abi3	22.4698	11.3178	18.3668	26.5848	58.3069	4.12132	64.4872	79.5538	60.076	57.4806	36.8294	70.3826	38.5693	42.2805	37.772	151.702	195.912	183.092	44.2838	179.109	189.47	133.969	205.642	200.475	156.795	220.868	294.039	119.423	118.066	113.162	145.746	21.1755	149.322	196.055	154.763	139.202	135.31	150.033	166.108	149.852	162.573	285.929	161.628	169.594	125.874
Abi3bp	21.914	26.8993	21.0867	8.20597	12.8576	0.0710517	1.16459	4.19245	0.0713309	33.0083	6.90883	2.67957	6.25007	17.2653	28.1044	0	0	0.0632364	0.073766	0	0.222246	0	0	0.128583	0.627148	0	1.25848	0	0	0	0	0	0.0709878	10.0491	0	0	0	0.0548403	0	0	0	0.0514544	3.93789	0	37.3052
Abitram	3.25247	19.7726	3.12438	2.73926	1.22506	1.76065	7.39527	30.0688	2.94386	4.96428	12.9722	2.03594	3.28691	15.6649	27.6569	1.96531	11.1064	11.0633	1.93428	24.157	1.89048	1.78024	15.3157	1.29544	15.8615	22.5948	8.06531	7.97011	1.73702	5.10214	21.9894	26.0606	9.35512	1.5211	1.25848	0.74021	1.44148	5.9935	4.25458	4.96046	1.55348	9.57061	0.803849	17.2178	1.10083
Abl1	12.3521	12.9908	41.0357	11.693	42.7763	15.7615	50.1524	51.5517	55.689	47.5049	51.7687	2.43135	9.96116	13.5502	10.8554	30.7489	17.9574	33.0898	7.28262	38.9859	30.7481	28.4883	33.1416	9.68896	40.9146	27.6641	36.6141	28.3789	21.8328	20.8678	35.0198	39.1067	173.201	62.2987	48.6076	12.4062	19.3308	29.397	70.5117	60.5803	5.0139	28.5271	6.0891	12.7537	18.5621
Abl2	7.27629	20.1798	0.626583	42.5522	1.26153	4.03998	19.4135	32.3931	1.95186	28.0368	5.81955	30.8657	13.9099	6.32437	16.796	2.11771	6.55007	7.3284	3.77941	0.457565	0.164796	5.66008	6.32967	0.0703778	6.73614	11.3035	8.35303	34.013	6.34848	10.31	0.900796	32.719	13.8847	33.5324	0.105914	1.02895	4.51764	9.75259	35.1739	0.282879	1.08179	12.0126	19.5498	44.0197	0.238925
Ablim1	157.527	202.144	167.926	128.293	138.362	259.481	154.411	171.674	189.669	261.757	149.522	85.6372	148.553	185.106	176.242	40.487	0.544152	26.4328	3.90973	0.183416	0.148164	1.26425	3.77621	3.85748	0.188145	3.70209	0.559325	5.46806	9.36985	11.2613	194.845	161.858	43.5156	87.0681	42.8386	50.7933	77.8668	147.575	66.8354	29.5958	18.8057	30.0494	22.6929	40.6481	63.7977
Ablim2	0	1.10366	0.921274	0.624071	0.738385	0	0	0.379152	0	0	0	0.443051	0.838996	0	0.257401	0.0615305	0.068019	0	0	0	0.222246	0.0574659	0	0	0	0	0.109536	0.0600885	0.153604	0	0.162231	0.816454	0	0.1864	0	0	0	0.137884	0.110381	0.373954	0.0497504	0	0	0.136403	0
Ablim3	2.85835	26.8993	1.88524	0.13343	0.714312	1.77629	0	5.49356	0.0713309	0	0.727245	1.36713	1.98173	0	0.078504	0	0	0.126473	0.221298	0	0.0740822	0	0	0	0	0	0	0	0	0	0	6.04199	0	0.0357618	0	0	0.0616035	1.04197	0	0	0	0	0	7.22937	0
Abr	24.1371	48.5057	3.77048	36.7601	37.1442	24.2287	23.4288	5.20442	41.0866	14.2316	23.1991	32.5377	42.7596	10.1894	0.39252	45.2864	81.8949	55.901	11.2862	41.9412	49.4128	162.341	83.4327	84.8002	49.6702	77.8949	43.4176	71.7457	45.774	35.8568	13.8052	8.05598	61.6885	53.9228	35.5395	37.7137	9.48696	28.1879	4.13927	12.1268	14.0296	13.7383	24.6285	53.6746	24.1943
Abra	2.25538	1.34151	0.60893	1.19889	1.26663	0.781072	1.40328	0.628441	0.704907	4.22794	1.74852	0.858146	1.44236	1.91055	0.993099	0.973375	1.3969	2.40863	4.01257	0.823088	0.937213	1.19404	0.871947	3.14926	1.39364	0.629948	3.96894	0.505066	1.10023	2.75878	1.02823	1.51869	0.273027	0.961347	4.47461	0.195034	0.145902	0.736868	1.36926	0	0.627228	0.841332	1.02715	1.64191	0.907049
Abracl	61.0575	77.0725	63.1904	79.6499	121.361	93.0781	73.0951	111.967	88.593	76.6539	56.9221	73.9889	71.0374	58.1642	68.848	77.1592	79.6501	81.5114	76.2003	81.0698	56.3765	84.5896	74.5978	47.3827	81.0273	56.5135	64.8118	49.0323	82.4852	84.9922	74.5014	60.8898	35.4939	90.4774	156.555	122.847	60.6794	78.1475	85.1037	83.712	117.162	101.57	87.7681	111.032	69.8796
Abraxas1	12.7039	10.4407	12.6399	55.177	21.8317	18.5456	18.9192	8.74647	0	14.1474	0.945419	0.10937	6.59715	10.7558	20.3635	6.58325	15.7124	1.26531	9.73866	10.2718	5.26242	1.55158	0.988584	9.39358	5.40392	11.1062	0.349578	1.68415	14.2858	11.8232	0.698997	0.0671399	2.05865	12.701	0	0	14.8474	12.5072	3.86378	0.106844	9.65134	6.38099	0	20.268	15.8832
Abraxas2	20.9254	19.5337	60.0385	68.5301	21.5701	29.732	46.495	19.8289	37.4282	21.3867	39.0434	31.1003	57.8118	22.8906	17.6715	102.791	45.2764	29.6303	19.1054	55.5212	78.3291	108.336	24.719	34.9627	72.5823	63.6623	50.5396	62.2086	65.7294	70.7717	19.443	25.7838	102.211	70.7051	157.219	66.9221	82.9891	60.6366	92.0602	153.448	71.104	85.477	88.8826	62.8828	14.9181
Abt1	53.1953	42.3267	72.8519	114.843	62.9481	29.0214	29.5253	44.5441	21.2232	40.973	35.9322	62.2442	63.8003	57.6923	9.73112	31.9224	10.0521	20.7064	26.7847	32.6468	21.6519	17.6143	39.1052	7.56509	10.0542	7.43348	27.3702	8.73916	22.969	10.5356	55.0578	56.3223	0.147687	0.0579449	0	15.5067	29.6889	47.3429	63.6383	108.82	42.5603	9.03	23.7868	39.3705	106.809
Abtb1	34.5383	67.7195	51.7393	25.9522	25.7867	26.147	72.273	15.3241	46.7931	35.6163	49.9618	39.7014	52.1347	74.2265	49.222	15.3211	43.6002	27.4446	0.147532	0.305694	0	40.8008	49.0906	50.7901	29.2251	53.1137	94.6661	32.5079	30.1832	13.7265	0.1165	2.2154	4.04631	43.8975	0	36.4196	75.7104	44.3658	13.1353	130.029	74.5759	47.6468	18.755	83.8195	121.58
Abtb2	0.0793986	0	0	5.33721	0	11.4393	0	0.0722836	0.142662	0	0.290898	0.382796	5.48787	0.212278	0	0.123061	3.26491	0.189709	19.4005	0.183416	17.4093	0.28733	0.0712491	0.0642913	0	8.0086	2.86654	2.52372	0.0768021	1.40066	0	0.0671332	0	0.238412	0.201357	0.138653	0.0616035	0.0548403	0	17.843	0.447753	0.102909	0.133488	0.204605	0.0675818
AC106834.1	1.94844	0	0	0	0	0	0	0.0722836	0.142662	0.074511	0.0737478	0	0	0	0	0.0615305	0	3.53481	7.48905	3.77034	0	0	0.15862	0	3.53313	0	0	0	0	0	0	0	0	0	0	0	0	0	0	0	0.0497504	0	0	0	0
AC113595.1	24.6942	16.2509	14.5475	26.8884	12.8395	29.2488	86.4132	53.5666	59.0896	26.4567	36.3871	25.0168	27.233	26.6833	33.9413	29.775	31.9895	16.3125	15.4333	0.245331	24.34	19.3484	22.5035	11.4498	18.9122	28.0897	21.9005	24.4393	37.0989	20.427	8.34283	22.3628	25.8191	13.4073	20.9585	0.604825	0.347266	18.9833	0.126252	7.01805	27.0564	31.562	40.0962	53.0014	2.98838
AC115752.1	0.177985	0.0846611	0.0849362	0	0	0	0	0	0	0	0	0	0.0896161	0.0836921	0.0906658	0.39285	0.0821064	0.153975	0	0	0.184016	0	0	4.21783	0	8.51979	0.842903	0	0	0	22.8117	0	3.20495	0.0375919	20.5969	0	0	0	0	0	0	0.125907	0.0834598	25.2557	0.0837244
AC117663.3	0	0	0	0.876863	0	0	0	0	1.85382	0	0	0	0	0	0	0	0	0	0	0	0	0	0.0712491	0	0	0	0	0	0	0.168079	0	0	0	0	0	2.2636	0	0	1.21294	0.213688	0	0.360181	0	0	0.337909
AC123687.1	0	0	0	0	1.21433	0	0	0	0	0	0	0	0	0	0	0	0	0.822073	0	0	1.70389	0	0	0	2.00687	0.982187	0.139831	0.348396	0	0.448211	0	1.28692	0	0	2.51696	0	0	0	0	0	1.29351	0	0	0	0
AC123856.1	0	0.220633	0.215963	1.374	0	0	1.04023	0.403741	0.14539	0	0	0	0.237094	3.31866	2.95799	1.84242	0	0	0.453286	0.0616194	0	0.351242	0.589647	0.760939	0	0	0	0.0780196	0.153292	0.397833	0.0926737	0	0	0.995965	0	0.808363	0	0.771187	0	0	1.29289	0	0	1.07761	0
AC124502.1	3.35042	3.68959	1.93416	3.47762	1.97143	3.7148	3.1067	4.93318	0.768812	3.14454	4.35725	3.54766	5.41425	5.07058	5.26325	4.08655	3.01309	3.47392	0.875138	5.48826	5.76064	5.5982	6.58692	3.41906	6.51268	5.65275	1.92615	3.98755	4.09585	1.5582	1.89026	0.497236	1.01104	1.48736	3.18851	0.202665	1.03082	2.98336	1.79578	1.86006	1.28144	2.38982	3.73133	2.45971	0.141693
AC127285.1	0.396077	0.827853	0.703724	1.16012	2.28876	0.388835	0.727047	1.53028	0.709876	1.02554	0.766167	0.372138	0.771594	0.464893	0.745579	0.172555	0.581342	1.31329	0.55743	0.304329	0.97135	0.206897	1.01784	1.05597	0.597637	0.487854	0.860137	0.873639	0.71951	1.22324	0.701753	1.1662	0.507094	0.436837	0.3483	0	1.53758	2.0543	0.325114	0.929153	0.958535	0.0794107	0.380849	0	0.649108
AC135859.1	1.828	1.24982	0.722269	1.172	1.6623	1.13543	1.66392	2.67015	0.413219	0.96181	4.28434	0.595209	0.84174	1.38741	1.04691	1.6942	3.16731	3.05865	2.31638	1.4926	4.53873	0.325629	1.28287	4.85678	1.49175	1.10408	2.362	1.05306	1.19848	2.59293	0.439562	2.0898	0.163327	0.472952	0.341037	0.101822	0.870014	1.54928	0.265626	0.298496	1.31189	0.145264	0.955278	0.798429	0.484618
AC139131.1	7.37763	8.36155	4.25475	4.9184	6.20242	5.20317	6.45818	9.08085	6.86785	7.25532	7.12203	7.34656	7.52714	7.01288	8.68396	5.77164	7.90095	10.7597	21.9027	14.7194	6.41252	10.1919	7.28836	8.76882	7.41998	5.82879	6.13822	4.4822	4.22873	5.58959	4.94619	4.228	4.3345	2.49898	2.2259	3.69448	2.72635	3.34194	4.16565	0.981271	6.97873	5.61949	4.25536	4.25791	1.44003
AC139579.1	0	2.91669	0	0	0.474178	0	0	0	0	1.30085	0	0	1.08473	0	0	0	0	0	0.180338	0	0	0	0	0	0	0	0	0.29552	0	0	0	0	6.76877	0	0	2.43092	0	0	2.03732	0.100846	3.37864	7.55212e-10	0	0.756533	6.11547
AC142100.1	0.165112	0.411936	0	0.276368	0	0.0815667	0	0.294893	0	0.966776	0.0838645	0.166929	0	0.0738565	0	2.91311	0.0712561	0.0781652	0	0.260035	0	0	0.0735711	0.157258	0.142686	0	0.148284	0	0.153604	0	0	0	0.2306	0.0141245	0	0	0.0689041	0.0621363	0	0.0544621	0.149251	0	0.076156	0.216781	0.912301
AC147806.1	0.819274	0.0725049	0	0	0	0.85488	0	0.396094	0	1.50072	0	0.169921	0	0	1.67532	0	0	0	0	0	0	0	0	0	0	0.101101	0.102131	0	0	0.0609561	0	0	0	0	0	0	0	0.255232	0.278533	0	0	0	3.39248	0	0
AC147806.2	17.862	4.15382	14.9346	0.67521	5.98176	7.14631	10.9228	29.9714	0.215422	7.46101	0.760255	7.44675	17.1281	16.8213	11.1661	1.14884	9.86575	4.80271	1.38912	1.83934	0.445897	0.347084	0.948091	8.70594	0.127021	8.90836	0.923802	3.93014	0.467681	2.37695	15.6072	0	0.213809	0.465467	0.278429	0	1.40555	8.92784	8.70505	0.123384	23.7823	9.80969	0.576884	0.144203	0
AC154200.1	1.06346	1.52702	0	0.167932	1.26382	0.219486	1.12393	0.52014	1.65793	0	1.07445	1.96452	0.393973	0.619575	0.949349	1.18616	1.18419	1.13546	1.11476	1.45108	1.49653	0.613719	3.33008	0.222575	0.238893	0.192726	4.87721	0.14311	0.0986876	0.226232	0.239225	2.54771	0.371996	0.353482	0.0679136	0.183953	0	0.733895	5.03486	0.16721	0.161587	0.123216	1.50645	0.606938	0.224674
AC154542.1	10.0042	5.14785	0	0	0	0.213155	0	0	0.0713309	0.149022	0.0727245	0.164055	0.152441	13.3028	0	0	0	0.0632364	0.36883	0.0611388	0	0.0574659	0.0712491	0	0	0.226658	0	0.0600885	4.45452	0.168079	0	0	0	12.7355	0	0.323525	0	0	0	0	0	0.205818	0	1.36403	0
AC158774.1	1.34281	1.14746	0.369613	0.429628	0.446919	2.35437	0.773137	1.82667	1.20437	0.847429	0.437623	0.964547	0.524758	1.21218	1.17779	0.65936	1.0594	0.921	0.665051	0.183865	1.26716	0.167786	1.54854	0.583503	1.06286	0.244589	1.23814	1.89522	0.882893	0.28331	1.20027	0.908943	0.501739	3.17527	0	0.336843	0.967027	1.60253	0.110522	1.37532	2.16319	0.308727	0.679652	0.623179	0.0677413
AC159819.1	10.7573	9.61175	15.8404	8.13931	5.54716	8.52997	2.52054	10.2505	4.55886	3.71209	13.6334	12.2404	3.41152	12.8038	7.66665	4.83739	6.2141	10.2812	5.98443	7.76457	5.75474	3.94326	6.61194	3.27794	7.76115	4.01306	3.81724	2.08433	3.76043	5.36002	7.17987	1.27391	6.2901	9.81606	1.91665	9.44687	7.13683	0.902688	19.7511	0	8.89621	2.98027	0	4.08505	4.79036
AC160336.1	735.92	471.873	530.441	376.28	436.945	423.701	538.115	471.377	375.264	445.856	382.391	400.5	441.154	459.576	506.169	440.547	444.425	496.557	452.486	473.896	569.316	537.451	661.993	542.748	822.185	528.813	608.28	278.543	327.76	404.805	406.114	427.492	309.858	424.721	527.54	385.108	335.011	463.472	378.722	371.441	447.489	429.108	392.887	318.882	413.572
AC161166.1	0	0	0	0	0	0	1.84964	0	0	0	0	1.03902	0	1.48595	0	0	0	0	0	0	0	0	0	0	0	0	0	0	0	0	0	0	0	0	0	0	0	0	0	0	0	0	0	0	0
AC161757.1	1.2367	1.94851	1.11009	1.34985	2.00481	1.6974	1.41739	0.837803	2.46115	15.8662	1.24995	1.26083	1.04944	14.8501	2.21276	7.48001	0.770349	0.731133	1.24733	0.329695	1.33517	1.47352	0.645748	0.761196	2.2289	0.955517	1.04385	0.290541	1.36125	0.659195	1.27564	2.09488	0.634327	0.5241	0.49719	0.260595	0.62214	0.417467	0.126546	0.153913	1.59384	0.224141	0.255179	0.776502	1.04752
AC163703.1	6.35189	7.56371	4.42486	16.3714	6.58039	5.61309	7.87811	5.26013	3.85187	4.73364	15.0691	4.14825	8.2318	5.16543	5.21996	7.35375	3.09155	3.67661	4.09015	12.1694	2.29655	6.37636	5.66822	5.99788	8.667	3.87119	1.96835	6.041	6.46044	5.55969	0.059141	2.90881	2.76853	2.55697	1.71153	5.42916	2.06018	2.4373	1.23005	8.93883	0	7.37316	0	0	4.88016
AC167036.1	0.28108	0	4.7599	0	0.59053	1.57784	0	1.72862	0	2.17982	0	0.405041	3.73518	3.14681	1.12002	0	0	0	0	0.122278	0	0	0	0.197949	0	0.263849	0	0	0.0768021	0	0	0	0	0.00673209	0	0	0.42181	2.34988	2.42619	0	1.27298	0.845345	0	0	0
AC175464.1	0.359498	0.460819	0.619507	0	0.0678898	0.514148	0.351549	0.295248	0.923101	0.321481	0	0.127984	0.434641	0.141759	0.116398	0.599032	0.528812	0	0.551844	1.06948	0.327829	0.0860897	0	0.0476525	0.489038	0.374765	0.205522	0.14294	0	0.24876	0	0.694715	0.0244214	0.490577	0.201034	0	0	0.185802	0	0	0.133029	0.166271	0.0385548	0.409209	0.148944
AC241534.1	0.637452	1.6113	0.148237	1.0056	0.861553	0.792724	1.03176	1.16064	0.930783	0.224588	0.584859	0.493749	0.459353	4.66748	1.10298	0.973582	0.477566	0.571894	0.4435	0.18412	0.446742	0.289495	0.571534	0.3865	0.567347	0.833325	0.210206	0.361479	0.69305	0.309664	0.174979	1.14738	0.213298	0.461107	0.353402	0.324032	0.123567	0.593625	0.553194	0.695319	0.548602	0.463944	0.535214	0	0.475906
Acaa1a	82.4739	220.782	131.093	144.39	248.103	196.435	163.999	183.554	35.3954	227.076	209.717	289.974	179.769	118.66	176.523	188.115	153.761	102.681	113.237	163.287	223.82	150.99	194.58	150.246	172.21	167.28	196.948	126.254	178.864	116.308	224.667	266.516	150.619	125.508	194.511	360.616	146.624	235.352	220.927	254.449	240.057	200.168	153.816	210.156	316.166
Acaa1b	0	0.366743	0	13.3465	0	0	0.0711379	0	0	0	0	0	0	0	0	0	0	0	0	0	0	0	0	7.80117	0	0	0	0	0	0	17.777	0	26.8644	0.00735685	0	0	9.64729	10.2554	0.0699642	0	0.0631675	30.3614	14.8669	0.176821	0.0830459
Acaa2	53.7528	78.8853	179.028	102.341	96.3607	118.798	154.342	119.919	104	95.0761	139.267	197.304	148.477	148.382	63.0387	97.895	133.317	45.5934	123.337	107.176	143.349	89.302	97.0413	66.22	62.5894	99.5027	81.6616	94.0384	108.214	76.8121	101.937	108.152	199.902	203.228	312.959	223.556	216.598	176.641	213.752	233.347	213.379	234.478	172.866	102.712	279.856
Acaca	10.0859	4.89611	4.36022	5.6688	10.6869	6.62984	9.54151	6.57897	21.2331	21.9235	3.76272	22.9331	4.39723	5.22586	19.1186	5.08335	7.72321	6.5378	20.4064	2.07277	35.4202	10.2725	17.1134	11.9912	10.5282	13.248	5.03421	4.82566	21.1554	9.58076	5.40344	43.8464	2.97629	4.72729	8.32907	2.67609	2.16375	7.04452	2.28792	3.0322	5.88832	4.06021	5.98324	5.63774	4.09412
Acad10	8.26262	8.30776	8.31453	4.84584	7.33115	3.63025	4.43367	4.9336	3.39913	2.61334	7.04407	1.80285	3.51094	10.7996	9.84584	2.42186	11.757	15.5868	45.7488	4.26414	5.79337	4.7433	4.35039	4.29787	5.5317	5.47682	4.80723	4.4661	5.57223	3.19829	1.67579	2.5543	1.09892	1.2942	1.69925	1.14948	1.60056	10.5781	0.594745	1.65384	25.3543	2.69625	1.8431	9.13088	2.42148
Acad11	16.4835	44.0754	48.3449	12.0637	9.73223	1.18786	13.0408	2.28515	1.96628	1.53839	2.14097	43.5493	6.26847	0.666154	26.0577	1.51973	1.0236	1.46232	1.35743	1.93229	4.39575	28.1491	20.3866	3.42452	39.3032	15.0445	15.1892	1.46876	14.9124	13.7868	0.655718	23.3477	0.213926	27.2107	3.46046	2.28624	0.778477	18.4328	1.63767	9.61594	22.8365	20.8647	0.711426	0.164157	1.10861
Acad12	21.1255	17.6446	44.9911	7.73971	0.847829	1.30089	0.974803	15.4945	26.1294	1.34945	27.4733	0.81346	16.4295	35.121	31.1643	0.211209	1.35	0.44488	0.0897083	0.341642	45.0531	0.416595	9.84303	0.368109	15.772	0.586264	22.1269	14.7268	1.13147	6.95634	0.473321	2.98054	0	0.254033	0.447645	0.200782	4.72994	0.81338	0.217693	19.1489	18.3331	5.60904	17.0088	1.30411	0.405491
Acad8	36.6027	14.646	32.5378	63.3794	78.36	41.21	33.4991	1.15654	56.9934	9.23934	24.1445	24.2802	1.82929	55.9707	8.00741	32.9803	58.2923	12.5208	35.7027	1.03936	75.4157	7.75792	38.7595	23.2735	79.6478	16.3949	12.3751	30.9456	18.5861	33.3917	117.956	22.5568	64.8829	13.2318	79.3344	58.4191	127.088	27.0911	94.541	101.181	63.8297	36.9443	0	63.2911	59.3368
Acad9	58.3898	86.8527	37.9163	25.6715	43.0403	47.6094	73.4102	52.2799	99.8732	32.5958	32.796	59.1118	43.8035	80.0625	10.5188	24.8443	18.4721	24.2366	8.11443	5.30193	6.28618	9.59754	10.9739	43.9241	29.5567	7.46571	40.5418	38.1402	52.5106	40.3543	16.8192	52.617	34.0312	19.9504	47.4817	19.0368	99.011	5.26292	52.4513	65.709	22.0842	148.705	41.0174	27.9162	11.6946
Acadl	27.8689	94.4014	49.5748	136.899	76.36	230.634	108.444	95.9204	204.078	123.018	146.467	179.422	67.6837	69.1319	91.9282	27.7502	44.4844	43.1272	56.5785	28.7964	67.3407	27.1814	29.0696	59.148	44.214	48.5049	42.9981	49.1524	57.1407	45.7175	197.001	67.6703	108.043	213.969	204.176	98.5364	173.783	103.155	209.558	141.835	118.157	102.034	64.875	87.7754	153.478
Acadm	7.70166	46.9832	102.501	86.8634	27.5724	47.3204	116.459	73.5848	6.34845	12.8904	81.9605	60.1536	35.0614	60.4285	56.9939	51.0088	2.04057	73.607	54.8081	48.6054	120.31	18.0443	32.1333	66.6699	116.023	65.8065	61.5258	42.4826	47.0029	62.9737	94.1317	113.656	104.494	58.232	104.655	155.477	43.3689	52.0983	110.822	247.878	41.5415	70.544	77.7563	73.5216	115.497
Acads	10.7982	39.0076	0.139647	26.3525	78.7886	61.886	27.4021	56.5981	35.8795	127.563	57.3797	30.3502	74.5435	74.7219	51.1061	53.2854	16.8687	15.4297	0	0.122278	38.9672	33.9624	12.6823	53.4261	36.6254	21.9103	29.6442	66.2777	24.3463	25.8281	40.8331	89.0186	27.8272	29.3604	50.4399	33.6928	72.4454	35.4817	63.6896	26.1768	37.6113	91.4346	12.8148	41.603	47.1046
Acadsb	36.3302	22.9691	29.2282	27.7008	1.72554	43.5648	22.0625	1.89868	57.047	5.57942	12.8053	4.37687	29.2978	18.8839	21.2299	45.9802	18.4052	5.11933	23.5182	27.8369	17.2406	17.7598	31.0756	16.6855	13.9706	4.29304	22.7321	18.9775	39.2064	30.6421	24.8009	5.66366	13.4992	20.4473	1.79062	0.844885	49.2647	30.6307	51.619	28.543	34.1967	43.1996	23.1953	6.18796	1.8709
Acadvl	82.8921	73.1778	77.4895	213.684	73.6457	157.585	98.0926	100.377	68.3399	150.578	90.5421	149.419	139.407	75.9163	20.9444	66.8719	89.2407	54.6362	118.238	112.796	123.243	106.542	93.4789	66.4772	76.8818	53.9165	67.7533	106.256	38.9387	60.7328	100.481	156.487	130.405	115.216	131.687	89.9261	136.007	73.8076	47.8306	83.9064	46.3673	75.0206	75.0059	61.3049	77.0431
Acap1	283.612	239.338	292.072	389.283	338.513	221.184	229.561	268.895	242.311	235.306	192.72	300.166	280.491	291.387	137.303	86.1427	37.4104	19.54	21.3921	133.833	52.7465	61.7759	12.5398	46.9969	22.201	37.3987	3.00637	43.3839	14.5924	18.4327	87.3747	307.605	84.4755	196.362	112.76	144.384	102.632	169.895	109.608	48.4004	10.6466	106.614	185.815	93.4358	163.142
Acap2	2.77895	16.8211	43.6398	21.549	30.0011	175.498	32.403	64.1878	18.4034	47.6125	38.513	75.0278	18.6873	74.1559	23.8652	45.5941	47.4092	23.7769	23.6051	16.5075	45.5605	121.483	59.778	38.639	75.9476	48.5805	48.5913	38.8774	60.9041	54.8498	25.3928	104.124	0.567903	27.3279	41.4795	12.8023	53.903	19.578	17.7713	24.4138	56.4169	21.6623	11.2797	56.8801	33.3854
Acap3	44.0662	4.3503	0.139647	2.86876	0.500019	1.7763	0.137011	12.6497	1.21263	0	0.872694	0	20.3508	5.80227	0.078504	0.922957	0.136038	0.0632364	35.1126	0.366833	0	0	0.78374	0.0642913	7.02404	10.3507	6.36232	0.0600885	7.06579	0.840395	0.174749	10.4056	0.141976	0.387419	23.0553	7.30243	0	15.794	0.551903	0	0.0497504	7.97544	0.0667438	23.3931	0
Acat1	140.535	123.548	115.418	106.878	103.361	69.2044	168.043	74.8858	58.4914	103.198	138.177	46.4277	108.309	110.314	62.3322	57.5925	17.0048	51.4744	40.2025	32.8316	16.224	42.4098	99.0363	38.8319	30.354	55.6069	42.299	98.1246	81.6406	71.1532	196.71	157.293	193.442	240.551	217.465	234.787	233.847	131.672	115.624	382.929	162.684	89.788	85.1653	186.122	91.9789
Acat2	60.6353	46.8765	34.7854	32.317	40.3438	19.0001	22.016	36.3252	5.77193	38.4064	48.2889	24.9318	26.6229	18.5652	39.2831	31.2078	30.4642	19.3473	8.85192	14.7497	8.76762	8.70688	2.07988	24.4958	4.58055	20.0352	14.852	23.7184	10.5506	20.1091	64.3082	8.73302	11.9289	17.6033	7.15083	32.3984	29.7917	44.2161	18.4673	30.8196	16.5037	21.1279	2.69044	10.4035	10.8985
Acat3	3.53877	0	4.08245	0	0	0	0	0	0	0	0.125662	0	0	0.114185	1.13376	0.668732	0.434624	0	0	0	0	0.0825875	1.46049	0.817014	1.18147	0	0	0	0	0	0	0	0	0.0256279	0	0	1.27458	0	0	0	0	0	0	0	2.63249
Acbd3	25.126	35.0973	44.9337	22.1906	33.1352	47.9773	63.7973	21.2563	77.7614	13.2208	23.0829	20.2464	53.3239	21.8629	57.7919	36.3851	29.0464	20.6696	50.3496	32.9074	69.5319	10.8658	38.233	14.2894	23.7504	21.2662	26.5035	26.2938	17.5979	40.1585	13.1277	26.9151	10.5234	19.6385	6.87204	29.0752	34.7081	37.8512	12.6739	39.9311	12.5893	61.4695	19.451	8.59108	49.4073
Acbd4	8.65445	0.14501	37.635	27.2198	9.5718	0.0710517	0	12.0714	35.5228	7.89817	6.90883	4.70293	23.3997	34.6721	1.09906	16.8594	13.1957	0.442654	0	43.2252	12.4458	0.919455	3.98995	3.60031	18.4382	16.7727	5.73308	7.81151	5.52975	4.70621	16.1935	0.134266	28.5371	0	21.5451	1.66384	11.335	12.9972	0	0	30.5468	0	18.3545	32.7368	7.70433
Acbd5	64.9928	51.5108	65.3663	21.8978	60.5774	93.7419	37.1386	66.1075	28.6446	38.4312	71.9458	40.0751	69.7022	67.823	114.013	114.227	48.6602	59.6169	22.5211	15.3602	81.967	54.0587	52.7921	57.903	47.2069	70.3727	56.8332	50.9912	83.2225	44.9138	91.8897	57.6942	60.1789	105.617	57.3959	61.3192	147.433	35.3578	80.2944	15.7822	76.743	87.3722	114.932	82.9566	55.9249
Acbd6	57.7448	75.7519	50.3746	50.1285	33.4764	62.9668	54.4547	54.6952	41.3905	38.1644	70.7345	30.2175	69.4179	15.8285	27.9111	79.0143	61.1741	59.7889	13.2519	59.4548	51.4792	57.8388	49.2351	36.3318	46.012	46.9908	29.396	54.0743	29.3914	34.3326	46.4676	60.6951	45.1621	65.0208	45.6345	85.1853	22.7127	54.8041	53.1531	48.0684	62.1202	29.3063	76.4518	50.3026	41.1144
Accs	12.7706	3.28203	32.2286	4.64382	6.5085	0.810537	10.1869	8.42603	0.0867876	30.0578	3.67276	47.0338	24.7254	2.18122	12.5217	0.489891	6.89586	20.3965	28.8133	17.5812	23.4082	18.9782	23.9061	27.1371	2.97381	2.37305	4.20268	2.71976	35.2109	22.0061	0.491093	1.6181	7.71964	10.6233	0.11762	49.5107	0.644313	14.6739	0.441711	0	33.1337	6.74126	6.27226	28.0172	0.431785
Acd	85.5243	45.5168	38.5658	78.4222	17.4643	7.33958	78.7354	16.2149	56.6502	74.792	56.5001	77.2413	62.6384	51.7296	68.6136	42.7376	11.1963	34.3374	1.49025	0.183416	12.0013	38.9045	17.6925	26.9381	7.90207	30.3722	13.9831	15.1871	7.93995	2.46516	23.8155	46.1677	69.5391	37.2926	48.7468	108.491	13.2474	24.7151	0.74971	32.2669	37.7875	20.2879	51.7834	62.5866	51.5214
Ace	0	0	0	0	0	0	0.0685053	0.0722836	0	0	0.945419	0	0	0	0	173.943	229.493	257.119	234.941	339.076	516.427	271.813	221.229	464.505	241.827	271.235	304.9	100.108	87.708	66.9515	23.5911	0.268533	0.425927	11.3782	0.201356	12.1553	32.5266	28.6267	0.220761	22.7578	27.9597	76.4614	42.9163	72.4983	49.4594
Acer1	0.300156	0.615901	0.719672	0.708928	0.654591	0.743123	0.215651	0	0.401341	0.332009	0.495734	0.635468	0.596464	0.973267	0.0990964	0.560572	0	0.347275	0.203596	0.311804	0.114235	0.146684	0	0.238148	0	0.526395	0	0.500447	0.386194	0	0.634929	0.779067	0	0.270803	0.327281	3.33955	0.758702	0.427616	0.635511	0	0.0687973	0.609288	0.663046	0.698036	0.0850943
Acer2	6.8615	3.35448	6.43506	2.92641	4.42122	2.86491	5.19659	4.14903	4.06145	3.25656	4.22399	4.12424	2.59332	3.95777	2.04336	4.55712	2.99418	3.17418	2.20719	2.60423	2.84396	4.74507	2.10606	5.37479	4.90518	2.1048	1.55492	1.75522	2.39212	4.06272	1.80509	4.47366	1.4832	2.02694	1.30333	1.70473	2.33175	4.8595	1.77504	2.99311	6.16469	1.90554	1.31761	0.631667	8.8115
Acer3	35.6424	27.8179	33.0159	14.5633	14.7458	37.6646	11.5137	31.0089	33.6501	24.598	17.9032	31.3168	29.3936	31.0623	31.3914	120.546	108.85	96.5251	47.885	178.274	90.2068	161.481	87.874	84.3139	134.744	154.36	169.921	103.743	114.612	150.928	52.5988	10.0905	31.2698	39.1023	36.7505	46.4532	58.1189	43.6284	74.0753	38.063	104.588	87.1063	51.995	90.4122	81.3595
Ache	4.06168	0.0744386	0	0	0.214294	0.142501	0.148574	0.589338	0	19.3563	0.145449	1.42467	0	2.90638	0	0.247714	0	0	0.328874	0.0699826	0.337091	0.178998	1.1621	0	0.297568	0.096416	1.88772	0	0.0794272	0.0756171	23.8644	0	0	0.0341826	0	0.0622018	0	1.48069	0.243288	0.107053	0.0501792	0	1.01548	0	0.149254
Acin1	81.4462	69.4248	43.0159	79.7467	71.6984	42.903	71.0824	89.6123	50.3568	76.8987	65.059	67.5463	65.6197	55.7643	92.2772	51.1882	90.5145	70.9335	62.1787	45.6958	60.5353	97.1573	89.7728	53.2102	86.1618	51.2277	47.991	56.231	41.5021	59.0845	50.4213	83.9746	48.1429	88.1988	19.2325	38.3795	41.3817	55.307	59.0445	66.794	67.0845	48.7944	50.2187	41.0345	60.4917
Ackr1	0	0	0	0	0	0	7.19305	0	0	0	0	1.03902	0	0	0	0	0	0	0	15.5904	0	0	0	0	0.0627148	0	0.419494	0	0	0	0	0	0	0.0178809	0	0	0	0	0	0	0	0	0	0	0
Ackr3	0.238196	17.6187	1.88523	1.46774	0.0714312	0	9.38522	0	16.1921	0	8.58149	6.17942	0	0.0707594	0.235512	0	0.272076	0	0.073766	0.0611388	0	0	0	0	0.376289	0	0	0.240354	0	0.0560263	1.22325	0	0	0.00596029	0	0	0	0	0	1.28213	0	0.514544	0	0	0
Ackr4	1.50832	0.292967	0	0.688467	0.391422	0.0723036	1.10609	0.299713	0.293687	0.738549	15.5394	0.338763	0	1.72495	0.787186	0	0.138614	0.0656375	0.274415	0.50388	0.883336	0.428568	0.518595	0	0.521172	0.111261	6.59321	0.307083	0.0843525	0.347378	1.06152	0.546162	0	0.631249	0.058481	0.556693	0.436228	14.133	0.510584	0.0570712	0.252332	0.200509	0.0731018	0.645235	0
Acly	127.673	191.63	208.772	164.987	246.366	321.012	169.893	210.201	281.757	143.136	167.485	101.441	107.013	141.943	132.75	156.595	141.344	70.6983	38.8746	155.17	152.387	89.0149	148.839	218.076	107.932	161.532	185.276	211.992	106.064	65.3828	188.438	125.808	514.661	298.569	354.891	311.184	480.445	154.485	383.904	97.3348	149.848	111.502	191.688	155.09	60.6885
Acmsd	4.73948	2.60633	1.06657	3.45768	2.78945	1.30342	3.68074	2.52715	3.04377	2.80639	5.4022	1.63862	2.88526	2.45312	3.60339	2.16211	4.03491	2.97499	1.7042	2.16727	2.87907	3.39975	1.35068	0.860635	2.00461	1.4809	2.12014	3.1659	2.67178	2.67159	0.927622	1.84334	0	2.03523	1.96571	1.57386	0.813554	1.25261	1.41898	1.86555	3.00564	0.421228	1.29661	1.67519	1.16373
Acnat1	2.61532	2.41158	3.49736	2.48557	3.25042	2.11221	3.58649	5.83296	3.12171	1.22191	2.27153	3.00876	1.28364	3.1147	1.55273	1.18417	1.71776	2.14777	1.14675	2.576	0.326507	0.990477	2.04739	0.487478	1.40163	1.01861	1.50001	1.24587	1.52142	1.66208	1.02634	2.02937	0.417216	2.36774	0.890836	0.530645	1.82612	2.97877	0.759396	0.785864	2.50216	0.949468	0.991513	1.55796	0.402348
Aco1	38.1907	1.08758	0.907704	73.6535	84.4315	55.0651	41.8567	35.6358	61.9866	68.6992	10.9814	26.1942	1.29574	13.7981	60.6051	55.562	2.44868	3.16182	57.8326	45.1816	127.569	2.8733	26.4334	41.2107	52.994	23.648	21.1844	3.00443	41.8571	52.0485	29.2996	130.44	96.2599	31.077	109.689	115.498	56.7368	7.34859	55.3559	38.5707	37.86	62.5172	14.1497	110.487	53.2545
Aco2	86.5701	112.986	103.345	46.4652	74.9528	81.6025	88.3711	99.9398	21.6232	129.396	130.327	100.345	97.6322	76.8013	58.4887	132.397	32.1547	64.559	158.86	55.6207	93.5197	76.0669	51.8985	94.0454	95.7635	78.8363	105.917	55.4938	61.4712	47.7314	91.1027	78.1708	181.217	114.943	55.5151	163.471	21.6764	41.8345	211.014	51.1622	50.2327	67.2268	31.6638	116.649	87.9797
Acod1	0	0.0725049	0	0.333576	0	0	9.79625	0	0	0.074511	0	2.13272	14.6343	4.74088	0.471024	6.52223	0	29.8476	6.86024	55.942	50.6722	47.4669	17.0285	10.4795	50.6109	54.6247	12.7246	0	0	0	0	0	0	0	0	0	0	0	0	81.7891	17.2136	15.4878	0	0	0.0675818
Acot1	1.16878	0.511784	0	5.27222	0	2.08057	2.63905	6.50754	0.0872791	5.73785	0.081626	0	0.675741	2.07313	2.84612	0.0701447	0.214863	0.0688676	0.9134	0.202972	13.1724	0.058744	0.084096	0.0672693	0.19593	2.41613	0.0735533	0.123588	1.97765	0.296885	0.696757	0.293271	29.3355	4.44261	0.94831	0.720767	0.246414	0.464234	12.3764	0.176458	0	0.163983	1.75473	3.58946	0.240214
Acot11	0.322899	0.299504	26.9334	0	35.0727	0.146109	1.35669	0.120957	30.2504	18.6588	0.145449	0.220342	1.67957	2.17225	4.4105	0.320728	44.3557	1.40187	0.814424	0.627471	0.384478	0	1.5778	0.712514	18.3278	5.10001	0.911333	28.7408	9.94493	0.397979	34.0239	35.0176	172.952	98.2257	42.6768	69.294	65.176	56.3378	60.1005	22.1566	10.8492	34.0162	0	0	1.83596
Acot13	20.5642	35.8174	16.0594	22.483	25.2152	27.9233	28.2242	13.3002	40.944	41.2791	31.6352	20.9991	8.76534	35.8042	29.753	20.6742	12.3795	18.2753	23.015	6.66413	24.299	8.67735	15.9598	11.5724	14.8007	9.293	7.69072	14.1208	20.1989	17.9845	53.5898	20.6099	52.1051	38.6346	57.5377	54.2596	34.9292	43.9819	17.7713	57.8026	31.0442	46.9779	20.6906	44.8766	32.2365
Acot2	201.82	127.751	159.06	163.526	146.975	94.8143	169.799	135.853	106.562	126.3	104.481	120.957	160.09	193.359	160.463	102.542	63.2508	38.5578	64.5304	80.7075	76.7484	61.1018	39.4843	54.5375	37.6593	42.1279	37.4552	44.3551	55.9019	70.4391	115.901	108.576	92.6313	147.799	84.9559	87.6853	102.289	142.37	143.333	34.1158	76.519	38.1277	71.2911	93.2616	71.0772
Acot4	6.74449	6.77034	5.83156	4.1497	8.94583	4.68677	7.79549	7.84697	3.91398	5.88876	7.90057	4.12778	6.43705	6.51692	8.30321	7.03484	8.56999	6.2497	12.0239	6.0605	9.61134	9.02094	10.3546	7.82412	9.43219	9.38487	8.76763	9.77196	11.0787	8.98903	3.84647	7.84438	4.89664	6.22386	2.73035	3.53895	2.60067	3.3933	3.08243	1.68561	4.66288	4.44236	8.14702	2.24518	6.99357
Acot6	1.05614	1.47965	5.03696	1.10205	0.984009	0.508601	0.912901	0.862936	0.815255	4.79689	0.312213	0.993147	1.23117	1.26254	0.646175	1.07852	0.568857	0.779452	1.23306	0.769273	0.634057	0.765958	0.429033	1.25278	0.741314	0.718358	0.446871	1.01041	1.94142	2.31612	0.223983	2.19746	0.0837898	0.54802	0.0939274	0.182418	1.004	0.178139	0.225413	0.390626	0	0.887745	1.04685	0.360042	0.280549
Acot7	70.2677	143.994	134.899	184.334	84.646	73.1122	129.27	157.65	88.9496	34.9457	69.0883	73.3874	54.8025	20.8032	50.007	98.8793	36.1861	55.5215	44.9235	106.687	95.1218	51.8917	47.3094	61.9125	111.82	71.9263	50.8986	10.9962	47.4637	17.9845	36.5809	102.446	22.5032	13.953	17.8201	23.6173	70.7826	34.33	59.7711	192.159	91.491	39.4656	40.0463	46.5816	19.1932
Acot8	28.7387	29.0564	11.9872	18.7271	23.5008	35.131	15.024	32.7177	32.0737	23.4082	21.7785	23.4647	6.15445	15.6726	18.6576	20.5401	35.7578	13.3871	10.3941	28.3957	13.3054	23.9185	20.4576	19.834	38.4345	27.4768	24.2206	5.88945	14.3356	18.3011	30.1704	1.2084	19.8766	0	41.0768	9.79817	28.3376	7.86262	21.2695	46.9579	29.6584	9.11819	6.87461	48.7508	37.7063
Acot9	17.7692	45.3411	0.0698236	49.0182	66.431	3.9033	97.5728	57.5762	55.4649	59.6616	20.6954	39.835	49.9469	96.7819	99.318	67.0115	83.0512	75.1153	62.8802	128.55	117.747	94.4684	56.7233	87.4662	136.405	99.8945	138.879	57.2043	75.2644	118.117	99.7091	88.9515	52.0729	37.9526	24.3138	41.9492	89.6148	161.462	100.918	88.9476	72.1691	134.382	58.4676	36.7025	66.3513
Acox1	0.158797	9.93658	23.6702	0.533721	6.6431	20.1077	5.89221	47.3804	0.356655	50.891	63.9481	29.0246	0	16.2882	42.8092	35.7326	7.8902	33.5306	88.8882	58.7233	40.3398	36.8973	31.6565	18.0829	18.8278	15.8701	15.3235	24.5762	43.9656	12.214	16.3445	45.1149	59.3098	33.7491	47.393	11.301	57.0302	42.2754	31.1279	0.374517	48.425	40.8847	93.2703	2.65986	4.12249
Acox2	1.41147	0.361263	0.266595	0.464078	0.216727	0	0.205114	0	0	0.163245	0	0.298151	0	0	0.790268	0.520192	0.605986	0	0.073766	0.238611	0.0740822	0.487317	0.328237	0.170484	0	0.151106	0	0.510558	0.212279	0.190711	0.313534	0.124375	0.141976	0.0238412	0	0.0462178	0	0	0.0835631	0.274893	0	0.96457	0.100785	0	0.0760647
Acox3	40.3419	8.83447	12.1876	15.1061	6.45185	38.2906	35.1818	20.1654	6.20161	28.2884	26.3099	47.2692	17.8801	42.4547	15.8359	30.5253	19.919	36.5689	15.9414	84.8188	14.7198	59.561	45.3744	30.5753	53.4508	30.4963	19.93	27.8055	19.9993	20.4613	4.73648	35.6569	20.7347	73.8499	26.845	18.3992	3.92032	8.48135	6.78209	25.7733	65.1604	14.7843	27.6513	63.0384	6.69846
Acoxl	0	0.14501	0	2.6686	15.5006	0	0.0685053	0	0	0	0.0727245	0	0	0	0.078504	0	0	0	0	0	0	0	0	0	0	0	0	0	0	0	0.0582498	0	0	0.0178809	0	0	0	12.01	0	0	0	0	0	0	0
Acp1	62.5196	49.2809	46.3753	50.5033	75.5796	0.0786635	29.0225	36.4286	76.8948	5.55473	63.1988	38.696	47.0503	51.3899	29.6745	35.0061	34.3192	25.4044	32.0775	38.8231	33.7815	42.17	40.1019	12.2153	46.8494	65.1409	51.1783	38.9974	28.6408	29.0863	45.2238	36.6633	29.8719	99.9497	67.6559	86.8211	60.2979	63.7913	63.9104	71.7456	113.232	72.7372	38.7776	85.1781	10.9483
Acp2	73.7912	52.5752	94.1588	42.7994	82.593	88.9243	17.2213	12.747	121.634	52.9748	56.3337	99.5078	22.8792	58.0736	109.894	98.4739	60.8583	75.306	77.2959	46.6937	90.4818	78.4579	127.889	70.1892	87.4139	119.8	221.012	73.6621	54.919	126.023	170.639	5.11045	91.2128	112.497	143.384	169.168	135.479	46.1501	176.368	41.1535	186.307	201.031	55.1857	2.89286	43.9642
Acp5	96.4693	86.4258	265.81	197.41	128.29	108.141	177.223	125.123	254.224	105.806	182.684	130.424	91.0071	169.748	149.236	155.857	202.289	173.394	91.6174	299.213	178.242	236.76	123.689	202.054	135.151	187.522	169.755	100.408	65.973	95.2448	211.767	259.94	257.402	172.276	367.576	200.169	212.471	180.754	246.203	259.257	242.981	263.91	156.781	100.802	284.452
Acp6	21.0939	43.0821	33.9912	33.5131	62.0372	31.5416	19.0364	15.8468	30.1682	60.4343	35.2388	48.8015	11.6212	24.7065	14.1905	18.3272	55.8472	59.9971	38.1643	8.6841	59.7235	19.7033	36.0336	34.7877	38.2823	39.7689	45.562	39.352	32.0422	46.258	26.3866	6.20648	2.6186	58.7575	7.21019	0.944239	45.9959	32.775	31.6511	2.30046	38.277	12.766	6.55769	51.1822	50.5657
Acpp	52.2395	26.1406	0.407221	19.3402	9.38947	1.25447	13.2036	4.79307	3.3142	19.8348	17.5646	3.21075	27.157	3.99068	0.954593	1.46421	1.47457	6.06481	20.9132	28.4271	1.44139	1.13108	1.94752	5.06464	5.78189	5.59645	2.97859	6.41439	1.79395	1.48047	29.4296	5.3368	0.191145	29.3869	0.287498	1.27049	1.16787	0.617436	1.89948	6.42069	19.397	3.42727	1.95543	1.20795	0.565301
Acrbp	0	0.0725049	0	3.65096	0	4.40521	3.12225	3.33078	4.06586	16.4429	2.20244	0	0	1.41518	0	0	15.4223	0	0.36883	0.183416	0.655712	0	4.86968	0.0642913	0	1.19992	0.834882	5.56602	1.84325	5.37853	0	0.402799	0	0.00596029	0	0	0	8.81165	0.0417827	0	0	0	0	0	0
Acrv1	0.167852	0.788744	0.59128	0.815352	0.451975	0.289721	0.732246	0.611033	0.298407	0.0908125	0.830012	0.119833	0.477941	0.150225	0.24158	1.02346	0.216247	0.067766	0.073766	0.134354	0.324855	0.712865	0.146072	0.440316	0.0692472	0.233921	0.312187	0.328329	0.558478	0.713344	0.444417	0.595192	0.212964	0.204042	0.0558755	0.145135	0	0.172366	0.116147	0.0535256	0	0.110897	0.492816	0.0712475	0
Acsbg1	0	0	0.0698236	0.600436	15.072	26.9286	0	8.96317	0	24.9612	6.10886	0	8.46046	0	0	0	0	0	0.073766	0	0.0740822	0	0	0.0642913	0.0627148	0	0	0.180266	0.153604	0	0	0	0	0.0536426	0	0	17.7418	0.0548403	0	0	0	0	31.1694	0.136403	0.0675818
Acsbg2	0	0	0	0.163173	0	0	0.421925	0	0	0	0	0.290664	0	0.843169	0	0.568363	0.172639	0	0.195761	0.253478	0	0.80342	0	0.208063	0.753644	0	0	0	0	0.13753	0	0	0	0	0	0	0	0	0	0	0.772011	0	0	0	0
Acsbg3	5.95489	5.22035	3.70065	6.20451	3.28584	0.0710517	0	1.95166	0	4.17262	3.8544	0.0546851	7.77448	0	13.0317	14.0289	0.068019	7.01924	14.7532	4.03516	4.51901	6.43618	1.35373	0	0.0627148	5.74202	5.17376	2.1031	9.21625	1.45668	0.0582498	0	5.67903	0.0238412	3.07069	0	0	0.0548403	0	0	0	4.6309	6.74113	5.72893	0
Acsf2	18.8175	6.59794	15.5008	0.400291	3.14297	2.55786	1.91815	1.51796	3.78054	1.71375	3.2726	2.78894	2.12372	7.64201	18.2129	1.35367	4.96539	5.12215	0.073766	1.40619	0.222246	0.804523	0.926238	2.17937	0.313574	0.133666	0.0699156	5.2277	0.460812	1.73682	0.349498	8.9287	4.33026	3.63383	0.402713	0.369742	0.862449	0.987126	5.79498	0.320532	0.0497504	0.46309	0	3.81929	2.43295
Acsf3	0.887724	1.31316	0.209471	9.54026	0.0714312	0.499541	3.90597	4.19245	0.142787	34.8163	4.4362	0.21874	0.0773698	15.9968	0.864225	0.431645	11.4518	13.09	2.15814	0.305747	1.89733	0.632125	28.0695	0.450039	0.388074	11.5639	0.908903	18.8512	1.53653	13.8951	0.0585294	3.62524	0.496915	0.0671858	28.1899	0	19.5283	0.438723	0.552501	0.053422	18.8056	0.360181	1.13464	12.7537	35.5468
Acsl1	23.3699	20.2644	7.02148	8.59607	1.67896	40.4995	0.483049	2.99837	51.3685	23.5168	21.8434	4.92195	3.09284	0.825019	47.112	10.048	6.01627	14.1814	99.2298	52.1684	41.174	93.1814	70.6423	48.1927	17.0444	88.0301	33.8475	49.7272	44.5966	63.4977	16.3802	4.53604	0.224006	4.90784	11.578	37.9622	28.6889	24.0285	0.114136	1.28612	1.47328	27.3636	14.8425	15.036	18.5836
Acsl3	7.33254	2.46517	0	0.26686	34.2543	0	0.0685053	0.216851	0	18.7768	15.489	0.0546851	0	22.2372	21.0319	0.184591	8.43436	0	0	0	0	0	0	7.86163	0	3.85319	0.139831	1.26186	7.2962	7.49225	2.78967	11.6802	11.2871	36.9001	52.0003	23.8761	0	0	0	0	0.297761	0	0.200231	0	3.85097
Acsl4	115.207	175.607	118.49	96.203	161.006	133.435	154.822	132.134	144.303	146.786	143.195	104.941	105.794	108.969	90.9861	67.1913	83.7994	105.036	227.716	214.475	120.236	181.248	147.842	136.491	232.108	117.711	84.458	41.0405	75.7268	104.489	291.307	142.255	94.982	170.655	131.184	144.014	130.353	171.87	126.662	44.6074	173.38	163.368	150.307	61.3132	59.2693
Acsl5	97.5412	62.2285	113.417	122.61	137.772	247.883	90.4068	135.385	108.132	197.012	179.996	103.588	141.396	166.682	76.2628	167.995	206.098	112.32	113.673	121.902	198.11	236.331	199.334	191.128	157.319	196.785	225.874	200.162	136.733	116.036	161.584	84.8027	172.893	117.99	138.269	123.286	150.388	80.8331	116.662	72.6149	54.1421	150.369	145.49	202.744	182.842
Acsm2	1.24911	0.999064	0.170425	0.955134	0.48654	0.451991	1.17538	1.27183	1.9013	1.03045	1.1533	0.794258	1.45161	0.788231	0.322954	0.574741	0.622794	0.976585	1.1089	2.47241	1.11711	1.22627	1.31882	0.740745	0.845794	0.688935	1.29779	1.15988	1.22679	0.921924	0.769887	1.1568	0.212964	0.15271	0.121896	0.153888	1.43149	1.08042	0.435412	0	1.23087	1.22289	0.690258	0.233283	0.103528
Acss1	57.993	116.499	3.81679	42.0449	76.7402	72.0074	106.363	43.5538	59.3239	79.6136	58.4099	68.6757	25.2596	70.3042	120.709	128.688	157.883	99.0054	19.7588	6.71903	78.5724	58.0095	43.2869	67.3463	112.615	68.5803	35.2757	74.6252	57.4295	24.5184	140.318	129.928	210.199	144.56	174.989	87.2745	246.937	198.581	273.399	4.81907	29.555	120.054	133.368	191.492	172.554
Acss2	60.5849	35.1092	24.418	90.631	94.9324	105.657	26.45	52.5139	28.247	98.7709	58.9078	42.4919	37.7356	32.2983	85.5696	48.0553	16.5469	4.43951	10.7011	18.5304	21.1235	61.9726	4.99024	14.3483	17.2519	19.7193	21.7474	33.0322	16.4271	19.8964	0.931997	14.519	49.9044	23.7416	38.4591	1.94115	57.9689	19.9897	44.4282	77.1948	13.9367	0.92618	13.0154	3.9557	35.8913
Acss3	3.45253	1.74078	1.33647	1.63159	0.655319	0.852621	1.51411	2.32355	2.21126	2.05979	2.47125	1.96866	1.48958	4.12376	1.92814	1.55372	4.20044	3.65989	5.14186	3.45395	1.57499	2.06877	1.42498	1.60728	1.06615	2.5306	1.39831	1.38204	2.13416	1.4105	3.12206	3.22239	0.919841	2.65508	2.64286	0.231089	0.739242	1.38569	0.408546	0.192604	0.952814	1.132	1.03786	0.800052	1.08131
Acta2	0	0	0.209515	0	0	0.0710602	0	0	0.0713388	10.06	0	0	0.0762273	0	0	11.2001	2.72129	0.885581	17.5611	0	0	0	11.3295	5.33775	3.76307	4.53337	0.0699156	0	4.30122	8.74062	0	0	0.0709964	2.56923	0	17.3349	0	0.0548425	0.110403	0	7.66336	0.565999	2.26934	0.13645	0
Actb	12741.2	9676.69	12117.5	10911.8	12364	15043.4	14763.6	15622.7	14732.4	15039.8	12970.4	11591.1	13089.5	13627.2	13388.4	10214.2	13856.8	15904.3	15831.8	16479	14815.7	16418.3	17307.5	17127.2	17814.7	14268.9	15180.6	13401.8	16459.4	15085.8	21278.2	18252.6	15469.8	17305.6	21118.8	21443.7	19764.4	19803.4	25256.3	10308.7	17175	17445.4	15747.7	12995.8	10657.2
Actg-ps1	0.102034	0.904455	0.422675	0.593356	0.391554	1.72051	0.264523	0.522823	0.512808	0.0977234	0.29962	0.239799	0.199454	0.314473	0	0.547054	0.31905	0.160374	0.83956	0.442758	0	0.891681	0.0913228	0.248111	1.30272	0.194272	0.398468	0.307653	0.394948	0.572354	0.368984	0.307931	0.269933	0.251198	0.427356	0.456427	0.265921	0.377247	0.397877	0.969764	0.377506	0.575503	0.768889	0.468462	0.391512
Actg1	2736.35	2751.12	3455.93	3261.09	3221.42	3439.1	3596.14	3418.8	2865.78	2918.3	3474.81	3185.36	3246.54	3251.43	2441.29	2746.48	2617.21	2401.34	2187.52	3216.46	2633	3138.6	3298.73	2762.18	5066.1	3914.19	3094.74	2526.55	3028.06	2368.19	2714.03	2911.68	3857.62	2923.94	3853.06	3917.44	3870.26	3138.93	3455.82	4309.9	4501.02	4119.12	3985.78	2363.53	4062.25
Actl6a	100.624	74.9992	40.9287	49.8361	16.6166	89.2216	74.7105	48.6327	83.4511	64.211	72.0181	90.1765	102.2	85.9201	126.239	95.5448	39.9169	34.9041	49.9906	26.5315	152.028	43.2202	20.3154	77.4871	37.3935	71.6882	26.0086	85.3167	50.4531	45.8107	98.5276	54.7886	112.871	78.3964	105.025	55.9207	132.129	60.0784	101.152	138.465	23.0602	160.474	58.8742	82.3821	75.7529
Actn1	19.532	19.6488	2.58348	24.913	26.2152	10.4062	17.5592	31.0097	36.0221	23.0239	45.5255	56.9792	5.64031	14.7304	14.0522	3.32264	6.86992	6.13362	0.147532	17.1327	2.22246	20.3497	1.88203	0.642913	14.299	3.39988	4.69227	0	7.14259	1.28952	110.495	83.5137	142.178	120.912	186.406	70.3437	104.357	33.6171	90.4649	19.0717	25.7209	53.7871	19.6227	24.7572	16.2084
Actn2	3.52626	3.4762	1.08646	1.53036	5.9253	2.47411	2.28462	1.46027	1.913	1.80115	3.00247	1.30693	7.14174	1.58671	1.66286	0.923671	2.70417	1.16571	1.44674	0.616271	1.27764	1.30556	0.926523	0	1.0058	1.78132	0.908253	3.20828	3.48869	1.8332	0.50153	1.4339	0	22.827	1.25752	0.946162	8.86723	5.51878	0.636824	0.694032	1.85644	0.771817	10.7062	1.50368	7.36844
Actn4	102.812	125.506	61.1655	188.709	42.2873	33.6075	47.5275	35.0575	17.1194	139.932	152.867	131.244	83.9187	68.3376	64.2948	29.7807	14.6844	73.2277	15.9335	140.605	81.8607	89.5783	82.934	82.1	103.981	34.8298	96.5405	47.6502	52.4558	71.3766	138.984	59.0772	26.9154	45.1423	55.2724	57.4949	84.6431	97.6706	177.582	31.7861	73.3818	90.8481	34.4398	90.4353	164.021
Actr10	93.2496	58.6873	46.7816	115.103	106.667	53.788	87.6988	79.6458	75.319	127.865	108.094	112.852	140.689	92.8095	55.0037	46.6889	136.209	43.8294	102.216	73.4974	81.7366	19.8997	62.5153	87.3804	58.6585	104.617	63.3923	82.7684	59.7474	88.7173	183.985	48.6155	40.1744	39.1565	111.284	121.467	39.0383	74.7075	130.045	85.799	113.2	150.271	144.464	89.6213	72.4965
Actr1a	158.6	107.536	112.706	159.561	280.9	122.226	59.1886	176.382	68.5676	108.177	117.154	175.997	175.206	179.592	143.93	144.781	149.507	109.697	46.7084	181.197	104.605	108.84	132.543	112.71	172.725	116.092	133.549	109.051	109.214	75.5865	37.6876	227.397	143.143	117.244	119.908	100.616	176.91	122.407	143.798	92.0463	170.892	180.4	97.6482	93.7903	82.5187
Actr1b	92.8167	110.207	23.3211	103.141	106.79	103.736	28.6352	73.4401	116.484	34.0515	73.2336	151.642	115.093	119.017	54.0893	28.5501	28.9761	19.793	58.3489	37.6004	56.6729	42.1225	34.1283	77.7279	28.2217	57.7224	86.416	30.525	91.3946	52.3286	80.4432	32.0897	79.4352	147.833	53.0072	76.3055	119.326	113.739	56.5151	69.9829	63.3817	153.952	25.2959	120.24	106.644
Actr2	1591.44	1475.17	1512.61	1321.8	1578.81	1823.68	1869.49	1975.07	1740.26	1494.89	1565.67	1463.62	1473.85	1375.3	1770.77	1386.95	1593.27	2047.05	2019.87	1990.03	1887.35	1985.17	2136.01	2054.28	1931.15	1810.05	1884.59	1293.31	1967.75	1978.21	2564.94	2156.6	1591.66	2106.84	2304.5	1930.24	2105.82	2213.53	2592.32	377.448	1639.65	1895.92	1727.76	1366.27	668.566
Actr3	909.631	1095.01	1088.11	962.517	1305.83	1262.11	981.913	1082.59	813.229	914.008	928.517	995.216	932.421	1218.25	937.397	1028.51	1328.26	1196.03	754.925	1572.37	1452.64	1091.7	1359.24	1277.83	1554.89	1508.71	1448.47	1124.67	1303.7	1277.26	1092.54	1018.34	1130.3	1189.1	987.428	1420.01	1127.09	1217.95	1173.4	903.118	1250.16	1456.7	1077.62	1305.19	1242.77
Actr3-ps	0.988814	0.609364	0.587027	0.381095	0	0.197931	0.863208	0.803165	0.298224	0.318792	0.101024	0	0.210444	0.29398	0.330949	0.704561	0.760772	0.0870594	0.513103	1.09613	0.62236	0.725162	0.692064	0.540955	0.434221	0	1.1684	0.254971	0.320352	0.313736	1.80457	0.472024	1.45845	0.482754	0.279069	1.04678	0.255827	0.985706	0.383651	0.299277	1.26482	2.02725	0.564705	0.390754	0.462066
Actr3b	0	0	0.139647	0	0	0	0	0.0722836	0	2.0118	11.4177	0	0	11.3923	0	0.246122	0.068019	0	0	0	0	0	0	0	0	0	0.139831	0.42062	0	0.896421	0	0	0	18.5484	0	0	0	0.603244	0.220761	0	0.0995007	0	0	0.136403	0
Actr5	6.61464	24.6517	0.647193	14.4114	38.7169	0.358474	10.4872	0.730091	24.3983	10.4136	3.85516	12.851	6.99606	2.56878	0.255975	10.2826	2.90095	0.696219	24.2008	0.368648	16.9734	0.174578	8.2649	5.79307	26.1879	2.96249	1.12587	9.86628	5.05659	4.88811	0.349499	0	53.3902	0.333777	0.0503392	30.8284	13.4523	0.496249	3.13694	0	11.6919	0	1.03237	0.136403	12.8471
Actr6	19.3733	8.55558	5.51607	10.9413	18.8578	3.41048	0	22.4802	6.70511	19.8199	4.50892	22.585	37.8053	15.4255	23.1587	6.21458	6.12171	2.97211	1.03272	35.7051	28.5216	4.53981	8.4074	8.35787	8.71736	0.52887	9.08903	10.9361	12.1347	3.64171	0.349499	39.5415	23.9939	41.5313	21.5452	2.95794	0.0616035	18.4264	0.0551903	10.4173	20.1986	0	0	25.9848	24.4646
Actr8	45.7438	24.3283	42.3123	53.0422	78.2156	48.879	32.4397	43.2041	72.659	62.1283	42.9228	19.4807	43.3669	90.2748	49.7161	45.9357	60.4189	35.9719	1.58954	28.2881	44.2145	38.4981	52.8086	17.6837	52.1168	25.5813	31.862	48.6562	80.228	30.9334	40.5138	85.4646	52.5256	19.2582	3.84896	52.0844	59.1302	35.0062	27.2911	63.1727	4.0557	2.04657	83.0991	130.076	35.857
Acvr1	0	0.0725049	0	0.467006	12.0004	0	0	0	0	0	0	0	0	1.76898	0	0.0615305	21.8341	0	0	0	9.70475	0.0574659	0	0.578622	2.69674	0.0755528	0.908903	0.240354	2.68807	0.0560263	0	0.0671332	0.0709878	0.0298015	0	0	0	0.164521	0.0551903	0	0	0.0514544	0.0667438	0	0
Acvr1b	12.0041	0.59147	34.9816	3.03564	5.01166	1.10127	2.6263	1.59549	22.3979	6.55697	4.8475	0.781166	0.38533	3.57161	7.41166	0.247609	0.341949	6.956	32.1488	20.7089	0.148164	0.233659	20.036	11.2787	12.4599	16.4111	0.279663	16.9446	5.38801	4.81826	43.5126	0.817521	0.0713953	4.76258	0.45434	2.95794	0.0623852	0.164881	9.18841	0.106844	0.255391	3.25157	0	0.13787	4.82713
Acvr1c	0.396993	0.435029	0.0698236	0.0667151	1.07147	0.142103	0.0685053	0.144567	0.213993	0.372555	1.89084	3.6639	1.82929	1.13215	2.11961	0.184591	0	0.442655	0.147532	0.0611388	0.592657	0.172398	0	0.257165	0.250859	0.302212	0	0	0.38401	0.112053	0.1165	0	0	0.19669	0	0	0.18481	0.109681	3.20104	0.427376	0.398003	0.154363	0.400463	0.0682016	0.0675818
Acvr2a	54.3998	19.0298	6.14448	11.8604	22.6575	0	0.137011	5.09957	2.63924	0.227082	1.31262	7.76529	0.152441	5.77055	0.0804093	4.70151	30.5271	18.4596	2.90842	0.917082	46.5955	11.4932	11.8413	10.3634	1.08026	45.2216	15.7726	10.9962	16.334	15.6624	16.4444	0.2014	8.66052	0.0550625	0	0.0930383	0	0.0548403	0	0	0	0	2.29968	0	0
Acvr2b	0	0	0	0	0.142862	0	0	0	0	0	0	0.0546851	0	0	0.78504	0.184591	0.068019	0.442655	0	0.183416	0.370411	0.402261	0	0.578622	0.12543	0.982187	1.25848	0.180266	0.537614	0.0560263	0	0	0	0	0	0.0924356	0	0	0	0	0	0.102909	0.600694	0	0
Acvrl1	0.317594	0.14501	0	0	0	0	13.4956	12.9388	0.0713309	0	15.9994	0	0.0762204	0.141519	0	4.67632	37.9547	8.031	22.9413	0	1.03715	13.2746	4.0612	28.481	0.12543	14.0529	11.6759	35.933	32.2569	22.9708	29.9404	31.0827	18.8828	0.137087	26.7805	7.9957	7.88525	40.3625	63.4688	0.160266	13.9301	33.4454	16.0185	24.4843	0.0675818
Acy1	11.751	29.0745	26.0442	33.2241	0	0.0710517	0	5.56584	0	28.9102	0	23.0771	21.3417	27.8792	31.4801	9.90641	0.068019	0	0.073766	0	0	0	7.19616	6.49342	7.77664	4.98649	0.0699156	7.8716	21.8886	0.112053	14.5624	35.8491	0.141976	7.37286	22.552	10.8612	51.4389	0.603244	11.9763	9.77623	13.4823	36.8414	0.133488	6.95656	0.135164
Acyp1	11.0364	13.2684	8.09954	15.6781	6.42881	0	15.2082	6.21639	11.1276	3.57653	10.8359	10.1714	0.304882	8.20809	11.5401	13.0445	1.36038	4.23684	12.0239	2.93466	9.1121	3.62035	3.41996	2.63594	5.0799	4.0043	0.978819	9.07338	4.22411	3.08145	10.8345	17.2532	6.38891	5.03049	10.4202	0	6.03714	6.8002	2.09723	0.160266	7.91031	7.15217	11.4799	2.72806	3.51425
Acyp2	2.85835	1.81262	4.11959	2.93547	0.214294	8.66831	1.50712	3.39733	2.71058	0.894132	2.54536	0	3.04882	0	0	1.04602	0	0	0	0	0	0	3.49121	0	2.06959	0	0	1.62239	1.15203	0.448211	3.02899	1.54406	1.70371	0.82252	10.8229	0	0.0616035	1.97425	3.64256	6.5709	3.48252	0	0	0	0
Ada	37.3173	41.4003	20.3187	7.00509	10.0718	30.4812	45.2135	29.9977	31.3143	101.931	58.616	55.396	0.152441	43.6585	58.4855	28.0579	0	2.84564	8.92569	0	12.2976	4.36741	0	5.59334	14.4871	15.1106	11.9556	30.8855	1.22883	7.2274	24.4067	0.0671332	18.1729	0.0178809	39.1639	30.2727	13.368	37.7301	5.90536	30.3437	30.298	36.9443	19.7562	18.4144	29.8036
Adal	1.73129	8.00289	1.88524	13.9442	1.55519	1.55791	8.20395	13.942	1.15475	0.521577	1.01814	0.496602	10.2178	4.56482	19.3521	0.805216	1.68393	2.59269	0.321143	0.794805	9.18619	13.6264	14.2689	0.0642913	4.89176	0.31572	0.359133	1.07616	12.9874	9.02344	31.7342	0.469932	26.5671	0.423181	15.1617	2.88906	0.31192	0.58108	0.110381	0.53422	1.47192	0.102909	6.66565	0.597568	0.878564
Adam10	232.955	238.904	296.681	136.232	344.87	249.392	321.359	240.198	206.36	269.73	219.41	226.068	212.731	236.195	228.604	128.968	254.459	241.247	174.899	181.766	231.21	254.631	301.17	296.576	280.712	230.889	257.989	155.088	217.734	204.16	227.407	161.791	163.911	207.078	130.832	151.178	255.038	209.161	198.63	20.1401	185.668	140.625	183.612	125.627	88.9377
Adam11	0.240867	1.37227	0.0654561	0.361474	0.109592	0.916689	22.6687	0.222279	0.0681209	0.0751377	28.3288	3.41517	0.306997	14.0707	0.559615	0.83415	0.320334	0.359371	0.37156	0.308412	0.0746437	0.0579573	0	0.584303	2.13235	0.0871789	0	3.19773	0.154696	3.22415	0.0586913	0	0.284818	0.179755	0	0.048543	0.228882	0.16602	0.122716	0	0.1935	0	0.068604	0.382968	0
Adam12	2.68613	1.83252	1.67641	1.56238	0.552445	1.83758	2.68582	1.2053	3.56594	0.670599	5.37945	3.43382	2.51036	3.79972	1.83902	1.83558	1.82098	0.67636	1.42866	1.09325	2.5207	1.48642	7.70885	1.51485	2.00065	1.26912	0.791035	0.518172	0.355273	0.284583	0.53782	1.68945	3.48414	1.38001	0.530676	0.742304	1.22336	0.650954	0.442749	0.960658	1.41942	1.57464	1.154	0.985908	1.77794
Adam15	6.85956	0.252363	0.247108	0.617621	0.880696	0.213155	0.495334	0.69347	0	0.94588	0	0.12248	4.03571	5.80227	20.8907	12.6684	25.935	43.0464	76.1152	34.9052	30.6592	49.555	40.7475	55.4834	17.7415	23.8313	33.0463	73.8722	59.0259	26.8986	0	0	0.105874	0.0495164	0.248888	0	0	0.180577	7.3955	16.7238	27.6984	10.1365	25.2712	44.8264	0.254676
Adam17	202.218	128.289	133.957	75.0275	121.389	88.988	130.903	174.509	114.777	103.251	174.712	101.736	136.223	167.905	142.798	284.263	271.718	305.781	182.638	221.37	244.245	134.012	267.869	212.626	155.776	323.292	403.343	225.234	384.841	287.449	103.161	75.0694	105.62	129.925	152.445	36.3429	180.7	197.093	169.221	55.8069	215.039	128.876	160.984	159.647	96.2843
Adam19	22.9834	8.42608	3.67116	18.9787	18.1725	9.30453	28.3797	26.3991	29.7204	22.4957	15.9522	35.7495	13.2585	19.6588	29.6423	41.8012	3.41723	16.0508	4.79776	62.5483	53.6131	71.0031	18.7104	48.56	121.407	44.727	3.55881	31.2611	15.8992	22.8051	13.0252	34.699	0.930729	4.41908	20.9741	0.338647	21.4287	21.6617	10.8351	25.8989	34.0847	24.4606	37.8656	6.84151	3.01103
Adam1a	0	0.0730885	0.338372	0	12.0725	0.247421	0.581551	0	1.09954	7.89407	2.4968	0.675678	0	0	1.13949	2.60326	0	2.97211	2.35419	1.70782	0	0.451237	0	0.129316	0.0627148	0.129365	0	2.01508	0	0	9.62882	1.25226	0.128964	0.971539	0	0.222004	0	0.712595	0.470202	0.189361	0.351173	1.26359	0.251333	6.02159	0.44822
Adam22	1.19098	2.32016	0.139647	5.67079	0.785741	0.142103	25.073	0.433702	13.1249	0.074511	0	0.164055	0.0762204	2.54734	22.6877	15.075	28.9081	18.9709	37.178	0.550249	59.8584	61.2452	10.7586	24.1735	23.5808	36.8698	26.4281	18.1478	39.7835	21.1779	0.174749	23.2281	0.0709878	0.344392	12.3835	0	0	0.0548403	4.96712	0	27.0642	2.31545	20.8908	22.0304	19.8015
Adam23	2.31626	23.2019	0.349118	0	0.643567	0.142103	2.98733	1.80745	1.56928	2.98044	18.606	20.0682	8.68585	15.001	4.0557	0.0615305	0.136572	0.136545	0.581706	0.0611388	1.70389	0.664392	0.217438	3.18071	0.564433	0.680095	0.355696	0.533977	0.491748	6.49934	0.232999	0.173403	0	0.149415	0.23144	0.0924356	0.18481	0.219361	0.165571	0.118923	0.0850696	0.360181	1.71298	0.55907	0
Adam28	1.73269	1.95306	2.39177	1.93889	2.47776	2.2453	2.36858	2.02599	3.88587	3.20198	3.30381	2.03711	1.69824	1.70668	4.72132	1.81016	0.902878	1.47163	2.28581	1.94854	4.88274	1.28673	5.19435	1.37683	1.55273	13.3156	4.65163	1.99851	1.78155	2.16153	1.39744	1.7417	0.795057	0.775654	0.35492	0.681495	1.74743	1.08994	0.597984	0.640198	2.30359	0.723738	1.75893	1.67601	1.13052
Adam3	0	0.14501	10.673	0	0	0	0.0685053	2.09623	0	0	0	0	0	0	0	0	0	0	0.147532	3.97402	0	0.0574659	0	1.28582	0	2.94656	0	0	0	0	0	0	0	0	0	0	0	0	16.5552	0	3.98003	0	0	0	0
Adam33	0.317763	6.61998	0.559346	16.0787	0.143162	1.84943	0.550269	0.144666	19.4744	0.242451	0.0728642	0.438757	21.813	16.1508	15.3882	0.123848	0.40873	0	0.147919	0.673106	0.150189	0.576024	0.142498	0.0650416	0.25134	0	0.139989	7.51136	5.9141	0	0.233674	0.470394	0	0.0896741	0	0	0.371268	0	0.166034	0	0	0.154363	0.134038	0.0682016	0.405491
Adam4	0	0	0	0	0.0714312	0	0.0685053	0	0	0	1.09087	4.53887	0.0762204	0	0	0	0	0	0	0	0	0.114932	0.0712491	0	0	2.94656	0	0	0	2.9694	0	0	0	0	0	0	0	0	0	0	0	6.53471	0	0	0
Adam8	42.5576	59.5265	62.8413	3.93619	74.2884	51.0862	16.7153	22.8416	53.7836	35.8398	50.2527	71.7469	62.6531	13.7273	6.12331	41.4715	9.52267	32.8829	59.8243	147.222	4.37084	141.941	77.3053	78.3068	328.374	131.537	31.462	65.2562	64.8209	25.0998	2.03874	21.2141	84.3339	0.0894043	20.6894	0	12.3207	13.4907	0.275951	120.894	54.9244	60.356	173	37.1699	102.522
Adam9	63.2013	34.2223	27.5105	19.6142	13.5719	41.8495	55.4893	7.9512	94.0142	46.7184	41.3803	26.5223	1.29574	31.2049	17.5064	17.9669	49.6539	66.7144	82.9868	52.2126	9.85293	45.7429	79.514	94.2509	81.0903	62.8599	95.8543	48.7919	85.1735	57.0348	38.9691	30.277	147.513	78.3302	67.6055	32.3987	56.1208	18.2618	79.6396	18.6443	77.4116	40.4946	68.8796	86.1386	10.8131
Adamdec1	44.7808	58.1489	59.001	18.8804	40.5729	116.17	61.3122	17.3481	166.058	29.8789	30.0352	90.9414	0	14.2934	3.53268	188.591	24.0787	205.202	551.917	939.581	26.0769	1184.89	574.553	305.769	1467.53	820.73	89.1424	140.247	108.214	27.0607	42.8136	0	11.571	15.4193	27.0321	39.9784	151.421	93.1737	17.0538	626.854	325.119	125.497	388.382	0.204605	2.16262
Adamts10	23.4147	64.4214	38.9645	77.0067	31.3091	111.251	59.2268	47.9223	53.9549	81.8443	100.181	74.612	158.833	57.5151	86.1687	59.6416	24.4872	44.3481	3.99154	92.1696	68.9962	12.0503	44.2935	29.7733	29.814	80.9135	30.6882	46.0979	53.263	36.0776	0.515209	67.338	11.51	35.6842	0.709694	10.88	27.2398	59.8947	97.4376	37.589	40.9355	30.1175	29.5879	15.8099	70.3922
Adamts13	0	0.0755805	0	0.0667151	0	0	4.23456	0	0	0	0	0	1.06709	0.219276	0	0.127184	0.14243	2.59806	0.073766	0.0629565	0.615312	1.87803	0	0	0	0	0	2.44894	0	0	0	0	0	0.0178809	0	0.0462178	0	0	0.114598	0	0	0	0.0696599	0.497573	0
Adamts14	13.5401	22.8089	35.6863	44.1068	67.8614	17.0101	50.922	75.3253	61.5596	36.8955	22.0629	40.0689	25.1058	13.4184	18.0096	0.0619353	0	0	2.74347	0	0	0.0579929	0.214332	15.3637	0	0.0756435	0	0.0605777	0	0	0.409595	139.673	0.0709878	27.7407	0	0.184958	2.77216	13.6203	0.221267	0.267256	0.248752	4.60859	0.401808	32.6587	9.53958
Adamts17	0.837131	0.968745	0.38825	0.556858	0.644361	0.0719264	0.696329	1.73912	0.722568	1.13538	0.448144	0.61141	1.35705	0.846141	0.94018	0.622276	0.270944	0.417222	0.694716	0.248298	0.394109	0.355147	0.382504	0.455028	0.141124	0.306782	0.427422	0.364706	0.243447	0.246993	0.736743	1.20331	0.357518	1.34303	0.602626	0	0	0.111084	17.408	0.0543093	0.341921	0	0.635619	0.343612	0
Adamts18	0.647547	0.238772	0.957177	0.356823	0.195257	0.0710517	0.508588	0.516344	0.0871528	0.172133	0	0.344866	0.357242	0.674914	0.21358	0.791731	1.04334	0.744779	0.886122	0.759118	0.320435	0.503508	1.27641	1.55157	0.162941	0.564198	0.163837	0.616142	0.17545	0.250012	0.671405	0	0.290069	0.603596	0	0.0548125	0.0811644	0.612654	0.0830779	0	0.748798	0.110134	0.0667438	0	0.575621
Adamts19	0.770842	1.33304	1.19705	0.980525	1.02079	0.641293	0.838422	0.736397	0.647589	0.526995	0.804581	0.551742	0.460084	1.00124	0.639013	1.36442	1.23846	0.405051	2.14325	0.513511	7.92711	0.115155	0.57387	0.574159	0.505225	1.09799	0.532949	0.97061	0.61626	0.425171	0.175071	0.286918	0.071095	0.176506	0.154629	0.117087	0	0.165834	0.336198	0.106844	0.352641	0.41672	0.273894	0.13722	0.0676974
Adamts2	1.57426	0.748577	0.313937	1.25733	1.93626	0.29499	0.237762	1.41228	0.624743	0.923422	0.923354	0.320456	1.94528	0.64382	0.827346	0.507193	0.853367	0.609293	0.399346	0.25166	1.07042	0.699013	0.886695	0.813259	0.498971	1.0791	1.72803	1.14919	0.369403	1.36294	1.06236	1.0162	0.16747	0.1375	0.498014	0.388682	0.199747	0.382714	0.275951	0.422205	0.588069	0.295337	0.350181	0.520782	0.356337
Adamts6	7.38785	9.91804	10.2273	2.53517	1.21433	3.34091	40.3245	1.15654	9.69521	0.224555	6.81113	25.7649	18.8598	42.4265	8.24292	2.7723	0.136939	0.0632364	13.7222	0.122278	0.96635	0.172719	0.0714686	0.835787	0.0628515	0	0.0702575	0.120601	1.92076	3.2566	24.8518	2.8571	12.7072	13.7745	0.0504197	0.046594	4.55971	0.27462	5.36909	0.106844	5.87054	0.0515898	0.267863	1.97785	1.41922
Adamts9	3.39639	0.441896	0.641199	1.12523	2.64917	1.02601	1.08327	1.10897	0.794605	0.753046	1.10657	1.25097	0.773131	1.0173	1.41918	0.817737	0.829639	0.339292	0.517623	1.80611	1.25267	1.48576	1.23779	1.86888	1.13501	0.463734	0.924317	1.27102	0.233468	1.21866	0.663739	0.47878	3.97601	0.402219	0.5038	0.0924356	0.449399	0.646372	0.23068	0.214826	1.21466	0.324357	0.601382	0.497377	0.413811
Adamtsl4	12.368	2.34081	1.593	3.07694	2.78997	1.10056	2.93042	2.59044	5.53011	7.81353	28.9539	1.04277	14.4987	1.12981	2.54897	3.1471	6.59123	6.83702	3.0349	6.35279	3.91614	1.48456	13.6899	1.33302	2.61816	8.45308	1.79971	24.2348	2.01599	9.94684	0.655345	1.25725	2.25342	26.6811	0.917658	0.713672	10.1592	11.2485	1.36525	26.0707	1.02105	8.4816	16.0611	2.20886	6.49676
Adamtsl5	0.158949	0.14501	0.279294	0.0667151	0.500019	0.42631	0	0.434184	0	0.372555	0.218174	0.328111	0.381102	0.212278	0.471024	0.0615305	0.612171	0.758836	0.591787	0.673615	0.666739	1.21023	0.713795	0.643472	0.878497	1.4355	0.209747	0.421037	0.0768021	0.33632	0.232999	0.268533	0	0.208657	0	0.231089	0.369621	0.109708	0	0.641064	0.646755	0.308727	0.600694	1.15943	0
Adap1	0.158797	19.5038	12.1493	0	0.0714312	12.7183	28.0872	15.6132	21.0426	0.223533	10.3996	12.3041	17.7593	8.13733	4.0037	98.8177	60.0608	79.0457	62.111	58.571	43.4862	103.151	48.0219	88.6579	59.7045	58.0246	42.299	59.8482	41.8571	26.2763	32.6781	62.0982	9.01546	33.7889	0.302035	0.231089	1.04726	35.0429	19.6477	68.7541	43.8301	27.3737	8.74344	33.2142	16.963
Adap2	85.9886	49.3758	47.7594	68.0794	57.5296	232.991	98.0249	103.413	166.501	85.6132	48.6217	84.4677	101.574	29.2944	83.7316	216.105	296.464	302.241	186.729	321.717	434.191	272.448	327.929	287.583	171.277	180.722	262.5	329.778	264.274	281.764	135.32	101.304	369.015	211.429	198.222	245.457	164.574	172.34	205.301	241.646	142.666	225.143	209.419	149.563	278.167
Adap2os	28.9805	9.71565	15.6405	12.7789	12.5445	65.6398	33.2997	27.2039	34.4385	34.8712	17.703	35.5661	28.5342	14.1519	27.9792	92.3474	137.021	145.599	62.1573	99.5909	158.837	124.699	152.29	125.103	80.5854	94.6677	118.75	131.161	132.332	132.327	60.5157	31.3512	94.11	68.5439	72.502	65.358	48.0194	62.3216	81.8544	69.8038	59.0716	84.922	84.1199	58.7922	96.5068
[truncated: 20,510 more rows]

## Sheet: C.cd169_RPL22HA_metadata
Sample ID	Location	rep
Duo 1	Duodenal	1
Jej 1	Jejunal	1
Ile 1	Ileal	1
Col 1	Ceco-colonic	1
Ing 1	Inguinal	1
Liv 1	Liver	1
Cel 1	Celiac	1
Sup_Cerv 1	Super Cervical	1
Deep_Cerv 1	Deep Cervical	1
Med 1	Mediastinal (Lung)	1
Iliac 1	Iliac	1
Duo 2	Duodenal	2
Jej 2	Jejunal	2
Ile 2	Ileal	2
Col 2	Ceco-colonic	2
[truncated: 22 more rows]

## Sheet: D.cd169_RPL22HA_CPM_values
	gene_name	Duo 1	Jej 1	Ile 1	Col 1	Ing 1	Liv 1	Cel 1	Sup_Cerv 1	Deep_Cerv 1	Med 1	Iliac 1	Duo 2	Jej 2	Ile 2	Col 2	Ing 2	Liv 2	Cel 2	Sup_Cerv 2	Deep_Cerv 2	Med 2	Iliac 2	Duo 3	Jej 3	Ile 3	Col 3	Ing 3	Liv 3	Cel 3	Sup_Cerv 3	Deep_Cerv 3	Med 3	Iliac 3	Spleen 1	Spleen 2	Spleen 3	Isotype
[truncated: 9,598 more rows]

[truncated: 1 more sheets: E.DEGs ileal vs ceco-colonic LN]
