# Supplementary material for: Medullary stromal cells define small intestinal lymph node identity in humans and mice
Source: Cell Rep. Author manuscript; Available in PMC 2026 Apr 6. (PMC13051315; doi:10.1016/j.celrep.2025.116441)
Supplement: 7 [file NIHMS2120127-supplement-7.xlsx]

## Sheet: Description
Sheet ID	Description
A. Metadata for Nanostring analysis (relevant to Fig. 7C)
B. Nanostring nCounter normalized gene counts (relevant to Fig. 7C)
C. Metadata (relevant to Fig. S7A)	Bulk RNAseq counts per million of intestine-, skin-draining LNs - Duo (Duodenum), Jej (Jejunum), Ile (Ileum), Col (caecum-colon), Ing (inguinal) of 8wks old B6 mice fed with Vitamin A defficient or sufficent control
D. Counts per million values for Vitamin A sufficient vs deficient diet-fed mice LNs (relevant to Fig. S7A)	Bulk RNAseq counts per million values of intestine-draining Duodenum (duo), Jejunum (jej), Ileum (ile), Caecum-colon (col) LNs, and skin-draining Inguinal (ing) LN from Vitamin A deficient or sufficient control diet-fed mice.
E. Entire GO pathways regulated by Vitamin A in jejunal LN (relevant to Fig. 7D)	Gene Ontology pathways (including BP: Biological Process; MF - Molecular Function; CC - Cellular Component) enriched in Vitamin A sufficient vs Vitamin A deficient diet-fed mice Jejunal LN. DEGs with adjusted P values less than 0.05 were taken for the analysis.
F. DEGs between Vitamin A sufficient and deficient diet-fed mice jejunal LNs	DEGs: entire list of genes with adjusted P value less than 0.05 that are differentially expressed between Vitamin A sufficient and Vitamin A deficient diet-fed mice Jejunal LN.
G. DEGs between jejunal and colon LNs of Vitamin A deficient diet-fed mice	DEGs: entire list of genes with adjusted P value less than 0.05 that are differentially expressed between Jejunal (jej) and Ceco-colonic (col) from Vitamin A deficient diet-fed mice.
H. DEGs between jejunal and colon LNs of Vitamin A sufficient diet-fed mice	DEGs: entire list of genes with adjusted P value less than 0.05 that are differentially expressed between Jejunal (jej) and Ceco-colonic (col) from Vitamin A sufficient diet-fed mice.
	CPM cutoff - 1cpm.
	The following genes (40) were removed for DEG and pathway analysis due to be considered as contamination from pancreatic tissue during dissection of duodenum draining LN and their high expression in the latter: Try5, Clps, Try4, Amy2a3, Cela3b, Reg1, Sycn, Ctrb1, Cela2a, Pnliprp2, Pnlip, Cpa1, Pnliprp1, Spink1, Cel, Dmbt1, Prss2, Cpb1, Amy2a5, Rnase1, Reg3b, Pdia2, Cela1, Cpa2, Reg2, Ctrl, Gm1330…

## Sheet: A. VitA_nanostring_metadata
Sample ID	Lymph node	Diet	Age
Duo_control_1	Duodenal	Vitamin A sufficient (control)	8wks
Duo_control_2	Duodenal	Vitamin A sufficient (control)	8wks
Duo_control_3	Duodenal	Vitamin A sufficient (control)	8wks
Duo_control_4	Duodenal	Vitamin A sufficient (control)	8wks
Jej_control_1	Jejunal	Vitamin A sufficient (control)	8wks
Jej_control_2	Jejunal	Vitamin A sufficient (control)	8wks
Jej_control_3	Jejunal	Vitamin A sufficient (control)	8wks
Jej_control_4	Jejunal	Vitamin A sufficient (control)	8wks
Ile_control_1	Ileal	Vitamin A sufficient (control)	8wks
Ile_control_2	Ileal	Vitamin A sufficient (control)	8wks
Ile_control_3	Ileal	Vitamin A sufficient (control)	8wks
Ile_control_4	Ileal	Vitamin A sufficient (control)	8wks
Col_control_1	Ceco-colonic	Vitamin A sufficient (control)	8wks
Col_control_2	Ceco-colonic	Vitamin A sufficient (control)	8wks
Col_control_3	Ceco-colonic	Vitamin A sufficient (control)	8wks
Col_control_4	Ceco-colonic	Vitamin A sufficient (control)	8wks
Ing_control_1	Inguinal	Vitamin A sufficient (control)	8wks
Ing_control_2	Inguinal	Vitamin A sufficient (control)	8wks
Ing_control_3	Inguinal	Vitamin A sufficient (control)	8wks
Ing_control_4	Inguinal	Vitamin A sufficient (control)	8wks
Duo_VitA_1	Duodenal	Vitamin A deficient	8wks
Duo_VitA_2	Duodenal	Vitamin A deficient	8wks
Duo_VitA_3	Duodenal	Vitamin A deficient	8wks
Duo_VitA_4	Duodenal	Vitamin A deficient	8wks
Duo_VitA_5	Duodenal	Vitamin A deficient	8wks
Jej_VitA_1	Jejunal	Vitamin A deficient	8wks
Jej_VitA_2	Jejunal	Vitamin A deficient	8wks
Jej_VitA_3	Jejunal	Vitamin A deficient	8wks
Jej_VitA_4	Jejunal	Vitamin A deficient	8wks
Jej_VitA_5	Jejunal	Vitamin A deficient	8wks
Ile_VitA_1	Ileal	Vitamin A deficient	8wks
Ile_VitA_2	Ileal	Vitamin A deficient	8wks
Ile_VitA_3	Ileal	Vitamin A deficient	8wks
Ile_VitA_4	Ileal	Vitamin A deficient	8wks
Ile_VitA_5	Ileal	Vitamin A deficient	8wks
Col_VitA_1	Ceco-colonic	Vitamin A deficient	8wks
Col_VitA_2	Ceco-colonic	Vitamin A deficient	8wks
Col_VitA_3	Ceco-colonic	Vitamin A deficient	8wks
Col_VitA_4	Ceco-colonic	Vitamin A deficient	8wks
Col_VitA_5	Ceco-colonic	Vitamin A deficient	8wks
Ing_VitA_1	Inguinal	Vitamin A deficient	8wks
Ing_VitA_2	Inguinal	Vitamin A deficient	8wks
Ing_VitA_3	Inguinal	Vitamin A deficient	8wks
Ing_VitA_4	Inguinal	Vitamin A deficient	8wks
Ing_VitA_5	Inguinal	Vitamin A deficient	8wks
Duo_VitA_2nd_1	Duodenal	Vitamin A deficient_2nd litter	8wks
Duo_VitA_2nd_2	Duodenal	Vitamin A deficient_2nd litter	8wks
Duo_VitA_2nd_3	Duodenal	Vitamin A deficient_2nd litter	8wks
Duo_VitA_2nd_4	Duodenal	Vitamin A deficient_2nd litter	8wks
Duo_VitA_2nd_5	Duodenal	Vitamin A deficient_2nd litter	8wks
Jej_VitA_2nd_1	Jejunal	Vitamin A deficient_2nd litter	8wks
Jej_VitA_2nd_2	Jejunal	Vitamin A deficient_2nd litter	8wks
Jej_VitA_2nd_3	Jejunal	Vitamin A deficient_2nd litter	8wks
Jej_VitA_2nd_4	Jejunal	Vitamin A deficient_2nd litter	8wks
Jej_VitA_2nd_5	Jejunal	Vitamin A deficient_2nd litter	8wks
Ile_VitA_2nd_1	Ileal	Vitamin A deficient_2nd litter	8wks
Ile_VitA_2nd_2	Ileal	Vitamin A deficient_2nd litter	8wks
Ile_VitA_2nd_3	Ileal	Vitamin A deficient_2nd litter	8wks
Ile_VitA_2nd_4	Ileal	Vitamin A deficient_2nd litter	8wks
Ile_VitA_2nd_5	Ileal	Vitamin A deficient_2nd litter	8wks
Col_VitA_2nd_1	Ceco-colonic	Vitamin A deficient_2nd litter	8wks
Col_VitA_2nd_2	Ceco-colonic	Vitamin A deficient_2nd litter	8wks
Col_VitA_2nd_3	Ceco-colonic	Vitamin A deficient_2nd litter	8wks
Col_VitA_2nd_4	Ceco-colonic	Vitamin A deficient_2nd litter	8wks
Col_VitA_2nd_5	Ceco-colonic	Vitamin A deficient_2nd litter	8wks
Ing_VitA_2nd_1	Inguinal	Vitamin A deficient_2nd litter	8wks
Ing_VitA_2nd_2	Inguinal	Vitamin A deficient_2nd litter	8wks
Ing_VitA_2nd_3	Inguinal	Vitamin A deficient_2nd litter	8wks
Ing_VitA_2nd_4	Inguinal	Vitamin A deficient_2nd litter	8wks
Ing_VitA_2nd_5	Inguinal	Vitamin A deficient_2nd litter	8wks
Duo_sw_con_1	Duodenal	VitA deficient diet (1st litter) -> Control diet	8wks
Duo_sw_con_2	Duodenal	VitA deficient diet (1st litter) -> Control diet	8wks
Duo_sw_con_3	Duodenal	VitA deficient diet (1st litter) -> Control diet	8wks
Duo_sw_con_4	Duodenal	VitA deficient diet (1st litter) -> Control diet	8wks
Jej_sw_con_1	Jejunal	VitA deficient diet (1st litter) -> Control diet	8wks
Jej_sw_con_2	Jejunal	VitA deficient diet (1st litter) -> Control diet	8wks
Jej_sw_con_3	Jejunal	VitA deficient diet (1st litter) -> Control diet	8wks
Jej_sw_con_4	Jejunal	VitA deficient diet (1st litter) -> Control diet	8wks
Ile_sw_con_1	Ileal	VitA deficient diet (1st litter) -> Control diet	8wks
Ile_sw_con_2	Ileal	VitA deficient diet (1st litter) -> Control diet	8wks
Ile_sw_con_3	Ileal	VitA deficient diet (1st litter) -> Control diet	8wks
Ile_sw_con_4	Ileal	VitA deficient diet (1st litter) -> Control diet	8wks
Col_sw_con_1	Ceco-colonic	VitA deficient diet (1st litter) -> Control diet	8wks
Col_sw_con_2	Ceco-colonic	VitA deficient diet (1st litter) -> Control diet	8wks
Col_sw_con_3	Ceco-colonic	VitA deficient diet (1st litter) -> Control diet	8wks
Col_sw_con_4	Ceco-colonic	VitA deficient diet (1st litter) -> Control diet	8wks
Ing_sw_con_1	Inguinal	VitA deficient diet (1st litter) -> Control diet	8wks
Ing_sw_con_2	Inguinal	VitA deficient diet (1st litter) -> Control diet	8wks
Ing_sw_con_3	Inguinal	VitA deficient diet (1st litter) -> Control diet	8wks
Ing_sw_con_4	Inguinal	VitA deficient diet (1st litter) -> Control diet	8wks
Duo_2nd_sw_VitA_1	Duodenal	VitA deficient diet (2nd litter) -> Control diet	8wks
Duo_2nd_sw_VitA_2	Duodenal	VitA deficient diet (2nd litter) -> Control diet	8wks
Duo_2nd_sw_VitA_3	Duodenal	VitA deficient diet (2nd litter) -> Control diet	8wks
Duo_2nd_sw_VitA_4	Duodenal	VitA deficient diet (2nd litter) -> Control diet	8wks
Duo_2nd_sw_VitA_5	Duodenal	VitA deficient diet (2nd litter) -> Control diet	8wks
Jej_2nd_sw_VitA_1	Jejunal	VitA deficient diet (2nd litter) -> Control diet	8wks
Jej_2nd_sw_VitA_2	Jejunal	VitA deficient diet (2nd litter) -> Control diet	8wks
Jej_2nd_sw_VitA_3	Jejunal	VitA deficient diet (2nd litter) -> Control diet	8wks
Jej_2nd_sw_VitA_4	Jejunal	VitA deficient diet (2nd litter) -> Control diet	8wks
Jej_2nd_sw_VitA_5	Jejunal	VitA deficient diet (2nd litter) -> Control diet	8wks
Ile_2nd_sw_VitA_1	Ileal	VitA deficient diet (2nd litter) -> Control diet	8wks
Ile_2nd_sw_VitA_2	Ileal	VitA deficient diet (2nd litter) -> Control diet	8wks
Ile_2nd_sw_VitA_3	Ileal	VitA deficient diet (2nd litter) -> Control diet	8wks
Ile_2nd_sw_VitA_4	Ileal	VitA deficient diet (2nd litter) -> Control diet	8wks
Ile_2nd_sw_VitA_5	Ileal	VitA deficient diet (2nd litter) -> Control diet	8wks
Col_2nd_sw_VitA_1	Ceco-colonic	VitA deficient diet (2nd litter) -> Control diet	8wks
Col_2nd_sw_VitA_2	Ceco-colonic	VitA deficient diet (2nd litter) -> Control diet	8wks
Col_2nd_sw_VitA_3	Ceco-colonic	VitA deficient diet (2nd litter) -> Control diet	8wks
Col_2nd_sw_VitA_4	Ceco-colonic	VitA deficient diet (2nd litter) -> Control diet	8wks
Col_2nd_sw_VitA_5	Ceco-colonic	VitA deficient diet (2nd litter) -> Control diet	8wks
Ing_2nd_sw_VitA_1	Inguinal	VitA deficient diet (2nd litter) -> Control diet	8wks
Ing_2nd_sw_VitA_2	Inguinal	VitA deficient diet (2nd litter) -> Control diet	8wks
Ing_2nd_sw_VitA_3	Inguinal	VitA deficient diet (2nd litter) -> Control diet	8wks
Ing_2nd_sw_VitA_4	Inguinal	VitA deficient diet (2nd litter) -> Control diet	8wks
Ing_2nd_sw_VitA_5	Inguinal	VitA deficient diet (2nd litter) -> Control diet	8wks
Duo_sw_VitA_1	Duodenal	Control diet -> VitA deficient diet	8wks
Duo_sw_VitA_2	Duodenal	Control diet -> VitA deficient diet	8wks
Duo_sw_VitA_3	Duodenal	Control diet -> VitA deficient diet	8wks
Duo_sw_VitA_4	Duodenal	Control diet -> VitA deficient diet	8wks
Jej_sw_VitA_1	Jejunal	Control diet -> VitA deficient diet	8wks
Jej_sw_VitA_2	Jejunal	Control diet -> VitA deficient diet	8wks
Jej_sw_VitA_3	Jejunal	Control diet -> VitA deficient diet	8wks
Jej_sw_VitA_4	Jejunal	Control diet -> VitA deficient diet	8wks
Ile_sw_VitA_1	Ileal	Control diet -> VitA deficient diet	8wks
Ile_sw_VitA_2	Ileal	Control diet -> VitA deficient diet	8wks
Ile_sw_VitA_3	Ileal	Control diet -> VitA deficient diet	8wks
Ile_sw_VitA_4	Ileal	Control diet -> VitA deficient diet	8wks
Col_sw_VitA_1	Ceco-colonic	Control diet -> VitA deficient diet	8wks
Col_sw_VitA_2	Ceco-colonic	Control diet -> VitA deficient diet	8wks
Col_sw_VitA_3	Ceco-colonic	Control diet -> VitA deficient diet	8wks
Col_sw_VitA_4	Ceco-colonic	Control diet -> VitA deficient diet	8wks
Ing_sw_VitA_1	Inguinal	Control diet -> VitA deficient diet	8wks
Ing_sw_VitA_2	Inguinal	Control diet -> VitA deficient diet	8wks
Ing_sw_VitA_3	Inguinal	Control diet -> VitA deficient diet	8wks
Ing_sw_VitA_4	Inguinal	Control diet -> VitA deficient diet	8wks
Duo_NF_1	Duodenal	VitA deficient diet -> No fat diet	8wks
Duo_NF_2	Duodenal	VitA deficient diet -> No fat diet	8wks
Duo_NF_3	Duodenal	VitA deficient diet -> No fat diet	8wks
Duo_NF_4	Duodenal	VitA deficient diet -> No fat diet	8wks
Duo_NF_5	Duodenal	VitA deficient diet -> No fat diet	8wks
Jej_NF_1	Jejunal	VitA deficient diet -> No fat diet	8wks
Jej_NF_2	Jejunal	VitA deficient diet -> No fat diet	8wks
Jej_NF_3	Jejunal	VitA deficient diet -> No fat diet	8wks
Jej_NF_4	Jejunal	VitA deficient diet -> No fat diet	8wks
Jej_NF_5	Jejunal	VitA deficient diet -> No fat diet	8wks
Ile_NF_1	Ileal	VitA deficient diet -> No fat diet	8wks
Ile_NF_2	Ileal	VitA deficient diet -> No fat diet	8wks
Ile_NF_3	Ileal	VitA deficient diet -> No fat diet	8wks
Ile_NF_4	Ileal	VitA deficient diet -> No fat diet	8wks
Ile_NF_5	Ileal	VitA deficient diet -> No fat diet	8wks
Col_NF_1	Ceco-colonic	VitA deficient diet -> No fat diet	8wks
Col_NF_2	Ceco-colonic	VitA deficient diet -> No fat diet	8wks
Col_NF_3	Ceco-colonic	VitA deficient diet -> No fat diet	8wks
Col_NF_4	Ceco-colonic	VitA deficient diet -> No fat diet	8wks
Col_NF_5	Ceco-colonic	VitA deficient diet -> No fat diet	8wks
Ing_NF_1	Inguinal	VitA deficient diet -> No fat diet	8wks
Ing_NF_2	Inguinal	VitA deficient diet -> No fat diet	8wks
Ing_NF_3	Inguinal	VitA deficient diet -> No fat diet	8wks
Ing_NF_4	Inguinal	VitA deficient diet -> No fat diet	8wks
Ing_NF_5	Inguinal	VitA deficient diet -> No fat diet	8wks
Duo_NF_control_1	Duodenal	VitA deficient diet -> No fat diet control	8wks
Duo_NF_control_2	Duodenal	VitA deficient diet -> No fat diet control	8wks
Duo_NF_control_3	Duodenal	VitA deficient diet -> No fat diet control	8wks
Duo_NF_control_4	Duodenal	VitA deficient diet -> No fat diet control	8wks
Duo_NF_control_5	Duodenal	VitA deficient diet -> No fat diet control	8wks
Jej_NF_control_1	Jejunal	VitA deficient diet -> No fat diet control	8wks
Jej_NF_control_2	Jejunal	VitA deficient diet -> No fat diet control	8wks
Jej_NF_control_3	Jejunal	VitA deficient diet -> No fat diet control	8wks
Jej_NF_control_4	Jejunal	VitA deficient diet -> No fat diet control	8wks
Jej_NF_control_5	Jejunal	VitA deficient diet -> No fat diet control	8wks
Ile_NF_control_1	Ileal	VitA deficient diet -> No fat diet control	8wks
Ile_NF_control_2	Ileal	VitA deficient diet -> No fat diet control	8wks
Ile_NF_control_3	Ileal	VitA deficient diet -> No fat diet control	8wks
Ile_NF_control_4	Ileal	VitA deficient diet -> No fat diet control	8wks
Ile_NF_control_5	Ileal	VitA deficient diet -> No fat diet control	8wks
Col_NF_control_1	Ceco-colonic	VitA deficient diet -> No fat diet control	8wks
Col_NF_control_2	Ceco-colonic	VitA deficient diet -> No fat diet control	8wks
Col_NF_control_3	Ceco-colonic	VitA deficient diet -> No fat diet control	8wks
Col_NF_control_4	Ceco-colonic	VitA deficient diet -> No fat diet control	8wks
Col_NF_control_5	Ceco-colonic	VitA deficient diet -> No fat diet control	8wks
Ing_NF_control_1	Inguinal	VitA deficient diet -> No fat diet control	8wks
Ing_NF_control_2	Inguinal	VitA deficient diet -> No fat diet control	8wks
Ing_NF_control_3	Inguinal	VitA deficient diet -> No fat diet control	8wks
Ing_NF_control_4	Inguinal	VitA deficient diet -> No fat diet control	8wks
Ing_NF_control_5	Inguinal	VitA deficient diet -> No fat diet control	8wks

## Sheet: B. VitA_nanostring_counts
Probe	Duo_control_1	Duo_control_2	Duo_control_3	Duo_control_4	Jej_control_1	Jej_control_2	Jej_control_3	Jej_control_4	Ile_control_1	Ile_control_2	Ile_control_3	Ile_control_4	Col_control_1	Col_control_2	Col_control_3	Col_control_4	Ing_control_1	Ing_control_2	Ing_control_3	Ing_control_4	Duo_VitA_1	Duo_VitA_2	Duo_VitA_3	Duo_VitA_4	Duo_VitA_5	Jej_VitA_1	Jej_VitA_2	Jej_VitA_3	Jej_VitA_4	Jej_VitA_5	Ile_VitA_1	Ile_VitA_2	Ile_VitA_3	Ile_VitA_4	Ile_VitA_5	Col_VitA_1	Col_VitA_2	Col_VitA_3	Col_VitA_4	Col_VitA_5	Ing_VitA_1	Ing_VitA_2	Ing_VitA_3	Ing_VitA_4	Ing_VitA_5	Duo_VitA_2nd_1	Duo_VitA_2nd_2	Duo_VitA_2nd_3	Duo_VitA_2nd_4
Acta2	149.86	140.04	486.89	135.84	164.35	206.17	153.28	154.91	202.77	181.44	182.7	174.82	273.33	257.76	226.35	236.42	371.96	361.07	303.7	330.6	166.09	140.99	157.95	162.38	167.96	273.44	224.14	197.49	191.99	214.61	302.84	182.35	189.82	166.43	190.02	447.78	366.45	269.72	366.55	316.83	301.96	269.74	187.85	294.13	342.56	600.51	239.88	190.07	192.31
Aldh1a2	442.67	558.23	422.34	448.99	478.88	656.78	383.2	521.93	378.78	326.85	260.73	309.43	250.34	229.74	211.37	256.5	23.69	19.33	39.47	29.52	49.91	11.46	47.73	14.06	12.4	25.92	12.76	40.66	6.8	9.76	24.53	13.86	25.59	5.2	12.01	39.37	35.7	29.48	11.43	10.26	34.91	49.21	24.86	7.48	12.69	47.31	3.75	6.86	16.21
Aox3	96.84	58.35	106.05	62.92	85.01	85.18	85.37	76.57	62.79	66.91	57.09	39.33	35.76	26.15	47.32	33.68	21.32	9.28	17.72	12.55	35.09	41.42	63.63	60.09	69.89	41.81	44.67	37.76	50.97	47.89	23	29.86	21.33	22.1	18.57	18.98	26.23	17.47	19.81	21.9	17.45	11.85	12.43	21.19	16.31	34.16	7.5	25.47	20.53
C6	166	147.83	300.62	237.36	287.61	266.66	471.48	383.74	317.02	389.91	571.9	332.16	91.96	66.31	79.66	91.98	65.15	45.62	97.48	101.1	109.17	80.19	202.27	190.5	120.62	170.59	181.86	195.55	207.28	208.41	116.54	178.08	116.24	170.33	158.35	50.61	31.33	43.68	40.39	19.84	54.11	63.79	58.01	58.58	94.25	130.09	49.97	100.91	91.83
Ccl19	2725.22	2882.59	2318.26	2508.04	2759.93	3046.86	2143.99	2458.25	1836.27	1979.13	1559.64	1810.27	3032.17	2430.98	1944.88	2429.59	3149.83	2149.42	1984.95	2347.43	2488.3	1933.34	2585.13	2730.98	2950	2203.41	2041.99	2210.13	2356.51	2562.96	1625.37	1748.82	1821.45	1750.15	1605.38	2463.85	2429.62	2666.62	2200.05	3139.51	2274.28	2526.96	2357.78	3483.47	2945.26	2194.44	2692.36	2533.63	3156.95
Cd34	747.01	737.18	1039.25	753.56	694.23	716.04	843.04	697.07	468.33	568.77	805.04	559.43	690.99	603.31	787.89	715.08	553.2	592.25	725.83	559.37	605.12	575.42	820.42	773.52	625.62	658.1	636.53	678.62	723.77	544.52	542.81	513.98	509.75	587.72	539.49	634.77	657.13	645.36	762.05	650.76	811.62	684.37	792.83	762.75	813.8	883.03	482.25	506.53	645
Clec4g	152.17	192.56	354.1	185.89	228.11	197.53	356.04	278.13	404.52	306.26	497.68	394.22	102.18	98.06	120.67	100.4	46.2	30.93	41.08	27.3	78.76	79.31	148.86	135.53	131.89	171.42	182.66	184.9	214.07	203.09	212.37	272.99	259.14	299.06	339.64	80.14	49.54	62.24	48.01	59.53	33.16	34.63	35.91	39.88	52.56	95.92	34.98	38.21	58.34
Cr2	313.56	371.51	417.73	343.18	386.79	343.2	372.53	407.51	464.21	409.21	422.5	418.7	403.61	539.8	458.22	555.1	287.86	513.39	390.71	439.08	449.16	423.85	424.98	450.05	462.17	441.52	437.11	348.51	349.99	359.17	387.94	331.64	295.4	269.15	271.93	560.96	695.01	756.74	710.24	548.8	340.36	421.92	428.18	391.34	451.3	404.72	399.79	443.83	405.15
Cxcl14	66.86	54.46	81.15	82.93	96.34	86.42	58.21	64.25	62.79	68.2	49.48	35.84	28.1	14.01	20.51	20.73	11.85	6.96	11.28	7.38	35.09	24.67	54.54	25.57	25.93	34.28	35.1	32.91	25.48	29.27	23.77	17.06	9.6	11.7	21.84	11.25	10.2	7.64	3.81	3.42	19.2	18.23	11.05	1.25	18.12	31.54	14.99	12.74	19.45
Cxcl9	661.71	743.02	774.6	743.55	668.73	855.54	677.15	889.83	465.24	774.67	637.56	594.39	715.26	586.5	452.7	461.18	800.78	1077.03	749.19	908.42	902.21	869.74	977.24	1231.24	994.23	1342.95	1022.59	1025.2	1160.42	1107.66	1120.89	849.88	1149.6	1302.86	1017.83	1104.34	933.97	1207.73	1349.6	1050.38	926.82	1116.31	2204.46	1484.37	1440.91	634.68	1364.3	1830.17	1278.12
Flt4	454.2	418.19	923.98	527.63	626.23	732.09	1108.86	717.32	1158.99	1132.4	1483.51	1116.23	426.6	308.19	319.42	354.3	362.48	262.11	461.6	312.89	300.22	370.1	549.98	488.4	432.86	835.37	752.98	786.08	953.14	731.64	877.85	874.41	881.93	1122.12	1317.07	476.6	303.07	285.01	419.13	286.03	418.9	326.24	360.5	312.83	476.68	473.05	219.89	343.89	303.59
Gbp2b	361.98	427.92	568.96	534.78	527.05	591.35	684.91	815.01	493.04	676.87	685.14	549.81	121.34	110.2	70.19	116.59	69.89	51.03	66.86	121.02	186.37	205.32	279.54	249.32	140.91	400.54	332.62	334.96	370.38	268.71	197.04	228.2	199.42	271.75	179.1	92.09	44.44	48.05	34.29	34.21	31.42	67.43	78.73	28.67	188.5	236.53	124.94	145	131.81
Gpc3	272.06	171.17	341.19	237.36	273.44	246.91	200.82	223.56	162.63	207.18	210.3	145.98	162.21	104.6	182.19	139.26	42.65	23.97	74.11	35.42	156.74	155.09	328.4	240.37	206.29	195.67	260.03	273	251.45	211.95	113.47	149.29	113.04	110.52	128.87	89.98	91.07	99.37	116.59	94.43	89.02	71.99	82.87	46.11	96.06	345.59	84.96	129.33	125.33
Hk3	299.73	307.32	452.77	331.74	331.53	355.55	478.27	418.95	329.38	463.26	496.72	443.17	112.4	101.8	99.37	119.83	46.2	84.28	89.42	106.27	180.13	172.71	289.76	200.73	155.56	335.32	279.18	341.73	382.27	288.22	256.07	314.57	268.74	318.56	294.87	91.38	56.82	70.98	77.73	65.69	64.58	80.19	109.12	78.52	110.56	277.26	111.19	167.54	173.95
Hoxc10	57.64	21.4	29.51	32.89	34	22.22	20.37	20.24	37.05	19.3	46.63	33.22	67.69	66.31	85.18	80.96	63.97	61.85	74.11	56.08	30.41	29.08	32.95	21.74	12.4	27.59	19.14	29.04	25.48	15.08	35.27	17.06	23.46	18.2	25.12	73.81	75.77	54.6	73.16	61.59	68.07	71.99	81.49	58.58	83.37	22.34	17.49	22.53	20.53
Hoxc9	6.92	3.89	9.22	7.15	29.75	18.52	16.49	13.2	17.5	7.72	13.32	12.24	30.65	18.68	23.66	20.73	22.51	20.1	30.61	24.35	5.46	4.41	10.23	12.79	5.64	9.2	10.37	15.49	15.29	6.21	16.87	12.8	11.73	9.1	14.2	15.46	27.68	22.93	16	17.11	26.18	34.63	33.15	22.43	21.75	15.77	6.25	3.92	8.64
Il22ra2	85.31	62.24	72.85	64.35	124.68	66.67	96.04	56.33	269.68	254.79	289.28	211.53	509.62	470.69	457.43	444.98	495.16	436.07	637.21	494.43	63.94	74.9	44.32	56.26	49.6	46.83	62.22	71.64	47.57	50.55	114.24	134.36	146.1	92.32	121.22	181.36	316.18	179.09	260.62	212.81	294.98	314.39	131.22	248.02	253.75	127.46	27.49	46.05	44.3
Inmt	1337.25	1275.97	1913.44	1429.9	1993.44	1692.56	1673.47	1695.16	1354.56	1264.94	1596.75	1074.27	1157.18	949.79	1668.85	1289.61	544.91	407.46	841.83	473.77	279.94	513.74	937.47	686.58	756.38	478.31	894.97	867.4	764.55	638.52	165.6	332.7	249.54	356.27	510.01	189.8	316.91	214.03	204.23	303.82	665	523.07	642.28	827.56	1094.73	441.52	87.45	110.71	172.87
Itih4	357.37	105.03	136.48	203.05	97.76	88.89	82.46	95.94	68.96	70.78	57.09	41.08	39.59	23.35	30.76	25.91	11.85	13.92	22.56	18.45	82.66	64.33	103.41	139.36	83.42	62.72	68.6	76.48	73.06	69.17	29.13	36.26	38.39	50.71	57.88	21.09	17.48	20.75	65.54	23.95	19.2	25.52	27.62	7.48	38.06	118.26	48.72	96.02	58.34
Kcnk3	112.97	66.13	84.84	78.64	77.92	74.07	65	60.73	46.32	64.34	58.05	46.33	57.48	27.08	42.59	29.15	9.48	27.83	53.97	15.5	28.07	32.6	48.86	54.98	46.22	30.94	41.48	50.34	54.37	41.68	18.4	14.93	31.99	28.61	10.92	15.46	23.31	17.47	24.39	4.79	61.09	34.63	35.91	7.48	63.44	40.74	14.99	13.72	24.85
Lum	880.74	918.07	1231.98	920.86	838.75	981.46	903.19	992.8	801.83	712.9	903.05	760.47	381.9	357.69	400.65	454.7	100.69	94.33	232.01	123.98	706.49	813.34	1213.59	961.47	954.78	930.7	1100.76	986.47	971.83	758.25	791.98	874.41	766.76	960.89	844.19	422.47	323.46	404.03	486.95	286.03	113.45	63.79	89.78	42.37	76.12	1170.8	503.49	598.63	866.49
Mmp3	168.31	93.36	133.71	110.1	133.18	129.63	74.7	110.9	128.66	72.06	114.19	104.02	260.56	213.87	164.05	273.34	620.73	603.07	697.63	649.4	99.03	33.49	72.72	54.98	71.02	106.2	54.24	71.64	35.68	67.4	134.17	46.92	74.65	55.91	73.17	266.42	228.76	190.01	334.54	324.35	205.96	147.63	124.31	100.95	117.81	85.41	11.24	28.41	24.85
Msr1	631.73	548.51	929.52	673.48	671.56	659.25	935.2	859.02	751.39	696.17	751.75	608.38	297.6	233.48	258.69	252.61	240.47	218.81	217.51	279.68	330.63	336.62	507.94	448.77	331.41	367.93	421.96	405.63	402.66	444.31	214.67	250.59	238.88	292.56	324.35	190.5	179.95	248.97	286.53	168.33	144.87	168.59	205.8	165.76	286.37	369.24	187.4	291.96	248.49
Nr4a1	149.86	167.28	169.67	171.59	134.6	160.49	157.16	149.62	129.69	122.25	157.96	162.58	167.32	175.58	146.69	185.9	164.66	137.62	142.59	135.05	172.33	162.14	176.13	182.83	215.3	173.93	141.18	154.89	163.1	167.61	177.1	168.48	193.02	179.44	176.92	168.71	176.3	163.8	163.84	187.49	176.29	164.94	164.37	168.25	186.68	176.08	157.42	129.33	170.7
P2rx2	76.08	48.63	88.53	88.65	63.76	62.96	54.33	73.05	64.85	52.76	44.72	39.33	42.15	40.16	32.34	40.81	11.85	17.01	21.75	16.23	60.82	52.87	79.54	86.94	50.73	46.83	56.63	69.7	86.65	47.89	18.4	25.59	11.73	14.3	17.47	30.93	30.6	26.21	24.39	18.48	29.67	28.25	29.01	32.4	14.5	57.82	24.99	31.35	35.65
Ppp1r9a	89.92	27.23	59.02	65.78	68.01	56.79	69.85	46.65	43.23	47.61	50.43	51.57	40.87	30.82	30.76	36.27	22.51	15.46	30.61	18.45	31.97	20.27	37.5	49.86	19.16	42.65	42.28	43.56	28.88	24.83	28.37	23.46	33.06	33.81	34.95	24.6	24.77	18.56	23.62	11.63	19.2	28.25	11.05	8.72	10.87	32.85	9.99	6.86	22.69
Prox1	295.12	190.62	401.13	324.59	348.53	341.97	463.72	353.82	509.5	460.68	718.44	473.76	212.02	165.3	211.37	226.05	154	152.31	201.4	183.01	198.85	248.5	354.53	301.74	351.7	321.1	339	424.02	484.21	461.16	360.34	404.15	459.63	596.82	685.84	194.01	179.95	175.81	201.94	163.54	254.83	187.72	214.09	213.12	346.18	374.5	131.18	238.08	239.85
Rspo3	129.11	46.68	101.44	98.66	80.76	77.78	67.91	70.41	57.64	43.75	62.8	47.2	53.64	41.09	43.38	55.06	33.17	27.06	41.08	27.3	58.48	52.87	101.13	60.09	64.25	59.37	51.85	53.24	45.87	53.21	55.97	30.92	57.59	37.71	42.59	49.21	40.8	43.68	32.01	17.79	27.93	48.3	37.29	34.9	19.94	59.13	36.23	32.33	46.46
Tnfsf11	375.81	396.79	382.69	353.19	500.13	397.52	425.89	381.98	435.39	467.12	384.44	391.6	330.81	240.95	270.52	294.71	222.7	194.84	171.59	183.75	342.33	283.74	368.17	386.12	364.1	368.77	308.69	302.04	324.51	353.85	306.67	303.91	263.41	271.75	256.64	208.78	216.37	259.89	297.2	218.29	167.56	152.18	174.04	181.96	174	286.46	276.11	322.34	332.77
Wfdc1	23.06	17.51	43.34	18.59	18.42	33.33	16.49	21.12	17.5	29.6	17.13	20.98	10.22	16.81	21.29	14.25	7.11	10.05	6.44	1	10.14	4.41	10.23	11.51	10.15	16.72	16.75	13.55	8.49	10.64	6.13	4.27	4.27	9.1	8.74	9.84	10.2	5.46	12.19	9.58	5.24	2.73	4.14	2.49	3.62	19.71	6.25	4.9	7.56
[truncated: 136 more columns]

## Sheet: C.VitA_RNAseq_metadata
Gene	location	diet	rep
control Duo LN 1	duo	vitamin A sufficient	1
control Jej LN 1	jej	vitamin A sufficient	1
control Ile LN 1	ile	vitamin A sufficient	1
control Col LN 1	col	vitamin A sufficient	1
control Ing LN 1	ing	vitamin A sufficient	1
control Duo LN 2	duo	vitamin A sufficient	2
control Jej LN 2	jej	vitamin A sufficient	2
control Ile LN 2	ile	vitamin A sufficient	2
control Col LN 2	col	vitamin A sufficient	2
control Ing LN 2	ing	vitamin A sufficient	2
control Duo LN 3	duo	vitamin A sufficient	3
control Jej LN 3	jej	vitamin A sufficient	3
control Ile LN 3	ile	vitamin A sufficient	3
control Col LN 3	col	vitamin A sufficient	3
control Ing LN 3	ing	vitamin A sufficient	3
control Duo LN 4	duo	vitamin A sufficient	4
control Jej LN 4	jej	vitamin A sufficient	4
control Ile LN 4	ile	vitamin A sufficient	4
control Col LN 4	col	vitamin A sufficient	4
control Ing LN 4	ing	vitamin A sufficient	4
control Duo LN 5	duo	vitamin A sufficient	5
control Jej LN 5	jej	vitamin A sufficient	5
control Ile LN 5	ile	vitamin A sufficient	5
control Col LN 5	col	vitamin A sufficient	5
control Ing LN 5	ing	vitamin A sufficient	5
VitA 3rd Duo LN 1	duo	vitamin A deficient	1
VitA 3rd Jej LN 1	jej	vitamin A deficient	1
VitA 3rd Ile LN 1	ile	vitamin A deficient	1
VitA 3rd Col LN 1	col	vitamin A deficient	1
VitA 3rd Ing LN 1	ing	vitamin A deficient	1
VitA 3rd Duo LN 2	duo	vitamin A deficient	2
VitA 3rd Jej LN 2	jej	vitamin A deficient	2
VitA 3rd Ile LN 2	ile	vitamin A deficient	2
VitA 3rd Col LN 2	col	vitamin A deficient	2
VitA 3rd Ing LN 2	ing	vitamin A deficient	2
VitA 3rd Duo LN 3	duo	vitamin A deficient	3
VitA 3rd Jej LN 3	jej	vitamin A deficient	3
VitA 3rd Ile LN 3	ile	vitamin A deficient	3
VitA 3rd Col LN 3	col	vitamin A deficient	3
VitA 3rd Ing LN 3	ing	vitamin A deficient	3
VitA 3rd Duo LN 4	duo	vitamin A deficient	4
VitA 3rd Jej LN 4	jej	vitamin A deficient	4
VitA 3rd Ile LN 4	ile	vitamin A deficient	4
VitA 3rd Col LN 4	col	vitamin A deficient	4
VitA 3rd Ing LN 4	ing	vitamin A deficient	4
VitA 3rd Duo LN 5	duo	vitamin A deficient	5
VitA 3rd Jej LN 5	jej	vitamin A deficient	5
VitA 3rd Ile LN 5	ile	vitamin A deficient	5
VitA 3rd Col LN 5	col	vitamin A deficient	5
VitA 3rd Ing LN 5	ing	vitamin A deficient	5

## Sheet: D.CPM values
	gene	gene_name	control Duo LN 1	control Jej LN 1	control Ile LN 1	control Col LN 1	control Ing LN 1	control Duo LN 2	control Jej LN 2	control Ile LN 2	control Col LN 2	control Ing LN 2	control Duo LN 3	control Jej LN 3	control Ile LN 3	control Col LN 3	control Ing LN 3	control Duo LN 4	control Jej LN 4	control Ile LN 4	control Col LN 4	control Ing LN 4	control Duo LN 5	control Jej LN 5	control Ile LN 5	control Col LN 5	control Ing LN 5	VitA 3rd Duo LN 1	VitA 3rd Jej LN 1	VitA 3rd Ile LN 1	VitA 3rd Col LN 1	VitA 3rd Ing LN 1	VitA 3rd Duo LN 2	VitA 3rd Jej LN 2	VitA 3rd Ile LN 2	VitA 3rd Col LN 2	VitA 3rd Ing LN 2	VitA 3rd Duo LN 3	VitA 3rd Jej LN 3	VitA 3rd Ile LN 3	VitA 3rd Col LN 3	VitA 3rd Ing LN 3	VitA 3rd Duo LN 4	VitA 3rd Jej LN 4	VitA 3rd Ile LN 4	VitA 3rd Col LN 4	VitA 3rd Ing LN 4	VitA 3rd Duo LN 5	VitA 3rd Jej LN 5
1	ENSMUSG00000000001	Gnai3	142.378	116.327	107.173	119.511	131.715	138.948	136.218	140.489	97.063	116.628	114.205	108.079	94.0644	120.439	120.605	137.974	95.5796	98.519	101.5	119.536	62.2537	102.595	103.081	111.948	121.063	115.591	101.563	90.573	104.184	100.943	125.017	107.113	103.027	103.302	107.417	113.853	114.306	105.269	113.104	120.781	64.5542	104.367	104.024	104.705	99.2239	118.933	113.996
2	ENSMUSG00000000028	Cdc45	9.20812	9.87394	11.1008	11.1336	7.49975	6.35051	5.33878	5.50772	7.08559	7.40557	6.37744	8.67475	8.40908	8.59995	8.8914	8.2188	6.75189	8.96651	9.53548	7.97748	3.48715	10.9691	13.5291	8.27355	8.05209	7.70074	10.466	7.61362	10.9295	6.2923	8.79946	6.59404	11.1409	11.283	8.25106	8.89052	9.7715	9.49803	11.8423	8.98092	5.49602	9.52825	7.76872	7.43502	7.98273	7.43391	6.36915
3	ENSMUSG00000000031	H19	2.7489	1.06729	2.11958	1.02052	0.625006	2.02527	3.25235	1.45615	2.27166	1.3312	2.15077	2.16497	2.02826	1.1646	0.80071	1.95517	0.984171	1.20479	1.13217	1.39852	0.889014	1.19629	2.7784	3.51627	1.25828	1.60837	2.32667	0.722932	1.64956	1.28319	2.39901	1.81506	2.1083	0.925043	2.60601	2.88685	3.85141	1.48342	0.553241	2.11393	0.941607	1.75014	1.27253	1.3291	1.36255	1.99564	0.343107
4	ENSMUSG00000000056	Narf	46.4261	40.783	57.1983	55.0444	47.4681	52.011	41.8142	48.1231	48.7963	40.0163	43.1454	42.2393	34.2202	45.5598	37.4254	38.214	36.7942	44.1813	42.5986	43.3288	17.54	26.1477	38.4408	30.6691	37.2397	33.5338	35.5666	49.6595	48.0229	44.9071	36.5909	34.1966	31.0961	45.1494	43.6457	37.287	28.3145	29.9739	33.4544	39.7797	23.1732	36.5393	31.4621	35.5467	49.2828	39.1933	76.0666
5	ENSMUSG00000000058	Cav2	14.2035	18.6548	14.2185	16.1249	8.54999	14.0072	17.1304	11.3482	14.6889	11.014	9.75494	14.8143	19.5613	13.4897	19.3028	12.6504	17.122	12.8879	10.9706	13.4176	6.43259	21.9807	11.6934	15.6494	7.70105	7.98734	12.5202	9.66039	10.6558	8.44673	7.50855	12.5342	11.5551	9.9988	12.3077	9.17009	17.3505	10.1317	9.32549	15.1197	6.8366	7.42071	24.792	11.2346	9.88335	13.7538	10.0116
6	ENSMUSG00000000078	Klf6	105.168	97.3522	85.4127	80.9221	97.2419	124.03	124.157	122.946	79.9713	89.0059	105.52	87.8048	81.8045	91.5118	96.5349	117.882	80.7238	81.2366	85.3836	85.6861	51.7702	75.2942	69.234	93.2447	85.4793	95.0754	84.4699	86.2566	96.5824	92.1659	87.1454	97.5282	93.1605	97.7527	78.5221	96.3797	74.4452	86.1828	91.5415	93.3298	58.554	96.5709	107.168	94.2778	87.3017	99.5087	136.64
7	ENSMUSG00000000085	Scmh1	20.3055	25.4222	20.2352	17.7285	16.0913	18.7869	17.61	16.4134	17.3976	22.9683	22.3594	23.2926	23.4749	19.7145	20.1141	26.707	21.9387	24.2709	18.629	18.632	12.0792	26.6644	18.588	19.3688	22.0831	19.3524	20.6937	19.5951	17.7095	15.7323	21.5418	24.3911	23.281	21.7686	21.7843	26.311	22.3902	19.6027	26.6847	18.8721	16.6844	20.1241	17.6022	17.0797	25.5109	32.2943	28.8036
8	ENSMUSG00000000088	Cox5a	78.5989	77.8622	73.2824	69.304	52.3595	93.6557	102.394	98.4537	77.616	67.5502	95.6695	92.454	106.787	85.5727	93.5183	107.589	114.572	90.6586	75.9399	80.9681	55.5367	105.737	105.908	121.483	82.7726	89.6087	88.5227	66.2677	69.7684	68.6458	79.6817	68.6617	76.775	66.4458	72.7092	69.1832	97.3332	76.2945	90.7782	103.125	75.5731	80.7359	86.7938	78.5579	84.3878	82.5665	74.9148
9	ENSMUSG00000000093	Tbx2	1.3055	2.35302	1.83438	2.86912	2.21306	1.58177	2.21756	2.21198	2.98042	1.0764	1.45493	1.91402	2.20588	2.18471	2.51576	2.01317	1.65463	1.26636	2.17611	1.48048	1.3808	3.58853	2.35659	2.23917	1.7883	1.91276	2.25902	0.998981	3.16094	3.53223	2.3291	2.47942	1.46129	4.13637	2.98769	0.906598	2.9508	2.1853	1.73491	3.18512	1.09582	2.31882	1.77469	2.19452	3.28083	3.60139	2.0854
10	ENSMUSG00000000120	Ngfr	10.8046	11.4009	11.1839	13.8337	12.5982	15.3854	13.7634	19.8341	18.6742	17.2934	12.3932	8.42786	11.0433	11.2102	16.4498	8.50633	10.0733	8.71936	12.2042	16.8589	7.25646	10.2732	8.42953	8.72247	14.6674	12.9853	8.60372	10.0346	13.3774	14.705	11.019	11.8942	15.4267	14.6929	22.5337	10.3268	8.96834	11.6392	12.1792	13.3043	7.00108	9.43763	13.3423	12.2067	15.6735	10.807	11.8776
11	ENSMUSG00000000127	Fer	6.30139	7.09863	7.53189	4.71168	5.84814	9.15751	8.05142	10.5079	10.0255	6.22594	4.938	6.69434	6.30698	5.01677	6.10666	4.78747	6.82138	10.1492	3.98553	5.31252	2.72281	4.69988	7.39886	4.44686	4.25001	4.67546	5.32995	5.28113	5.74418	4.05022	4.89981	7.01685	5.1198	5.24438	3.7551	5.48743	7.27813	5.94319	4.45682	4.71101	2.48725	5.66236	7.14728	4.75627	3.4222	5.34078	3.62664
12	ENSMUSG00000000131	Xpo6	116.475	102.211	120.792	116.895	130.32	84.6833	97.5157	94.376	129.043	155.871	147.086	132.8	153.429	161.693	141.931	138.005	157.61	132.513	154.421	174.496	63.4435	139.667	144.638	125.184	172.54	149.458	151.601	123.119	122.98	145.938	100.633	116.422	156.752	130.748	128.063	118.216	165.193	176.11	157.487	146.449	99.3033	157.414	141.323	147.889	166.481	119.864	101.001
13	ENSMUSG00000000134	Tfe3	37.7972	50.6702	62.0953	49.0051	47.177	41.9578	52.9315	45.9563	54.4926	44.2756	49.0621	50.2205	55.1033	49.2189	40.0024	39.5201	45.859	53.9164	48.871	48.8212	28.9456	54.7926	46.841	42.4022	47.1165	53.6227	51.7117	55.0748	57.648	52.5878	54.4108	66.1235	70.3572	53.276	56.5544	59.6668	60.7537	58.9881	48.9271	57.414	34.2012	60.3185	57.1236	53.3209	52.8489	62.8717	51.3133
14	ENSMUSG00000000142	Axin2	20.748	18.311	17.7084	31.7072	25.6911	25.8789	18.7256	17.3492	16.9537	24.4611	18.9848	13.9526	14.7055	20.8816	18.9489	15.1185	13.0821	14.1407	22.3216	22.9571	7.57308	14.4707	14.545	17.9485	24.2303	22.0143	18.8189	16.2362	25.5063	22.9156	18.3579	20.6946	21.1635	25.1905	26.4147	21.4876	19.2626	27.3453	24.3048	23.9407	15.6197	24.5743	22.6678	22.1005	19.9816	21.467	25.4229
15	ENSMUSG00000000148	Brat1	33.8357	36.6672	37.5448	38.8369	36.5529	38.0774	35.435	36.7495	32.8939	33.5758	30.8676	33.4311	31.1126	32.2131	33.6264	24.5859	24.629	35.7723	36.1674	36.6154	16.1468	32.4748	36.0727	31.384	43.6669	42.0031	37.4938	36.8523	40.0413	43.7002	38.2223	39.9999	43.1272	45.2766	44.4892	52.799	41.5067	44.884	38.333	43.6581	23.1711	44.3023	39.1949	40.0097	43.3062	42.4594	40.1634
16	ENSMUSG00000000149	Gna12	84.4154	109.028	117.915	86.0279	65.5369	70.0348	96.0719	108.181	88.2496	65.2098	71.1899	104.631	118.103	80.7311	66.7319	75.7457	86.3827	128.098	82.4185	72.4015	47.6076	112.023	123.006	91.4278	74.8847	107.492	109.736	97.6345	99.5513	72.9117	93.3553	119.191	114.28	86.1271	89.5286	93.2481	117.258	108.901	91.2315	88.5556	62.2311	117.902	102.797	108.766	93.1186	98.4132	100.315
17	ENSMUSG00000000154	Slc22a18	1.19005	3.0854	1.09783	1.5903	2.14601	2.65243	2.85963	1.99977	1.76141	2.39464	2.04864	1.10799	3.46862	0.573093	2.42724	1.89893	1.92161	2.51972	1.86999	1.4205	2.36439	2.66724	2.34003	1.50084	2.41316	1.06161	1.59584	1.77253	1.6629	1.7831	1.49638	1.63095	2.51061	1.18856	1.53035	1.09647	3.40719	1.92976	1.785	1.4349	1.02685	1.92702	1.57445	2.66612	2.12768	2.47208	1.90015
18	ENSMUSG00000000168	Dlat	27.373	38.0813	22.2254	32.6702	31.4494	23.0509	33.9799	25.4415	26.6422	21.9876	23.9248	27.9585	26.511	23.9727	31.4268	23.2223	39.7316	26.9339	30.1622	26.8293	13.4112	34.6772	30.6307	21.8872	18.4596	31.4135	38.0352	24.4517	29.9522	28.5461	29.4783	29.413	30.2515	24.0786	38.8125	33.7514	36.7275	29.0776	26.2796	47.0176	15.4691	31.7684	41.1797	38.4427	41.1565	37.0001	36.3813
19	ENSMUSG00000000171	Sdhd	64.2101	70.3964	60.7199	60.2177	57.3887	60.7816	72.7433	72.5489	56.7728	52.6499	58.7069	73.4549	82.5501	72.1678	76.6146	76.8252	77.0428	77.0412	61.5933	65.5046	40.2009	77.5087	78.5363	70.7297	71.0531	62.7217	67.1161	55.819	62.9586	59.0415	57.5154	57.2928	65.5916	54.8829	66.3638	58.9049	77.6729	70.9496	69.0238	88.1323	38.4889	62.287	64.9853	62.2413	66.4954	66.3882	58.1697
20	ENSMUSG00000000182	Fgf23	0.58317	0.783197	0.785593	0.717845	0	0.471632	0.678698	0.735031	0.372979	0.268499	1.01773	0.442043	0.945205	0.546388	0.295861	0.805472	0.414612	0.705057	0.511541	0	0.125371	0.493715	0.470411	0	0.111905	1.35415	1.24459	1.99752	1.01133	0.25281	1.68473	0.991817	3.04579	0.689789	0.135745	0.388843	0.512888	1.66935	0.346597	0	3.05361	1.22965	10.1013	1.42151	0.226386	0.718306	1.68736
21	ENSMUSG00000000184	Ccnd2	245.57	283.835	243.944	243.572	253.571	373.865	328.198	387.504	199.793	178.024	238.15	199.376	202.146	210.34	184.818	233.843	256.033	139.55	216.584	256.445	136.921	166.555	174.224	182.146	208.831	273.363	237.273	291.057	242.194	272.271	200.257	203.607	277.269	297.126	309.008	257.51	147.173	239.233	194.873	202.765	165.457	244.872	258.661	225.721	231.936	244.377	352.351
22	ENSMUSG00000000194	Gpr107	54.1043	70.6587	80.2029	79.9694	86.045	57.6565	56.5869	78.6411	58.3482	60.4931	48.805	52.0212	54.8767	62.9667	52.1369	48.609	60.8706	74.7088	62.5415	81.8373	43.2593	66.2651	54.1823	46.5662	53.5288	69.0027	69.1351	55.2204	62.5849	72.9539	63.3522	65.9132	79.2252	76.7565	94.3495	69.2096	64.5661	71.7265	59.2782	58.7762	51.3934	61.4974	76.7447	55.1884	71.3431	62.91	82.9833
23	ENSMUSG00000000204	Slfn4	0.759643	1.36538	1.01798	2.79466	0.853541	1.05105	0.774563	2.57177	1.81236	1.66501	1.41299	2.34445	1.62146	1.02442	1.43767	0.751455	0.877919	0.603806	0.248575	2.63938	1.07339	0.95964	0.796046	0.603885	2.84959	1.25018	1.70916	2.90015	2.45719	10.5987	1.07924	1.42391	6.23674	5.65366	7.12102	1.55457	1.74459	3.17665	2.47022	4.63725	0.340752	2.79549	13.0793	1.79497	3.96078	1.16353	1.00922
24	ENSMUSG00000000223	Drp2	1.7926	1.7942	1.6394	1.53636	0.763781	2.15054	1.56868	1.4979	1.78301	2.77274	1.9199	1.1284	1.22229	1.44995	1.76378	0.877726	1.41883	1.22343	2.12191	1.79094	0.227683	1.83932	0.822518	1.42733	1.01242	1.17045	1.6257	1.82327	2.30633	0.506761	2.21017	2.13807	2.70674	0.492393	1.59656	0.463093	1.37452	2.04965	1.35396	2.03835	0.316361	1.5022	3.41782	1.19575	1.18855	1.72178	2.22024
25	ENSMUSG00000000244	Tspan32	110.766	89.0509	100.442	113.596	123.075	103.496	82.0717	80.4006	105.789	130.394	95.7732	79.2177	98.4825	118.263	121.775	115.368	107.204	87.822	121.286	122.493	56.7613	91.4325	116.692	115.565	154.253	126.04	95.9217	107.574	97.9309	140.037	101.176	97.9247	109.398	118.935	106.352	120.802	108.659	118.8	135.656	136.12	70.1203	107.254	103.19	124.545	123.122	104.172	103.892
26	ENSMUSG00000000247	Lhx2	1.48858	2.02931	0.510599	1.99192	0.319837	1.37033	1.82576	1.2932	3.36229	0.388953	1.15709	1.0649	0.993345	2.44202	0.577759	0.485291	0.498852	0.50904	1.12306	0.535132	1.09788	1.09293	0.596134	2.35827	0.503643	1.48753	1.02445	0.981392	1.12032	0.639076	2.34453	0.97041	1.53189	0	0.710265	2.03865	0.485081	1.99083	0.585289	1.26182	0.352483	1.61584	1.21342	0.466875	0.428292	0.90553	0.981557
27	ENSMUSG00000000248	Clec2g	0.522608	1.75131	3.80303	2.72443	3.28074	0.399207	0.470298	0.912402	0.226741	1.47062	0.776939	1.27735	0.425303	1.80109	0.5045	1.08612	0.747178	0.852291	1.28026	0.417412	0.24257	0.591605	1.24481	0.0905136	0.462813	0.952663	1.29829	3.00961	1.88248	0.406673	1.84908	1.5371	1.10883	2.98314	2.40248	1.73006	0.529256	2.40098	1.0711	0.685439	0.589258	0.499377	1.07311	1.57975	0.763619	2.46843	1.97854
28	ENSMUSG00000000253	Gmpr	5.37156	7.54503	6.16303	3.66168	4.00727	3.2374	4.2582	9.2202	5.43602	5.25868	3.42758	7.11344	7.45946	5.21645	4.57971	5.85706	6.67522	10.046	6.25797	2.80477	2.16837	6.29394	7.70626	5.79102	4.58756	3.51129	4.84531	6.47968	3.91934	4.14665	4.27367	4.27269	7.62997	2.92829	6.15856	3.30575	8.14121	5.4943	3.78633	6.32882	2.44955	4.98533	4.71097	4.23797	4.94205	4.31991	3.77744
29	ENSMUSG00000000266	Mid2	13.1582	19.6117	11.6747	13.0854	7.20261	9.8161	16.0266	15.7453	6.63778	5.81101	7.75033	10.8208	11.1621	10.7118	6.52587	12.0391	9.8513	14.6649	6.55558	5.00789	4.24127	10.0687	11.5357	6.66346	6.52578	7.09179	8.92023	8.66111	12.4011	7.06055	11.0478	11.0902	8.78037	9.37574	7.77265	6.80211	9.38982	8.29104	6.83853	8.47001	6.09599	9.61445	6.85227	7.45469	5.83614	10.5227	10.1918
30	ENSMUSG00000000275	Trim25	155.848	165.925	215.562	163.176	181.514	163.055	152.4	195.863	133.447	146.129	123.704	138.856	134.384	140.325	163.843	143.05	116.003	155.846	140.314	175.521	55.3914	109.622	111.063	108.37	148.763	133.398	139.329	214.851	219.854	193.178	127.399	163.658	227.151	261.437	220.038	175.216	150.805	200.64	186.117	146.144	65.6562	156.321	279.832	153.571	166.828	137.879	155.236
31	ENSMUSG00000000276	Dgke	24.3716	26.5452	25.2177	27.5555	32.3244	29.7126	23.6137	26.1668	23.5463	29.073	23.0879	19.8428	16.4076	18.5557	25.0207	21.6929	16.404	16.7833	20.3012	25.5347	15.0785	20.6699	24.4329	20.6749	29.1619	22.4138	24.5981	32.4474	26.4207	25.5031	30.8125	28.7469	40.6475	38.9551	32.9045	33.9446	30.4239	37.7422	29.682	29.5837	14.9036	31.6246	26.1831	30.5729	29.0344	23.908	28.0349
32	ENSMUSG00000000278	Scpep1	106.566	95.4634	95.869	80.3872	69.6573	93.7034	91.2576	95.9341	77.3743	61.6562	108.922	119.187	111.859	88.5106	83.5958	103.905	102.351	107.394	88.1432	80.7422	64.3411	124.68	117.79	94.4664	84.2421	108.701	105.18	81.9078	85.721	77.9486	97.1574	95.8365	94.4142	79.2042	96.2577	89.419	114.014	91.3346	92.3462	81.5372	61.877	99.1527	92.1495	81.5193	85.9056	104.602	83.4324
33	ENSMUSG00000000282	Mnt	48.7154	60.57	72.3727	64.0194	60.6159	56.384	47.4488	52.5036	45.743	49.8364	40.5711	39.5083	42.2886	47.3479	48.818	33.8543	35.0285	42.9488	47.11	55.8208	24.767	42.3867	46.0556	44.4502	62.1735	50.548	47.7575	76.8492	62.9407	57.5211	65.3954	68.2373	79.6182	80.6943	79.5303	69.5075	61.2304	69.544	65.3825	55.4016	32.1662	66.5085	66.7581	71.7668	62.757	64.633	79.6836
34	ENSMUSG00000000290	Itgb2	326.172	318.42	313.765	304.944	307.792	308.932	292.494	300.192	255.782	265.871	278.442	279.718	265.926	285.684	226.077	262.962	250.353	287.063	293.254	268.443	164.149	297.932	311.107	272.444	280.378	280.047	276.088	308.521	281.648	248.506	266.848	309.996	337.065	298.021	289.947	289.357	307.097	309.262	273.603	266.096	160.488	305.146	314.942	278.497	274.701	307.566	300.237
35	ENSMUSG00000000295	Hddc2	10.1036	5.59735	7.0872	7.92723	10.1771	7.78316	9.68271	8.89831	10.4734	12.7082	8.16775	9.56498	10.563	8.87459	14.477	12.6636	10.0103	6.87715	8.44611	9.96856	5.61542	10.5106	11.3094	15.5596	12.3252	11.5937	9.66528	7.01839	7.81934	11.0919	9.13819	6.76156	7.61229	7.47938	11.0393	8.63946	10.3536	10.3161	11.7823	13.3139	8.81622	6.16865	4.41855	6.91834	11.0205	9.70659	8.59552
36	ENSMUSG00000000301	Pemt	0.914353	1.3325	0.596101	1.39526	1.57488	2.27394	4.68767	1.01852	1.3505	1.45724	1.60335	1.17999	1.56182	1.71424	2.37802	0.53611	1.72398	2.548	1.0089	1.07616	1.12984	2.14749	1.22016	2.25241	0.75379	1.21227	1.51068	1.48337	1.44407	1.65554	0.783152	0.984975	0.959646	0.98541	1.13537	0.982506	1.53128	0.759522	0.910977	2.31472	0.49985	2.10089	2.11494	1.58375	1.00173	1.76465	2.15382
37	ENSMUSG00000000303	Cdh1	3.1555	1.68226	1.29753	1.27823	2.25268	4.24453	2.34406	1.02384	0.42778	4.56257	2.44812	1.02385	0.781609	2.02873	1.91347	1.47018	0.685206	0.83521	1.2378	1.59074	7.95238	2.32687	1.16698	2.53451	2.26304	3.12063	4.94169	4.46075	2.05563	3.60998	6.02232	5.5218	3.26148	2.96043	6.45506	3.97457	1.94526	2.54586	3.6122	5.20641	9.87555	4.72335	3.4119	2.68977	4.25965	4.33232	3.86128
38	ENSMUSG00000000305	Cdh4	2.58531	4.52498	3.883	3.7614	2.54001	2.82758	6.35208	3.2817	1.83871	1.44077	2.15584	4.29374	2.98257	2.24704	3.40168	1.22306	2.4267	3.47083	5.10612	3.55512	1.08732	2.03229	2.13497	3.1061	2.39031	2.51267	2.97425	3.28875	4.40196	4.1547	3.0429	3.77476	5.44554	2.36337	7.73557	3.39599	8.82207	2.32833	2.19021	2.43146	3.8178	3.59088	4.75471	2.01759	3.95102	2.47258	4.45794
39	ENSMUSG00000000317	Bcl6b	6.13495	3.51901	6.37203	4.69504	5.46086	4.53119	4.7387	7.6823	8.58228	5.32956	5.17345	5.43797	8.32501	6.34585	3.08439	4.54582	4.07216	4.27764	4.77993	5.34804	0.981048	3.96712	2.96717	3.75009	3.23876	2.24794	2.94318	4.8198	5.58777	3.36716	2.80967	4.56358	13.9061	6.04241	6.63827	2.42125	5.34794	12.2014	4.65472	1.56367	0.846133	4.97588	17.7777	9.08157	4.83158	2.0847	3.04246
40	ENSMUSG00000000318	Clec10a	14.1161	13.3996	17.8561	29.1606	31.5982	14.1804	21.5599	25.3145	30.7228	37.9343	12.0497	14.0548	21.1004	40.5277	56.0494	19.9835	18.1889	21.2547	37.9815	40.7153	10.6971	19.0774	20.1478	39.0788	48.9856	25.4096	27.4859	20.1188	39.8475	46.4565	17.1909	19.042	27.5214	36.049	48.9103	22.8189	28.7869	34.7379	43.0657	52.8152	23.2594	28.4609	49.311	38.2392	51.8568	37.71	24.2636
41	ENSMUSG00000000320	Alox12	1.47762	0.895878	1.20892	0.677099	0.185631	1.62481	1.63978	2.44762	1.64212	0.706354	1.11336	0.621867	0.828294	0.676891	0.767257	0.940605	0.540287	0.925947	0.816476	0.709133	0.610033	1.01628	0.654364	1.74979	1.26336	0.338296	1.0058	0.21829	1.28069	0.845306	0.767444	0.661486	0.997595	1.1322	1.51848	0.66087	0.840727	0.420845	0.693078	1.2525	0.461067	0.593584	0.735852	1.02806	0.814979	1.42214	0.778796
42	ENSMUSG00000000326	Comt	70.9085	114.083	100.87	111.46	55.5667	49.8743	80.7372	74.815	80.9883	60.9982	65.5265	85.4777	121.194	76.0036	70.486	53.8599	106.113	121.061	74.2213	68.0475	40.118	119.006	85.8878	84.3705	74.1109	73.3328	112.757	94.3803	78.6512	61.4096	68.5224	84.4481	109.282	67.2436	87.9142	71.2371	117.564	103.292	83.3593	85.9936	53.1501	109.913	147.103	119.485	95.9053	93.9424	88.387
43	ENSMUSG00000000339	Rtca	23.4523	21.3462	18.3067	22.0897	21.1502	23.9534	21.8239	23.5519	19.5636	23.9797	25.0398	25.904	23.3906	27.3044	26.3621	26.9784	30.7252	23.1393	22.1443	23.9561	14.204	25.3137	28.3493	26.2699	28.7974	23.3801	24.0412	20.1707	22.1992	25.653	24.6295	23.0289	22.2326	24.1265	25.2072	18.5994	29.0253	24.8994	29.618	31.9207	17.4311	21.8239	22.2443	19.6933	23.8478	22.5782	24.0133
44	ENSMUSG00000000340	Dbt	20.0857	22.5175	18.8867	19.6436	28.7663	24.9283	24.1348	20.1499	15.5896	21.0244	15.7106	18.1651	16.1562	20.1233	20.8639	20.547	20.3793	13.6203	19.897	16.8185	19.7692	18.4367	21.1837	22.2207	20.1565	20.2711	21.2396	14.3106	17.646	15.9328	19.0793	18.8585	19.737	19.1238	22.9847	14.929	20.3321	19.3458	22.8525	29.3185	14.6205	18.3709	16.5664	19.9607	17.4266	20.4223	19.1374
45	ENSMUSG00000000346	Dazap2	224.857	241.132	272.324	257.587	270.909	194.231	181.046	163.592	216.395	255.387	238.446	254.338	253.306	253.998	251.891	252.894	220.975	246.868	234.79	270.15	127.549	235.68	232.016	193.743	258.814	267.468	244.877	245.191	240.397	255.913	246.258	244.53	285.205	252.191	282.386	268.18	289.442	267.245	270.554	267.88	141.247	232.61	241.145	237.052	266.28	239.313	209.759
46	ENSMUSG00000000355	Mcts1	30.1808	20.6	24.9169	26.3905	29.9129	23.3692	25.0812	19.8462	24.4783	26.9164	23.655	23.6015	25.9845	28.968	29.2707	35.8187	24.7481	22.7199	23.0698	23.519	15.1143	24.5646	29.9839	29.3658	25.082	24.4294	22.7225	18.4535	18.2694	25.3137	23.0803	19.2487	20.1408	19.3599	25.2618	21.9516	26.8165	22.5223	26.5383	28.7656	17.2006	22.9142	24.4348	22.5701	24.6949	25.3052	22.1104
47	ENSMUSG00000000359	Rem1	7.20304	5.48312	6.13201	6.38121	5.42126	6.54901	7.15861	4.14338	5.98397	5.16988	7.24479	5.28219	6.44424	4.607	6.6783	6.84881	6.48374	5.3424	7.15557	5.50409	2.13185	3.55814	5.5065	6.02605	5.63871	4.16591	3.631	4.61708	4.01481	3.59216	3.5396	7.24233	3.6528	3.69791	4.67643	3.47403	3.64511	2.9171	3.14169	3.06362	2.32683	3.00864	4.64561	5.04431	4.32304	5.0971	4.39384
48	ENSMUSG00000000374	Trappc10	79.0594	92.8947	87.0256	90.226	95.923	79.9779	78.8189	76.3106	61.2295	69.4252	65.8323	62.5225	60.6682	62.9718	56.9209	57.3298	56.9653	69.5388	67.5209	77.8317	34.0655	56.7095	70.1918	57.1693	75.6933	80.4164	85.1014	96.6426	87.9862	81.7792	87.7767	111.781	101.625	81.4017	95.1098	96.8931	86.0854	87.3542	78.4597	82.0552	43.5396	87.5289	79.5129	84.1793	80.1958	86.3262	97.3965
49	ENSMUSG00000000378	Ccm2	133.163	134.843	145.193	138.359	171.605	130.375	126.542	121.429	127.739	152.805	131.452	116.864	122.44	157.336	159.358	128.548	110.047	119.407	138.576	169.324	64.4312	111.991	149.57	123.548	158.948	141.224	121.044	145.971	131.862	149.564	129.015	132.864	156.067	155.362	176.099	160.092	141.94	168.297	171.505	161.721	87.3408	135.576	132.611	141.697	155.514	136.836	138.998
50	ENSMUSG00000000384	Tbrg4	55.0741	57.4299	52.7353	56.6438	56.4856	56.1871	53.4371	55.8101	58.1658	52.7893	49.4729	52.6131	46.038	49.7368	48.7971	49.2822	42.3031	51.9958	54.8476	56.2303	28.1975	54.718	59.6325	54.3452	51.3515	53.6573	53.298	52.6623	53.1321	51.7446	45.5119	58.0533	66.5929	65.6223	68.8062	56.8731	48.0012	53.4655	52.2403	58.4227	36.1946	56.2655	47.0968	50.9648	60.0173	62.1768	56.6371
51	ENSMUSG00000000386	Mx1	62.9984	50.0283	64.6844	24.7038	33.756	73.2102	53.4912	105.948	17.8823	49.2559	47.6504	36.678	29.4818	18.9824	64.1656	54.6888	30.1673	22.4331	23.7668	57.9212	25.8084	43.46	44.4761	38.4161	87.7451	35.5361	25.6435	60.8655	101.172	96.6391	54.0759	23.4139	72.8745	120.85	156.416	51.1086	25.2339	65.1162	94.8741	47.9753	26.8244	52.4985	207.726	17.3026	54.8776	36.6287	39.0752
52	ENSMUSG00000000392	Fap	14.2205	13.2546	9.52961	9.18164	5.61344	11.1957	9.47927	10.214	11.4011	8.78456	9.49048	11.5394	8.09264	11.745	10.3639	16.059	10.3281	10.9361	10.2544	7.58567	6.48659	12.5808	10.4188	9.84555	7.75992	8.16069	6.17677	6.69467	6.30585	6.26456	6.79583	7.10527	6.22482	4.83993	8.90058	5.06064	9.72005	7.91042	7.4667	9.07575	3.35305	7.40323	7.83854	6.00731	5.65202	4.16587	5.4167
53	ENSMUSG00000000399	Ndufa9	70.3274	64.7131	58.4326	58.5537	53.1381	67.2375	79.4134	82.6131	60.8798	57.7817	57.8319	68.2783	87.7777	72.174	79.9724	79.4775	79.8345	69.2695	55.0235	60.1877	42.398	86.9656	87.6386	90.3456	78.1946	63.8288	68.0655	56.1571	59.6829	56.431	57.555	56.5232	62.3679	52.2462	59.0449	58.7479	69.5406	70.756	74.6703	89.8368	51.6036	60.7892	68.0491	61.614	62.656	58.9427	64.8059
54	ENSMUSG00000000402	Egfl6	1.46044	1.70574	2.10414	2.73181	1.18608	0.632805	1.70775	0.590256	3.36985	1.88986	1.46456	0.443535	1.58314	1.23259	1.63972	0.673526	1.10781	1.27184	1.34393	2.10088	0.988328	0.620009	0.73358	1.12219	1.00857	0.790249	1.34761	1.11564	3.60424	2.02818	1.68942	1.37055	1.19434	2.50613	2.47364	1.72445	1.17445	1.80553	1.85573	2.2245	0.610386	1.64078	1.64452	1.9427	1.03173	1.0854	1.56605
55	ENSMUSG00000000409	Lck	402.53	338.326	296.934	324.663	407.211	416.372	364.689	305.064	308.592	379.351	367.363	308.632	281.08	367.896	328.46	359.356	367.134	269.57	400.458	348.286	186.409	287.22	331.114	356.312	376.581	366.081	313.91	363.528	283.958	333.936	316.282	328.085	349.945	383.28	300.423	387.427	351.599	424.786	413.674	349.916	264.892	451.309	352.93	354.269	301.887	381.904	434.749
56	ENSMUSG00000000416	Cttnbp2	3.21166	3.61382	0.990015	4.74277	1.69951	1.45156	2.46302	3.41214	1.70388	3.13651	0.625301	0.99959	0.802401	2.08877	1.93045	1.31294	3.56665	3.73518	1.04107	2.14583	2.18114	1.04791	3.26489	1.51334	2.48176	0.572752	2.96731	0.609861	1.07384	1.97051	1.09799	4.10883	2.02228	1.49899	3.90278	1.15444	0.333949	0.65471	2.15998	4.50852	1.75319	1.36422	0.463467	1.87155	2.78745	1.45008	3.23774
57	ENSMUSG00000000420	Galnt1	147.477	135.688	136.974	152.325	131.112	157.033	167.691	199.262	96.5468	119.316	124.6	113.089	112.726	119.516	112.454	121.58	103.177	123.3	107.126	117.737	68.4436	112.805	133.075	115.079	119.219	123.795	108.664	119.556	119.627	127.203	138.893	141.044	124.077	126.175	143.911	128.95	140.11	129.598	122.184	145.522	72.6219	119.659	118.068	110.332	135.177	137.941	166.997
58	ENSMUSG00000000439	Mkrn2	38.2002	56.5132	49.3577	38.3606	41.5616	31.4153	37.562	33.2382	35.0324	36.9824	30.6452	38.1755	36.8387	36.5698	38.6988	28.7223	34.043	31.3087	32.5562	33.2721	23.426	37.2893	35.2426	34.5666	55.9066	47.2137	38.4001	33.5411	43.635	38.7465	31.161	38.4083	63.3312	55.7998	40.3593	58.7628	34.201	43.6994	41.5247	41.7721	25.2274	46.0375	40.3945	34.5502	37.9047	34.5984	52.6395
59	ENSMUSG00000000440	Pparg	4.0289	13.9777	5.61817	14.1795	2.80062	3.42313	23.0801	8.81754	8.63806	3.74834	4.23995	10.558	9.98596	6.20432	11.714	3.84429	9.94891	6.95239	4.96749	3.14934	4.14038	13.1598	5.58243	13.0403	2.86924	3.06348	12.3617	5.19744	6.28269	3.10155	4.52247	5.88722	11.1547	6.45826	5.48808	2.93957	13.4971	5.64544	8.78051	17.6331	3.74651	5.72688	9.92376	11.8697	6.43231	6.37646	6.10412
60	ENSMUSG00000000441	Raf1	102.442	105.885	91.9594	115.358	117.656	124.233	99.5434	103.053	90.8688	100.074	84.992	97.3485	103.392	114.179	103.481	133.253	127.82	109.893	100.155	95.2535	53.6675	113.471	106.46	139.72	108.126	73.8058	104.48	90.3801	104.185	104.628	81.7121	99.4689	112.792	103.386	116.82	119.153	89.3965	108.867	121.981	102.391	62.1623	106.905	104.427	95.6686	95.6888	96.9862	108.529
61	ENSMUSG00000000486	Septin1	279.616	264.182	239.426	267.679	332.541	270.363	255.877	237.228	250.427	343.618	272.892	259.552	250.458	283.998	329.531	272.984	259.632	234.166	305.778	352.821	138.484	245.377	280.667	320.234	372.142	328.139	288.71	267.887	265.535	337.546	247.639	253.716	303.557	294.132	288.684	319.082	290.264	347.268	340.355	367.148	193.436	306.719	268.628	315.273	317.842	308.647	281.101
62	ENSMUSG00000000489	Pdgfb	20.7383	23.5074	20.4301	24.1764	15.4342	15.8485	34.6477	30.8674	22.2929	14.2557	17.8837	20.9828	24.7519	15.3215	17.0262	15.5604	22.8863	28.704	14.3361	19.4659	11.3356	20.5109	18.4271	18.2519	17.8673	20.3841	23.565	21.5091	19.7127	24.5391	21.467	26.1232	23.4964	16.2011	25.1604	19.6584	26.9105	23.6203	18.6019	25.7073	14.8949	21.4568	19.5431	21.7807	26.371	25.6867	29.7071
63	ENSMUSG00000000530	Acvrl1	47.9038	62.497	57.8193	43.3994	41.6556	41.7317	59.5302	63.4331	39.5146	32.1429	35.5986	51.3887	74.7404	33.839	32.6868	38.8347	45.097	53.8508	34.2958	38.2925	24.2909	54.7009	51.5621	52.2279	40.5787	52.304	61.0576	56.5143	47.4284	40.9236	47.249	59.065	54.7169	51.9578	50.2353	58.1323	55.4479	56.4658	46.2618	48.2458	29.8181	53.0635	53.2877	39.7536	44.2409	55.2731	59.097
64	ENSMUSG00000000531	Tamalin	8.31144	10.1543	8.65908	6.90162	6.83185	6.40132	6.80824	11.1922	7.93155	7.10625	5.58741	8.52309	10.542	6.97257	6.81418	8.05346	7.19044	7.47979	8.81592	8.93877	6.72555	8.35657	10.9567	7.26849	9.52258	11.2953	11.7641	8.44019	10.003	7.71953	13.4917	12.5034	12.3215	10.0108	10.3444	9.77683	13.7379	12.0158	12.2417	12.9272	7.69652	12.6965	10.2516	9.8254	9.06868	11.7422	8.58888
65	ENSMUSG00000000532	Acvr1b	43.0438	51.5753	42.7193	50.046	54.76	38.9516	41.0346	37.9181	38.1296	44.2827	38.9962	36.8024	34.8219	35.1338	38.774	34.9436	33.7682	35.1632	41.6063	46.9337	21.8459	40.0028	43.0211	38.9266	46.7861	51.9552	38.5044	46.8345	44.0005	50.1897	50.7085	51.6947	54.1842	57.6727	61.7941	59.7423	56.7509	63.7621	53.6758	51.7764	27.1368	52.3269	42.1003	48.6571	54.399	52.1235	54.91
66	ENSMUSG00000000538	Tom1l2	53.9384	58.4794	46.0648	52.7136	53.1502	46.1435	51.709	49.6162	41.2094	48.2861	37.3778	38.0124	40.3327	42.0198	40.3323	44.1716	32.089	41.7774	44.3022	44.6072	22.2404	42.4648	41.5333	33.571	45.1483	43.7355	46.0338	49.0623	44.0422	49.2701	36.8419	47.3734	62.8844	47.0926	47.0459	43.7204	54.3995	51.2117	50.1888	49.8428	26.7506	42.2656	43.1349	49.0766	45.6555	43.3156	51.2376
67	ENSMUSG00000000552	Zfp385a	22.1603	43.9106	36.4219	37.7252	26.5759	23.0103	33.6472	28.372	33.5677	27.2142	31.7037	39.9464	42.4617	32.4608	35.403	26.9933	36.3881	43.6791	37.5039	40.1728	17.999	37.0279	37.6035	22.7101	34.2996	39.8001	37.6487	35.058	37.5787	32.089	35.4948	41.9713	42.0672	37.3291	39.4885	36.6256	42.216	45.5978	33.4764	32.8562	21.8481	44.1441	46.5434	41.7498	40.0068	42.5694	32.7578
68	ENSMUSG00000000555	Itga5	48.0045	31.5283	31.03	32.629	28.5772	37.2902	35.9836	32.0657	29.4115	25.1313	28.8236	38.679	40.8363	31.3448	24.728	22.5731	33.423	30.9776	24.7138	21.268	14.4663	29.9615	26.4739	23.3896	27.527	30.99	30.7491	33.6693	22.9048	26.947	33.3575	37.2695	36.5139	33.0285	31.7854	29.1091	32.3397	41.9213	26.771	27.107	19.7424	31.8928	38.8839	28.7342	25.605	32.5962	42.2326
69	ENSMUSG00000000561	Wdr77	64.0396	60.589	65.634	60.4241	63.0531	67.4166	50.3921	54.013	40.3889	59.8197	54.516	55.4798	58.59	53.4285	56.5055	43.6322	49.9879	48.5221	52.3474	54.7311	24.4288	45.1193	51.1757	53.6685	52.9823	66.4528	52.1053	55.6482	54.514	49.5471	49.5509	55.3422	68.3174	56.6449	54.9098	53.4928	44.0681	58.7228	52.2635	57.1068	34.4062	58.0846	49.8405	58.6394	56.994	55.4159	62.2091
70	ENSMUSG00000000562	Adora3	2.38407	2.54423	2.30559	2.74137	2.04441	4.26683	4.67535	2.47328	2.37328	1.72124	1.22838	2.92338	2.5484	2.54327	2.60967	3.99993	2.97441	2.46195	2.31055	3.03838	1.25301	2.37978	3.48629	3.39629	1.9972	4.22761	3.196	2.47594	2.61582	1.88639	4.19011	2.8909	2.55564	2.71362	1.66077	2.60685	3.01367	2.46362	2.24385	2.40806	2.0774	1.42323	2.12481	2.66831	2.68488	3.74399	3.11251
71	ENSMUSG00000000563	Atp5pb	128.653	126.956	133.093	133.936	112.854	126.584	160.607	170.466	119.504	134.897	130.533	143.873	148.893	150.928	155.94	179.736	150.849	133.314	124.449	132.285	83.8803	156.949	160.323	192.568	132.914	133.879	128.119	104.281	108.024	116.44	109.46	108.669	115.815	109.87	118.138	103.518	137.988	128.027	133.148	149.283	97.005	124.049	119.515	120.317	117.985	124.471	109.651
72	ENSMUSG00000000567	Sox9	1.63186	1.1767	1.4414	1.00409	0.149949	0.949736	1.53617	1.47517	1.11749	0.298599	0.758095	1.17773	1.09633	0.731679	0.750774	1.21344	0.980192	0.56268	0.771299	0.740322	1.50652	0.782372	0.824985	1.95051	0.570577	1.02298	0.677819	0.670355	0.505752	1.13507	0.749594	1.12343	0.730596	0.463129	0.823903	0.389982	0.784682	0.524169	0.462697	1.5353	2.30673	0.824946	0.696726	0.64536	0.587396	1.08075	0.5216
73	ENSMUSG00000000568	Hnrnpd	130.732	149.233	166.137	155.395	173.199	145.465	132.487	127.635	140.937	171.017	144.252	147.413	129.4	159.192	150.728	146.23	128.155	137.323	141.718	170.02	91.042	157.031	170.926	156.397	176.867	175.426	153.707	153.191	146.92	169.796	163.307	157.619	173.717	195.972	184.969	176.851	173.247	194.799	200.254	196.227	109.34	166.94	169.677	168.241	174.987	182.619	143.643
74	ENSMUSG00000000579	Dynlt1c	16.9069	22.4708	17.2341	16.5371	23.7323	11.7087	11.8575	10.1707	11.6296	17.1904	9.63842	13.348	9.60973	9.14137	6.95817	10.8201	7.69604	11.6335	13.9234	12.2181	5.42233	9.75051	10.1342	9.44138	11.9046	13.2918	12.3992	19.4346	10.7201	16.5949	11.3205	15.6864	14.1264	15.7314	15.9285	18.0536	15.0268	13.4253	11.0524	12.8689	2.92448	12.6172	7.30987	18.2502	14.6479	15.2365	19.1299
75	ENSMUSG00000000581	C1d	24.597	27.3585	26.7355	28.0348	20.4511	28.0725	21.4646	21.1458	22.1627	22.7817	27.5993	25.7002	28.668	20.2196	20.6193	30.8804	18.9434	31.9066	23.4643	21.764	18.1148	36.0824	27.4841	30.0123	30.8033	30.3759	25.218	22.1357	23.8154	18.3798	26.0054	25.7697	25.4816	32.1285	25.4291	22.3244	23.54	28.6468	22.0759	31.085	18.2428	22.1928	20.7153	17.0178	24.5016	27.1151	16.7336
76	ENSMUSG00000000594	Gm2a	229.196	237.692	202.321	210.142	194.069	213.53	227.693	186.608	194.631	196.356	228.585	266.462	236.189	229.518	214.882	261.164	236.133	247.72	226.338	222.467	127.803	298.29	238.066	190.668	223.838	205.719	196.381	185.258	191.807	195.612	196.901	197.73	211.995	199.104	215.257	207.719	264.432	229.481	214.46	200.896	121.103	213.015	216.375	196.706	220.478	211.106	184.123
77	ENSMUSG00000000600	Krit1	73.7506	67.3981	67.6385	69.6517	81.9718	81.5172	70.7564	62.144	62.5191	72.1551	75.4496	66.6246	61.5758	66.5435	70.4541	82.5766	58.5597	53.0177	63.5861	61.4988	32.9736	50.6663	59.3368	73.3238	68.1353	61.4364	58.9483	66.0984	59.8601	68.1089	72.3195	58.5143	66.4922	65.2004	75.3759	63.3659	58.0652	66.099	65.0318	67.9085	38.9273	62.5225	57.3329	63.0356	59.5634	61.9696	74.9604
78	ENSMUSG00000000605	Clcn4	93.4122	93.3387	82.9936	90.6411	90.0463	97.9505	100.281	92.881	70.3338	77.4055	67.7738	79.7142	71.4682	81.2219	74.9618	90.006	64.2323	78.7195	72.7114	77.8821	38.7494	76.361	76.1572	86.2482	83.6086	72.1197	70.1008	85.4339	83.7977	89.4166	83.0665	83.8549	86.4404	86.351	87.5	84.8014	83.5287	90.0177	86.8173	85.7842	49.8098	80.8327	73.8013	81.6892	85.7465	85.4483	95.8125
79	ENSMUSG00000000617	Grm6	6.65726	4.48573	5.84297	5.52914	6.08024	4.68321	4.99396	4.05103	6.31824	4.75667	1.12206	3.9986	3.35406	4.31299	2.53438	1.8804	2.4961	2.49474	2.69068	2.9984	1.46129	4.40633	3.61315	6.11812	3.7563	5.25183	4.02763	5.7824	4.54764	5.71357	7.52241	4.89733	5.94704	5.61477	6.20358	8.17503	4.81568	3.95173	6.78692	3.34748	3.1128	7.71754	7.1832	7.32318	3.59732	5.00226	7.09735
80	ENSMUSG00000000627	Sema4f	15.6777	15.9123	13.9204	16.4201	19.1905	16.5746	16.6394	14.0606	12.4355	16.6706	14.7343	11.9795	10.7593	16.8949	15.0996	14.6328	17.1731	11.082	20.2612	18.4892	7.56471	10.1117	14.181	25.696	19.5356	15.7546	16.4509	17.4488	14.4908	15.7681	15.5802	15.379	12.864	15.614	14.8207	21.037	19.1651	15.4718	24.8976	21.1392	12.9317	21.6249	19.3306	16.1906	19.0988	20.9756	24.3014
81	ENSMUSG00000000628	Hk2	13.9482	20.4304	15.2461	17.9903	14.6734	15.0018	21.5115	18.1451	12.6905	16.9911	18.5553	15.3258	14.6653	19.1427	22.4128	10.957	23.9861	12.6427	12.8385	19.992	8.44937	22.9442	15.1772	22.1801	15.7546	11.7445	17.9518	16.2324	18.2473	13.5893	12.119	12.6719	19.4525	15.7118	19.0295	14.4585	16.8826	15.8218	20.0641	25.806	11.9671	16.8994	23.3207	21.0067	19.1625	16.8504	20.0814
82	ENSMUSG00000000631	Myo18a	111.086	106.388	142.026	124.032	112.329	117.159	143.527	136.946	138.427	86.6164	120.059	106.908	120.441	129.57	95.8519	104.246	108.519	139.832	141.166	126.656	64.1729	120.292	93.2594	139.941	123.187	95.7274	96.1565	128.458	146.181	122.395	114.804	129.884	138.182	146.777	171.639	134.042	158.262	154.127	135.487	148.816	87.3944	139.76	168.741	120.238	152.714	140.295	144.58
83	ENSMUSG00000000673	Haao	68.6013	59.4079	76.8315	69.3529	88.8094	62.394	56.6079	63.1095	67.3917	75.1278	57.4431	50.5101	44.7209	83.0554	87.1226	59.1445	56.7067	56.6662	70.9146	97.8136	38.8414	63.0286	87.3511	82.0981	108.121	94.1761	74.806	86.0884	89.7343	114.306	90.8758	72.0245	81.871	92.0784	118.658	96.3934	96.8409	106.666	115.219	113.642	48.2096	69.3032	72.3325	74.5941	119.228	78.378	78.1319
84	ENSMUSG00000000682	Cd52	398.978	370.054	399.032	420.474	465.523	317.677	289.462	249.56	451.142	511.08	473.736	470.798	522.623	525.663	536.85	553.928	538.435	469.686	432.091	515.34	250.104	511.408	504.407	428.261	573.779	487.842	416.155	341.914	374.923	429.19	373.698	347.479	389.187	400.576	410.935	414.878	479.919	438.481	474.973	460.622	322.038	415.788	382.88	393.634	454.904	438.77	300.458
85	ENSMUSG00000000686	Abhd15	7.48776	7.64863	6.47342	9.59112	11.2098	8.6487	7.104	5.96829	4.74479	9.78009	4.47155	6.29405	2.75843	4.54539	6.00435	2.40305	7.62806	2.98441	5.5117	7.03357	2.85416	5.51906	4.33202	2.17414	4.31507	10.232	9.72043	13.4964	7.09841	13.298	7.91185	13.3536	12.9815	10.3486	9.42798	12.5656	11.4835	9.4979	10.5727	11.7071	4.88699	12.7684	11.7168	10.7788	10.1564	11.6013	13.7458
86	ENSMUSG00000000690	Hoxb6	6.63971	10.4352	7.15675	4.98013	3.91741	3.33883	6.76098	5.67256	5.97602	4.29027	3.87664	4.91701	9.03484	3.10204	5.52363	5.73165	6.39001	8.47953	2.72739	3.94207	1.00243	5.26763	6.10867	4.04665	5.22984	3.62138	3.92966	4.58823	3.54086	3.5468	2.42326	3.14235	4.87739	4.14259	4.8874	1.90309	7.00947	5.30565	4.46532	4.63297	2.6137	4.92756	4.73409	4.83095	4.8339	3.82425	4.14146
87	ENSMUSG00000000693	Loxl3	19.6065	18.9138	16.0663	16.1917	15.0775	22.6145	20.7752	21.5103	16.5409	11.6507	19.1544	17.756	20.1921	14.0619	6.86209	13.0042	15.6007	17.7591	17.6627	14.5502	8.23066	20.063	17.5598	21.3508	16.743	19.6359	22.5116	19.0177	12.7439	13.256	20.6443	20.6885	17.4216	16.3321	14.7382	19.8025	19.6285	13.4401	14.6598	13.1849	9.87598	18.8302	22.74	10.8901	11.8726	21.6307	18.6889
88	ENSMUSG00000000708	Kat2b	45.3394	37.0274	32.203	45.3397	53.8491	52.8202	61.2795	31.8087	36.0804	42.4066	30.1534	52.0571	25.5316	45.6374	30.7681	60.5487	35.6687	27.469	48.1986	52.7887	19.0238	39.3221	32.3444	23.7988	41.4547	26.9909	49.5624	37.6988	38.8141	46.7079	38.4389	30.7183	39.7241	37.5668	31.3398	35.0075	34.9785	33.4232	30.5512	33.242	30.3548	48.6804	48.8861	33.116	39.2539	39.8761	36.0195
89	ENSMUSG00000000711	Rab5b	102.751	106.964	110.851	121.245	106.59	100.921	106.226	101.298	90.7223	89.2969	94.3877	106.777	99.6959	104.775	104.31	90.2686	89.5922	98.353	107.059	105.711	56.1953	102.51	101.027	92.7824	97.5186	112.129	95.2546	93.4399	91.6859	96.9272	108.164	102.306	108.08	101.746	114.041	109.954	116.593	117.254	106.335	112.665	63.0447	110.112	97.2887	113.529	109.818	110.886	102.645
90	ENSMUSG00000000731	Aire	14.4953	9.30824	8.5122	15.1903	10.558	11.7077	9.53016	10.1237	10.7747	8.73305	12.3432	9.96895	4.58855	15.8858	9.46187	11.8686	8.20333	7.12753	17.1011	7.50095	7.16369	5.96487	7.23345	12.6803	10.4196	13.7689	13.8673	9.39409	10.8619	7.7068	17.6324	13.2561	11.7309	8.74798	12.5288	14.7667	11.6981	5.25679	6.28306	6.69496	9.19289	12.5578	5.2102	9.10081	8.04099	12.5824	13.1352
91	ENSMUSG00000000732	Icosl	210.852	204.862	195.925	244.845	262.308	206.412	167.985	149.373	171.884	214.972	194.096	156.295	138.293	218.532	209.064	192.467	147.535	164.866	225.873	251.448	119.758	177.547	165.483	186.488	265.031	307.348	205.841	209.75	232.349	289.583	298.336	257.293	221.757	237.816	323.657	301.249	228.987	211.504	220.107	231.42	156.533	240.414	200.559	190.038	277.766	278.878	234.89
92	ENSMUSG00000000738	Spg7	62.9438	56.4469	68.7674	69.1241	59.639	59.9226	71.6017	80.851	46.1392	52.3677	52.2266	61.4964	64.7525	59.0108	62.4344	67.4448	58.6052	60.28	65.4266	63.6644	35.1631	64.6071	67.2563	69.4561	89.403	70.8582	62.7939	54.5943	74.3286	62.8399	64.1162	60.5403	69.8911	75.3914	74.2231	58.7961	70.2842	74.8544	74.2342	87.781	42.0457	66.9124	65.7785	74.8449	74.8945	83.0369	82.4934
93	ENSMUSG00000000739	Sult5a1	11.5523	12.5462	6.82016	7.71171	3.35095	8.58249	13.8296	5.94184	2.50628	5.26568	8.59445	9.19867	5.87721	5.89353	2.12667	5.13706	9.27819	5.81204	7.50157	1.71542	6.7036	11.4691	4.70848	4.34826	3.83322	11.7006	8.63954	4.96798	7.74339	3.40333	9.58782	10.6688	11.7168	7.66794	5.28061	10.4417	17.3019	10.0477	10.6605	3.62709	5.42033	11.648	8.19604	7.61148	3.89433	14.3896	11.8692
94	ENSMUSG00000000740	Rpl13	1130.48	1126.35	1147.87	1203.86	1266.75	1164.4	1197.76	1185.61	1275	1300.88	1298.47	1303.26	1439.23	1415.52	1577.25	1703.11	1440.76	1288.47	1356.61	1506.31	759.835	1239.21	1330.36	1537.4	1540.51	1377.67	1221.35	1121.34	1132.28	1292.42	1116.17	1031.04	1189.91	1203.77	1184.46	1222.26	1383.98	1370.85	1405.57	1339.49	1004.55	1179.84	1142.06	1174.59	1304.45	1225.48	970.04
95	ENSMUSG00000000743	Chmp1a	110.297	103.613	98.5957	102.923	103.85	114.497	117.866	109.981	99.2412	99.6469	97.2403	96.0756	95.3046	102.613	122.977	122.629	100.987	101.999	101.927	111.065	64.4928	110.102	131.502	141.472	133.707	128.059	112.726	102.018	106.188	119.595	120.215	102.553	119.587	105.186	116.044	123.723	121.927	116.796	129.729	142.736	78.6577	125.39	107.237	110.353	116.118	113.379	123.386
96	ENSMUSG00000000751	Rpa1	117.558	119.124	143.447	133.273	135.479	113.895	107.313	109.953	93.9259	116.853	101.109	102.758	90.938	127.026	103.933	107.296	101.13	107.421	112.97	127.525	56.922	106.909	122.595	126.162	123.541	118.671	100.815	115.415	114.999	109.683	106.442	103.027	116.561	123.506	122.885	124.92	110.213	108.354	120.175	111.486	67.8588	110.727	99.623	111.409	103.839	116.419	121.602
97	ENSMUSG00000000753	Serpinf1	9.70849	13.2436	7.26992	13.1516	13.0255	16.1031	17.2374	9.79453	11.0371	17.8462	13.535	18.3569	11.1129	11.4047	20.0364	11.5134	12.0698	12.0338	11.3341	10.3019	5.62434	17.4158	12.3859	10.3494	15.753	14.2276	18.9778	5.98989	11.9354	9.98694	18.6071	16.3839	16.8366	11.037	18.4726	15.1421	16.5471	14.7595	10.5854	22.5407	7.96575	9.717	14.969	7.89107	17.2837	16.5881	13.1864
98	ENSMUSG00000000759	Tubgcp3	72.2253	70.3683	58.5743	58.1525	55.7495	55.4775	51.8789	62.3718	51.2029	62.9072	56.2636	50.2162	49.1275	61.3012	54.4535	55.2763	43.1365	48.5629	59.5293	56.3211	33.3851	48.0393	60.3547	53.4562	65.1111	58.1175	50.1459	61.1486	55.7419	58.9962	55.5331	57.2526	57.7374	56.9952	54.1635	69.4226	59.7307	65.6726	62.9321	53.2845	42.8234	48.8675	52.8807	63.2856	62.399	72.5775	67.2465
99	ENSMUSG00000000776	Polr3d	20.8848	18.6711	13.4624	14.689	21.1626	23.4242	23.5954	23.3506	21.0542	15.4527	15.628	18.7184	18.5672	17.2339	22.8883	25.3516	18.4453	20.2709	15.3489	23.025	10.564	19.7928	23.5336	20.939	29.4446	25.7432	17.9141	19.4879	16.0719	18.3765	17.4249	16.7401	21.4665	16.0625	20.5286	19.7156	20.463	19.3029	24.9365	28.3134	15.3428	17.8103	17.1514	28.7983	22.0671	15.9492	13.249
100	ENSMUSG00000000782	Tcf7	275.615	348.81	313.675	364.844	469.562	277.048	285.267	191.911	296.304	405.519	284.227	283.414	235.395	317.05	287.147	245.487	260.865	216.489	345.481	397.296	172.427	265.891	273.324	270.259	355.239	440.241	373.717	537.858	381.431	417.426	379.371	438.042	479.663	522.666	337.881	488.169	409.054	466.611	432.35	345.082	228.991	468.816	377.768	449.895	339.404	460.827	399.512
101	ENSMUSG00000000787	Ddx3x	315.619	324.002	294.215	305.846	345.458	361.717	356.182	386.737	223.72	282.279	207.151	210.139	213.136	208.135	232.378	262.746	177.17	209.724	194.43	204.647	126.717	224.368	240.028	252.058	258.307	239.717	230.754	307.233	279.528	278.873	296.348	315.069	316.553	278.315	319.458	308.094	272.225	269.676	278.469	296.548	140.195	246.658	227.867	248.653	243.998	252.214	348.186
102	ENSMUSG00000000791	Il12rb1	8.15321	6.52025	5.69659	8.25084	10.1185	9.4134	7.25283	6.32506	6.01106	5.60245	5.43081	6.74977	4.9599	4.72568	9.27004	3.08882	7.67651	4.11152	6.11115	9.41054	5.43012	6.11206	8.39445	5.98974	12.2013	9.43368	10.597	8.37525	10.3716	16.0353	9.9877	8.45229	12.9787	10.0978	13.104	9.62344	5.35245	10.3431	8.43523	8.27335	5.5396	11.3605	10.5663	5.42753	12.8718	9.10326	8.00182
103	ENSMUSG00000000804	Usp32	35.0501	50.3178	34.7002	47.3955	46.6625	32.0411	41.3847	33.0933	33.3958	40.3451	54.4108	43.8566	37.7869	41.1002	32.2226	39.5563	35.2221	29.6156	30.0519	43.5229	23.9985	27.6178	32.0295	35.1263	32.6496	31.7115	34.6436	31.2843	34.708	44.7487	31.3394	42.9762	37.8223	39.7416	37.9752	36.2646	25.5073	39.0279	40.7875	38.778	30.7279	30.6662	28.5086	37.1368	39.3212	43.6477	31.7326
104	ENSMUSG00000000805	Car4	0.454648	5.3147	1.19966	2.89797	0.227715	1.20771	7.52807	1.60529	3.85238	0.985461	1.58826	2.52265	4.23033	2.65016	2.86219	1.59572	1.86377	0.876978	1.18941	0.910978	1.77402	3.44138	2.25497	3.096	1.47281	0.175585	1.35205	0.430352	0.38738	0	0.989745	0.593624	0.661888	0.367758	1.69443	0.310042	1.77346	0	0.512458	1.78338	0.480537	1.43425	2.2739	1.44975	1.19081	0.37791	0.975547
105	ENSMUSG00000000811	Txnrd3	6.67665	7.05256	3.79619	6.30868	6.33482	6.78528	10.0423	6.47815	3.72389	5.91218	5.37817	6.32757	5.5103	7.91446	5.32295	6.43775	5.51474	6.19007	5.62664	5.42277	4.38867	6.04466	8.59065	9.1074	6.47986	7.65159	5.64593	5.10177	7.07489	4.54049	4.39795	5.20295	6.08492	6.32383	7.7341	7.11939	6.02446	8.53709	7.97223	8.58356	3.65311	6.40891	5.7292	6.19344	9.27122	8.6305	5.98431
106	ENSMUSG00000000817	Fasl	2.34978	1.98868	3.32006	0.643127	3.42916	1.69171	2.58632	1.71305	2.42186	4.193	1.85072	1.90686	1.2704	1.10147	3.78153	3.45117	1.23794	3.69978	1.94822	1.43572	0.56176	2.32254	1.8972	3.043	2.50628	2.62786	2.12847	2.83696	0.906183	1.65611	2.53204	1.66626	1.20071	1.64803	1.73276	2.51196	2.18304	2.44001	2.93154	1.49125	1.61902	1.95829	2.62581	0.926181	2.53536	2.46806	1.16363
107	ENSMUSG00000000823	Zfp512b	74.8962	77.0449	75.3034	80.4062	99.7999	63.4641	68.8665	65.2381	54.784	70.2372	53.6648	48.9289	36.7922	54.9669	53.3345	39.5085	34.3305	57.4329	52.1635	54.1421	35.0014	46.5678	53.0474	47.5724	71.0283	56.9814	60.7965	80.5462	65.6835	81.7848	85.1567	75.9025	95.7753	82.3186	96.4691	100.372	64.4422	80.1724	80.5482	65.2078	31.2669	68.0494	49.8236	79.8102	73.9245	70.1657	87.6134
108	ENSMUSG00000000826	Dnajc5	208.303	209.441	199.964	203.135	243.041	199.59	196.304	192.658	143.242	153.713	158.648	156.357	129.503	158.029	141.444	146.108	112.679	137.901	149.757	163.445	83.7502	133.708	135.68	124.047	150.741	156.089	142.947	212.482	173.526	163.09	202.209	198.866	187.567	183.286	199.837	195.781	155.341	176.193	164.767	169.663	94.1013	178.28	164.126	159.38	168.039	187.607	227.194
109	ENSMUSG00000000827	Tpd52l2	53.6382	59.1431	62.5926	49.6636	45.5948	66.4407	63.9896	68.7008	51.3274	45.5142	54.4552	55.9937	64.278	50.7759	49.9831	58.9663	45.8355	58.179	51.7368	48.9374	31.628	63.0187	63.6268	73.1126	51.6503	46.9079	52.9127	45.0547	47.0786	47.2143	46.2568	53.1133	57.4496	50.3454	50.7258	54.5871	57.2782	63.6213	54.2574	56.6349	36.0529	53.6157	58.5513	55.4437	44.5612	56.1141	64.9791
110	ENSMUSG00000000838	Fmr1	53.2639	50.223	52.1823	52.8106	83.6964	56.3443	53.4123	56.4271	37.6624	53.7754	42.1201	36.8205	34.6409	45.91	53.3499	53.725	29.8304	35.1325	38.1402	43.4538	25.7339	43.2405	39.0245	42.1683	46.1532	42.6841	44.0939	58.1927	50.192	48.5764	51.1103	48.0244	56.0049	64.1863	57.6948	49.4536	44.1062	51.3924	54.5866	53.5789	22.3767	43.1706	44.3031	41.549	48.7631	30.645	53.9342
111	ENSMUSG00000000861	Bcl11a	51.4566	68.14	79.674	85.5792	91.4413	61.0436	57.8943	61.9355	66.2426	78.5623	59.1204	56.4888	52.5985	66.8837	94.1815	66.1343	51.5183	70.8556	64.5826	97.5275	27.6256	59.9395	69.0679	62.1074	80.7916	67.0059	54.1428	68.2995	88.8164	91.3581	86.0103	82.2044	96.0093	87.3565	117.061	91.5032	82.2588	85.0307	93.7353	85.4266	38.1964	65.8298	73.4164	74.9087	104.608	79.5417	70.7606
112	ENSMUSG00000000876	Pxmp4	17.4566	24.6659	20.5352	29.6681	20.7711	13.3225	20.5147	15.1334	20.5644	20.2226	15.3396	25.5391	21.4846	20.9634	20.7019	17.4563	25.1549	28.2609	21.6651	18.039	12.0888	24.0511	18.8267	21.4806	19.1127	21.379	23.3822	21.7183	24.0915	24.7427	23.3415	25.2907	25.5081	27.0421	23.4836	23.8259	32.217	27.914	25.4971	27.4743	16.1417	23.7531	26.6318	22.1294	26.3662	25.0675	19.5814
113	ENSMUSG00000000881	Dlg3	14.6677	19.8188	12.9831	14.8168	12.2831	16.9187	15.1728	15.2512	11.6164	10.1981	9.91701	13.6283	12.2562	13.9483	9.21332	15.9212	10.0901	12.7262	9.84505	10.8195	9.88531	12.8919	16.87	17.7273	11.844	11.7859	11.3868	21.8269	12.5808	11.1642	13.1328	13.7008	13.7872	9.94366	10.3748	9.96823	9.79106	10.5682	10.9174	9.96584	9.88066	10.6858	12.3817	7.28078	13.0523	10.9885	12.0084
114	ENSMUSG00000000884	Gnb1l	3.55546	5.70735	4.06957	3.59238	5.31935	4.02116	7.6312	8.27843	5.97769	6.12648	4.93931	7.98433	7.84581	6.92941	3.80976	5.65459	4.19051	4.11385	5.93984	9.01445	1.6516	5.10339	6.51618	5.93744	5.22917	5.35613	4.34374	4.4606	3.71327	4.54006	5.52369	5.5205	4.63005	4.35701	4.19545	5.19508	7.89583	7.57638	6.15658	9.25332	3.93234	4.8248	7.19471	6.39322	5.25698	4.73653	6.60262
115	ENSMUSG00000000901	Mmp11	8.21569	7.24806	7.12639	5.91979	7.60869	7.44942	10.3941	6.12506	5.7455	6.95474	7.91376	4.32074	6.46354	7.2906	7.40545	7.2604	5.56434	6.16001	8.02006	3.71636	4.98136	8.40418	7.21717	10.0102	8.81628	9.72609	7.33156	6.28512	5.57205	11.4576	8.40691	7.96754	6.68451	8.05333	6.81248	7.00612	10.0999	6.99161	9.7534	8.44156	2.93553	6.56478	4.07032	6.57682	5.47938	6.82401	7.62729
116	ENSMUSG00000000902	Smarcb1	67.8375	71.3763	77.1678	75.8329	67.0667	69.1755	71.5539	79.347	71.3072	72.3763	71.2394	77.0839	89.9623	86.5483	81.0991	69.3584	80.3202	80.0999	75.7494	96.948	40.7875	94.1706	99.4369	95.1392	86.0602	84.831	80.409	77.068	85.2623	77.4741	76.6797	87.424	82.8524	82.3833	78.8573	77.0069	89.0797	83.5749	88.2272	99.7607	60.9197	79.0581	90.2467	81.8785	84.2296	90.7046	82.8673
117	ENSMUSG00000000903	Vpreb3	15.8645	16.0881	22.4618	18.5446	16.7251	17.2718	14.9033	17.9784	24.4034	19.9461	20.4523	20.4375	25.5294	30.9675	25.3566	24.6279	21.5492	26.2522	23.0667	21.5977	10.6056	26.1653	31.9632	30.5582	21.5226	12.6077	12.6795	8.22705	10.6238	10.3509	10.3286	10.4295	12.5435	13.3884	17.4942	12.5822	13.8245	17.6496	15.187	18.4907	8.19751	9.23947	11.8864	12.3564	13.5218	12.182	8.53425
118	ENSMUSG00000000915	Hip1r	205.977	161.726	194.352	236.854	249.377	219.277	212.904	259.998	166.05	186.659	138.696	167.316	123.533	183.76	199.104	136.046	112.62	206.04	213.54	257.108	81.5795	149.368	192.402	208.831	244.68	220.009	190.079	235.423	259.03	297.754	225.044	209.515	273.574	257.529	345.05	254.7	180.819	245.097	231.298	286.789	119.453	207.598	201.934	224.216	324.651	215.32	286.897
119	ENSMUSG00000000916	Nsun5	27.7893	34.5652	32.6502	36.2646	36.1157	24.2838	34.5494	30.396	30.5339	30.2368	35.6957	33.6113	30.1093	29.7014	25.6787	26.1308	28.6201	30.4305	33.2144	32.6804	13.7359	26.4933	27.4664	26.2613	28.5171	30.005	33.0256	23.7323	23.9536	31.7289	23.4566	30.5095	27.7915	32.2528	27.2475	30.1733	22.5633	28.1637	24.7322	28.5545	17.3223	30.3168	23.5691	30.5946	27.9328	25.9984	23.6525
120	ENSMUSG00000000934	Top1mt	10.0961	13.5725	11.263	11.1826	8.66541	9.11181	9.29663	12.7154	10.8012	8.60176	7.29382	8.3945	9.84251	9.20911	9.13211	8.54077	7.87241	11.6355	9.47305	8.47664	4.28635	8.08746	8.87657	10.7155	12.8467	11.5631	9.4532	7.79819	9.34547	9.24069	5.53691	9.47687	11.4661	10.3251	7.73442	8.73799	11.2023	9.81466	9.7618	11.5904	6.82875	9.33976	9.35411	13.0474	10.4021	9.08522	7.27487
121	ENSMUSG00000000957	Mmp14	46.6727	61.8676	64.6441	69.1292	60.2984	39.7078	54.96	60.0679	53.6116	47.5917	40.7059	63.1577	61.2223	46.5898	52.3278	40.4141	56.3505	70.8287	52.1796	53.6455	25.1911	49.341	60.6283	50.4538	53.7838	71.9061	64.6921	70.0531	67.6477	51.8313	72.1982	70.2101	79.7466	78.1329	72.9655	75.2863	68.5298	71.2235	64.9448	64.8922	39.4908	73.6896	73.835	68.0196	68.6325	66.9938	66.7357
122	ENSMUSG00000000958	Slc7a7	38.3054	36.9866	39.0833	31.5529	32.4381	40.1771	30.5175	48.6393	33.0667	26.8061	34.8595	29.0307	35.9722	29.3531	25.3719	26.2975	29.9573	44.1734	26.0451	27.5937	13.8931	29.4915	35.7122	31.7109	28.0487	36.4815	32.2285	42.0356	33.1659	29.2445	32.1402	34.6123	45.3434	34.9038	34.5207	34.5481	38.8397	34.7143	27.9871	30.1672	19.4364	33.2551	37.1802	33.5676	31.0482	31.3413	32.3017
123	ENSMUSG00000000959	Oxa1l	56.2545	70.0641	72.1335	71.5347	68.518	50.5394	53.1184	55.7044	64.995	69.7535	59.1964	62.516	70.7415	71.6284	66.961	69.2318	67.0408	64.231	72.6775	70.9959	29.2978	68.242	74.6123	62.5944	63.9174	66.7192	82.0988	71.5928	81.1011	80.9346	62.172	75.369	81.0265	68.1727	79.6558	89.6824	78.1074	75.9273	79.5074	77.8989	43.4283	73.6657	57.9553	69.689	86.1974	69.7209	58.6161
124	ENSMUSG00000000976	Heatr6	40.3142	46.2673	47.9686	57.4998	63.2202	43.6471	43.2945	43.5652	37.4775	56.1695	54.8142	42.6153	26.6833	39.1519	33.2212	35.6821	34.3311	41.258	38.2599	45.2967	18.6542	28.6577	43.7847	38.1003	37.7805	40.9782	39.4848	60.1671	58.4525	58.1744	63.6124	52.8338	71.5963	52.0217	62.0732	61.4011	40.9292	42.5088	40.2829	46.7236	19.0508	42.7358	39.574	40.2524	50.6082	46.161	64.998
125	ENSMUSG00000000982	Ccl3	2.06782	1.37624	1.17613	0.576047	0.145941	1.36937	0.834141	0.291162	0.936323	0.26667	2.81743	1.79479	2.64611	1.15949	0.865563	1.60344	2.32422	1.40814	0.51019	0.245696	0.305355	1.08777	0.54698	0.405862	1.62782	0.342015	0.113844	0.535582	0.884865	0.666755	0.130322	0.702516	0.944153	0.576191	0.638034	0.202422	0.640134	0.640073	0.460665	0.621145	1.59019	0.520096	1.4591	1.03799	0.453787	0.703543	0.512407
126	ENSMUSG00000001016	Ilf2	72.72	59.5109	54.1181	65.0336	63.8723	70.5523	78.5047	64.402	56.2427	66.2366	61.843	63.2734	51.8512	73.1772	62.8215	70.0517	58.9898	59.3603	61.7133	59.2631	38.04	61.3078	67.6753	72.3703	69.0003	62.3279	55.147	42.3984	51.69	50.0495	62.7709	51.6725	58.4355	51.1418	56.9272	56.9696	65.5845	59.5227	76.2148	79.702	41.8516	59.1969	54.985	59.5065	67.4536	59.3954	64.3826
127	ENSMUSG00000001017	Chtop	189.129	156.16	170.89	169.513	176.695	190.957	183.374	209.751	159.24	182.954	164.278	163.65	176.778	205.373	204.703	222.426	172.545	163.149	177.464	192.776	94.4419	164.153	197.09	237.015	215.387	195.752	164.524	169.169	172.612	186.61	169.925	162.856	171.881	171.353	187.672	174.572	184.955	190.599	215.137	216.952	113.474	174.113	181.408	183.073	193.959	192.084	182.369
128	ENSMUSG00000001018	Snapin	34.0583	34.6583	36.9493	36.5479	36.5855	31.818	27.116	31.6037	33.1808	39.0782	33.9632	35.7983	32.0353	36.1472	39.3002	34.2844	24.9022	29.1093	29.3177	34.1965	22.6506	40.4703	37.9986	36.5335	45.7077	39.2432	37.861	38.2616	37.997	40.4691	37.2996	33.3521	34.034	33.6797	46.1506	39.663	48.3488	45.7873	46.6268	42.4197	20.7621	35.3182	38.8374	35.79	37.8689	37.4343	36.5753
129	ENSMUSG00000001020	S100a4	33.108	26.0374	18.3669	33.5684	52.7617	24.8235	22.9337	21.871	39.434	48.946	36.434	28.5162	26.5783	43.9679	81.8573	49.3206	37.5639	27.4872	40.2652	79.8828	18.2971	31.9334	23.8573	34.9415	92.5241	163.052	89.9656	59.3791	65.7491	90.8193	151.156	80.2948	65.0549	55.5135	89.8984	103.758	82.9834	69.3835	67.9172	93.9918	111.891	90.0498	65.3733	57.1404	89.0287	116.215	71.0535
130	ENSMUSG00000001025	S100a6	24.8421	25.0584	13.7057	28.1841	31.9577	27.1051	37.3681	27.4566	26.4441	44.3888	27.9642	26.5064	25.6547	33.4749	59.2618	27.9554	36.3878	20.8433	32.1433	39.2486	16.2654	29.4541	21.6679	53.3638	54.9466	53.0689	38.1917	26.6823	53.1796	71.3819	52.5716	31.063	38.1862	41.0448	60.4468	42.5893	48.9127	45.3639	49.4546	85.6084	40.0013	41.7217	40.331	39.5734	70.0689	52.8392	41.5377
131	ENSMUSG00000001027	Scn4a	17.0321	24.2611	40.3515	33.7492	23.7132	17.3957	15.0027	23.5591	21.3512	15.4441	15.6738	17.4655	21.0557	23.9603	15.7924	15.523	15.1101	30.4198	24.5179	18.5853	6.76292	15.8836	23.8715	22.1782	13.479	17.5935	14.2941	18.8946	19.4179	17.8478	20.2446	19.9028	21.6105	20.1604	23.1612	21.4318	16.8914	20.134	18.0007	16.283	8.36646	13.3203	14.7025	18.2709	19.8508	16.6588	13.9314
132	ENSMUSG00000001029	Icam2	59.6171	54.1141	64.69	60.1474	69.9994	47.4866	52.4068	54.579	61.8447	67.1591	49.4983	56.6274	66.8854	66.5574	61.696	52.7959	55.5354	65.9361	57.3409	66.5168	26.3139	55.8908	62.4228	53.5111	67.5249	54.1913	51.0212	56.0393	60.947	66.9214	47.4464	55.3004	65.6343	60.9668	59.4323	46.6364	58.0113	67.7079	60.3658	62.4585	28.1997	52.1601	66.6254	66.8858	64.6564	48.3716	42.3932
133	ENSMUSG00000001034	Mapk7	28.7695	29.4128	32.9742	27.8047	31.2011	27.4423	31.3395	34.5904	24.9575	29.8573	27.7936	28.8056	27.1523	25.471	29.0998	24.2732	28.9344	41.0311	27.8251	42.8731	12.4491	31.8881	30.7808	27.8338	32.1743	38.984	37.9321	43.6143	37.0225	30.4862	30.2685	38.9104	45.3726	45.3783	44.1929	43.1413	40.0737	36.1209	28.5727	30.2698	16.3041	42.6396	32.8135	38.8942	41.7952	39.6175	48.8896
134	ENSMUSG00000001036	Epn2	23.3371	28.5245	30.255	27.2247	21.1376	18.8603	30.6979	30.4792	21.9988	11.5662	16.9544	21.2314	25.6561	13.8321	16.5107	22.523	16.0847	38.1034	20.1081	15.9585	12.0141	30.7145	26.1618	20.0545	10.1048	16.4685	20.9097	21.9927	17.3586	18.217	14.6941	24.3884	20.6825	14.5224	17.2289	20.7744	20.1955	18.3336	16.5333	27.4593	10.9119	20.5919	17.6644	24.5303	23.2956	16.7283	27.4657
135	ENSMUSG00000001039	B9d1	2.85764	1.20274	1.82387	1.08939	0.713742	0.909584	2.09818	1.77918	2.53582	1.45867	1.72202	1.81959	2.49003	2.45758	1.94912	3.13314	2.66917	3.59949	2.36327	1.36384	1.20381	2.30556	2.45734	1.91297	2.46128	2.34441	1.42383	1.91115	2.12578	2.67399	1.42797	1.38784	2.28662	1.29463	2.30569	1.88523	2.23981	1.92661	2.30185	2.52784	1.33683	2.79529	1.83681	1.88438	1.87133	1.78744	1.07884
136	ENSMUSG00000001052	Sec24b	90.4708	60.4028	62.7958	72.5734	71.4107	75.4042	85.2465	82.1653	73.8818	61.1064	76.3512	76.5683	66.3457	71.5446	84.8342	59.7475	77.1028	72.3984	73.7357	88.111	38.83	70.1071	77.417	70.5968	79.2994	78.3761	67.1723	85.635	67.6732	71.6234	64.8988	64.0016	74.0295	64.892	67.3382	78.4473	83.0153	82.2792	78.1023	70.3144	48.3654	85.7461	78.3961	84.4716	83.2054	91.2049	87.2691
137	ENSMUSG00000001053	N4bp3	22.2817	21.204	23.4695	23.8626	17.7462	18.572	24.181	32.3212	27.3991	22.6388	19.3555	23.852	23.8804	28.8909	24.7434	24.6785	23.2302	23.251	24.2795	24.871	11.1185	25.0266	28.6032	22.1016	27.6779	24.4004	27.3483	24.5115	24.2794	23.652	29.5005	28.0653	36.9566	30.5161	27.9349	26.7342	34.424	36.2898	33.0591	30.428	14.1992	32.0397	32.8634	30.8833	28.848	26.3231	24.1051
138	ENSMUSG00000001054	Rmnd5b	54.4187	32.4345	44.4137	42.9597	49.6808	42.4923	40.1554	41.5014	43.7808	47.5613	49.204	38.8396	49.1678	48.1725	44.1727	44.8667	42.7633	51.8718	42.7764	54.1388	26.4442	40.8576	42.1669	46.9853	58.4431	47.4786	46.3689	48.9174	46.3483	51.1161	51.62	53.9212	52.075	54.0991	58.3661	50.3617	51.0312	56.4762	52.7672	57.9993	28.8713	56.2652	50.4437	48.0268	54.0242	50.1654	48.0533
139	ENSMUSG00000001056	Nhp2	38.0107	35.3981	37.2543	38.5615	34.4283	33.7239	34.5185	30.9212	35.9983	36.9002	38.9094	37.9336	50.1088	38.593	42.1277	46.9729	48.7597	41.7851	40.2553	42.1689	27.9977	47.598	50.9147	46.6571	55.5811	43.2355	33.9139	30.0582	33.9514	35.0547	33.9055	29.8331	32.3494	36.2098	32.4519	39.5838	36.4035	36.1797	46.4024	36.1301	29.3387	32.214	36.9903	34.9095	37.1134	38.9079	27.9964
140	ENSMUSG00000001062	Vps9d1	41.9042	60.2117	53.883	34.4727	35.6066	45.2471	48.5341	36.5473	43.29	35.7252	34.7941	38.9553	28.7096	35.248	35.5851	37.9813	33.9811	42.608	37.2536	46.1918	18.9127	40.2936	37.7662	36.8309	42.4373	38.5705	38.7269	40.3903	44.6396	41.6517	50.226	47.484	46.6079	46.304	49.6651	43.2685	41.9702	47.4171	37.1915	44.1109	25.2757	47.3339	46.4408	33.2524	41.6785	46.5482	37.3699
141	ENSMUSG00000001065	Zfp276	58.6098	62.8716	52.8885	54.0588	54.0252	63.2313	60.923	64.7224	54.9368	50.7638	51.0773	50.8936	59.8176	54.6287	57.5281	49.5326	51.4397	57.8332	58.7453	51.1635	27.7578	42.2188	50.0624	49.5101	51.734	47.8909	45.135	52.4519	49.1123	48.1773	54.3794	50.4238	53.2833	57.0577	57.6631	47.3682	46.5222	65.137	50.3251	48.065	33.8654	55.7155	47.4536	57.856	51.2057	65.683	61.7166
142	ENSMUSG00000001082	Mfsd10	29.0364	29.1132	35.5839	32.8066	29.8546	23.2887	21.3248	26.1107	33.076	32.8913	29.9236	35.0992	36.6125	40.6735	28.5509	28.8702	36.0038	35.8547	31.1989	38.555	16.6555	27.8128	31.2615	35.9695	36.0239	38.2993	37.6074	36.9445	40.4066	44.5116	34.4293	41.1001	35.6952	45.2252	37.9482	39.638	42.5211	44.1001	40.9193	37.3068	34.2538	50.7943	34.578	36.809	41.9602	37.5237	33.8811
143	ENSMUSG00000001089	Luzp1	24.092	33.5163	18.939	29.2196	22.2791	25.0008	22.7983	27.7567	16.6335	15.6524	14.1748	24.8645	22.6314	18.0934	21.253	19.1339	21.2955	23.5018	14.3061	27.8596	8.72325	24.5339	15.2487	15.192	11.7711	17.7144	18.969	24.4898	20.9416	18.0699	32.8539	20.3401	24.172	28.9462	28.2546	28.9269	23.4664	21.2905	20.3958	13.2059	11.3124	24.1605	18.2003	18.1144	23.2075	18.0343	26.4639
144	ENSMUSG00000001098	Kctd10	117.399	115.569	113.119	111.649	126.386	112.136	131.567	120.653	103.412	108.433	94.4582	114.553	110.152	97.7853	115.219	101.472	96.5047	120.917	117.716	129.587	51.0735	107.636	103.289	106.812	107.86	127.8	116.736	141.871	133.597	118.173	129.025	130.908	134.226	130.831	136.867	141.128	130.777	133.793	123.05	123.724	70.8212	118.246	134.192	127.494	127.988	127.477	140.085
145	ENSMUSG00000001100	Poldip2	35.4584	32.6434	32.7366	31.4309	31.0068	26.9429	39.3418	36.6847	31.815	27.27	23.2459	32.3699	34.9996	29.3948	31.8492	27.5586	34.9927	33.842	31.1231	28.5108	21.0034	33.851	39.1639	31.1213	31.0568	33.9452	35.5057	27.0749	33.5101	29.6635	35.8061	31.9274	46.4335	30.3329	35.8518	38.5559	43.7158	36.0552	43.7505	40.3252	23.2476	35.8311	30.8464	37.2685	36.4005	39.619	32.7699
146	ENSMUSG00000001105	Ift20	32.7851	29.3581	24.8152	31.4849	27.7254	40.619	32.0519	40.4993	30.9911	28.6563	31.2435	32.8819	41.8912	35.9822	35.5482	48.1477	35.2739	26.8717	24.8242	33.7217	35.7906	34.3704	40.3595	54.1231	33.9266	35.2655	34.3744	27.4408	30.4821	30.3306	31.0303	27.4492	28.9278	29.0296	27.8321	30.2704	35.9725	34.2434	34.4387	36.436	34.1086	29.6569	31.1069	29.2025	35.3751	32.9748	23.9514
147	ENSMUSG00000001119	Col6a1	85.3468	124.165	89.0002	100.992	79.543	95.8581	128.987	115.707	95.0155	88.597	65.6911	81.2513	85.2386	68.2962	71.7763	58.7222	67.9931	81.6958	87.205	76.9329	44.0701	85.6989	77.3506	84.787	69.3459	107.938	100.734	92.9416	102.6	77.6349	115.658	118.965	135.955	127.048	126.875	83.0638	98.7538	92.1764	80.9816	86.053	48.7778	95.7452	111.59	89.2068	83.0217	99.5912	117.352
148	ENSMUSG00000001120	Pcbp3	4.95067	9.16196	5.09517	4.21388	7.33827	3.26347	4.19964	3.6757	4.63481	6.82549	6.23011	5.57257	3.96688	5.15701	4.69303	4.09641	3.44757	4.65569	4.46141	5.27383	2.19346	3.0529	4.94445	5.43291	3.87547	5.98738	6.83375	4.8896	9.73672	6.01171	6.94351	4.45726	4.96975	3.29889	6.68376	6.87281	4.32132	6.68575	7.28095	5.92859	3.20243	4.06071	7.35105	4.89233	6.17377	6.31806	4.25557
149	ENSMUSG00000001123	Lgals9	115.664	102.575	120.663	102.728	106.927	83.8452	98.1558	102.563	104.475	107.133	103.699	103.517	108.909	98.1541	137.664	112.735	109.135	101.151	103.503	136.632	58.2801	119.835	98.1597	92.0603	160.936	105.482	114.764	131.533	141.105	152.033	110.012	109.497	172.519	181.138	184.633	118.503	145.684	157.966	156.232	133.502	61.598	130.27	271.742	109.317	132.194	112.163	83.158
150	ENSMUSG00000001127	Araf	116.395	118.432	111.257	120.324	139.849	123.473	108.901	94.5821	119.431	133.89	105.621	107.629	109.139	120.687	116.038	108.758	110.79	117.247	129.616	141.638	64.1301	115.518	120.462	103.445	128.092	126.896	126.986	124.489	139.995	147.521	117.875	120.191	133.56	123.553	128.583	125.805	123.027	128.935	128.678	131.239	83.5599	137.528	125.142	126.489	155.53	131.64	131.276
151	ENSMUSG00000001128	Cfp	172.186	168.695	195.123	191.898	155.316	175.274	206.34	284.378	218.014	159.26	150.631	190.982	232.829	187.557	196.876	202.959	198.141	218.921	169.52	141.204	93.1474	207.313	221.241	213.016	176.475	177.415	178.865	181.837	185.095	147.623	140.711	175.951	238.607	189.296	199.628	158.114	251.675	260.357	231.852	229.543	102.327	192.054	253.863	213.062	192.767	170.475	172.644
152	ENSMUSG00000001131	Timp1	2.12782	3.02682	2.29257	1.03947	1.40469	0.957214	0.862803	2.10582	2.50981	2.00172	1.49755	1.82885	3.43835	1.18235	0.914971	1.6779	2.15333	1.63456	1.63958	1.18101	1.1605	1.65924	1.99949	1.10015	1.02094	1.87877	0.655047	1.60245	1.4985	0.918357	2.84154	2.24657	2.86541	1.2691	1.959	2.2198	1.42388	1.72291	0.832085	0.535485	2.16214	2.166	3.49519	2.05261	1.63793	2.69035	2.3456
153	ENSMUSG00000001134	Uxt	10.8043	9.86888	7.40327	8.46305	9.90321	11.9525	9.96834	9.26285	6.7042	9.9882	14.1688	7.91659	8.17641	9.32818	10.0018	11.8954	8.3481	9.9915	7.96917	11.7851	7.46224	10.5267	14.0904	15.3334	8.17873	9.87675	9.39603	7.43119	8.47041	9.74888	8.55258	10.3509	8.65056	8.18238	10.2784	10.0803	9.1371	9.39146	13.4797	12.1947	4.8914	9.97791	9.7612	7.70256	10.6796	8.93693	8.68041
154	ENSMUSG00000001138	Cnnm3	33.6064	36.3281	37.3147	43.6419	35.4438	20.2933	32.4633	37.9029	28.3918	34.7137	32.1849	25.4909	23.3128	27.7663	22.6243	18.5991	21.5639	39.4533	29.828	31.0952	16.528	29.6645	27.541	22.6087	29.5189	33.7683	26.6873	31.2524	39.3006	33.7649	25.6158	34.0103	43.5144	34.6429	38.5665	42.4417	22.338	34.0715	36.1907	32	18.819	36.0035	34.358	37.533	28.9412	43.1739	49.9377
155	ENSMUSG00000001143	Lman2l	31.618	33.0403	34.8165	38.3093	33.8565	40.1883	44.1248	43.468	28.9049	22.1591	40.5231	38.6945	40.9807	46.202	32.1271	44.1024	36.7962	36.8572	43.5746	27.3844	20.6825	30.9424	26.7157	35.5503	29.3	30.6951	32.5455	37.5633	34.0274	29.7291	31.6949	31.7591	33.9126	27.7935	29.0532	25.5069	28.9912	34.0043	28.8353	29.8357	25.2729	46.0377	33.0089	34.0776	32.362	34.2202	44.351
156	ENSMUSG00000001150	Mcm3ap	84.8687	49.3776	56.4975	58.5179	59.1548	53.8872	80.577	52.736	91.8139	97.9556	71.4786	53.4889	73.2136	98.831	119.829	124.334	106.855	73.1838	75.2518	105.999	51.3289	89.2387	100.069	96.2345	99.1528	73.8674	76.3067	60.4833	55.2536	71.4745	59.2924	69.3323	69.6576	86.074	82.0969	62.1548	115.485	76.1336	117.266	118.177	79.0042	85.7974	67.2017	77.2887	90.2503	102.428	83.7653
157	ENSMUSG00000001151	Pcnt	74.2422	65.7389	81.5712	87.7413	82.3405	61.2609	85.4628	55.8799	74.1647	80.2126	74.6453	66.5746	64.6282	69.533	76.6637	72.627	56.6103	74.499	74.3383	111.5	33.9007	69.3204	79.6561	84.123	83.1888	90.4673	72.4198	89.9957	96.7247	99.7339	74.3523	88.1448	85.1247	109.552	87.03	115.621	120.801	105.304	88.9179	115.254	44.7932	105.148	81.7213	109.618	92.7301	99.6927	69.7742
158	ENSMUSG00000001156	Mxd1	108.167	91.5656	63.0964	66.4102	68.4136	111.468	123.466	91.9633	58.7627	60.0839	117.635	95.0053	74.805	76.1318	52.4622	100.834	92.031	55.3406	79.6582	60.697	52.4335	81.281	82.1055	93.5162	70.1295	107.696	96.0705	70.2657	70.596	68.2922	111.375	110.165	72.3358	68.3811	79.4618	98.136	78.0502	54.2429	75.03	63.7888	87.5724	108.071	76.8721	59.8192	56.6365	105.439	117.164
159	ENSMUSG00000001157	Gmcl1	31.0447	30.8582	27.002	37.2223	30.9088	31.2418	31.2694	27.8554	26.7127	31.2781	30.0808	26.67	27.7889	37.8055	29.4356	33.3717	26.4074	23.4338	28.2329	33.8887	13.6552	24.6197	24.4151	30.6291	31.7163	27.7425	27.9946	23.1485	27.5537	28.2405	29.7678	25.6514	26.4444	26.5158	28.3361	31.0647	25.0938	29.9196	31.5298	30.2047	17.3645	31.7408	28.2933	26.3496	28.1543	25.5757	26.503
160	ENSMUSG00000001158	Snrnp27	22.928	23.9319	21.9692	21.0303	18.2805	23.0997	27.6362	26.1007	23.383	22.8374	26.3356	27.2373	28.519	31.2455	28.2098	37.0941	33.1584	32.0188	23.66	24.5143	14.0064	30.4612	32.9814	32.8243	25.3686	25.1386	23.2117	17.3612	25.744	23.1008	20.3611	23.7179	20.173	21.7613	21.4602	20.5742	28.7383	26.9402	27.4506	29.0671	17.3905	25.7468	23.4534	25.7704	23.1194	21.2701	20.3265
161	ENSMUSG00000001166	Oas1c	12.3434	10.3133	13.9113	17.0665	24.8025	14.6502	9.30191	14.3776	13.3107	21.1464	7.32742	7.31185	10.5328	13.9485	20.5587	14.3803	9.07508	12.2947	12.4435	22.4196	6.9173	11.7506	18.9268	15.5556	23.8085	16.8546	15.5312	18.9209	23.1212	21.9223	15.3979	11.8074	23.5459	21.6009	29.0779	13.933	15.9505	26.5804	21.652	28.791	7.7155	15.8298	28.8221	16.0927	17.8373	13.6179	14.5824
162	ENSMUSG00000001173	Ocrl	22.1441	19.699	16.9808	19.3813	18.2762	15.7914	18.0041	18.1692	14.7644	13.8357	11.6838	13.5782	20.6552	11.4957	12.3601	12.9125	15.063	15.4117	17.61	14.9113	6.71751	15.1232	9.16803	19.2379	12.1073	13.7176	12.3608	15.1135	16.5328	12.0046	15.6445	12.3983	16.7843	16.4724	15.0348	18.7671	16.4306	19.5882	17.3614	16.618	8.1859	13.1276	11.588	16.0502	14.7613	15.4338	13.6923
163	ENSMUSG00000001175	Calm1	516.305	557.339	526.943	571.074	571.598	688.045	583.392	648.837	487.374	422.68	512.941	462.128	440.054	484.502	440.158	491.785	407.88	489.999	527.155	502.967	280.81	526.276	563.891	650.072	550.196	596.521	578.156	583.177	554.217	491.291	602.616	605.23	604.915	518.968	577.278	568.888	536.599	513.351	530.388	487.59	379.842	635.829	577.709	505.681	526.127	626.256	663.049
164	ENSMUSG00000001211	Agpat3	124.225	167.875	147.447	166.377	136.148	145.36	164.022	141.248	111.234	102.934	101.207	118.649	116.522	98.4426	98.8909	90.0809	115.391	139.054	115.88	107.994	64.2453	127.959	119.77	119.882	96.316	107.843	133.168	123.541	120.908	102.71	122.364	129.335	162.19	140.394	127.277	122.872	129.99	117.007	112.207	127.434	62.3433	140.356	126.546	130.002	110.038	121.242	151.8
165	ENSMUSG00000001225	Slc26a3	0.703567	2.50031	1.378	1.2263	1.16591	0.0453778	0.560998	1.3872	0.589321	0.473968	1.16647	0.0422511	0.760095	0.0391834	0.909228	1.1757	0.500052	0.398561	1.05133	1.22786	0.494075	0.510312	1.11946	0.808285	2.6205	1.25125	1.98937	1.74852	1.53968	0.743676	1.25982	0.509004	0.830224	1.80681	2.02164	0.728149	0	1.098	0.7994	1.38649	0.533115	1.33579	0.23303	1.02335	0.860155	0.776609	0.885162
166	ENSMUSG00000001227	Sema6b	18.5173	21.1236	23.0116	17.0634	11.0931	14.1897	19.8337	27.9837	13.5416	12.1654	10.9761	19.974	31.6336	14.2379	13.2602	13.9282	21.0092	28.4885	16.2828	15.7321	8.0067	24.9817	19.8202	14.0479	15.6651	23.7757	23.4107	21.1162	16.709	18.2823	18.6163	25.5895	27.1683	17.1212	18.8079	21.4803	27.0894	21.1106	16.6861	19.7634	10.6318	23.0778	26.3123	20.3444	21.8159	18.3519	19.24
167	ENSMUSG00000001228	Uhrf1	36.3885	29.7987	32.7435	34.9278	29.7586	23.5238	36.7854	32.7099	19.7595	20.2105	22.2809	29.231	17.1246	26.1388	19.9568	18.0688	23.0936	24.6805	29.4298	24.6532	13.7853	29.9223	38.9707	33.4449	25.8843	28.4466	36.5377	33.3607	36.798	31.4356	37.8129	42.6852	36.1471	39.0337	48.12	38.0747	27.6964	32.1472	38.3049	37.8844	18.063	29.6954	24.6931	32.8205	27.4054	37.1429	37.238
168	ENSMUSG00000001229	Dpp9	61.6361	67.4639	69.4466	64.6138	66.1955	57.1636	59.9905	63.7529	58.8453	56.9311	48.9349	61.249	62.4425	60.4764	52.4325	47.7723	54.988	73.3602	59.1378	64.5473	34.5696	59.821	62.4856	50.567	64.3314	69.9315	68.2487	79.4413	78.4535	65.2914	70.0045	75.7428	85.6785	74.0925	82.6183	77.417	69.2335	77.0883	66.5346	61.6162	45.22	81.4251	80.2036	78.2674	74.112	81.1766	80.1052
169	ENSMUSG00000001240	Ramp2	48.8653	49.5201	61.0979	37.9957	25.7461	35.0731	47.7593	64.8623	39.1852	31.445	37.7736	62.0847	90.2301	41.8228	33.3246	49.5395	63.357	91.1324	38.6503	31.0092	22.0452	68.619	64.5858	41.2687	33.389	39.9482	56.86	38.2758	34.5531	38.0936	33.8146	60.7903	63.6411	41.0774	38.5159	37.9897	76.4602	59.4664	59.2067	44.1185	26.0027	55.9418	74.2691	49.7708	33.8136	55.5899	43.3712
170	ENSMUSG00000001247	Lsr	4.3914	5.10749	5.23554	7.15117	7.6735	6.19043	5.62931	5.11445	6.07201	7.59574	5.25883	5.84744	6.10164	9.09644	7.61596	5.97912	3.46406	5.48721	7.06854	6.53979	6.37203	6.81169	6.38865	8.29373	9.08896	9.40533	6.66773	5.13706	5.94074	5.65318	6.24785	6.99296	5.64513	5.99217	8.13871	8.5475	9.91206	7.60922	7.78286	6.97501	6.86985	7.40684	9.10943	5.50326	7.48243	9.31477	5.47806
171	ENSMUSG00000001248	Gramd1a	422.282	392.419	363.366	388.974	504.034	414.286	380.464	321.084	418.593	511.169	501.165	449.801	465.141	554.653	488.248	509.731	490.782	383.178	524.382	541.72	215.443	358.102	370.592	433.539	464.851	490.404	421.015	441.22	369.521	465.166	368.736	399.626	440.33	437.911	401.401	471.793	445.241	527.409	477.545	437.69	372.572	565.042	451.918	508.502	429.681	528.401	486.149
172	ENSMUSG00000001249	Hpn	1.89931	1.89769	1.76688	2.7003	1.67278	1.54563	4.47623	1.84972	1.53846	2.26675	1.57335	3.07109	1.78258	1.18067	1.9263	2.42475	2.52429	3.65331	2.06821	2.0062	7.40647	4.17195	2.37461	1.77009	2.35941	3.57047	1.92453	1.62798	1.51038	1.68751	2.27236	1.22097	1.8899	2.83308	1.26385	2.43153	1.7575	1.50719	2.11195	2.78572	8.86555	2.52226	1.3715	1.70312	2.33786	1.94798	2.93356
173	ENSMUSG00000001270	Ckb	44.2641	42.3045	28.6859	37.9006	17.9428	45.252	58.8668	43.6555	41.3134	24.3278	52.0878	43.4713	44.3409	43.1247	31.4805	60.0382	53.8097	45.7606	41.3359	27.9399	25.1348	62.5571	42.8288	47.9737	32.8834	28.2114	26.1104	19.3657	26.4327	17.1987	25.5464	25.154	23.0763	23.0562	22.9051	24.1512	39.1314	29.5209	23.7608	24.3683	21.8383	28.1315	29.8049	25.1886	26.4177	29.8716	28.8201
174	ENSMUSG00000001280	Sp1	92.8887	130.289	122.906	122.57	158.491	133.75	135.272	98.5652	80.4513	105.774	82.1238	90.5044	87.0455	86.6646	94.1027	83.6857	70.8499	87.2738	88.9229	113.404	47.0564	82.2864	78.8361	73.6433	111.178	87.6903	84.5556	161.485	126.947	106.604	102.353	121.396	120.704	120.341	112.803	118.634	107.631	108.73	88.8381	92.6298	51.8217	105.208	86.596	103.709	102.425	98.4237	142.211
175	ENSMUSG00000001281	Itgb7	303.743	305.841	306.861	323.336	341.329	312.253	293.104	253.045	365.455	376.098	382.949	352.023	356.52	354.75	338.126	377.125	441.338	306.975	418.021	414.844	229.444	336.255	330.197	377.134	451.077	354.567	317.116	290.84	258.23	367.856	254.118	283.974	284.708	323.502	284.668	342.059	354.848	367.5	365.312	316.34	248.253	341.118	292.202	340.409	346.566	354.923	270.075
176	ENSMUSG00000001285	Myg1	30.9066	36.9428	29.5637	34.0525	32.1061	42.0569	39.719	38.2361	41.4629	37.0107	28.7176	31.4997	33.2171	37.3536	46.3069	46.2658	43.5893	30.855	35.5637	36.6419	23.558	32.6012	38.7853	49.9934	42.3638	31.0424	35.565	29.4961	29.0021	36.2926	27.8601	34.0297	32.3264	30.5336	42.4608	37.5005	36.9253	35.8274	48.0649	39.8605	26.0007	34.0497	34.0931	36.61	38.4203	32.6981	40.0806
177	ENSMUSG00000001288	Rarg	50.5932	55.2813	41.7107	44.1603	52.6646	38.5678	30.5149	32.9681	42.3261	37.3845	57.4606	51.3234	35.9513	36.1637	44.6134	34.3841	42.1131	33.9588	57.9957	40.0473	20.4734	35.3297	36.9756	38.4549	58.677	37.3162	43.4907	30.939	28.2425	39.6643	36.7044	44.1701	44.7359	38.4936	39.3439	38.8151	50.3807	43.9751	50.1509	45.3613	24.0051	68.9106	39.5083	42.5913	42.5089	44.5082	68.7334
178	ENSMUSG00000001289	Pfdn5	157.159	149.74	142.216	147.914	146.936	150.924	168.34	174.871	174.307	158.449	170.673	174.314	193.222	183.312	217.727	226.246	211.759	188.687	178.481	188.677	108.495	191.003	193.281	199.325	206.839	188.566	162.437	141.286	148.69	176.485	140.008	131.711	173.112	150.819	160.907	145.298	193.824	186.503	211.821	195.039	137.026	147.571	145.058	142.5	184.951	171.368	135.103
179	ENSMUSG00000001300	Efnb2	11.0765	17.4504	10.6447	10.5539	8.88771	8.77947	12.404	11.1406	9.78784	9.6482	8.20441	10.5504	13.4012	9.65492	9.47574	10.3879	7.50667	11.5375	8.68697	13.4428	3.59967	9.32112	8.4487	8.53321	9.71676	8.8108	10.6816	11.9372	9.42471	8.19366	14.2767	8.76655	10.955	13.6488	15.8035	12.8365	8.95104	8.23231	7.05429	10.0535	7.78237	9.77222	6.6533	8.38636	11.7826	11.4791	10.7218
180	ENSMUSG00000001305	Rrp15	21.9303	18.7385	17.0641	18.5586	18.924	21.6476	26.4076	27.9178	20.1972	23.2165	21.0253	20.1219	18.7138	23.6056	21.7171	24.5801	26.0597	21.6157	20.2077	22.1141	12.8779	19.3707	28.8472	28.6875	23.3859	18.8486	19.4475	15.16	18.4182	15.2449	15.8045	15.2167	17.8822	18.2291	15.9774	17.2231	20.0233	19.1051	25.5106	23.274	14.2981	15.4438	16.4799	14.7561	16.6424	17.8067	18.034
181	ENSMUSG00000001313	Rnd2	1.96531	1.77027	1.12974	1.23998	1.40894	0.750963	0.973104	1.40717	1.20747	1.49649	2.11725	1.55543	1.62242	1.65333	1.29769	2.18933	1.99138	2.16709	0.858109	1.21168	0.961232	1.42041	1.496	2.17042	1.52539	1.51823	1.47111	1.1109	1.91988	0.485609	1.96197	2.30077	1.643	1.39651	1.60263	1.43496	1.90477	1.35392	1.55028	2.39783	0.965121	1.19232	1.30923	1.36474	1.58358	3.02217	1.18545
182	ENSMUSG00000001323	Srr	18.0108	13.2444	20.1751	15.8506	15.0933	18.5519	13.6406	12.7491	12.4058	13.4405	17.0524	15.6712	15.0343	11.3795	16.6112	11.1628	12.9671	19.4182	12.6256	17.9273	7.63146	16.8599	16.6369	14.9088	14.8685	12.1507	15.464	12.4538	10.6175	11.8236	13.9091	12.688	17.124	22.91	14.4218	16.9602	20.921	20.4162	13.6682	21.8064	5.73751	18.7664	16.3301	20.7011	14.1147	16.7445	21.5803
183	ENSMUSG00000001333	Sync	2.00796	1.65353	3.72879	2.39458	1.908	1.11143	1.54688	2.56477	1.79923	0.740856	0.133037	1.72178	1.58869	1.5	2.49987	0.426792	0.964721	2.40537	2.61378	1.88317	0.539141	1.74622	2.22527	0.799414	1.91458	0.924412	1.60846	3.13827	2.81615	3.12984	2.24993	1.9958	3.04257	1.66061	2.8269	1.31308	4.07305	2.23995	2.43106	2.57072	1.28536	1.82645	3.20965	2.89767	1.8173	2.08529	1.89913
184	ENSMUSG00000001334	Fndc5	15.0577	14.2681	8.27416	6.53202	1.24664	12.916	15.1082	9.04988	4.82281	1.53941	15.5807	15.7808	12.4141	6.62538	2.4705	14.4063	15.7762	10.2488	6.6398	1.92116	9.81417	14.3756	12.1853	8.99718	1.04586	4.30461	3.82977	1.38086	2.0942	1.175	3.75384	3.1891	3.16002	1.90766	0.865932	3.09239	3.06985	2.40873	1.322	0.290858	2.02958	3.25421	2.40364	1.07365	1.75983	3.60072	1.75995
185	ENSMUSG00000001348	Acp5	205.659	212.817	211.784	206.546	149.33	177.207	193.73	173.154	210.788	169.574	211.739	240.677	256.629	250.539	185.75	231.527	258.43	248.341	240.21	207.259	115.553	248.735	246.668	198.681	179.854	220.041	221.009	238.637	189.014	174.905	156.015	177.018	226.631	192.566	159.201	212.914	276.925	271.29	251.448	192.416	127.99	210.345	228.565	205.465	184.418	205.907	172.214
186	ENSMUSG00000001366	Fbxo9	41.0166	35.6597	33.5085	35.132	43.5731	28.0161	37.5622	39.1584	32.3831	34.016	24.2134	30.6121	30.2268	33.6791	30.2351	40.9488	26.6788	33.4765	34.5493	33.7239	19.6356	31.9178	33.5578	37.1833	39.7423	34.4165	23.9495	24.0387	29.8614	34.825	30.1543	38.714	43.8146	35.7543	39.8653	35.2389	39.8824	41.6511	40.1066	37.6371	22.8525	37.5858	30.5801	33.8303	37.7328	44.4344	36.5964
187	ENSMUSG00000001376	Vps50	29.9698	25.5468	18.6418	20.2598	21.6604	30.0885	25.1928	29.2831	14.7295	28.2662	21.5287	22.9577	26.2251	23.7473	32.644	32.5181	23.5475	22.9098	25.3632	27.2219	18.5476	22.9486	25.4627	38.7131	27.8335	21.0577	25.9909	17.5189	18.472	21.0201	20.2084	18.3865	23.685	22.6864	24.2918	22.4361	23.8651	21.901	28.9057	27.5217	14.2844	23.6292	20.4802	23.4496	24.4615	18.2255	20.1145
188	ENSMUSG00000001380	Hars	61.0021	53.2612	56.5304	59.7876	58.9643	63.7651	67.1107	69.1232	49.8713	55.8203	55.9689	51.7819	54.8179	60.7034	62.0635	69.8435	63.1289	55.0443	54.316	59.874	36.5592	62.9166	71.854	81.6845	65.8615	60.4753	48.4739	51.7901	54.2863	53.3515	53.5685	47.0932	56.9875	53.9727	54.0659	53.3705	58.5978	60.67	65.6938	63.5568	38.291	54.0838	63.3214	57.5823	56.721	55.7765	54.1042
189	ENSMUSG00000001383	Zmat2	72.1853	59.044	57.2766	73.5007	63.2479	85.1315	97.3587	95.5056	61.8966	67.3873	75.67	67.29	73.9133	86.6991	83.2541	91.9614	74.2022	73.2704	72.6119	70.7356	37.5697	86.2603	100.705	123.471	84.8268	76.6245	63.6058	64.2384	63.8942	80.6927	71.0701	64.5795	67.8366	65.8282	63.9858	65.0417	78.6548	67.4858	100.395	96.8664	52.7585	63.2256	64.8607	59.9981	74.3265	71.2448	83.6698
190	ENSMUSG00000001403	Ube2c	6.27189	12.7491	13.2781	11.7908	11.6986	9.65536	9.63118	10.987	11.7889	10.4262	11.3715	11.8564	10.9062	11.7054	10.3981	13.0638	15.0149	13.6904	9.96277	10.0287	7.06173	14.4053	20.7557	20.9544	9.67064	13.8831	19.3715	9.52645	15.4816	13.131	13.9761	14.6865	15.0026	16.9014	15.6144	15.5833	12.7355	16.6236	17.9202	17.8291	12.0916	14.4443	13.9193	15.8978	16.0896	13.7289	11.672
191	ENSMUSG00000001415	Smg5	141.05	126.302	118.57	129.159	141.028	122.482	134.426	118.417	106.762	125.649	98.3779	99.3528	99.5743	117.463	123.468	114.576	96.0609	108.819	118.256	118.32	50.5086	86.4159	120.675	113.721	136.465	118.288	113.642	114.707	117.432	114.841	120.244	121.033	129.642	145.708	143.416	131.103	102.711	124.617	127.168	140.326	65.6491	119.923	121.634	116.315	140.296	120.659	142.816
192	ENSMUSG00000001416	Cct3	164.526	136.865	136.487	165.588	136.969	174.985	172.298	178.076	165.209	162.581	218.502	190.476	209.728	231.947	176.498	268.15	237.846	199.868	209.54	157.228	95.3435	178.553	199.538	215.453	188.826	157.497	165.726	120.486	127.52	178.913	139.32	110.673	126.179	132.763	142.921	157.018	165.876	131.078	178.059	155.85	117.608	140.223	160.756	146.274	153.184	159.036	133.803
193	ENSMUSG00000001418	Glmp	71.5092	73.3407	95.5071	84.9956	77.5009	67.5008	77.6462	75.2132	84.6818	80.4673	87.2522	97.2674	117.176	97.4599	91.4168	88.4241	111.271	113.664	96.5482	83.1655	48.0904	103.085	88.8393	83.9783	100.941	91.4385	101.808	100.844	81.7706	89.9363	85.8858	95.8015	101.395	90.5675	101.511	83.5982	119.556	110.842	95.9283	99.8433	62.7684	96.4976	107.413	105.593	99.1985	92.0037	74.0195
194	ENSMUSG00000001419	Mef2d	190.036	212.88	256.609	255.719	287.037	203.266	203.765	186.773	184.971	183.631	160.722	153.243	137.247	181.401	179.215	137.135	133.866	186.697	195.747	205.863	83.5665	130.037	153.76	130.141	184.541	193.652	174.244	241.147	208.637	203.48	205.183	236.201	263.162	252.521	256.68	247.858	185.07	225.518	187.647	191.256	102.293	215.812	218.007	213.751	232.275	227.015	246.36
195	ENSMUSG00000001420	Tmem79	2.78827	2.76226	2.32616	4.02021	2.4202	2.1643	1.6936	1.24868	0.0861638	0.962153	0.502412	1.12822	2.12881	1.67681	1.74496	1.86182	1.68773	1.71729	0.775279	2.45391	0.764559	2.15135	1.03186	1.28301	2.54014	2.43688	2.78594	1.98941	1.73482	1.10501	1.27905	1.25685	2.17523	1.89676	2.37324	2.4767	2.07528	1.78276	2.27565	3.55198	0.643913	3.25864	4.16508	3.65108	1.96892	1.54517	2.27165
196	ENSMUSG00000001424	Snd1	92.9079	122.861	104.124	108.526	100.677	171.81	124.255	162.68	109.11	113.218	125.187	142.799	149.407	125.197	94.7149	109.739	115.338	124.478	112.788	111.142	105.498	124.756	152.335	209.329	136.608	139.262	142.777	111.887	132.949	138.813	148.826	162.364	145.809	140.623	146.502	172.301	164.96	179.02	170.172	122.521	104.82	196.333	164.243	151.274	150.773	127.303	156.347
197	ENSMUSG00000001435	Col18a1	11.4602	22.8497	11.292	15.7143	21.5986	15.5831	19.5451	18.7941	11.5169	19.0661	14.6809	16.5298	11.0923	10.2677	10.3953	5.76689	17.1118	14.7784	17.883	13.161	6.97084	15.4475	12.8465	10.0193	13.195	18.3475	19.547	19.6567	18.6709	14.4779	13.8365	20.2002	14.322	17.2312	16.6076	13.2209	16.0055	13.9978	13.9318	18.0487	10.3272	24.3269	20.3366	16.76	18.3077	21.9513	29.7495
198	ENSMUSG00000001436	Slc19a1	13.787	14.7742	14.3508	16.6443	15.5398	12.8256	12.8319	11.4542	11.6976	10.7968	15.4062	11.2335	9.76933	12.9566	13.0349	11.2312	11.0102	15.3163	12.8331	12.0847	7.64512	10.8027	14.864	11.6263	16.872	11.4437	18.1428	14.1849	16.9303	13.7368	15.2534	17.1356	16.7316	16.9594	17.0708	19.4568	14.7233	12.8583	17.7168	16.8513	15.2882	17.3926	16.9749	13.9679	18.2688	21.5735	20.3183
199	ENSMUSG00000001440	Kpnb1	308.188	312.59	269.114	274.232	269.6	327.616	357.864	383.98	209.721	237.074	213.324	251.009	194.604	262.724	219.891	244.865	204.158	257.333	256.596	241.981	145.638	253.394	317.997	398.977	259.206	246.239	221.965	229.337	254.284	247.068	260.494	259.818	265.787	261.728	251.052	266.962	270.17	308.589	296.398	332.372	130.22	269.069	208.961	263.331	262.872	268.279	299.142
200	ENSMUSG00000001441	Npepps	85.7749	59.688	52.5776	75.4021	79.0783	84.2469	73.7253	93.9818	53.6162	58.3916	64.4566	73.0012	55.4035	81.7989	73.9251	98.6511	74.6727	61.5779	65.4206	75.7799	49.1361	71.001	71.7773	100.94	67.3312	74.8059	68.7626	70.2397	53.529	84.5872	73.4843	52.655	61.1733	71.4476	60.1262	66.0147	69.3784	80.0437	72.3307	73.1711	50.2098	63.68	73.1037	61.3317	74.8752	79.392	63.6415
201	ENSMUSG00000001444	Tbx21	6.97874	10.7128	10.4793	8.46728	6.77901	8.99186	10.7215	10.8977	5.96418	7.9309	8.87269	9.4266	8.19301	6.14585	8.58214	8.1882	11.4568	6.47909	8.44527	7.39917	4.64214	13.086	11.3025	9.9125	13.0847	5.40807	4.86084	5.77159	5.68953	6.3135	2.97826	7.43878	8.03916	9.30963	7.87546	6.9965	5.7721	11.1789	7.86141	6.6527	3.17032	6.55242	7.3719	7.74944	6.33722	8.99289	7.41579
202	ENSMUSG00000001445	Mrpl10	43.0458	39.0478	38.7359	41.7146	43.8614	44.0359	49.5602	39.6356	46.4958	43.9447	40.5145	44.36	45.5659	46.7554	48.331	48.3943	49.1229	46.3877	42.4089	47.9045	29.2908	45.3703	50.946	60.057	60.0144	50.8907	47.7469	41.5779	43.3347	46.6215	47.7198	38.4229	46.8223	45.4493	50.3958	44.7009	52.8885	52.4857	58.9337	60.4869	29.0535	46.6385	51.2131	49.225	50.6942	49.4963	45.6314
203	ENSMUSG00000001467	Cyp51	73.6684	53.326	32.4436	35.468	27.6767	55.8973	58.6199	44.3674	29.7322	28.5173	54.1521	43.3491	27.1759	36.906	26.6572	66.8925	37.9792	25.8632	26.8159	23.0359	28.4711	56.3771	45.5208	42.4903	21.3734	42.142	29.3678	14.3017	20.5839	12.3153	34.5264	25.2549	15.4152	19.557	17.0241	33.4341	25.8099	13.9805	23.3462	20.8182	26.5035	30.6443	15.7495	21.9325	14.929	50.6587	42.4695
204	ENSMUSG00000001472	Tcf25	340.533	345.873	404.021	422.141	376.88	322.88	325.959	362.748	338.687	331.588	321.088	286.308	334.58	342.864	335.134	258.21	268.619	379.742	348.184	327.377	206.002	286.019	353.523	297.35	356.486	360.058	328.436	424.619	387.509	349.781	326.041	360.126	430.013	385.536	398.937	389.406	407.384	397.069	372.909	368.254	218.238	366.88	391.319	390.414	390.068	353.434	380.617
205	ENSMUSG00000001473	Tubb6	22.6155	34.4109	30.2031	23.2282	14.4623	22.2846	23.0364	22.6038	21.8634	16.8902	27.5856	35.0233	35.5543	20.8718	14.3296	22.3892	28.9882	33.2063	25.9242	17.7214	16.5253	29.7058	26.774	22.3385	14.9762	18.1473	21.584	16.0692	15.6544	12.6252	18.8973	20.0574	23.8476	14.4666	16.8092	13.4624	23.0481	18.8553	9.57558	10.2531	10.1265	23.1568	33.2621	17.9398	9.72182	17.0935	17.2349
206	ENSMUSG00000001482	Def8	24.8322	23.2997	25.6712	22.523	29.159	21.3008	24.6828	22.4228	16.9138	20.4709	19.7995	19.2434	19.7982	18.7716	20.532	17.4416	21.718	25.0952	19.6154	22.0545	13.948	19.046	27.1211	25.3997	23.2547	25.6282	21.8579	22.8005	26.3207	20.5602	31.5696	23.0051	30.6286	33.8711	34.0886	29.8317	27.3919	29.5367	21.5374	22.81	16.1073	27.1253	20.5847	29.4649	21.0509	24.7564	26.6353
207	ENSMUSG00000001493	Meox1	23.8651	16.0656	15.7173	19.6644	22.8324	18.2804	19.8937	15.7495	18.4556	22.4403	17.5981	18.7087	16.2282	16.8001	21.1584	21.8812	16.5709	16.4858	14.8411	22.3172	12.0421	17.4064	15.6537	19.3426	21.7009	30.0979	20.467	18.5354	23.7694	27.0315	24.6099	17.6056	21.8053	17.7019	30.0066	20.4742	22.3169	19.3993	23.6958	24.5396	16.4706	27.7197	23.481	22.8655	23.5408	27.446	24.0521
208	ENSMUSG00000001506	Col1a1	111.034	181.009	151.866	149.779	95.7072	134.313	242.808	243.42	145.376	110.88	105.395	157.805	123.963	90.3398	99.6988	72.9574	120.408	148.129	124.4	107.505	63.6642	135.969	146.456	136.347	110.833	196.916	196.086	148.12	164.203	124.759	191.415	233.881	235.656	218.354	200.535	122.028	156.585	144.926	111.231	94.7344	79.8719	182.164	182.973	155.795	100.43	143.891	182.048
209	ENSMUSG00000001507	Itga3	10.2964	10.1743	10.8958	13.6721	8.27298	9.69235	13.9281	14.7874	10.8605	6.61177	5.29318	9.13869	11.2127	6.05321	5.65479	5.9038	5.26511	9.84957	7.68446	7.16075	4.73226	7.9737	6.64758	4.57219	8.15357	13.0133	10.2039	10.8874	7.99402	11.6865	11.9115	9.83389	19.505	10.5376	10.6374	9.58712	10.2704	12.9814	8.43147	7.0513	6.00618	9.50261	19.8698	12.2949	12.1539	7.90694	17.6832
210	ENSMUSG00000001517	Foxm1	8.92324	18.5486	18.3503	11.2825	16.632	19.0806	16.987	15.9797	12.2182	13.879	12.1188	13.0578	7.18148	16.1668	11.823	8.23931	8.00825	13.7298	14.4315	14.1777	6.17294	17.5675	23.3681	10.1294	15.5176	16.2718	26.3908	20.0845	26.7409	14.4009	17.1793	22.7995	25.473	27.2744	27.2065	31.87	15.7464	22.5148	22.3415	18.4076	10.4864	18.7803	17.908	17.6013	20.1551	15.8412	25.2458
211	ENSMUSG00000001518	Itfg2	26.7929	32.8221	15.4734	21.8718	18.0692	26.9806	22.5432	20.9727	27.4759	22.7321	20.3184	15.1569	14.1876	30.5717	23.8157	18.4104	19.406	25.6304	21.1656	30.7121	11.0282	22.2612	33.3211	28.92	41.177	27.764	21.1643	27.2149	31.8865	20.6909	22.2235	16.8631	35.5687	27.0131	24.5111	21.8718	17.9339	25.3985	36.3316	21.3325	13.9222	13.3741	24.7185	20.2662	24.1568	20.5823	22.1407
212	ENSMUSG00000001520	Nrip2	5.05835	6.77614	3.96208	5.20341	2.60512	2.38299	8.12381	3.57294	4.32401	3.39208	3.64265	5.47128	3.81119	3.64235	6.31534	4.60558	2.2938	4.13184	5.49607	4.44064	2.25043	2.73164	4.25186	4.79656	3.36568	5.09077	4.61304	3.87084	5.00968	4.18079	4.90012	4.05706	5.4096	4.13763	4.93465	6.48438	3.42076	2.72441	5.56761	3.95922	2.49342	3.47933	2.99837	2.95619	7.73207	6.17956	2.43802
213	ENSMUSG00000001521	Tulp3	13.9091	13.121	18.0292	13.8596	17.644	12.6172	17.5641	10.34	12.3847	11.6361	14.8073	18.8378	15.2582	15.1706	9.57826	14.3139	14.7928	12.2477	14.9755	13.6148	7.9133	12.6877	12.9893	10.1009	11.7865	18.5168	21.6888	16.4312	15.4302	14.9779	17.4463	15.7933	14.0479	15.5772	18.7211	12.959	16.0517	13.5598	21.4467	12.3717	7.49968	17.3668	13.6125	14.3006	15.6717	15.9265	13.202
214	ENSMUSG00000001524	Gtf2h4	18.3098	14.0205	14.5893	14.466	15.3316	11.5083	13.6032	16.9954	14.8272	21.3331	15.4967	17.1725	20.262	19.8256	15.64	15.9091	17.0399	15.5481	16.5597	14.1706	7.98086	17.3684	19.2897	22.0317	19.6267	13.0498	12.0098	13.9419	14.065	17.1294	14.6831	12.6991	14.6071	15.806	14.9103	13.4068	15.6326	15.3766	17.5823	17.0748	15.1982	14.1462	12.7161	15.2985	17.3286	13.9544	17.2787
215	ENSMUSG00000001525	Tubb5	497.627	544.902	570.012	539.139	523.308	443.704	460.153	444.85	504.524	514.852	553.103	573.242	555.225	584.929	540.902	497.231	590.593	543.567	581.755	587.845	271.479	548.83	638.339	517.879	575.876	614.544	622.313	540.898	551.244	552.48	576.354	584.452	617.73	617.962	612.615	626.645	631.059	663.89	608.957	600.766	414.08	641.003	554.428	580.251	571.672	604.274	545.529
216	ENSMUSG00000001542	Ell2	22.2895	25.9278	37.927	51.61	21.9418	25.2272	32.8596	31.8091	19.172	17.6235	20.2501	22.0399	21.2181	21.6758	17.6164	16.9035	15.3021	23.3543	27.2339	14.8511	13.4924	23.6154	25.456	17.1105	14.3311	26.3189	39.4173	30.9639	37.9699	14.2504	36.5637	47.3295	49.0671	30.5147	35.6843	35.3085	26.0519	25.2592	33.1886	27.12	16.3827	29.9872	40.3786	50.1283	30.2879	30.6877	25.0295
217	ENSMUSG00000001552	Jup	47.4156	81.3074	97.3575	63.5097	36.1506	34.1438	60.8844	85.9555	68.1819	34.1564	41.6347	71.6174	102.568	43.2254	38.7132	42.8843	93.3568	128.805	64.3346	42.1635	31.9711	62.8843	84.0743	74.2906	37.8101	47.8122	66.2051	79.9809	56.3478	29.5286	53.0234	90.8647	99.3902	53.5633	42.3905	48.4421	75.0991	72.9974	56.5681	25.4049	30.8128	60.5335	81.4794	61.2352	35.4152	48.976	49.0137
218	ENSMUSG00000001555	Fkbp10	21.9366	21.6068	20.5194	17.7902	12.3825	16.4878	25.4457	26.5949	17.0652	14.1906	18.2034	26.9575	29.4351	13.983	12.6187	20.5582	31.6066	28.4567	15.9082	18.3844	9.69754	19.9004	22.1045	11.725	14.9282	17.156	22.458	22.3338	16.2607	14.6048	19.3537	22.6106	19.2593	20.6152	18.623	15.2299	23.9331	27.4824	20.7004	24.9003	8.86798	19.5246	19.7521	17.7101	13.652	16.5259	20.6418
219	ENSMUSG00000001569	Nom1	43.2191	40.5074	51.7446	53.6394	62.7379	48.7347	57.2712	46.4497	50.4808	37.9273	51.6734	43.7797	54.9585	52.1356	70.045	55.3977	44.6348	52.5081	60.318	44.454	33.4078	49.6573	55.1236	74.4815	49.0522	42.2396	43.0357	41.6773	57.6669	56.2087	54.3468	47.195	56.9007	42.369	55.7635	37.3225	53.7595	51.3918	54.4411	41.2782	27.9225	37.0953	36.6665	47.169	46.7819	60.0108	60.4756
220	ENSMUSG00000001576	Ergic1	35.2905	54.9946	43.1488	42.0685	39.1852	28.8905	37.6443	32.994	33.4367	36.5806	29.5315	42.4531	41.7957	36.2647	32.6977	28.9279	35.9422	41.839	35.4199	34.2782	25.6729	37.8285	40.7914	32.2949	32.7289	47.9344	62.8302	55.0939	66.3968	35.2094	53.9956	56.3403	62.0697	60.773	50.8144	50.6215	50.1178	52.6023	56.128	45.6387	35.537	57.9855	64.7692	73.3285	39.8429	40.2116	47.736
221	ENSMUSG00000001588	Acap1	415.64	320.127	323.812	386.126	434.278	400.095	354.271	334.703	335.77	384.938	315.624	309.72	288.469	395.209	398.087	354.661	295.586	319.777	373.797	419.857	182.186	287.074	331.549	373.639	427.052	407.236	316.149	335.107	361.452	412.095	353.479	347.708	353.6	379.321	425.33	413.704	353.546	380.353	418.505	446.29	246.43	406.789	355.499	395.505	449.139	435.43	445.896
222	ENSMUSG00000001604	Tcea3	1.48063	1.38731	1.01276	1.80728	2.84009	1.96561	1.95979	1.55985	1.26453	2.33302	1.24819	2.32742	1.82878	1.05775	2.00313	2.07879	2.54652	1.50404	1.35985	2.85882	3.9982	2.26851	1.73989	1.76372	3.01413	1.86156	1.97391	1.28822	1.95677	2.45101	2.79646	1.79945	1.92294	1.155	2.49446	2.51014	1.10115	2.23415	2.90327	1.61353	3.79377	1.37623	1.32068	1.37687	2.62992	3.11913	2.50151
223	ENSMUSG00000001627	Ifrd1	32.6813	23.5727	21.8709	28.9108	19.5388	32.1745	39.3664	42.4311	18.3005	21.6137	29.2396	25.2428	27.6974	32.3694	42.6109	54.5831	31.7268	24.4163	25.8421	28.5156	34.0694	34.0565	26.7251	49.9247	28.8912	25.2734	22.5487	24.6252	21.9792	29.153	26.6363	27.9798	26.6602	21.7113	27.3426	28.3671	35.2799	31.7586	33.4123	43.7813	33.3653	22.76	34.9862	30.6316	26.432	32.2178	30.2924
224	ENSMUSG00000001630	Stk38l	14.8144	19.6732	12.2695	16.8887	15.664	18.4809	17.8406	19.4921	10.0656	16.0176	8.75083	10.6413	11.6673	13.025	13.4679	9.57199	10.2251	13.9054	12.6454	12.5549	6.94947	11.0463	12.3051	14.4692	11.137	12.1307	15.2615	13.1529	10.1364	13.5956	14.2948	13.1496	11.3683	13.9465	12.4161	13.2912	11.4767	11.2906	17.5026	11.0246	9.03364	14.9562	11.3319	12.5552	16.0632	16.4384	15.2458
225	ENSMUSG00000001632	Brpf1	85.019	67.6831	88.4778	88.7808	101.074	80.9881	75.8066	72.2567	73.3832	69.1224	66.782	72.7628	60.1564	66.6871	78.3706	71.8379	67.8554	61.4445	80.8786	79.9198	35.2597	76.6584	76.7593	69.9344	84.7059	81.5091	75.3476	86.39	84.5626	87.2879	90.3459	83.8279	88.8488	94.3916	105.11	94.0569	100.175	91.64	86.7052	85.7866	40.0515	90.9706	73.227	77.3318	91.6558	82.6946	81.139
226	ENSMUSG00000001642	Akr1b3	127.196	115.778	109.817	121.846	119.609	110.225	137.223	132.895	106.295	122.9	115.709	123.343	121.508	134.788	141.263	142.635	134.403	133.722	121.209	127.418	65.4903	130.502	155.858	173.681	141.479	124.41	115.16	104.839	105.876	119.894	107.853	102.697	117.781	116.221	124.195	111.081	124.179	121.249	148.951	140.746	80.0939	120.467	108.011	120.266	124.579	119.845	120.711
227	ENSMUSG00000001657	Hoxc8	2.46829	6.526	4.14222	6.25975	2.31223	2.55476	7.35299	7.13757	3.96602	4.26694	3.69834	5.33807	7.20267	3.49699	6.65952	2.91905	7.21251	4.99286	3.75739	3.70024	1.88574	10.61	5.89643	7.30674	3.03493	2.77357	6.03135	3.74776	2.78208	3.39585	2.39825	6.68471	5.18202	1.90066	4.79243	1.7091	10.2406	3.2017	4.79379	9.13661	1.07008	4.80522	8.67523	6.30914	4.56927	4.13465	5.31956
228	ENSMUSG00000001661	Hoxc6	3.64996	9.93933	7.18301	13.2144	4.57997	2.8547	6.12347	3.68625	8.34532	5.43674	4.41714	6.21827	6.18396	5.26808	3.82983	3.56458	7.21399	4.67741	6.57266	4.61117	1.57187	4.70172	4.81899	6.72729	4.87993	3.01838	4.31373	3.21702	4.15075	4.02298	4.25235	6.15693	5.31768	7.42902	7.24176	2.8076	3.80482	6.73701	6.82013	7.10337	2.14695	5.50962	5.5842	7.67168	7.63342	4.42302	6.77608
229	ENSMUSG00000001663	Gstt1	26.497	21.7472	19.4778	22.217	12.4996	15.967	23.3663	21.3958	21.0747	17.7085	21.7704	31.3891	23.323	19.926	21.749	23.0294	28.7009	30.3566	21.163	18.5499	13.7427	31.2949	23.9498	19.5844	23.4257	23.4692	25.0384	16.3372	22.3902	19.9528	17.058	20.7562	21.2097	21.9679	27.1033	19.9486	29.0659	24.0243	27.18	33.0722	15.1741	21.0447	20.3472	23.2168	25.8669	22.4221	18.0002
230	ENSMUSG00000001665	Gstt3	10.316	6.71614	4.35838	5.9873	4.47749	9.85045	7.50557	5.8538	4.7212	6.03823	7.09874	7.63838	4.52281	7.15244	5.06975	8.27897	4.40779	5.84592	6.81622	5.39859	7.20985	8.83505	7.06416	6.91233	6.25369	8.32425	6.76698	5.31141	8.20192	5.40837	10.2855	5.82385	5.21322	7.45349	7.97161	7.10741	6.96147	6.01394	9.66997	6.63097	10.6561	6.54484	5.90466	6.95453	6.08728	9.55302	10.7389
231	ENSMUSG00000001666	Ddt	16.1649	17.1736	14.5436	21.5404	18.7452	12.2602	17.7084	13.4884	15.437	18.4879	19.038	23.3826	28.6324	22.6963	26.1313	18.4465	24.4771	18.2733	17.7196	20.6071	13.5932	22.7613	20.7942	22.3654	19.2288	18.5293	24.9055	15.005	19.6715	17.6637	14.5501	17.1961	17.3148	19.704	19.7225	18.4522	25.341	16.9933	19.929	24.0678	12.9815	17.9787	20.0205	18.9812	20.7392	20.5701	18.71
232	ENSMUSG00000001674	Ddx18	87.373	71.6278	66.2543	67.7675	75.1611	87.5435	91.6554	90.5266	63.388	68.2117	71.3975	62.8526	72.0151	86.165	79.1148	89.7901	72.0074	65.649	79.7314	77.4981	41.3724	73.8957	73.9555	113.087	85.9415	67.3507	63.4043	56.9853	65.8141	65.5484	71.8074	57.0288	68	68.6424	65.5527	66.0487	70.2678	68.1019	82.3874	96.802	48.0709	71.6629	69.2424	72.6491	69.1013	71.0547	73.7223
233	ENSMUSG00000001687	Ubl3	96.8307	110.104	87.6092	78.8214	82.8678	88.9977	94.7838	103.392	87.2528	75.6677	85.4396	87.8709	113.941	113.042	113.415	96.2832	83.2296	88.0184	102.607	113.218	39.664	93.9901	100.151	86.4346	98.0659	109.579	96.4156	94.9328	103.422	105.109	86.3863	106.435	98.6832	94.4326	108.712	92.5103	131.881	104.046	127.034	121.168	72.5461	115.102	128.235	107.857	131.184	112.969	120.614
234	ENSMUSG00000001700	Gramd3	101.66	89.7765	79.7878	90.3474	128.265	101.561	91.4975	84.0642	88.6365	129.021	101.753	90.2317	78.6578	118.661	135.085	129.345	95.0652	79.4972	106.842	136.073	52.7113	72.9265	85.0861	94.8446	124.979	148.572	129.779	132.508	118.389	150.256	103.193	99.4772	119.439	124.603	122.511	122.668	117.632	129.025	135.39	129.498	68.3279	126.362	122.938	107.951	111.246	125.924	124.391
235	ENSMUSG00000001707	Eef1e1	14.1138	15.2439	11.4952	13.9059	14.6556	17.5418	14.3829	14.9977	21.9222	12.5848	11.0101	15.5257	16.151	17.5157	15.3173	15.4568	16.23	11.7502	18.009	13.5764	8.50782	11.5556	13.0191	13.1257	12.6309	17.7792	11.8349	12.4777	9.8404	12.9971	10.5609	9.45505	16.6855	10.7861	13.1835	14.7448	13.1114	17.2996	13.2441	15.464	9.89863	16.8393	13.707	13.5556	13.0081	15.7093	14.0961
236	ENSMUSG00000001729	Akt1	150.656	193.697	212.796	179.565	162.121	150.934	183.414	191.267	158.824	132.641	140.93	160.641	162.01	154.81	147.816	137.056	162.201	190.647	164.679	165.527	88.3842	160.925	192.523	160.785	157.405	185.323	183.835	184.783	176.585	171.812	172.761	205.515	195.488	189.78	210.253	180.569	196.852	194.174	171.335	188.37	114.501	199.268	185.749	176.786	180.319	200.999	192.765
237	ENSMUSG00000001739	Cldn15	1.03201	5.19661	2.67221	4.61989	1.09738	1.14499	4.65743	2.30843	3.47002	1.7343	1.41155	2.31292	4.40114	2.25146	2.29493	0.868867	2.34783	3.88679	4.00185	1.35592	0.368653	5.08087	2.75908	4.40933	1.51828	1.64896	3.2966	1.89557	3.33073	3.13367	1.12024	2.79814	2.96429	1.76716	3.26381	0.38485	4.39761	4.0505	2.77869	3.09713	0.691648	2.02955	4.8517	3.85769	2.19177	1.31809	5.07062
238	ENSMUSG00000001741	Il16	251.888	266.61	274.091	271.61	329.937	202.647	176.968	160.85	232.387	274.093	239.273	232.229	223.941	263.881	253.84	224.922	216.482	244.322	285.899	299.769	118.491	230.866	228.254	178.704	277.373	279.235	238.412	282.309	261.313	282.482	252.574	238.727	279.291	282.915	288.249	297.408	260.541	288.331	277.277	253.983	158.368	266.139	250.971	256.092	279.087	277.129	228.939
239	ENSMUSG00000001750	Tcirg1	198.002	185.895	179.941	157.671	135.546	175.318	185.19	214.389	166.523	143.244	165.512	191.04	210.534	163.854	163.905	193.819	230.396	225.135	150.845	166.011	80.8357	183.024	199.838	158.303	176.144	159.433	164.734	140.065	143.058	145.361	155.012	164.075	189.912	161.006	172.054	154.686	198.471	171.8	169.436	156.143	99.1204	166.325	195.524	149.805	140.076	145.301	182.148
240	ENSMUSG00000001751	Naglu	28.804	37.7499	39.7025	30.8571	27.6843	25.2701	36.1446	37.7541	32.7239	26.8862	23.2407	30.1482	38.1684	29.0508	27.7021	25.902	28.6265	40.8145	24.9916	32.4229	19.3091	30.8803	46.281	29.7247	33.1771	38.1168	38.4225	36.1633	35.2909	36.4762	33.0101	39.696	47.5943	39.7676	43.5124	34.0818	52.1568	44.4425	34.0867	35.6098	18.5452	46.634	44.6147	34.9045	40.6413	35.824	35.376
241	ENSMUSG00000001755	Coasy	29.1008	33.1394	28.4323	30.2801	28.2321	25.1173	29.3336	23.4749	29.9708	27.5959	24.9771	32.0955	24.4888	38.4581	35.4154	28.3825	28.9837	30.8298	26.9028	27.8835	24.0473	30.4734	31.5937	42.4031	33.6886	30.3084	36.4404	26.1631	31.0602	26.4367	32.6813	29.1231	27.49	31.3502	31.587	29.1245	36.909	31.5961	32.3274	38.6048	26.1382	33.7607	38.1779	30.569	32.1532	29.2621	29.8852
242	ENSMUSG00000001761	Smo	17.795	21.4912	18.8733	16.1693	10.995	11.312	20.9793	20.1665	15.4853	12.4576	12.8883	15.2745	15.2288	12.5948	8.33629	9.02731	15.5624	21.4802	14.2134	9.56737	6.70246	17.0943	14.4415	12.0088	9.05637	12.1823	16.2141	11.885	19.8498	9.51021	16.9131	18.0449	16.4399	18.5173	15.4669	14.5264	18.0135	17.564	13.7831	11.1444	7.41252	14.789	15.8386	14.2898	10.1508	12.985	19.3167
243	ENSMUSG00000001763	Tspan33	32.5443	30.6124	22.8052	20.365	16.7418	30.5429	27.88	39.1343	18.3603	17.5596	33.3172	33.9633	32.085	30.2719	21.888	37.0771	30.5176	26.4737	25.2854	20.9627	15.1719	24.5339	30.4745	27.1217	22.2395	31.3368	22.6259	18.6211	15.5911	16.6019	29.0514	24.4462	17.4724	17.5977	18.2504	25.4746	26.6447	20.3253	21.1376	18.5889	20.1308	24.0981	18.0423	17.6211	20.2192	28.1939	27.3471
244	ENSMUSG00000001767	Crnkl1	47.9217	50.6946	37.1171	46.4043	38.0915	52.9126	50.5969	44.5315	32.1267	47.0558	36.6182	54.2767	34.8025	44.3002	46.0494	57.1768	42.3862	40.4584	37.9214	39.6755	22.6942	39.75	46.9373	58.5522	42.096	37.52	36.119	44.8754	36.8913	38.8203	42.2827	38.2669	54.484	37.9176	38.4843	46.0786	39.582	49.9382	51.6422	48.1168	26.9048	42.9	41.1765	40.7968	39.3384	46.2603	51.5382
245	ENSMUSG00000001768	Rin2	24.2965	33.1361	24.8517	29.1787	18.9827	24.9816	35.582	26.8583	34.7644	25.9	17.8886	22.7385	22.264	17.5661	18.9941	22.1278	21.6996	19.0563	15.7758	18.7519	12.3197	26.7099	25.8664	24.3795	24.371	21.1967	25.9021	20.5689	26.8876	19.4219	21.9181	22.6517	23.1023	27.6167	32.0512	19.4588	25.3448	21.168	30.4396	28.2017	11.2862	21.0207	30.7864	26.2041	23.7151	25.8011	32.1664
246	ENSMUSG00000001773	Folh1	1.6123	4.1063	2.24516	1.15752	0.354511	0.636252	0.686399	1.93029	1.19428	0.431097	0.699406	1.90723	1.38873	0.218832	0.596738	0.922092	0.96376	1.96374	0.870709	1.67685	0.502812	0.844366	0.830932	0.644783	0.773606	0.360787	1.57008	1.31899	1.21571	0.381909	1.0444	1.70032	0.975822	0.791472	3.71074	1.17564	1.33629	1.74703	1.29725	0.419196	0.860516	0.874586	1.53139	1.69281	0.271973	0.483581	0.787075
247	ENSMUSG00000001774	Chordc1	104.997	90.0816	82.6819	93.8041	84.8	121.983	108.711	101.414	59.4486	52.3877	110.333	93.1424	78.6593	91.9962	60.9774	129.022	89.8056	97.2974	100.076	74.7076	32.153	60.2434	66.4488	71.7717	55.8852	66.3442	45.2548	57.3714	67.841	59.2101	46.7225	57.5028	53.2653	55.9725	55.3889	51.6559	57.5462	50.3027	44.4032	60.6073	37.8078	58.1903	62.9982	68.3194	60.9679	69.21	89.1949
248	ENSMUSG00000001783	Rtcb	175.408	152.778	161.025	160.353	155.998	175.974	175.529	177.322	159.243	151.766	161.237	169.539	165.902	182.363	200.174	197.578	174.814	181.402	164.612	174.696	108.594	171.812	205.372	206.216	192.433	172.848	149.224	144.185	151.943	161.49	154.127	139.244	158.322	158.571	159.597	164.836	180.264	172.899	199.025	201.397	122.504	160.194	153.288	160.319	171.144	167.169	155.256
249	ENSMUSG00000001785	Pwp1	31.2807	28.833	29.3527	32.0537	34.2364	35.29	36.2584	33.2994	26.9963	31.9561	26.2947	28.0225	29.3566	32.7393	25.9159	32.4957	26.3741	29.1909	30.8762	28.4812	15.6516	31.8447	34.5862	39.2299	37.5689	32.6425	25.2727	30.6915	27.1533	27.7331	28.0545	28.3399	33.2346	28.6623	33.7762	32.8308	29.1465	31.4717	32.9587	32.6018	17.7973	25.4424	27.6155	30.4634	28.7745	30.3342	34.3466
250	ENSMUSG00000001786	Fbxo7	31.6585	28.4585	23.8977	26.7297	33.7205	26.792	34.1808	34.089	27.8244	23.0548	28.4705	30.4116	30.5513	34.334	36.0343	37.4758	28.9371	31.6413	30.4897	29.155	16.9519	29.8719	29.2212	37.0817	35.3472	28.9198	24.9904	24.5584	26.0306	28.839	27.0004	20.6804	24.1838	25.4284	41.5043	24.7842	26.9034	24.541	33.8869	39.2597	19.4384	24.5248	23.5755	24.3294	29.2113	30.7841	32.4397
251	ENSMUSG00000001794	Capns1	177.583	184.049	177.999	180.237	157.213	177.333	188.374	196.162	176.458	167.491	180.497	205.336	235.233	189.127	198.312	204.517	217.951	221.278	194.676	189.4	99.1259	209.063	207.851	199.569	200.169	198.113	201.444	181.967	186.244	169.643	175.728	185.997	201.194	173.574	198.58	193.264	230.055	214.71	225.545	247.654	123.814	189.288	217.318	196.001	204.333	181.06	188.862
252	ENSMUSG00000001802	Lrp3	8.97777	18.05	5.01403	13.4281	1.75728	4.28609	19.2303	11.2545	10.8192	6.91929	10.0187	8.1207	12.2146	11.4847	6.40952	4.64719	18.3278	6.93604	9.82467	3.37368	2.58035	14.21	8.31833	7.90858	6.83932	5.14361	11.817	9.67455	10.2884	5.69925	5.8705	8.30346	6.95292	4.46666	8.14143	9.29081	13.8879	5.73922	10.8124	12.4721	2.68065	14.6898	5.29657	8.30617	5.65036	4.07663	6.9316
253	ENSMUSG00000001829	Clpb	24.8568	35.7277	32.9134	35.7607	28.9391	25.5068	34.7753	24.4989	23.9501	22.0358	19.118	24.1278	28.5834	22.0443	23.9291	22.2097	25.2894	24.0733	32.5357	27.2522	12.3419	27.9575	29.7594	30.1984	25.7609	32.4502	25.1843	29.5877	29.9434	25.402	25.071	27.972	27.0231	29.4024	27.2816	32.8058	34.873	36.068	29.8439	32.6374	23.3663	27.6445	39.0513	37.7019	37.079	26.6501	27.307
254	ENSMUSG00000001833	Septin7	180.866	143.338	135.36	163.747	161.037	178.062	171.322	157.88	124.716	150.721	155.164	139.853	135.059	159.35	153.066	203.626	134.282	128.585	133.444	129.03	81.0328	151.772	156.621	189.135	147.217	140.594	122.288	129.947	126.387	134.136	138.371	139.542	157.31	130.541	132.1	127.947	145.953	144.967	150.231	153.38	88.6395	140.929	135.998	138.912	131.433	155.554	151.355
255	ENSMUSG00000001844	Zdhhc4	30.52	31.2611	26.7764	29.4387	36.934	27.735	28.955	27.9178	27.6724	28.811	21.6978	25.6187	25.4641	33.3338	29.0026	30.724	26.9184	28.3429	28.4096	30.195	12.6502	33.1704	28.6109	29.6846	36.6779	27.5091	30.7555	32.5067	29.995	35.5611	33.8376	28.5851	29.6754	27.9057	43.1163	33.0441	36.1672	36.776	34.9083	40.9409	22.476	29.565	31.914	28.6396	31.7728	28.4052	36.7626
256	ENSMUSG00000001847	Rac1	245.569	235.732	245.2	213.871	223.455	234.457	287.803	318.493	212.651	197.375	224.265	250.053	283.088	248.632	275.643	262.074	262.088	252.709	244.815	234.788	129.824	277.141	308.054	301.985	250.176	252.153	244.172	215.125	213.185	221.793	253.557	245.737	273.271	247.381	242.085	246.882	305.611	264.915	293.012	294.527	167.042	253.435	272.256	245.693	261.139	284.852	290.37
257	ENSMUSG00000001855	Nup214	58.5279	67.4112	67.2998	58.1683	49.5953	30.6382	36.8833	36.5621	77.3487	67.512	59.5665	67.7927	75.6717	79.7745	93.724	73.9385	76.1154	40.0113	89.94	64.5193	51.5871	80.5925	68.2088	58.9826	97.656	111.842	70.2794	68.0854	68.3057	92.4186	61.4851	54.8396	83.0031	74.2099	87.1846	62.0961	104.221	84.1609	78.9442	67.7495	66.7431	65.5396	56.3914	73.4683	60.1644	81.7825	67.9135
258	ENSMUSG00000001864	Aif1l	5.07552	2.52202	4.53754	7.72482	1.67974	2.56959	2.10723	2.64812	2.76904	1.43201	2.52352	6.42352	2.42311	4.08007	2.21291	3.72821	1.75794	2.7383	2.89817	0.94393	2.75981	2.1919	6.24744	7.9088	3.19159	7.91139	8.29223	5.95186	3.19122	2.40958	12.4219	7.58932	5.00767	3.27253	2.99582	8.06152	5.25241	2.88786	4.46309	4.46569	9.19804	7.92527	3.97102	5.15978	2.95687	9.11102	11.7992
259	ENSMUSG00000001865	Cpa3	0.941542	2.52292	1.92667	0.792881	2.56858	0.727662	1.55661	0.945178	1.2018	3.20757	0.936002	0.73361	3.87639	2.03231	2.72151	1.11176	2.10348	2.4679	0.588002	2.26642	0.610134	1.2141	1.13841	1.32241	3.19381	53.8664	43.4497	28.2786	1.0467	6.51987	55.9673	39.8098	15.3604	0.529031	11.8619	21.4742	36.5595	9.6824	3.38155	12.0091	33.209	45.2944	20.4706	9.63615	11.4591	28.8156	36.9368
260	ENSMUSG00000001870	Ltbp1	45.5665	31.8529	42.3558	28.9779	19.3723	43.57	31.187	49.6742	24.6498	32.5231	26.9727	27.9666	41.4753	24.1447	27.7252	45.0592	49.2909	42.4267	28.5771	22.5016	16.3582	35.5728	33.4234	27.8497	36.768	29.719	26.5714	27.0075	25.9941	7.43556	22.9071	25.2324	27.8982	33.0999	27.6167	20.9181	33.406	28.6529	32.9333	31.3977	22.0503	33.8609	30.234	30.4022	18.7269	30.419	32.153
261	ENSMUSG00000001891	Ugp2	37.3984	35.7188	29.7521	36.5637	35.6048	33.2796	35.4285	34.8883	31.4469	39.3521	33.7248	34.439	42.8252	43.2623	47.2815	41.5544	33.9926	28.4886	40.9643	35.1874	20.131	49.8235	43.6319	48.15	41.6059	32.3652	35.5752	28.27	26.5456	31.8425	33.3099	30.1452	28.3539	28.3818	35.0727	30.3044	38.7891	37.588	35.1372	43.581	25.5703	41.5128	36.2028	32.8642	35.0243	33.1637	33.1829
262	ENSMUSG00000001909	Trmt1	77.8486	77.7217	82.6197	71.8432	82.6232	74.6961	66.4006	73.2756	65.8057	70.8224	72.2153	86.979	76.6729	79.1105	87.4122	77.9519	85.2603	79.1727	74.8399	86.2143	40.8192	81.4579	73.3315	98.9189	91.8867	71.87	59.4766	62.3419	77.0176	100.65	66.2015	77.2581	87.6707	81.4193	74.4719	82.1526	74.5786	78.0493	94.0055	77.1376	43.0119	77.8753	78.4136	84.3398	81.7925	73.4283	82.1969
263	ENSMUSG00000001910	Nacc1	86.0948	122.548	123.273	108.79	95.4141	85.7924	104.985	95.6406	83.4965	81.9452	87.9311	88.3399	99.5709	87.7598	86.7533	74.5681	85.9637	98.1479	104.878	99.3093	41.0963	101.205	111.427	83.5886	93.1007	116.419	101.502	126.995	126.025	114.466	116.961	131.316	129.441	124.471	133.282	144.564	101.499	109.171	102.856	103.738	67.86	118.954	126.882	112.316	122.181	125.451	121.774
264	ENSMUSG00000001911	Nfix	35.9908	58.5388	50.2026	46.9784	32.0969	33.8194	49.8249	48.1027	34.2926	29.3543	26.1827	36.0683	46.8569	36.4955	27.1274	25.3647	30.1852	47.7426	40.1115	36.7743	20.7364	33.5847	35.9611	31.3345	37.9357	36.8686	42.3985	43.7186	48.602	44.1017	41.492	60.194	54.6409	53.8196	50.7816	41.4776	48.526	40.1609	35.7177	38.1658	26.4974	51.32	57.2034	45.0566	40.4865	49.727	53.5082
265	ENSMUSG00000001918	Slc1a5	268.709	360.165	296.747	385.962	286.787	250.112	366.218	268.222	268.367	263.644	269.205	304.083	261.521	290.122	270.196	229.279	274.405	259.867	311.303	265.016	143.682	298.721	257.86	272.753	249.506	277.253	338.536	292.434	300.56	269.617	244.834	298.213	308.96	304.171	367.03	288.207	354.901	283.42	297.796	361.029	158.565	287.433	358.566	327.686	343.077	346.235	325.649
266	ENSMUSG00000001924	Uba1	336.132	310.126	314.687	315.916	281.786	314.459	333.794	321.438	290.049	308.813	326.348	319.888	311.793	315.618	321.571	347.529	316.791	284.855	306.852	293.808	172.588	311.346	345.847	340.748	333.27	339.242	287.177	285.5	307.229	274.575	317.847	331.538	315.03	297.329	325.173	332.371	323.286	373.924	355.967	386.567	206.123	317.334	332.72	293.009	308.11	311.861	316.924
267	ENSMUSG00000001930	Vwf	34.6899	35.1365	22.1888	25.5835	23.0908	15.1701	40.6652	21.6375	15.9	19.1796	21.2021	58.8883	44.4468	34.8594	50.5696	40.4456	51.4913	26.4833	24.8712	40.1563	15.5954	45.0777	27.9163	25.3432	38.9099	23.5466	27.9385	10.0792	25.9269	34.1219	18.1044	18.6224	24.3054	19.5071	31.8283	18.192	33.9702	24.879	31.7172	33.388	16.9178	20.9389	18.349	22.9744	37.4166	23.1102	15.58
268	ENSMUSG00000001942	Siae	27.5736	24.1425	28.235	27.1654	27.6661	20.8969	26.4685	26.0018	14.7452	16.6064	15.5946	19.6557	21.1988	17.4895	14.3899	21.1778	14.6425	23.9872	16.2384	14.9282	8.82062	21.2716	16.9295	25.9415	16.666	20.2978	18.1441	19.3235	19.0336	16.2747	22.4725	24.4909	26.2167	24.1413	17.1941	24.345	23.6414	21.2441	22.5307	20.5333	7.6321	20.2979	18.113	21.1288	17.7837	19.6381	26.6686
269	ENSMUSG00000001943	Vsig2	4.93606	5.0949	3.20599	4.30896	4.17118	2.66866	3.06275	2.45151	3.96424	2.95592	3.32323	3.7062	3.09158	3.08995	2.88342	3.25977	3.5677	1.69012	4.13153	1.54156	4.59133	3.18535	2.60243	2.1317	3.20667	3.17345	2.5478	1.94326	1.99853	2.6982	2.10429	2.93902	2.73556	1.99002	3.29829	2.95412	2.25926	3.1543	2.04647	4.5639	3.63514	2.95925	2.66932	2.4118	2.47805	4.21136	3.34503
270	ENSMUSG00000001946	Esam	31.1721	30.4498	23.892	25.9492	19.8768	25.8075	38.6688	32.5395	23.1635	23.7534	27.1405	30.1065	35.1831	22.4153	26.1892	33.0472	29.3721	25.5124	21.4599	27.817	18.1399	32.2535	28.4426	28.6214	23.7687	28.612	23.6749	23.2726	21.7532	26.1148	25.962	27.1112	27.1844	21.9219	31.253	23.3872	30.7703	28.7232	27.9403	30.1748	18.374	23.3152	33.1078	26.5389	27.4246	28.9616	27.2489
271	ENSMUSG00000001962	Fam50a	48.9379	42.9805	52.264	44.0369	42.6981	51.4553	49.2054	57.1527	45.7447	47.2696	50.3684	48.6792	53.9056	52.8948	51.6309	52.6881	50.0603	54.0544	55.6899	60.5014	34.4357	51.9376	65.3275	67.255	56.6222	51.8157	53.6196	46.1275	49.9373	54.6041	52.0382	51.0449	56.0344	48.5028	56.1407	50.7125	62.2107	57.2707	58.6339	61.6624	35.4866	50.7275	51.4795	52.8087	56.0299	57.0504	50.5732
272	ENSMUSG00000001964	Emd	31.2135	41.7852	41.4793	46.6336	40.5975	35.613	31.2769	30.35	40.0368	44.647	44.9608	45.7825	39.235	40.1732	42.706	36.8193	40.4009	41.4612	43.8479	47.7744	23.2539	39.5198	53.346	35.2748	51.6761	53.7123	48.1596	40.6062	42.8794	47.6504	48.2565	46.4308	51.0863	47.4338	56.5409	55.7277	51.2948	55.2972	38.7169	43.1066	32.444	49.5743	39.7301	42.5917	43.2085	50.4609	37.9385
273	ENSMUSG00000001983	Taco1	12.9866	12.9909	12.6965	16.0565	15.6272	11.1181	13.3588	8.77579	10.4533	12.8161	10.5388	13.2706	8.03469	8.56864	10.901	9.45925	10.4885	12.5623	12.7761	11.886	7.57207	11.8389	9.68085	8.23641	11.9443	11.0541	9.06368	10.3023	7.79254	10.357	12.1771	16.601	10.7112	11.2564	14.6588	11.6253	13.6434	14.1006	14.3052	15.9273	8.93726	11.6877	13.5879	12.8823	12.2665	11.5933	12.0157
274	ENSMUSG00000001986	Gria3	24.4507	18.6207	20.2701	20.5908	20.1192	19.7848	16.6128	26.615	14.407	10.1086	13.8058	18.592	24.1395	10.8311	19.2316	19.2298	15.7184	27.0155	12.8182	9.32504	8.06918	16.4598	16.425	13.0301	11.1304	11.2715	11.7197	14.3814	9.89258	6.17558	12.0201	22.5767	14.9939	9.6587	11.9826	7.81217	15.3159	12.4917	11.9288	9.78471	7.3504	12.676	13.8285	11.0313	9.46601	10.4781	15.4316
275	ENSMUSG00000001988	Npas1	1.7982	0.671504	1.88574	1.77194	0.908532	1.78052	1.04806	2.26932	0.958978	0.828848	0.747847	1.06084	0.810248	1.686	1.2174	0.552335	1.03551	1.30501	0.526266	1.52148	0.450782	1.01575	0.726038	1.97263	1.72632	1.16025	1.04719	2.05479	0.910279	2.59969	1.59928	2.42299	2.00497	1.65545	0.977488	2.59045	1.05524	1.45321	2.61494	0.42798	0.376742	1.54555	1.12332	1.99359	0.349273	2.96838	2.27118
276	ENSMUSG00000001995	Sipa1l2	19.4941	19.4307	18.4128	23.8036	24.0411	16.8394	19.4527	18.7108	16.8437	14.2567	14.7306	16.4146	14.4116	14.4504	18.2515	14.3816	11.2158	14.917	19.7873	20.3625	7.12177	14.8458	17.5525	16.8734	17.5144	18.7639	18.647	19.7197	23.1014	25.9494	22.07	22.2975	24.3976	27.0758	33.3597	23.4606	18.8084	20.0302	20.1481	17.5513	11.2722	22.6314	17.9759	20.0225	24.5822	25.4917	25.2581
277	ENSMUSG00000001998	Ap4e1	23.5563	21.1863	22.9009	23.6085	28.9386	29.9467	30.6348	28.9667	15.206	27.6035	16.9206	14.0886	12.7122	16.5733	18.4265	15.1593	10.264	13.6503	14.1378	19.4095	7.73697	15.5722	18.5512	14.0478	18.5739	14.9776	14.3823	23.7746	18.1409	24.9103	24.7589	27.1252	30.1974	21.5743	24.1245	24.6943	22.4483	28.3146	22.3168	18.2146	8.01903	19.2598	19.7127	20.6984	17.6173	20.3547	28.852
278	ENSMUSG00000001999	Blvra	25.0572	21.0159	18.736	15.1139	18.6118	21.9805	29.5605	38.5188	18.6491	21.9988	18.341	22.8254	25.7235	19.2448	23.1013	28.318	25.8987	25.8457	21.0532	19.8967	15.2285	27.9946	29.6171	33.4408	26.5646	20.0559	25.8935	16.6342	18.1298	16.5107	19.6696	19.7053	21.0439	17.6562	18.2201	18.8074	27.7912	22.4242	23.0845	28.9775	11.6694	17.9993	21.8303	24.1004	21.1892	20.9539	23.7283
279	ENSMUSG00000002006	Pdzd4	7.52565	7.80011	7.68358	5.22367	12.1412	7.32369	13.0638	6.08995	4.02675	9.8786	8.22059	8.72032	5.11137	7.78487	10.5568	7.79066	6.65258	7.32395	5.70425	9.3335	5.15569	6.7864	5.58366	8.56246	7.18394	7.26746	8.96693	7.98016	9.42957	17.8862	10.128	12.7502	6.18386	10.066	18.0229	6.28688	6.96732	8.24984	8.38159	12.7924	6.00689	11.9319	8.97342	7.903	14.9303	11.7894	12.1153
280	ENSMUSG00000002007	Srpk3	46.4775	36.0345	47.6421	55.7879	79.6669	35.9202	36.356	40.0051	67.0663	75.2305	49.175	50.4475	56.3882	77.2046	82.3435	56.1445	55.7062	67.9134	66.8769	90.2316	34.7051	49.5443	55.4324	63.3997	82.608	63.7006	52.3879	42.5171	64.2501	82.3812	67.7208	47.014	56.8583	49.5712	80.3209	72.0915	57.1364	62.8271	70.518	90.0634	39.1831	51.1397	48.8681	64.4224	104.813	72.9518	53.4312
281	ENSMUSG00000002010	Idh3g	94.7784	110.083	93.9093	112.657	109.354	74.9679	92.6934	81.3992	110.636	102.343	97.0037	102.767	115.477	119.565	118.24	99.935	103.821	101.689	108.227	106.749	69.1682	116.517	111.101	101.43	110.991	111.88	100.769	96.6774	103.353	101.106	98.1739	93.3938	110.996	103.722	117.541	105.855	122.485	121.743	119.276	127.627	70.6641	100.362	111.454	113.173	124.552	107.274	95.0109
282	ENSMUSG00000002012	Pnck	1.07443	3.02417	1.00219	1.67705	3.32331	2.07735	1.93618	1.1196	0.457283	1.70019	1.30606	2.04372	2.47639	1.46948	1.20826	2.54006	1.99488	1.44035	1.25311	2.67588	0.767503	1.06704	1.61069	2.06825	1.21947	1.93236	1.61639	0.965118	0.940445	2.58945	1.38674	1.71797	0.936366	1.70839	3.0654	0.663257	3.07992	1.70997	1.78036	2.20207	1.64034	1.7473	0.669056	2.03329	1.4432	1.32515	1.62962
283	ENSMUSG00000002014	Ssr4	61.3914	62.7357	64.8802	67.4401	52.6129	55.8702	43.6244	47.7561	61.1552	68.7511	64.6738	78.1694	78.3998	65.5708	58.3423	66.6497	73.0752	68.3831	66.3761	66.04	78.8018	78.0422	74.333	61.0596	69.0579	81.6541	83.9776	63.3005	71.1518	56.9424	70.8639	63.2177	66.5689	62.3624	61.1361	69.7643	88.2686	73.9787	81.3322	59.7995	90.8179	62.5367	75.941	80.8045	65.312	68.5419	47.6078
284	ENSMUSG00000002015	Bcap31	92.813	90.0775	78.6463	94.8568	79.5449	93.8876	120.486	112.989	96.5552	89.0831	91.4007	96.4679	101.769	115.908	120.246	113.762	114.603	98.394	88.1706	95.5449	57.1058	108.981	113.043	137.304	108.49	93.0732	93.5375	75.1278	81.2897	92.877	85.1741	76.3908	87.9042	79.2771	87.3982	81.094	113.303	97.3759	115.651	132.207	61.4174	90.2188	101.164	92.7833	94.4773	98.0215	83.753
285	ENSMUSG00000002017	Fam98a	42.2977	41.5522	44.2732	43.3657	45.8679	45.269	47.0354	48.2138	33.3028	45.0444	38.7405	38.5658	33.0538	40.5478	38.5788	42.3919	32.7352	38.1869	36.7608	34.2988	20.5326	33.5092	41.2277	31.5483	34.0102	32.967	37.2905	32.9118	36.3836	32.3041	41.9987	34.5061	41.2195	37.4769	37.5652	43.2615	33.8127	38.0833	33.9547	32.6634	22.1844	39.9647	34.7871	33.3202	31.5187	39.044	45.7937
286	ENSMUSG00000002020	Ltbp2	148.951	146.415	202.501	89.5439	91.8675	133.317	197.942	330.324	101.413	63.9777	95.9199	166.937	213.582	70.9437	59.2742	89.8791	113.309	257.239	77.9983	72.6416	54.2816	135.458	172.145	82.2767	73.0542	149.253	151.223	161.645	106.062	89.1303	167.775	161.989	152.761	85.1067	112.787	122.354	184.74	120.374	97.8308	105.019	60.8248	133.221	126.499	118.168	91.7949	137.068	145.438
287	ENSMUSG00000002028	Kmt2a	291.147	455.711	411.807	391.602	614.142	354.366	340.648	306.386	209.734	253.902	220.934	213.177	169.907	221.298	216.662	214.194	157.503	231.288	255.291	268.968	94.3214	156.361	179.059	168.573	200.718	191.125	201.519	385.873	326.061	322.004	255.776	345.124	373.633	354.245	315.064	331.791	195.848	244.67	216.431	215.63	128.88	270.97	243.249	275.324	252.996	292.633	503.926
288	ENSMUSG00000002031	Ift46	23.6511	26.1159	20.5984	23.6995	21.5507	25.1505	24.7119	21.3767	18.2425	22.2425	22.1325	22.5138	22.3994	20.3275	22.9869	22.2249	19.6846	21.9016	22.2361	17.9855	16.7525	26.2475	26.946	28.1452	29.2691	28.0137	30.7913	24.0218	26.577	27.9985	29.769	24.4598	27.2939	28.5654	31.2843	32.3558	26.5914	32.0678	31.3464	35.3964	17.491	27.7032	25.2805	24.5409	28.4972	28.3229	23.9548
289	ENSMUSG00000002032	Tmem25	1.51972	2.29786	0.495747	0.781184	2.87337	0.623096	0.806581	0.588106	0	0.74307	0.588021	1.34133	0.676594	0.976561	0.463842	0.230575	0.566822	0.846829	1.13893	0.584252	0.198139	1.00055	0.6068	1.4254	0.631916	1.26613	0.925573	0.787828	0.760118	1.03547	0.665251	1.73508	1.10543	2.08807	1.05601	0.380417	1.274	0.772477	0.632661	0.595203	0.503012	0.351737	1.05523	2.3613	0.920979	2.08851	2.23118
290	ENSMUSG00000002033	Cd3g	132.165	115.975	108.751	125.485	168.692	126.053	115.548	85.3187	116.588	183.987	140.85	119.728	121.62	148.521	168.071	166.567	137.137	98.0669	133.45	163.267	72.1512	118.846	123.889	136.787	181.796	150.363	131.143	133.432	110.192	169.346	120.708	108.295	131.052	126.29	117.044	143.266	139.146	144.28	164.053	163.863	104.905	144.091	113.149	125.956	119.924	146.251	116.575
291	ENSMUSG00000002043	Trappc6a	18.4156	19.4014	19.8855	20.8136	18.9872	24.128	23.6003	28.3531	22.1842	22.8566	22.9153	20.8778	25.3425	23.0799	25.7596	25.3037	27.3481	23.5673	22.2306	25.6218	15.2382	27.2027	27.714	31.8021	30.1035	26.906	27.8174	23.649	21.1093	23.4316	20.5556	19.8656	27.7905	19.6174	22.5214	19.1036	26.1391	24.7643	27.1357	32.1707	19.0788	24.1507	21.9914	23.8797	25.2757	23.4451	24.6983
292	ENSMUSG00000002052	Supt6	144.761	167.266	170.486	164.124	162.813	151.89	154.219	136.735	136.977	140.993	138.927	144.491	130.979	136.781	122.933	120.618	126.497	146.392	165.362	157.279	75.5535	142.112	147.814	116.957	152.978	154.119	153.726	173.965	161.921	176.842	161.646	163.716	169.332	175.273	170.451	183.74	162.309	179.658	153.827	159.754	91.7001	151.186	154.015	156.156	148.578	156.952	173.459
293	ENSMUSG00000002055	Spag5	13.0395	8.78301	15.0937	8.82235	12.0303	8.17452	11.3273	6.20901	3.48428	6.03705	10.3001	19.3786	6.1394	6.91716	7.17461	10.7426	11.1924	15.1174	6.01802	11.1298	4.18136	8.68055	19.2436	14.337	10.3697	13.1933	14.8805	14.2582	15.7333	7.6295	10.7012	17.9169	13.8711	13.4075	11.2617	13.7866	13.3649	9.28741	14.114	13.1642	12.865	12.6	5.94354	11.857	8.80381	10.5939	16.3565
294	ENSMUSG00000002058	Unc119	20.1867	26.3815	30.363	28.7672	23.2603	21.7393	31.9211	28.1422	29.2104	24.8005	30.857	27.9528	29.9044	31.8454	32.38	28.9106	38.629	36.4881	29.6901	30.6984	14.3244	34.6458	34.9958	34.6598	33.2373	28.3796	28.5046	20.2013	23.6467	24.6748	29.639	28.5203	26.8508	24.7748	31.3191	28.7704	33.5043	29.9068	32.0237	34.3935	19.625	38.7252	28.9793	29.3448	33.7364	35.8674	24.9199
295	ENSMUSG00000002059	Rab34	19.4727	7.85489	8.7109	11.8718	7.08673	6.56895	12.9102	8.95944	11.8508	5.96224	9.97385	12.2534	11.0663	10.4134	11.671	13.637	20.9082	9.6053	11.8014	7.44419	7.70149	15.3625	7.94326	10.5604	6.89478	11.7382	15.4641	8.05809	10.096	8.41774	5.96694	8.02891	8.47409	8.46413	13.2289	9.62434	11.903	11.607	9.39439	11.4937	8.63885	10.2593	7.9322	13.3656	8.65953	9.19398	10.7627
296	ENSMUSG00000002064	Sdf2	56.5995	51.3002	47.2802	55.9046	51.254	42.9762	48.0726	48.9275	50.479	55.5982	55.7214	54.037	54.4412	60.3694	55.3355	59.2024	55.9363	60.5644	58.635	55.0113	35.5777	61.4855	56.2202	58.0515	63.5018	55.6438	50.8841	43.0828	46.2592	54.7305	48.0278	55.4099	55.6168	49.1658	54.8428	54.1217	75.4656	65.2069	60.7509	60.7712	43.5711	64.4784	55.4655	57.1764	64.0752	55.04	47.5895
297	ENSMUSG00000002068	Ccne1	12.9002	11.815	19.069	16.5273	24.6959	17.3308	6.57808	11.0791	13.5567	16.7742	13.0489	12.1217	13.5116	14.3912	16.6269	9.86722	11.8455	9.53844	16.1003	16.4463	8.84962	12.6772	17.7333	12.5455	17.7538	15.645	13.0019	18.2236	18.462	11.8293	13.3475	16.7643	17.7898	19.4215	18.3272	17.0543	17.1203	17.1162	23.1211	24.0079	12.2372	17.4606	16.7724	17.1651	21.2333	14.2513	14.3428
298	ENSMUSG00000002083	Bbc3	18.2793	16.9668	18.4318	15.6117	19.2677	16.9683	16.0486	16.764	15.3282	20.4226	15.8382	18.1599	16.1309	18.9832	28.8938	21.4385	15.9718	17.5117	25.2417	42.0515	6.44241	19.2818	16.2933	21.531	24.4395	45.5391	44.7588	53.0822	31.2384	44.3526	24.205	36.1838	25.4121	23.7274	25.059	28.169	27.2236	32.5493	27.6579	30.567	19.408	37.5222	31.9584	29.7608	36.266	35.5285	35.7976
299	ENSMUSG00000002100	Mybpc3	1.59507	0.915449	1.17965	0.860879	1.32859	1.425	2.37795	2.21336	0	0.807721	1.16434	2.1929	0.630427	1.36575	0.740153	1.20818	0.551538	0.84424	1.15248	1.23422	0.251157	0.740993	0.825205	0.799999	1.45316	1.12506	1.58142	0.888229	1.13827	0.630777	1.03522	0.992034	0.608995	0.804445	1.08678	1.42493	0.770026	1.80034	0.809944	1.10794	0.973958	1.22768	0.682754	0.774641	0.452618	0.600582	0.913056
300	ENSMUSG00000002102	Psmc3	146.191	143.979	126.756	136.467	134.441	128.703	134.878	142.54	137.698	131.779	155.949	143.821	137.313	136.376	137.833	155.516	145.281	145.77	136.724	136.851	83.1974	159.506	170.207	170.227	141.744	136.913	124.674	114.179	116.852	125.725	112.88	117.63	129.588	121.493	128.018	117.461	145.625	134.307	147.517	151.821	92.7908	136.428	128.653	139.261	136.231	129.872	127.245
301	ENSMUSG00000002103	Acp2	88.7538	110.28	135.159	91.1641	90.9876	81.4593	99.7999	115.008	94.3257	65.0954	67.6065	86.6082	105.889	62.6434	61.067	79.9137	88.1609	111.501	59.3568	57.88	40.899	103.594	100.962	68.8357	78.5025	68.4648	87.2167	82.9861	81.5022	58.9821	72.4256	105.328	104.259	83.8259	75.3645	75.0066	104.26	111.973	66.4324	77.66	39.9231	84.3921	108.707	68.9851	84.3046	74.2181	95.8698
302	ENSMUSG00000002104	Rapsn	3.23249	2.36766	4.07596	5.46769	2.85782	3.38057	4.01353	3.0364	4.20249	3.27854	2.58645	3.08525	2.93407	5.12225	4.51763	5.15582	3.08559	7.52974	3.70433	2.09524	1.63807	4.09587	2.93249	3.93904	3.53534	4.31446	4.30577	3.41399	3.08781	4.39753	3.0448	2.24354	5.0361	2.17843	4.81748	2.81499	2.29913	3.77948	3.26829	3.12362	2.11566	2.86604	2.54101	3.43542	3.45783	2.79258	1.36489
303	ENSMUSG00000002105	Slc39a13	33.322	24.9712	35.9882	26.0974	29.7464	23.6299	29.4617	32.5392	24.1723	30.9104	22.0511	30.167	23.3143	27.4453	22.7688	27.7594	18.9887	30.3549	30.3618	27.9914	19.7865	24.9476	24.8875	26.0699	30.2794	29.377	25.2241	30.8887	23.844	34.2977	25.8708	28.7237	35.2567	25.5227	26.013	25.0243	29.6151	28.2356	28.4001	26.2878	14.0447	25.157	32.1427	28.4526	33.5764	28.5922	26.5825
304	ENSMUSG00000002107	Celf2	170.093	175.384	158.829	183.116	214.505	184.391	189.215	141.094	133.62	151.644	152.63	155.731	127.282	144.832	158.281	166.084	129.271	112.953	169.115	156.347	82.2192	147.174	140.544	141.533	158.958	146.237	149.513	188.255	188.258	173.073	156.66	185.209	175.449	197.454	197.417	183.96	176.784	178.5	179.272	148.427	94.8879	187.151	179.419	180.698	168.566	161.83	198.514
305	ENSMUSG00000002108	Nr1h3	58.3785	68.29	76.1513	46.2799	33.0056	56.8499	62.576	76.3819	49.2407	32.8865	54.9777	77.2373	90.4193	55.741	43.7878	55.7534	78.0292	94.7509	54.1763	43.0443	30.5876	96.8332	90.0486	59.6096	47.551	60.9294	72.8457	63.3661	43.0747	41.3386	46.8726	72.3628	82.0368	58.5608	66.8268	51.192	87.8318	78.1999	54.8285	55.6533	31.7791	69.7194	100.355	70.229	51.9398	54.47	56.6117
306	ENSMUSG00000002109	Ddb2	36.7742	41.038	35.268	41.0363	53.5905	36.3897	34.554	34.7408	34.8283	54.4557	36.4332	33.2758	30.5503	44.5474	48.7069	44.1411	30.4936	30.0807	36.5304	43.5205	20.0013	31.5356	34.3516	39.0633	43.4349	44.5583	34.9609	40.9532	36.0192	42.4615	34.3004	35.3114	35.5715	42.6683	42.1815	40.543	42.8565	47.4998	50.148	42.718	19.1607	41.2538	33.7074	44.8815	41.8524	36.2005	36.1317
307	ENSMUSG00000002111	Spi1	84.7577	108.21	132.31	80.1286	74.8861	78.8258	101.868	100.675	93.3853	75.7867	97.7985	118.729	136.602	89.0875	91.1006	90.7452	108.579	137.617	102.018	100.118	50.4155	130.223	119.22	93.6026	96.2546	108.734	108.646	92.6844	80.0213	75.9773	91.4236	115.841	121.354	87.7846	91.9846	91.7696	125.02	110.622	84.7983	83.4629	65.7099	118.064	107.739	89.5289	89.6042	124.308	79.2714
308	ENSMUSG00000002129	Sf3a1	77.9628	78.8628	90.2033	84.2641	111.695	80.9462	75.5375	71.2697	66.1461	67.44	54.1956	72.9274	59.0857	78.5171	68.0656	59.8589	62.0917	76.637	77.5781	80.6091	36.5402	60.4469	83.0895	75.8919	64.7539	78.0598	69.6223	78.8034	83.9287	83.4853	77.253	89.398	76.9837	96.1686	86.2838	92.8363	75.6253	71.2839	69.2393	83.1589	42.7475	89.5086	78.7013	77.5548	84.9398	91.4855	85.3556
309	ENSMUSG00000002147	Stat6	257.976	280.014	283.709	299.092	295.891	207.542	190.822	183.505	221.879	241.388	277.696	244.705	229.986	266.705	211.163	215.218	202.827	252.521	285.62	258.385	115.755	210.018	200.342	162.355	232.956	240.189	224.94	261.842	233.341	239.673	223.895	253.874	289.84	280.428	256.69	283.297	244.452	290.895	253.089	227.116	134.937	254.701	230.603	258.782	257.136	261.467	235.525
310	ENSMUSG00000002204	Napsa	126.43	107.347	105.865	121.823	131.208	103.88	110.796	111.144	122.722	130.658	125.985	120.546	120.66	155.071	170.654	159.685	141.58	135.544	139.232	161.784	69.341	128.027	147.342	147.869	160.236	169.439	132.26	128.287	156.576	175.015	141.52	119.229	152.187	146.24	188.727	155.247	169.15	180.009	198.099	194.502	103.34	135.421	139.19	141.213	193.715	139.662	140.527
311	ENSMUSG00000002205	Vrk3	49.6329	51.8699	48.1198	61.4954	56.6125	48.9344	48.5415	48.3917	45.3135	51.7586	60.4479	51.6506	54.0139	54.5365	53.5258	54.8618	47.4774	50.8898	51.9304	64.3383	30.0626	46.686	59.8833	55.0957	55.405	58.0363	45.4179	55.9131	50.6766	58.9465	57.4346	56.1791	66.5286	51.8139	63.0502	63.6824	55.9893	62.3384	57.7521	61.961	34.3894	66.7897	53.6313	54.0232	58.2841	65.7455	58.8219
312	ENSMUSG00000002210	Smg9	43.2399	46.7808	45.9386	42.3531	59.8845	40.7508	38.6999	40.2185	44.7313	42.0174	38.2762	38.4165	41.4567	43.1215	35.871	40.5354	46.4191	40.1854	49.7937	53.9729	23.5413	43.738	48.6927	41.9957	49.9133	48.6275	52.1759	52.1247	48.345	55.5413	49.2406	49.5487	53.2955	64.3216	64.1499	55.8768	49.3341	53.0051	61.2708	49.7686	31.7521	60.8598	44.7167	52.3368	53.5894	51.5057	52.4377
313	ENSMUSG00000002221	Paxip1	37.3226	42.2721	47.6885	42.1048	45.5486	38.6629	44.8457	27.1092	24.5912	32.1238	29.533	30.703	21.5182	36.7937	30.6761	36.7305	26.1766	27.8284	27.2668	38.8019	22.8752	34.2594	35.8777	37.4615	35.6485	34.2739	28.5659	42.8937	40.0483	31.9198	26.9889	37.0009	47.872	43.0913	48.0781	37.2069	28.9164	37.6621	40.2933	36.0806	22.6809	30.0783	34.1775	35.8549	33.6899	49.6126	45.2155
314	ENSMUSG00000002222	Rmnd5a	124.347	102.613	79.8346	105.551	115.458	114.51	116.759	139.59	83.2962	103.309	104.073	91.4491	85.3947	97.3555	108.001	120.775	83.8291	90.3832	98.4916	91.5536	49.2808	87.4578	96.9602	105.329	91.6079	93.0026	90.6728	85.8024	90.6035	92.8261	105.032	99.71	102.535	93.2377	92.9938	111.956	110.19	96.2521	111.035	110.803	62.5019	97.2488	86.124	86.3109	96.588	116.333	106.131
315	ENSMUSG00000002227	Mov10	52.1242	42.3529	59.1804	44.3007	50.2403	43.9241	53.9329	48.3155	37.3954	50.3486	41.843	38.6255	38.3359	35.5701	46.3838	36.2355	33.4062	35.4735	43.2413	59.7076	20.9774	40.9564	42.0152	34.4983	67.5572	50.8137	52.391	65.8998	62.5595	79.8526	46.9897	53.3773	80.6068	92.7193	88.2574	59.1566	51.0719	69.771	64.3189	53.6264	29.8788	67.6315	101.39	48.0525	59.4198	49.6367	44.0506
316	ENSMUSG00000002228	Ppm1j	10.0886	8.96928	7.27016	11.2134	10.3225	11.2761	8.91689	7.27681	9.03095	11.0461	9.84251	10.6391	7.28258	14.0885	18.5735	7.84265	15.8765	6.64198	10.6521	13.9958	4.72239	9.6488	14.155	15.1859	16.8689	13.2164	11.7056	10.5866	5.75554	10.9167	11.3144	10.8891	12.3113	11.2737	12.8745	13.6325	14.1482	11.7948	13.1154	11.9659	6.74182	8.36568	9.20598	11.5364	10.3948	11.0375	10.9651
317	ENSMUSG00000002233	Rhoc	34.418	28.6996	33.1688	26.037	16.3101	29.4721	37.1426	47.6903	29.6979	22.478	29.7342	36.024	45.4623	24.0434	23.8996	27.0458	35.6804	32.4841	24.8358	19.4933	16.5278	39.1866	37.3671	39.423	22.6432	29.8009	28.7431	26.5749	22.3471	20.4996	29.1134	27.7475	34.4304	24.122	26.415	21.7968	39.0714	37.4606	29.0425	26.4184	20.0982	32.3727	53.7786	25.9225	24.0552	31.9356	25.9946
318	ENSMUSG00000002249	Tead3	2.66012	7.87595	4.23111	4.46159	3.94419	3.45214	6.04485	2.98106	5.0967	2.78275	3.20857	4.95593	4.09214	4.20525	3.25875	4.28833	3.85838	4.26295	4.37051	2.45883	2.47315	4.65851	4.38723	2.25978	4.41448	7.40048	4.46238	3.28209	4.63012	2.59387	4.40935	3.11559	3.80423	9.53165	4.6539	3.76353	6.12539	3.7471	5.3422	3.66315	2.51477	4.52192	4.28629	3.85641	4.58998	5.21838	3.44095
319	ENSMUSG00000002250	Ppard	52.0476	63.8381	66.0132	60.8713	56.3556	63.0106	50.1434	63.439	54.5267	44.4037	45.7332	55.5689	57.0638	47.6562	41.9415	37.1137	54.9211	65.8585	51.3528	53.0158	26.0986	54.3086	46.9159	33.7931	48.7834	54.7761	59.9155	64.1721	55.0075	55.393	54.382	68.7777	69.6591	63.6576	59.6184	55.5856	55.9287	59.6807	47.8506	46.5469	31.8651	64.3459	59.1669	56.6676	52.6058	59.9126	67.5291
320	ENSMUSG00000002257	Def6	97.257	92.8567	95.9403	103.971	114.577	108.002	87.6688	74.0273	101.449	123.627	94.5365	81.1248	80.946	106.595	114.467	86.4422	99.7409	77.549	117.459	115.956	50.2401	74.9754	94.8633	98.4121	128.866	128.479	113.017	114.792	99.6834	139.904	111.329	108.406	121.64	124.579	119.353	124.868	119.765	120.874	126.064	133.451	87.8346	130.878	98.1639	119.623	119.064	110.638	126.017
321	ENSMUSG00000002265	Peg3	30.93	40.6183	21.8845	21.689	7.72682	30.8023	56.1801	37.5936	17.2943	6.7558	16.7128	25.5705	21.1876	10.8107	6.30025	16.8699	18.1989	21.2651	14.5218	2.5661	10.6723	31.0267	22.1842	18.1899	3.98031	12.5471	17.9909	17.0872	13.5182	6.34475	15.1013	21.8429	23.475	17.1509	7.12637	14.0678	25.1532	15.6551	16.1528	8.05669	11.0693	26.7099	19.7847	20.0459	7.16509	27.967	38.8475
322	ENSMUSG00000002266	Zim1	6.8014	10.8017	3.30837	1.86233	0.388222	1.83821	18.6384	11.4535	2.86531	0.833095	2.1788	3.38046	2.9146	1.21702	0.657342	2.5433	2.4034	4.76122	1.13953	0.110101	1.80603	4.26363	2.19631	1.304	0.118743	1.91001	3.20575	2.69458	1.06371	0.227736	8.46084	3.80042	3.94454	1.03209	0.711598	2.09832	9.95765	2.89471	2.06958	0.743616	1.63579	4.18894	2.39897	1.81782	0.22021	2.95857	10.0388
323	ENSMUSG00000002274	Metrn	14.8006	14.7099	11.8625	16.6163	12.0823	15.5169	14.8355	14.5387	16.952	14.0115	13.0587	15.461	12.7116	16.1185	13.9512	14.4089	18.0741	14.3924	14.5593	15.3856	11.0961	16.9646	17.7528	21.8033	21.2623	18.9138	15.6763	13.7653	15.7344	17.0211	17.5413	13.0412	13.868	13.9917	15.7201	16.1863	17.5861	16.9184	19.7207	17.7887	13.7527	18.7414	12.2728	13.5337	19.9048	15.2078	14.3607
324	ENSMUSG00000002279	Lmf1	17.7079	18.0134	14.9207	15.4305	15.5841	13.7593	17.2338	10.4837	17.2959	13.8676	13.1227	10.7645	15.785	12.3151	15.496	12.9362	13.467	19.4334	15.6953	16.1757	7.98517	17.2389	16.9687	16.5535	16.8844	20.2368	20.2123	21.5163	21.6477	23.291	17.4546	13.9993	23.2107	21.0746	21.4112	19.8473	21.7599	18.3753	22.0257	17.1148	14.701	17.7054	20.1257	18.1762	17.4548	17.6691	16.9222
325	ENSMUSG00000002280	Ciao3	31.848	31.683	30.4358	37.3816	33.7363	25.7776	37.7636	31.9356	27.4089	32.1326	28.162	29.9193	27.2776	36.0964	30.3488	30.8417	27.2243	29.1425	34.3645	36.5831	19.2429	34.4887	32.9618	32.3146	36.4849	34.1596	36.6499	33.2954	32.0812	36.6557	34.6608	30.7629	32.4052	29.6445	37.7148	32.5201	36.0776	30.567	36.3337	33.1266	18.152	32.887	26.7635	35.2199	39.4816	33.5216	33.4289
326	ENSMUSG00000002289	Angptl4	63.3149	90.7297	121.723	81.5397	29.5434	40.9417	83.1387	114.811	99.7458	36.1788	61.8025	110.224	178.889	79.9306	47.2747	62.1544	95.831	163.871	68.6372	38.8478	36.5881	124.907	96.9134	65.1692	37.0507	70.2531	105.198	105.011	62.9563	36.4234	59.3291	106.364	121.882	67.4707	68.9518	53.3361	136.789	109.678	77.499	58.7414	43.1783	114.351	170.535	109.127	69.2018	90.5584	89.0111
327	ENSMUSG00000002297	Dbf4	18.9788	21.1113	21.7273	16.2777	20.7588	24.494	20.8508	18.9797	14.0108	19.8659	19.0648	22.0562	17.1901	28.7321	17.3264	23.5975	20.9569	19.9708	19.9127	17.5353	7.62928	15.7962	24.9695	23.6495	18.0663	18.7141	17.3614	18.3293	16.316	20.3894	19.7734	16.5741	17.274	19.8564	20.8348	22.9274	20.2311	20.0264	24.0916	24.0237	16.1392	16.5549	15.4661	18.2634	16.2322	17.693	23.8517
328	ENSMUSG00000002307	Daxx	64.1146	51.826	66.0926	52.6166	69.4776	60.8614	55.0373	81.3071	66.8649	82.3057	53.7482	56.3086	69.2677	73.6997	112.566	67.1046	52.7558	52.5952	53.2971	93.0494	32.5697	70.0547	70.23	86.6888	125.257	67.9106	67.5805	89.0943	109.207	127.319	64.1532	62.1218	116.297	144.642	171.821	70.2067	76.6865	107.718	137.399	104.177	51.3462	90.3048	194.842	74.1512	104.617	69.2543	56.1012
329	ENSMUSG00000002308	Cd320	7.42963	6.87536	5.36879	7.15354	4.98981	6.638	11.7107	7.79073	9.08661	4.83945	5.45976	9.22712	6.99918	9.11271	5.44583	8.97969	7.44991	7.83146	5.67857	4.7681	8.27414	11.0722	8.51806	10.7504	4.96041	5.6176	6.84654	2.78549	6.68634	4.11211	4.59864	4.6518	7.4459	5.93918	3.96749	6.05392	9.93075	3.94628	8.35064	7.61656	7.27402	6.19282	6.15633	6.31603	4.94814	7.71953	4.28225
330	ENSMUSG00000002319	Ipo4	51.8457	45.1274	39.7013	45.4893	48.4023	50.3584	55.4958	64.517	38.5022	60.3572	42.5587	50.4482	44.7457	51.4463	58.5174	54.1357	49.3242	47.5099	50.1582	53.3066	27.3257	60.348	55.1245	79.9047	54.939	53.0176	43.8516	41.9209	38.0075	50.6928	45.1785	46.833	37.3312	52.244	61.8131	45.9241	51.8327	71.3824	53.13	68.1584	33.2599	68.659	61.4915	48.0647	45.9512	61.4062	58.3723
331	ENSMUSG00000002320	Tm9sf1	82.7545	71.0029	69.4633	66.9605	61.0048	74.5518	85.4852	107.894	63.0876	76.2829	72.4903	62.5859	69.7576	72.6404	71.9391	58.4049	64.5279	66.982	63.6117	57.6928	34.1563	64.9325	75.1932	74.3645	73.8766	71.6149	61.9256	66.9497	64.8267	78.3875	67.2583	71.2981	70.8702	73.9573	71.2867	68.6692	74.3852	70.6602	82.1389	84.3149	50.3415	74.8309	76.9407	71.6707	72.5604	67.1535	71.8013
332	ENSMUSG00000002324	Rec8	4.74885	4.23553	4.07199	2.71985	3.837	5.91374	5.89785	4.98565	4.31567	1.86918	2.70903	1.67507	1.67205	2.76417	0.897272	3.79964	2.19841	4.33894	2.73642	0.654234	4.143	5.43572	4.92796	6.25944	2.36869	2.05103	1.5797	2.51602	1.05425	0.478794	3.52742	0.93984	0.554063	2.08461	0.926298	1.80804	2.02456	2.05198	1.5643	1.35307	1.42582	4.62997	1.35933	1.05299	1.11532	2.81628	2.16788
333	ENSMUSG00000002325	Irf9	128.614	120.351	141.634	127.787	152.503	121.537	110.129	132.74	115.803	129.884	105.765	118.783	102.967	105.406	149.534	126.384	108.045	106.401	103.036	167.027	50.9536	115.294	116.813	78.7381	181.302	120.385	138.879	160.15	164.738	186.197	120.278	128.031	192.345	229.773	188.095	141.993	129.961	175.419	199.044	138.957	71.6391	151.561	228.347	116.297	158.319	112.763	107.883
334	ENSMUSG00000002326	Gmpr2	23.967	23.4353	22.7483	23.5649	21.1706	25.3162	23.8373	32.0503	21.6313	20.7643	23.6639	23.9577	27.6747	30.8549	25.8258	23.3722	19.4659	15.1714	21.4868	22.3266	12.1991	24.8717	25.2835	24.6982	29.8403	19.6128	18.9976	21.3001	20.7547	23.5379	20.8257	18.9497	25.1956	16.3148	29.0162	22.7353	28.1026	20.3289	22.4118	25.2568	18.3862	18.2536	20.1057	24.4431	17.4243	24.8432	21.8868
335	ENSMUSG00000002329	Mdp1	65.4781	54.0938	49.7977	60.0678	58.1814	66.9795	72.0779	62.9353	52.9965	62.6923	56.6548	54.0263	58.3695	71.652	70.0103	74.731	61.3023	50.8378	61.0363	67.0581	33.2977	59.0062	64.5292	80.8227	77.8664	65.6201	53.0152	51.2945	51.8176	61.0433	59.2251	44.7519	55.906	61.1214	58.5364	59.3363	60.1729	69.7582	71.0242	72.4015	46.644	55.4616	50.3567	56.1392	60.7202	52.6184	55.0395
336	ENSMUSG00000002332	Dhrs1	42.0058	45.5742	53.846	52.2034	43.3691	42.6764	43.6707	52.7988	43.2751	56.1412	43.7223	50.0722	62.0892	58.5259	48.8388	55.3334	64.7436	54.7911	60.7888	54.3865	27.2683	51.0689	52.5345	57.2423	55.9393	50.9711	57.0894	41.696	48.4269	50.333	48.9319	44.3757	59.185	42.2089	52.0155	38.3655	65.3797	58.2809	54.284	62.9264	31.9867	46.8392	48.966	53.1999	57.9574	46.5248	39.6493
337	ENSMUSG00000002342	Tmem161a	34.3591	39.2359	32.6185	36.96	31.3854	31.4008	27.9128	26.8819	39.1426	33.2851	37.1648	22.241	27.6064	33.0415	34.2843	29.4663	29.7911	30.682	34.9422	33.6574	22.7599	36.4842	31.5398	45.992	33.8796	34.8268	37.7916	36.1383	33.8989	33.4977	32.2953	32.7128	39.6392	36.3285	36.3662	36.9838	31.8872	38.4725	34.959	46.6019	23.2938	35.0766	32.1487	29.3171	41.7365	28.3213	38.5584
338	ENSMUSG00000002343	Armc6	16.7424	14.545	11.1146	11.3973	15.8184	8.49512	13.3456	11.2062	13.3495	13.857	15.4469	10.7104	10.8152	13.7936	12.5695	13.0823	11.3058	13.5293	13.4002	12.652	6.12536	9.07871	7.87002	14.1655	9.97096	8.23406	11.3175	7.61189	12.0218	6.7673	8.01007	7.34906	8.85172	9.69255	9.10894	9.42447	16.4643	9.76374	12.3441	6.5488	11.7349	7.0106	8.10389	11.7196	8.45276	9.46705	9.93075
339	ENSMUSG00000002345	Borcs8	29.7224	27.8353	34.5241	32.3706	33.8827	20.465	20.0332	18.6848	28.6081	27.9494	24.7888	29.0863	22.6887	30.8055	23.397	21.4558	26.3694	31.4343	31.6589	31.8826	16.5122	25.3679	29.2088	21.1321	32.8339	30.8169	31.4717	30.4543	29.9025	35.4223	29.0571	28.3912	32.286	33.9504	32.8936	32.5288	29.305	27.1093	28.898	27.512	19.5027	32.8073	24.7605	35.3328	32.6293	31.4757	27.3336
340	ENSMUSG00000002346	Slc25a42	29.6828	30.2299	25.6739	26.0457	23.6793	21.2774	35.9971	21.5458	31.2066	22.7995	23.998	26.11	24.1922	30.1123	21.5954	16.14	22.9672	28.7279	30.389	23.8704	11.8482	24.7	20.3496	22.1576	19.9471	26.138	27.3909	27.636	26.0374	25.2615	19.8596	26.6891	27.3091	24.3266	29.9503	25.5813	28.5414	25.1663	22.7897	27.6646	14.2003	26.2758	20.704	31.4072	27.5646	25.0047	25.9188
341	ENSMUSG00000002365	Snx9	78.623	90.8404	96.9805	73.0387	82.1694	88.9918	93.8968	103.643	76.2063	70.0852	68.3026	86.9582	92.0218	90.4022	95.455	83.0843	82.5995	99.8044	73.9109	90.5398	42.268	103.084	110.153	97.7394	87.3542	88.0572	84.8994	82.1383	78.7205	74.9819	76.2659	92.8294	94.6857	89.4195	99.8022	83.1219	99.5531	93.5733	83.2972	85.3487	49.82	84.5052	98.0292	85.7636	98.4309	82.8557	85.2447
342	ENSMUSG00000002372	Ranbp3	95.1439	113.894	116.291	112.702	115.888	105.582	107.773	95.4605	98.4039	119.194	99.3063	102.256	104.774	113.721	100.907	93.7052	113.139	109.838	114.065	115.427	53.7505	102.62	109.565	107.165	120.422	125.788	116.452	116.074	112.734	128.86	105.581	106.757	112.155	114.685	128.244	122.518	109.943	126.028	115.77	123.932	68.2837	114.794	109.696	119.502	122.327	112.322	112.92
343	ENSMUSG00000002379	Ndufa11	31.2344	29.4892	29.3126	30.5306	25.6769	31.4262	34.9387	36.6428	36.0468	27.2865	30.8402	36.2058	44.0153	32.7524	37.7124	36.9461	46.5625	38.7641	33.6848	33.5382	21.9109	40.2283	40.6849	38.6806	36.5301	32.5859	36.5146	27.6584	28.3524	33.8546	25.6729	30.3002	33.9359	29.8189	30.6302	28.3335	34.1107	32.706	37.5075	37.4434	27.0747	36.3649	33.5064	32.7647	34.7745	30.1794	26.3828
344	ENSMUSG00000002393	Nr2f6	23.6884	28.1029	27.2448	23.7164	16.6379	26.1524	25.7255	32.9366	30.0513	14.91	22.9258	35.3604	25.2199	23.6346	27.6074	25.1303	34.4136	30.0463	33.3546	26.4378	19.5825	34.7734	31.4565	27.1667	25.0452	25.5753	32.0169	38.5723	26.2999	19.9975	24.4596	24.9803	26.4035	24.3723	29.3011	24.0532	25.9946	29.5857	24.2504	25.9096	18.8955	28.4267	23.896	34.4355	24.1592	26.9591	23.2544
345	ENSMUSG00000002395	Use1	129.868	102.961	103.351	106.669	124.525	119.114	124.299	128.096	127.085	123.931	119.57	122.84	133.07	136.59	157.151	157.077	155.117	127.789	136.42	153.096	77.3274	130.327	154.349	145.939	175.447	139.56	122.164	106.515	118.067	137.588	113.765	113.267	124.288	118.003	127.962	125.829	145.806	140.14	144.29	159.694	96.6006	123.143	116.136	113.702	136.812	128.583	117.371
346	ENSMUSG00000002396	Ocel1	31.4959	28.9915	45.8169	32.5388	28.5864	33.2545	46.8364	34.5445	30.4572	29.6046	28.7878	24.6972	27.9226	27.4009	29.695	23.3961	32.8271	31.3923	36.4774	40.3152	18.813	25.0001	31.358	41.0673	43.6173	39.5565	29.9148	44.8488	38.0329	31.599	48.9948	39.4328	33.9615	32.7822	43.6719	42.4962	34.1836	33.1582	31.5792	37.3177	25.9375	35.3753	40.1825	30.8252	41.433	38.1091	43.0464
347	ENSMUSG00000002409	Dyrk1b	10.0929	20.0578	17.8967	16.0436	15.6692	9.43189	13.1487	10.2892	15.8372	11.7603	9.11071	11.4236	10.5158	10.7765	12.405	7.89657	11.4864	13.436	11.5908	16.8259	6.03967	13.0932	12.5978	9.90096	12.6836	15.9428	18.6105	19.1628	19.8439	18.68	18.0943	22.1072	20.5044	17.62	17.8659	16.8797	15.8714	18.4516	15.4986	13.3987	8.85608	17.7839	17.8078	17.7325	18.8516	16.4655	18.0858
348	ENSMUSG00000002413	Braf	36.7137	34.4002	36.5166	42.8073	66.9882	34.0246	40.2844	34.3585	33.9161	28.9482	33.1531	29.1924	28.7184	28.4424	32.737	37.5283	27.6176	28.2149	29.1485	28.0196	15.7341	26.1646	26.4082	30.7918	31.1402	27.0548	29.5157	35.4515	36.9216	40.2912	50.3004	43.5412	38.307	43.5359	34.8318	36.67	43.1007	44.2899	34.4447	32.1154	16.5913	29.1371	28.9188	37.0262	27.6747	42.3379	34.9758
349	ENSMUSG00000002416	Ndufb2	22.8813	24.1706	25.0641	18.0189	19.3272	20.2474	30.7564	28.8888	27.2018	19.8962	27.7396	29.2236	27.865	26.8258	25.1798	30.7072	35.601	28.726	22.8858	23.7776	19.3901	31.6116	29.1756	35.8317	26.5184	23.5139	20.1117	16.6517	18.8465	18.4977	19.0007	17.5621	22.4035	19.5019	22.2687	18.9806	25.6384	24.0297	25.1246	25.8659	22.1864	25.5754	25.5245	22.2488	21.272	23.577	18.9934
350	ENSMUSG00000002428	Hltf	70.1871	40.563	51.6206	51.1259	59.2654	70.7561	58.405	63.9144	45.7558	57.0047	54.2922	55.3753	56.8991	63.472	76.9005	91.6653	51.9266	52.0869	54.5505	60.4883	37.1639	52.2752	52.6289	64.3113	47.6528	55.8067	43.6394	51.4898	47.2373	56.1098	46.1716	42.4821	52.9604	53.2774	49.3349	50.3769	60.86	67.0194	60.2338	66.6465	30.3513	44.5055	46.4062	54.8838	55.2657	48.4299	46.7263
351	ENSMUSG00000002455	Prpf6	107.409	90.954	92.7279	106.15	100.09	109.376	113.847	108.577	91.0206	92.4782	86.8845	85.1909	88.4236	92.6158	95.4609	98.0938	91.9867	92.8516	92.1218	102.271	49.5911	99.6484	112.293	106.169	110.774	98.9406	92.6014	99.3856	99.5188	107.257	89.9766	89.7246	108.873	101.654	97.8283	102.846	97.3036	111.028	116.413	116.667	65.8414	95.5945	93.1356	99.0715	98.6356	100.118	105.457
352	ENSMUSG00000002458	Rgs19	75.3525	83.1194	77.884	84.8801	96.2351	73.0531	68.6622	79.1333	75.829	90.8354	78.3597	76.7681	79.5238	97.658	90.06	69.8862	80.8825	68.2146	92.7858	93.3372	36.1201	77.5345	89.3617	69.7247	91.1208	89.9159	88.8962	85.0958	80.7962	92.3037	89.0827	81.5304	88.5051	84.337	102.313	97.917	98.1657	97.7392	94.0907	89.3638	53.3896	90.5457	91.9749	85.6603	104.165	91.1339	86.9466
353	ENSMUSG00000002475	Abhd3	1.34372	2.09456	1.04189	2.30985	1.31648	0.250312	2.2629	0.89886	0.7122	0.534211	1.44404	2.62156	0.87746	1.25213	0.452061	1.7822	3.20533	1.6153	1.13198	1.07904	1.34111	2.38916	1.76702	2.33187	1.53326	2.18098	1.20976	0.489058	1.67212	0.579206	1.70599	2.60249	0.930655	0.790357	1.19464	2.32233	0.685732	0.686798	2.81782	0.847583	0.97164	1.86292	0.625688	1.08575	2.00708	1.03423	3.18054
354	ENSMUSG00000002477	Snrpd1	24.5135	25.9731	23.3547	25.4449	25.4967	26.3366	32.7298	31.6397	23.9674	28.028	27.7318	30.84	31.3004	33.2767	34.5924	41.9798	37.0306	27.6156	31.5241	26.9686	16.8863	34.5681	44.8993	33.8968	32.9614	28.252	26.01	21.7712	24.2196	26.3614	24.1682	19.4263	23.3156	26.5563	24.3025	25.2989	33.5569	30.1015	32.1224	32.1849	17.8917	21.9386	26.3925	25.7642	25.1882	27.0671	23.5227
355	ENSMUSG00000002486	Tchp	29.9503	28.6944	35.749	29.558	34.2457	33.3399	25.7127	35.6382	26.2025	33.8068	23.1113	23.401	21.8019	39.0349	31.4147	26.8255	27.544	31.8075	35.4612	27.2644	9.32906	22.6983	26.3493	23.4006	31.238	35.2743	33.3208	32.8513	33.5981	35.3865	34.8996	32.3022	40.3488	29.8642	35.85	37.2604	26.5346	31.1365	31.6175	40.7985	19.5653	35.6026	32.9288	39.3641	33.4036	36.756	33.6631
356	ENSMUSG00000002489	Tiam1	19.367	25.8175	21.8562	20.8792	30.6599	26.0853	18.3133	20.8732	18.4929	15.8547	12.309	20.893	12.847	15.0917	18.0014	17.3899	14.5293	16.4467	14.6556	20.715	7.08216	16.5763	13.9086	17.632	21.5787	23.6984	18.6302	19.1376	27.6625	28.7396	37.9307	32.0594	23.4435	23.7739	30.939	33.6369	19.6535	22.914	22.158	32.7508	17.6588	25.4423	19.7724	29.3672	27.2934	22.2042	25.0279
357	ENSMUSG00000002496	Tsc2	69.0563	76.8987	72.4239	59.5552	65.7814	65.0949	73.0377	71.3956	70.3187	77.5798	71.487	75.1757	92.0748	85.1642	76.3113	76.1436	76.5526	92.7869	78.5894	80.6432	32.8457	85.9045	65.9412	55.1566	64.8016	86.4404	82.2332	80.7796	64.1794	66.7911	62.0025	93.4913	85.8486	72.4557	84.2707	59.4269	70.5204	74.6462	68.9483	71.4334	51.5249	93.1481	74.9326	83.6611	82.1001	69.4239	67.4229
358	ENSMUSG00000002504	Slc9a3r2	31.4884	31.4318	39.0389	31.3468	21.2402	24.7215	34.2251	37.2683	34.9957	18.8795	33.1977	36.9203	48.8214	31.4723	29.4377	27.7339	36.9142	45.6213	32.9657	28.8553	20.8054	36.3063	35.6471	39.7196	26.4003	34.3758	43.3409	29.4092	28.9759	25.4445	27.3649	42.0794	40.0312	32.6393	35.0006	24.4306	51.802	47.147	33.7949	27.6759	28.5145	44.455	48.7485	42.9606	30.4317	41.5366	35.7586
359	ENSMUSG00000002524	Puf60	120.616	132.782	134.4	134.291	140.57	113.028	122.581	126.198	133.773	144.982	127.413	131.139	136.736	151.836	142.696	130.75	130.557	142.521	137.935	146.476	78.4651	150.428	162.963	160.864	145.607	155.183	146.165	137.58	144.458	160.431	138.472	145.949	148.242	145.097	159.287	143.704	151.376	149.608	170.595	152.648	100.034	145.482	150.254	149.324	163.926	154.03	143.205
360	ENSMUSG00000002546	Golga2	99.8365	111.964	104.795	87.2571	110.615	101.347	88.6171	97.6738	74.8428	72.4437	66.3371	74.396	79.5804	79.0536	66.4309	60.6787	69.7473	87.4066	89.0176	80.7162	40.2465	72.5417	81.3539	78.9918	79.5589	85.5071	85.34	103.924	93.8777	92.6682	98.5854	108.685	107.881	116.942	113.936	106.632	89.2698	96.5372	96.7283	100.779	54.3836	100.088	84.469	90.9643	87.9888	84.1296	90.5177
361	ENSMUSG00000002550	Uck1	54.7066	58.7914	48.0884	53.2082	60.4894	44.5708	68.09	51.7505	50.9879	48.5391	36.8995	47.1669	40.9572	55.2155	49.0454	43.1999	44.5611	44.97	52.7959	53.6492	26.168	63.3155	55.4375	50.7122	47.1457	48.9694	43.9544	39.7676	40.7884	44.5233	45.0188	44.8783	45.8233	47.8329	55.7062	49.7709	49.7006	46.8862	56.6617	61.0597	27.7594	40.7585	50.2674	51.8326	54.8995	48.5812	50.6773
362	ENSMUSG00000002565	Scin	7.35024	5.209	5.20927	5.009	4.2357	11.0185	7.54483	5.47144	5.99356	4.02236	7.62554	5.22439	2.31892	5.94361	2.56936	8.28098	4.27494	2.94426	5.86491	3.48618	5.44982	4.79294	4.45938	6.87808	2.8297	24.933	12.8367	8.33779	5.16529	2.0596	29.6554	18.1259	5.38142	5.54655	5.40112	12.8758	6.77521	4.48389	7.5355	3.03205	15.6527	18.7799	3.11829	4.94641	2.79147	16.3633	16.3445
363	ENSMUSG00000002578	Ikzf4	21.6684	16.2726	14.4866	13.5148	23.9569	24.6832	18.7383	7.24951	8.45801	10.7468	13.6964	10.5087	5.60684	8.95879	10.3403	13.3916	9.56824	7.37833	11.2401	16.8628	5.03901	9.63682	9.97925	9.04753	14.903	23.9146	17.5106	23.0625	10.254	14.4729	24.7009	15.354	12.9675	12.0508	16.1418	15.9862	14.0845	10.8374	15.8426	14.0505	12.8215	23.3286	10.069	11.1724	12.1845	18.8251	29.1713
364	ENSMUSG00000002580	Mien1	34.2405	29.0779	24.9393	27.3075	26.5283	37.7271	41.7917	45.9668	33.3147	27.8417	32.5897	33.23	31.9751	35.9682	34.5215	48.3842	36.7769	31.6942	32.3578	30.4409	22.4814	35.6324	41.236	58.5519	35.2712	31.6522	28.1865	22.7372	24.5142	26.3268	26.8438	24.2704	27.1974	27.3028	27.5138	25.9794	31.9918	31.4253	36.8969	41.0291	26.1521	33.3906	27.291	29.6902	28.2381	32.6041	34.0391
365	ENSMUSG00000002602	Axl	156.309	149.326	209.826	156.734	136.499	132.875	143.549	208.544	109.681	125.965	84.9294	157.653	145.501	110.755	135.798	92.5754	106.532	194.921	117.671	128.869	68.381	149.858	134.022	109.814	142.871	145.922	172.827	196.467	206.302	158.853	168.912	192.857	267.962	229.42	222.269	156.489	222.329	219.994	180.643	141.276	67.0633	147.52	284.58	195.042	182.674	164.831	208.18
366	ENSMUSG00000002603	Tgfb1	127.179	165.344	169.025	157.372	152.779	128.129	127.804	157.6	142.669	145.75	139.569	173.225	176.359	150.93	191.106	121.112	153.219	169.045	164.664	216.943	69.5098	147.049	173.653	126.46	173.211	186.596	167.915	165.904	173.154	173.379	171.601	189.148	214.752	193.167	240.939	191.295	200.044	237.607	197.568	194.904	112.536	218.698	204.72	202.105	231.774	193.243	185.086
367	ENSMUSG00000002608	Ccdc97	79.3681	104.985	90.0739	83.4533	87.2432	84.6726	93.4397	84.5396	70.6892	66.4582	66.3839	75.267	63.6147	78.0955	68.6357	73.5419	49.966	78.3552	77.0773	81.334	29.1722	61.0345	68.9385	64.5648	72.5094	82.7367	78.2682	87.4379	75.7961	72.9786	71.9213	79.1143	91.4107	92.9363	102.203	95.6948	82.8711	81.5217	74.39	85.0108	49.8245	84.6353	77.6069	81.1597	86.7813	98.5058	87.5838
368	ENSMUSG00000002617	Zfp40	9.86647	6.5659	6.99647	11.5035	8.51042	6.48262	4.9213	6.11643	9.71008	5.91969	5.49279	8.08668	4.68125	9.85289	6.26397	5.052	6.29328	7.96299	5.10319	4.38078	2.5159	9.6592	6.32757	6.87309	4.83331	8.81034	9.23095	5.07027	4.75959	10.0356	7.51695	9.3366	6.98373	9.55288	11.9577	8.02693	7.57378	9.85611	5.79312	6.28944	3.80186	6.55357	8.13983	4.77567	5.5475	6.51242	6.61152
369	ENSMUSG00000002625	Akap8l	170.815	140.92	153.717	144.392	152.492	128.66	118.332	132.9	171.942	167.061	135.519	173.021	159.575	179.722	164.169	186.526	154.85	157.783	174.141	189.358	88.213	156.382	166.472	160.271	188.401	178.583	170.871	167.634	154.646	185.222	133.83	158.456	161.326	159.018	176.697	160.171	182.143	191.478	192.261	199.563	128.297	164.1	153.955	166.101	171.904	182.049	147.125
370	ENSMUSG00000002635	Pdcd2l	18.6263	22.831	16.6679	15.1901	20.9148	17.9284	21.7859	19.0909	16.468	17.5753	19.3256	19.509	20.6744	19.5924	19.3452	15.3034	19.467	21.9884	13.9573	20.7756	11.7462	16.383	21.0673	21.2641	19.6068	16.9595	17.646	12.6739	15.8974	19.7546	20.4566	15.9232	15.2733	17.4895	20.2874	16.6937	21.4612	19.9119	20.4793	21.6103	9.76379	18.1	13.6109	21.9393	21.7408	23.3568	23.0223
371	ENSMUSG00000002658	Gtf2f1	58.3592	66.9598	63.7661	74.8153	69.5867	45.7203	45.9582	45.4135	63.2362	64.2964	59.1758	62.1939	64.7528	64.7577	62.4312	58.6739	61.1101	73.2124	65.3498	66.0561	35.7298	72.0888	71.1419	59.9201	69.2875	68.9811	68.2484	65.0365	68.3983	65.1221	63.5205	66.7081	73.1116	65.4272	69.5061	67.2838	74.3725	68.6999	67.1235	70.7734	45.4603	61.7754	70.5807	65.6639	67.4751	70.2597	54.1048
372	ENSMUSG00000002660	Clpp	27.1473	24.8549	23.5184	26.5492	23.408	18.1206	20.5521	24.1043	27.1057	24.7477	25.4467	26.8444	28.0085	28.0364	28.591	30.9585	30.2153	27.3575	29.762	29.2995	20.1426	28.6607	27.6762	23.0501	29.0634	25.2397	26.3211	23.8631	27.0572	28.17	22.3041	22.5736	26.3891	25.8794	22.4242	23.0109	27.8546	26.2618	32.2005	26.9562	18.8919	27.8703	24.3002	24.6655	33.313	26.5068	22.5627
373	ENSMUSG00000002661	Alkbh7	7.38653	6.41423	8.28223	9.91653	8.40109	7.08535	10.7953	8.89868	9.6169	6.73642	9.21564	7.7328	8.24924	9.52255	9.00913	9.98835	9.65989	7.57529	8.82971	6.9349	6.47936	8.36469	10.2914	10.4785	8.42131	5.30195	5.64857	6.56712	5.29535	4.51105	5.64904	6.43518	6.91951	6.02556	7.09269	5.23764	5.82038	6.22305	8.35622	8.87012	5.86531	5.48638	6.09763	7.64998	8.28937	7.73455	6.32757
374	ENSMUSG00000002668	Dennd1c	243.044	194.609	195.263	212.263	271.235	222.058	211.443	178.552	182.119	208.486	179.767	161.812	119.151	180.271	176.233	137.509	131.596	142.812	197.246	182.778	85.434	149.248	166.094	154.907	208.309	179.415	160.025	206.663	147.621	206.072	182.115	192.965	209.358	209.404	209.524	219.361	165.979	207.44	212.068	208.016	100.944	197.639	173.162	181.219	217.348	176.811	219.277
375	ENSMUSG00000002679	Med6	17.032	12.8451	11.526	11.9498	14.1051	14.6424	15.2717	16.7141	12.7989	14.7463	14.8334	14.3744	18.4556	18.7447	15.2088	19.0315	13.987	12.2002	15.173	10.8143	8.02823	13.9394	14.6196	18.3661	16.2744	14.2534	12.0952	8.39336	12.9524	9.65297	16.0719	9.49019	14.9162	14.6686	11.8571	14.5143	13.4121	16.1975	18.0528	19.2173	9.28273	11.923	15.4746	12.1951	13.7094	11.8455	14.309
376	ENSMUSG00000002688	Prkd1	4.64161	7.45131	3.93084	5.45131	2.80326	3.32188	4.09409	3.24429	3.72549	2.69103	4.07383	5.742	3.93908	3.82323	3.69965	3.22106	2.75767	2.53269	2.81617	2.46748	1.63186	5.80273	5.06675	5.27806	1.67651	3.48789	2.82374	3.21895	2.27587	2.64912	1.8115	3.4712	2.8008	1.95327	2.98769	3.62637	3.72058	2.31386	2.77588	4.4314	1.46106	2.59158	2.45726	3.74356	3.62022	3.36138	2.60683
377	ENSMUSG00000002699	Lcp2	151.205	151.461	153.129	151.122	146.41	166.69	146.783	155.864	119.287	137.466	156.517	162.318	144.398	140.385	114.963	163.697	142.098	142.129	131.191	126.164	72.7233	162.477	153.436	131.881	138.266	138.695	123.995	155.557	114.259	108.596	116.523	131.105	167.697	132.205	120.64	145.608	149.175	145.696	142.94	133.945	98.198	141.13	149.245	134.746	118.389	141.028	136.206
378	ENSMUSG00000002718	Cse1l	80.9438	71.6979	75.1527	84.37	85.2413	84.1899	65.6663	67.6839	46.18	68.784	60.2149	61.7435	61.0911	65.5852	71.7126	70.589	53.0122	60.6645	64.9709	73.7189	34.2914	69.6389	72.6252	62.8188	64.3399	65.3656	56.7045	63.8182	70.0346	62.0591	55.9717	57.3183	82.7141	68.5567	67.3331	69.4196	59.9611	66.6031	64.5433	64.1316	40.3587	60.877	64.8402	66.503	70.5224	65.8675	75.5308
379	ENSMUSG00000002728	Naa20	20.1617	20.0543	20.4224	19.0209	22.1446	19.8069	23.2475	32.8194	19.5039	22.3015	18.9034	20.9272	23.5133	22.7254	21.6605	22.8108	18.1387	19.948	19.9213	24.4244	12.7049	22.654	20.7153	25.8672	27.7507	25.5113	21.7384	25.2676	21.993	27.5806	19.2433	18.2253	22.0053	23.5576	29.6432	20.0586	23.7799	23.3076	25.2152	23.6148	15.8349	21.6887	24.6878	18.7857	22.0248	20.2854	20.2346
380	ENSMUSG00000002731	Prkra	11.5806	14.4012	10.1947	9.59269	11.6171	12.9047	15.3244	12.0876	13.6241	11.6202	13.0881	17.8227	15.1104	10.1471	15.5413	18.9807	12.8527	15.953	12.0337	13.7447	7.6443	16.7151	15.7105	12.2647	11.9163	14.8697	16.4283	11.0258	10.4809	10.2943	13.8962	12.8431	14.4075	9.25563	11.0381	14.1814	16.9585	13.9107	13.8656	13.1601	9.94161	13.2841	11.4974	10.5673	11.289	14.7361	10.7574
381	ENSMUSG00000002732	Fkbp7	8.28681	6.69216	6.06333	7.89622	6.64853	5.86912	6.79162	6.83522	4.97973	5.70324	5.62067	8.64552	7.72502	6.00039	5.64463	7.68357	9.71307	8.90928	5.19542	5.59204	5.26733	9.22612	7.02129	7.49657	4.46346	6.35191	5.93199	5.48337	5.39999	5.27011	4.754	5.66938	6.82002	4.12729	7.02253	4.93302	7.41846	7.70027	6.88489	7.16312	4.37642	5.50748	6.89164	4.3922	6.32848	7.1501	5.20919
382	ENSMUSG00000002733	Plekha3	39.5725	41.465	38.5558	45.6573	40.8132	36.1748	39.1047	37.8217	38.7254	38.4858	43.3598	49.585	40.7675	57.8285	38.0671	49.8295	39.3836	39.2482	38.6981	37.8349	19.3345	39.1648	41.0893	35.6932	40.1994	40.189	35.5848	34.6079	38.3583	38.0509	34.1957	42.019	38.9154	37.3771	41.3455	39.35	44.6797	43.5856	47.3897	45.6698	22.5544	34.8769	36.5188	39.8368	37.7048	46.7618	35.77
383	ENSMUSG00000002741	Ykt6	94.6113	78.664	73.8734	79.3407	76.9112	88.561	92.0118	97.4709	70.4705	77.4845	77.4047	77.3327	78.9144	85.5825	81.941	90.0435	79.9585	85.0523	81.9078	84.9946	47.2094	83.8637	92.4399	103.127	89.247	87.049	77.6365	75.9396	69.0765	83.6271	78.221	79.3942	75.2321	81.2366	84.9037	86.3006	89.1529	86.8319	96.3471	109.269	57.4555	77.1265	88.0586	79.9662	79.541	80.8256	80.4533
384	ENSMUSG00000002748	Baz1b	235.365	230.933	205.794	227.249	227.328	230.803	268.668	246.101	175.783	173.927	173.78	185.777	177.851	184.39	159.089	163.666	158.057	164.865	187.49	181.8	82.302	155.539	192.84	193.611	181.755	168.217	171.696	195.97	207.088	193.225	171.499	207.251	220.108	222.022	211.886	217.867	169.317	187.904	206.218	200.925	99.132	186.72	177.13	183.628	185.682	227.133	251.524
385	ENSMUSG00000002763	Pex6	68.5569	66.5176	67.8603	68.2761	64.5708	74.623	81.3348	89.1133	68.0472	53.6454	62.4357	59.6408	65.6561	72.597	73.4962	76.9741	69.5355	76.2009	69.1655	69.6217	39.3365	68.3375	86.4752	98.4555	81.4525	78.421	84.7611	68.3674	75.495	70.0877	69.3796	77.1327	71.7485	78.6072	81.262	80.2056	78.7671	84.6703	86.3677	90.9802	50.1139	86.6522	78.6672	87.7359	93.948	89.138	88.0424
386	ENSMUSG00000002767	Mrpl2	22.6557	23.1591	25.589	24.5854	27.2438	22.8117	21.9126	31.7289	26.9265	25.7725	31.6594	31.3885	38.0823	26.4893	26.9768	31.9013	36.0165	29.2853	30.3038	30.6944	17.1551	30.6094	37.6448	29.8023	38.1828	33.7506	34.6783	28.9851	26.8146	26.2295	23.958	28.7287	37.1299	27.5333	37.7644	22.2944	30.2365	33.401	31.7799	35.5284	19.453	36.1563	30.4616	26.5941	34.9918	38.3483	23.6141
387	ENSMUSG00000002768	Mea1	39.2376	35.3681	34.8731	34.9247	37.7786	39.543	43.9021	42.5909	41.355	40.1708	37.8684	37.565	43.9525	33.5962	37.5975	40.2997	47.0975	42.6004	37.7721	39.4341	26.8539	44.742	44.8145	51.7018	44.1461	42.2511	38.0477	34.2498	30.4707	40.5752	35.1203	36.7961	40.4632	33.6931	39.2846	37.2833	45.7751	44.8895	41.3546	42.515	30.4941	40.4152	40.5334	40.4738	35.5271	42.2215	41.3202
388	ENSMUSG00000002769	Gnmt	2.20217	0.701687	1.22324	2.25359	1.11308	2.65516	0.906167	1.14851	2.009	1.01828	6.65504	2.3667	0.6171	1.84733	2.20613	1.72996	0.942946	1.47116	0.344026	1.26594	17.5687	2.66781	0.842241	1.21267	1.6863	1.05355	1.23678	1.02841	1.31287	1.58938	3.02554	1.8201	1.07348	1.60688	1.09647	2.30848	2.55295	2.27943	1.47012	1.68317	15.5274	1.49661	1.6189	1.39533	2.23021	0.803948	1.54061
389	ENSMUSG00000002771	Grin2d	4.56464	3.04397	2.37688	3.77153	2.96346	2.79348	2.94788	1.61839	2.80605	4.42708	3.18225	3.71844	2.88891	3.02811	2.37287	2.72029	3.02655	3.5406	3.83489	2.01589	2.60125	2.35939	3.02072	1.69202	2.35349	5.15931	4.92112	4.40306	2.34019	3.46926	4.81812	3.73182	3.96497	3.35478	2.63346	4.83135	4.23921	3.4603	3.32205	3.4213	3.03102	4.55244	3.46007	2.95512	2.63403	4.20732	5.42601
390	ENSMUSG00000002778	Kdelr1	39.7057	54.0457	60.7363	55.8525	50.7024	57.4227	49.9795	49.0365	61.3315	57.1056	57.9669	67.0592	76.0439	70.4063	63.3896	58.8817	66.9189	68.6526	63.3932	66.0465	40.4275	62.0023	58.2312	63.6089	53.5905	69.0266	77.3668	66.1083	60.4118	58.3209	64.4081	65.7483	67.7094	70.0828	68.76	67.781	91.2977	71.2808	68.4428	64.5604	51.037	73.1029	83.1259	79.4287	71.7342	76.7465	50.31
391	ENSMUSG00000002781	Tmem143	11.7968	19.9837	9.20259	17.3401	13.028	15.6068	21.864	8.96021	19.8212	12.9951	8.7629	17.972	18.7759	8.92994	6.81595	8.66846	14.2407	10.6761	7.07808	8.43356	5.5408	15.1101	24.488	11.2003	17.112	13.5778	12.3233	14.2856	9.39231	11.6764	9.76468	12.1248	11.8422	12.3636	13.799	21.5595	24.4785	12.0841	14.8232	13.4077	11.5379	15.1413	13.2137	12.518	13.825	9.28647	15.5486
392	ENSMUSG00000002797	Ggct	17.4212	11.5537	12.4502	17.9445	15.1694	20.3494	20.4771	17.4131	19.1747	17.0282	17.4733	13.362	16.4541	15.8868	17.8489	20.6982	18.8743	19.0048	10.9758	14.6022	7.55683	17.8723	21.9731	26.3484	18.6733	12.8981	9.84046	8.97073	13.8526	17.501	14.2055	13.7631	13.1934	12.8298	16.7216	13.4198	14.2587	16.5081	21.4375	17.7164	8.8839	12.394	12.7164	16.193	14.4533	14.5659	16.4483
393	ENSMUSG00000002799	Jag2	16.8347	10.1353	6.99834	14.3813	10.3973	16.0094	20.1804	11.7187	9.06478	12.5294	13.9624	10.5675	10.6936	10.8896	13.4441	4.20139	6.10494	15.3565	10.2219	12.2456	5.72512	11.7524	8.92838	8.1556	11.5016	14.4129	15.3659	11.6629	10.0278	10.6686	13.8756	19.5846	21.2614	14.9517	19.4885	16.4137	10.7371	13.5834	17.6801	17.7456	7.21651	21.1056	12.7864	13.2222	17.686	19.2787	17.1451
394	ENSMUSG00000002803	Btbd6	14.3424	18.4989	18.2813	15.3756	21.523	19.7763	21.1922	18.2699	16.4407	16.6364	15.2674	13.7132	14.4345	15.841	15.6081	12.2047	11.9953	15.0255	17.3085	18.5187	9.94766	14.5748	15.2213	16.0658	24.5945	22.234	18.3519	18.3106	19.7846	19.9934	22.1794	21.7958	22.1363	22.5653	18.499	23.6187	17.1461	20.9155	19.8303	17.6668	13.6718	19.7965	17.572	20.7319	18.5159	17.8988	14.8131
395	ENSMUSG00000002804	Nudt14	22.7669	20.6652	16.8393	21.3026	23.0779	20.9523	28.2525	22.5528	19.9752	23.2139	18.5894	18.2102	19.9836	20.0946	25.0006	28.3882	22.8355	21.9829	20.6452	22.1591	17.5685	25.8179	28.6099	35.0143	25.2112	27.2349	20.4344	23.3371	18.9433	27.6893	20.949	20.5422	25.6683	25.4898	21.368	20.384	26.9249	26.6058	26.1858	30.0029	14.5055	25.7607	22.0477	21.3864	21.7752	24.5493	21.6754
396	ENSMUSG00000002808	Epdr1	4.86542	11.3721	6.75881	3.53568	2.98947	6.25603	8.90126	7.12923	5.10283	4.05742	6.31844	6.33491	5.32281	4.86395	3.4364	4.88555	6.04118	4.80168	4.13858	2.25899	6.45439	9.4761	7.10735	6.34876	3.19195	4.96235	4.13495	2.275	8.1537	3.69997	3.70525	4.45989	5.8344	3.53641	3.63067	5.3339	5.33507	4.29443	6.07321	4.62396	4.17085	5.44963	3.86587	5.96955	3.98257	10.0584	12.174
397	ENSMUSG00000002812	Flii	138.916	136.565	164.985	158.888	154.004	110.399	122.467	103.022	161.063	132.591	188.002	129.631	153.62	173.681	184.463	153.731	175.092	147.183	176.256	207.828	77.1392	182.681	152.398	125.191	175.876	194.913	174.955	168.864	149.894	191.86	171.561	200.729	184.685	204.994	184.261	211.752	172.074	175.652	182.898	182.844	113.743	194.155	154.299	167.555	168.802	179.479	156.077
398	ENSMUSG00000002814	Top3a	24.5166	22.9573	25.9749	28.0855	32.7708	25.213	28.6649	24.677	21.1906	18.1857	18.409	17.7319	17.8475	20.7884	19.8641	17.1779	15.7183	17.7215	19.8895	20.5797	10.1776	17.6192	22.7076	19.4113	20.8211	24.9592	22.2843	24.4787	21.1718	21.945	25.893	27.2143	30.7022	29.2067	25.7203	40.0618	24.3869	24.0961	31.6377	31.3808	12.1094	21.2944	22.5901	23.2333	20.3084	21.4386	27.5178
399	ENSMUSG00000002820	Atg4d	34.1377	40.3895	41.1408	44.0251	41.8223	39.487	45.4225	45.9688	48.352	37.9496	33.8883	45.5206	40.4743	53.7949	48.4715	43.5389	36.8395	52.8814	47.3543	52.0358	26.6717	42.2726	52.752	48.4258	52.2805	48.6497	44.4313	51.3108	47.4539	49.8817	44.8426	40.9395	52.6108	48.1764	50.24	41.211	57.0223	49.6365	54.1291	59.1375	32.6756	45.5681	47.2198	53.6729	52.1895	54.3467	44.7424
400	ENSMUSG00000002825	Qtrt1	27.6014	18.1543	21.1871	22.4389	19.5961	30.1313	18.2849	21.3566	23.5011	27.117	27.7709	20.466	23.9242	27.3977	22.2125	21.6949	23.0372	18.8602	22.8832	25.7434	11.9825	16.3393	21.6576	22.2722	22.1519	20.2469	23.4069	19.3024	17.5832	23.2965	15.3707	18.7226	24.0043	19.3886	19.562	21.2728	24.592	24.5159	26.0183	23.7663	17.4223	25.3198	22.7206	19.567	25.1134	22.8283	19.1721
401	ENSMUSG00000002831	Plin4	17.695	118.273	25.6254	156.419	2.25576	8.39414	232.163	55.4736	85.5183	18.649	26.8241	66.4026	71.8883	56.4404	58.0278	5.73981	93.0217	38.9455	75.501	21.7435	23.9146	111.908	42.3856	125.131	11.946	2.8616	61.0414	27.6956	43.9089	4.10804	10.2724	52.5176	58.3917	39.3067	54.9117	12.1307	75.1389	20.2979	39.4727	95.6862	14.3673	46.7837	78.5481	74.9036	46.3052	61.061	75.7659
402	ENSMUSG00000002833	Hdgfl2	86.9871	92.7494	81.8993	92.825	80.0093	84.0311	85.1652	94.7538	102.759	81.8375	89.785	77.9399	101.445	101.997	98.6188	92.6228	109.267	83.1332	98.9708	101.746	55.0777	78.9742	96.2961	126.713	98.6117	94.966	96.8097	86.6298	80.7641	90.1513	91.2911	78.6703	103.226	87.5807	102.185	92.1959	100.746	107.868	113.749	104.242	68.4938	96.4759	96.5159	96.7376	99.0131	80.9535	104.69
403	ENSMUSG00000002835	Chaf1a	14.7909	17.8989	23.002	20.9493	22.3218	16.4863	15.3421	17.8103	13.2849	10.1984	14.4376	15.8442	9.64541	12.5714	24.4586	19.5527	13.2172	14.1516	17.5684	12.2189	7.6465	14.9745	33.0912	26.8237	13.7723	19.2203	21.5812	22.0796	18.3843	26.2172	19.9635	20.8925	28.04	21.1757	31.1391	26.8781	13.9673	25.4683	26.3927	29.9412	10.003	20.9384	28.2191	20.8657	16.6459	19.8294	21.5409
404	ENSMUSG00000002844	Adprh	44.9333	61.175	49.4667	50.3972	48.7295	43.0903	75.8332	61.2668	54.686	44.6391	50.0429	54.3892	64.4758	56.708	60.7385	57.426	66.0515	59.9566	57.0554	59.322	28.772	54.7072	71.9673	73.5741	63.4435	64.3899	60.8791	58.0942	71.5221	58.7161	58.4074	54.1618	78.9341	56.5052	75.9155	56.4269	63.4118	82.4276	67.4041	69.0972	40.4678	58.3802	68.4419	67.0856	59.3603	60.8795	58.7566
405	ENSMUSG00000002845	Tmem39a	29.8981	33.8419	25.8686	28.1009	35.5941	33.3176	23.03	29.5666	22.7584	27.4212	42.1463	30.5129	28.2309	31.6422	34.2569	28.8273	24.565	27.326	20.2291	29.1513	20.0308	31.0634	32.4559	26.5521	35.4055	56.773	37.8173	26.3955	33.8879	26.7578	57.8867	37.6607	37.393	32.9974	27.465	52.9703	36.5278	33.9222	39.3512	32.7757	35.1937	47.83	36.9456	31.5692	27.0741	44.3165	41.1214
406	ENSMUSG00000002846	Timmdc1	20.2777	16.2545	16.9284	19.8508	19.0095	14.9954	20.4469	22.3429	17.8914	18.0007	17.1552	17.9619	15.6736	20.3569	20.3374	21.2962	24.0556	20.4963	18.704	19.2831	11.9778	23.4237	21.4034	22.0209	22.0631	18.9142	17.2574	13.2113	16.2669	20.1707	14.9933	17.5004	16.0983	15.6567	19.6613	17.4641	16.9583	21.111	18.5452	19.8189	14.6969	19.3254	15.4573	20.0563	19.2078	20.3209	16.2384
407	ENSMUSG00000002847	Pla1a	1.38546	3.83836	2.49093	5.28956	4.36732	5.42001	3.93208	2.28916	3.45343	2.39557	1.76114	1.91081	2.86054	1.29911	2.69816	1.27677	5.18677	2.63564	3.09097	0.852629	1.73479	3.41528	2.03436	4.14543	1.45107	1.6579	1.85824	4.72306	4.04443	0.98333	2.24049	3.02692	2.98831	3.52788	4.12053	1.45672	2.21756	1.44366	4.18382	2.58659	1.58333	3.38427	3.1868	2.7929	2.7733	1.76054	1.34768
408	ENSMUSG00000002870	Mcm2	47.7137	57.7251	56.9779	64.0043	85.6446	45.3023	41.2463	57.0523	40.8535	43.8888	45.0439	50.1771	43.7558	50.0641	42.6586	39.5933	45.4482	49.4274	50.4469	51.9533	25.1892	50.3	71.4654	50.7832	52.927	57.6573	68.8845	62.188	60.5824	58.1401	53.1868	59.8061	82.9329	82.4929	89.4849	69.1792	57.632	60.2469	59.2207	53.4936	37.603	57.8339	55.3634	60.3616	55.3776	67.0121	58.375
409	ENSMUSG00000002871	Tpra1	61.2681	65.6435	65.5368	47.5515	51.5357	40.194	48.2711	51.9692	52.9407	53.5136	54.4685	47.4745	57.4907	56.848	46.2574	47.7367	46.6858	59.3535	54.1866	49.2985	30.843	39.2486	54.5311	31.1063	50.147	57.6439	56.8561	62.6684	50.013	45.3056	56.7938	51.4101	62.4091	58.1887	69.6367	60.3277	52.3848	58.9532	56.5024	58.6318	30.4507	62.6524	60.5167	50.0214	48.8384	50.7907	59.4477
410	ENSMUSG00000002881	Nab1	78.6738	66.0325	58.3172	69.4776	66.2194	54.1191	72.797	58.7262	51.2598	56.7947	64.0943	61.2536	63.2303	64.0748	42.5352	58.61	50.195	57.2881	55.7351	60.2307	22.3717	47.0663	50.8735	46.8057	54.6648	57.5134	51.1123	69.2778	59.6683	60.0881	56.6693	60.4046	56.6157	61.1167	66.3447	53.2282	63.0853	52.5807	59.5622	58.4883	30.9888	66.3505	54.8405	57.6346	71.0833	62.7029	80.6042
411	ENSMUSG00000002885	Adgre5	304.746	328.337	290.678	296.757	291.449	275.371	284.93	250.745	253.975	245.551	247.439	238.958	227.014	247.07	175.087	230.145	203.437	235.83	259.065	249.824	154.645	279.843	245.441	234.292	249.085	185.136	182.095	173.854	165.949	160.551	176.948	202.197	201.684	182.488	183.108	175.37	195.691	181.338	149.466	160.906	90.7348	188.923	156.77	166.323	179.748	195.95	205.364
412	ENSMUSG00000002897	Il17ra	160.873	199.193	194.434	228.028	246.934	174.657	184.434	165.848	161.159	204.184	149.054	154.214	139.072	190.851	205.76	141.933	130.551	166.159	199.851	213.951	71.354	130.63	159.08	165.029	190.694	190.666	156.434	215.765	204.101	234.378	170.409	178.392	237.567	233.654	229.622	230.805	170.867	220.455	215.305	228.508	97.0235	206.575	177.526	209.101	215.947	193.838	239.024
413	ENSMUSG00000002900	Lamb1	45.5428	74.1357	46.8618	62.8663	37.8296	41.3659	84.4947	61.4615	40.5617	41.8113	35.3361	60.8123	52.5084	36.6937	41.4266	31.875	40.0419	45.0904	36.29	35.7647	35.6117	46.6544	51.091	51.5011	26.9352	42.5517	42.4985	42.1935	56.4261	23.687	48.41	44.034	57.4991	52.6165	34.7433	50.8966	63.152	36.7576	61.0591	40.0934	23.9938	38.0915	58.6576	40.9701	34.4011	60.6788	56.3416
414	ENSMUSG00000002908	Kcnn1	2.47161	1.46394	0.573413	1.7965	1.57179	2.03652	5.63322	1.51486	2.11234	0.584181	0.872742	2.2035	1.40975	1.2243	3.0869	0.583024	0.998755	1.69341	3.43875	1.58779	2.11812	0.736197	1.32244	1.90226	1.41169	1.01855	1.01985	1.15721	0.786421	1.80885	1.16525	1.48021	1.5676	1.57976	2.02323	1.62193	0.696434	0.436217	1.59059	1.24807	1.68754	0.527618	1.19964	0.282264	1.87181	1.84843	1.53204
415	ENSMUSG00000002910	Arrdc2	52.9069	48.1418	43.1543	35.7949	37.152	43.8176	42.1228	38.3952	34.8733	29.7175	41.3001	40.7843	40.6442	42.2949	44.0805	39.9766	43.4102	53.2789	47.1346	37.9555	22.7859	53.6734	38.8878	40.0438	39.8738	44.3148	43.8556	41.4147	41.5823	35.8391	39.014	41.222	41.5869	41.4136	55.1206	49.677	55.6816	42.8035	39.5397	43.92	22.6222	48.4298	40.0566	44.2061	41.7788	45.7603	44.0266
416	ENSMUSG00000002944	Cd36	117.906	254.07	274.525	273.533	44.4778	78.8862	354.992	308.704	169.977	49.5798	82.2376	161.88	257.594	120.458	115.472	81.4459	176.253	230.899	120.941	43.047	62.2922	242.566	167.021	246.138	38.6205	67.7898	224.303	220.873	116.86	30.4718	85.7916	208.095	295.309	122.366	73.4538	82.5105	306.086	196.759	135.318	165.166	59.9927	154.046	290.212	218.3	83.5432	209.206	235.103
417	ENSMUSG00000002948	Map2k7	90.5791	96.0352	97.6862	95.6037	110.205	82.2675	82.9524	74.9987	72.3712	93.6378	71.0407	79.6165	70.6128	83.0728	77.8717	67.1543	61.5866	73.9411	92.9069	92.13	37.9971	71.0656	78.3091	66.2284	89.4177	78.9712	86.3204	102.244	96.9393	102.412	89.505	104.183	102.1	104.119	107.437	130.248	86.6992	110.785	93.1774	98.956	46.0693	106.342	94.2782	93.8315	111.319	92.5897	90.036
418	ENSMUSG00000002949	Timm44	53.2442	50.2532	45.9141	49.3256	46.9926	42.2083	49.4937	43.8692	47.0792	43.602	47.2196	41.7822	50.7504	48.2799	50.7043	49.489	47.1667	42.9251	45.2656	50.7334	35.519	63.1044	63.1522	57.5747	56.0028	57.8969	48.1954	53.7615	58.0304	52.9974	50.4769	53.4953	50.8074	55.9585	57.1012	54.5428	51.7107	57.2446	60.9788	55.7707	38.4744	55.6137	53.6032	59.5813	51.0452	52.3724	45.8519
419	ENSMUSG00000002957	Ap2a2	97.6552	109.387	101.37	97.2337	82.3231	82.997	116.739	113.156	89.9027	81.8119	83.5108	102.783	97.1966	94.2865	78.3438	85.587	98.0396	108.076	86.6302	93.2927	52.2392	110.777	110.734	94.9317	97.5453	97.2057	100.299	97.3973	93.7761	89.7338	88.8721	103.453	103.887	97.1622	108.06	95.3752	109.913	104.469	95.2668	103.569	66.0809	103.232	107.85	96.0074	95.7909	106.232	106.737
420	ENSMUSG00000002963	Pnkp	57.642	45.8532	53.8751	51.7583	57.9	61.1865	56.2051	64.5506	51.2581	61.4102	44.6601	45.6734	55.898	49.101	51.0639	50.9014	49.0956	54.7485	51.4656	63.0748	31.0989	59.7254	64.2042	82.6171	68.2238	65.6422	55.8604	50.8497	53.6514	57.5515	48.5238	55.8199	63.1605	57.3943	59.2248	53.9654	54.6997	58.8264	70.482	69.3791	37.2462	55.3845	48.0003	50.7844	68.2689	58.0244	61.506
421	ENSMUSG00000002968	Med25	58.2738	72.2291	65.9629	54.6847	65.276	48.321	54.5069	48.1862	53.8034	52.0041	47.3652	59.8988	45.4946	65.5465	57.1663	39.4668	51.3964	53.0096	69.422	58.1233	28.9748	56.6009	47.3728	44.0158	50.8424	59.1137	55.7225	71.763	51.5082	61.3149	55.544	62.6951	63.0525	69.5133	70.9924	65.9201	53.377	66.0849	59.203	62.5517	34.7631	57.5081	52.9945	54.3249	72.9064	72.1156	52.3835
422	ENSMUSG00000002980	Bcam	25.7491	35.4392	29.2038	30.846	15.9912	21.6728	33.7481	45.724	43.9115	29.6729	22.8292	29.0761	39.692	33.471	28.6524	26.6241	28.401	44.3839	27.4746	26.1971	17.3358	36.2251	34.571	38.41	20.385	34.8306	33.8513	29.6347	29.3901	24.5455	25.928	40.3058	42.6606	32.1219	30.3772	40.5146	53.3386	34.1926	32.9693	28.619	21.584	47.2776	52.8943	34.8455	32.3274	47.6395	36.5023
423	ENSMUSG00000002981	Clptm1	118.308	140.875	143.61	138.542	105.93	115.727	94.8692	124.549	103.398	111.038	114.986	131.231	120.73	133.19	101.679	94.7993	113.193	126.756	125.242	120.592	69.6001	120.312	136.86	109.114	112.998	142.367	136.405	133.158	124.951	109.322	109.643	133.382	155.773	124.524	143.543	121.474	163.453	131.767	120.181	125.315	78.5348	125.727	128.467	129.526	124.163	130.32	120.873
424	ENSMUSG00000002983	Relb	165.265	197.385	167.279	145.304	145.438	169.109	176.823	158.535	156.631	109.588	192.704	170.958	174.739	164.568	125.091	149.512	178.795	157.924	169.124	153.66	96.1622	170.42	169.946	166.666	169.356	212.008	175.237	139.015	142.795	129.997	196.311	172.141	141.171	127.146	146.756	157.465	149.571	138.583	126.563	125.052	145.504	188.404	133.313	133.085	134.959	191.704	171.015
425	ENSMUSG00000002984	Tomm40	42.2729	44.6148	43.4678	39.2701	42.3093	41.6008	41.4381	36.6526	41.6373	35.8816	37.6986	40.6826	46.6871	44.4474	42.7974	33.9579	41.3287	41.7091	46.2692	46.6626	23.3642	41.7139	51.1243	48.6442	52.2233	46.819	49.5118	44.0845	44.9433	50.412	41.5508	47.2463	48.4277	51.4664	54.5538	44.7386	41.8966	54.7222	48.4569	54.0573	34.4759	45.6257	54.5663	46.7818	56.7933	49.791	51.7787
426	ENSMUSG00000002985	Apoe	2600.4	2319.22	2255.23	2119.24	2051.07	2224.83	2190.71	2556.43	2598.04	2286.14	2647.66	2518.38	3333.54	2475.24	2605.48	3010.18	2799.7	3354.31	2655.21	2714.02	1458.88	2865.05	2979.86	3124.8	3423.44	2983.51	2949.27	2740.68	2793.54	2446.49	2119.51	2625.22	3067.24	2685.41	3110.24	2222.36	3320.39	3216.52	3331.28	3472.09	1833.47	2835.71	2992.05	2962.36	2846.42	2608.4	2269.61
427	ENSMUSG00000002992	Apoc2	1.74557	1.89271	1.52389	1.13556	2.43512	2.21171	2.02889	1.27213	1.47217	0.517294	2.9621	2.65394	2.29854	1.38057	0.661506	2.61714	3.12882	2.89819	1.99485	1.07401	1.1662	2.64029	3.29002	1.4235	1.13606	2.22839	1.66664	1.07927	1.13198	1.61507	0.889782	1.44875	1.50522	0.561111	1.05497	1.77284	1.43168	1.86559	1.90204	1.63427	1.56961	1.54545	1.37611	1.51753	1.145	1.18822	1.73461
428	ENSMUSG00000002996	Hbp1	80.4374	80.4027	82.3075	82.9037	95.9517	70.1868	87.895	66.6647	57.9629	74.6573	74.9079	71.3449	70.1165	79.7724	74.7121	67.9039	66.2312	70.7802	72.0955	72.0045	40.1596	73.5049	66.8018	73.9648	77.9623	85.8422	77.7075	91.5162	85.4881	76.14	92.5858	85.7612	92.781	87.9204	95.2801	92.6989	91.709	91.9047	86.8024	96.136	49.4005	88.1301	88.8306	80.2929	87.0238	86.1141	81.5543
429	ENSMUSG00000002997	Prkar2b	12.3028	33.6799	12.0502	29.5455	5.49887	10.2022	64.2414	18.8263	20.1998	8.71897	9.70771	18.8848	17.2283	12.5744	25.4354	10.4211	19.058	11.7123	14.7693	12.0086	8.41178	27.3994	14.1926	30.3525	6.60721	7.42546	28.451	11.4161	16.1991	5.02117	11.3417	19.2436	11.8751	11.8286	22.783	8.89087	21.9825	9.19257	13.8757	40.7708	8.16196	18.0073	16.938	19.2885	19.8576	16.8405	18.2535
430	ENSMUSG00000003031	Cdkn1b	120.288	107.333	114.704	126.667	128.7	115.597	106.662	105.858	103.972	139.397	131.194	117.158	112.397	145.032	134.338	141.557	98.8296	111.217	130.483	131.379	60.1079	92.2588	95.4335	106.271	115.343	122.347	103.435	116.651	106.805	119.302	111.951	111.718	117.239	117.104	122.675	126.771	125.345	137.596	130.184	130.394	65.0319	123.591	114.526	124.823	130.602	129.956	120.914
431	ENSMUSG00000003032	Klf4	11.1496	15.4265	17.5389	17.2995	14.8188	6.33057	15.934	12.9289	13.9089	14.3497	14.1308	19.347	32.2403	16.1661	15.9141	12.291	17.0767	30.3946	17.1079	20.5811	7.2575	14.7471	17.3738	11.8249	11.8703	18.9976	30.3807	36.1736	22.5146	20.8218	19.0328	30.0148	28.2868	22.6325	20.5977	16.6645	25.9041	24.734	19.2472	17.5982	11.55	24.6164	45.8141	30.4506	22.7961	18.8823	17.0049
432	ENSMUSG00000003033	Ap1m1	120.009	113.905	122.069	121.556	127.93	86.8532	90.6152	85.0414	105.21	111.601	90.0763	108.129	83.2349	116.585	103.283	91.3786	97.1804	103.132	123.852	135.31	50.7008	100.799	112.285	83.7386	131.227	114.492	107.645	117.87	118.399	127.496	108.925	124.058	123.988	128.098	145.88	123.698	118.287	127.118	115.907	122.994	64.5952	110.96	106.817	115.271	137.833	112.067	100.36
433	ENSMUSG00000003037	Rab8a	134.734	146.389	148.138	165.056	164.941	118.902	129.037	104.255	108.711	145.904	125.188	123.485	106.947	128.799	102.762	104.607	95.3777	136.909	129.18	163.937	68.8337	121.699	122.276	109.112	124.236	146.612	137.759	161.207	157.383	149.325	133.182	140.693	174.369	156.424	141.484	151.244	118.831	150.732	143.015	145.426	76.7948	149.388	158.834	142.549	143.654	144.956	123.962
434	ENSMUSG00000003038	Hmgn2	131.679	114.554	124.624	128.697	123.701	140.703	145.569	157.152	115.918	120.595	113.962	121.824	121.955	132.454	132.7	166.136	130.781	103.387	103.79	120.821	72.7387	140.305	173.028	198.645	148.223	132.616	128.506	102.205	109.719	124.18	120.64	118.606	124.265	127.64	123.268	113.717	139.97	139.294	150.617	168.478	87.5278	103.744	102.097	106.28	119.778	111.13	119.002
435	ENSMUSG00000003039	Fam32a	129.528	110.052	103.522	99.1055	98.3771	132.717	139.257	129.05	108.525	95.7213	127.526	107.232	120.407	120.342	105.749	144.831	126.157	124.573	116.099	107.495	77.7961	132.215	143.259	161.444	130.984	116.371	108.263	93.695	95.3235	96.8625	116.389	101.577	106.462	100.26	101.132	92.2691	106.722	104.518	112.054	107.15	77.2693	110.785	92.9787	97.018	104.806	110.016	96.7637
436	ENSMUSG00000003062	Stard3nl	26.3275	21.8036	21.0206	17.0779	17.438	23.788	24.1333	36.0235	20.4774	22.342	22.8765	28.2174	20.7832	26.9633	22.8616	30.9047	27.1122	21.1832	18.8908	18.4365	13.2225	24.5267	22.9011	35.4789	22.9467	23.4444	17.255	15.8091	16.459	20.1942	17.4188	16.8833	16.7099	18.2945	18.6205	14.6038	23.6616	20.6818	25.2183	25.5776	15.4904	17.4429	19.4336	16.2371	22.0228	20.0785	22.8759
437	ENSMUSG00000003068	Stk11	140.613	152.869	144.157	149.98	136.494	123.652	127.186	138.561	159.349	134.366	153.173	135.39	141.261	167.292	155.246	135.263	155.206	163.429	161.113	152.921	74.9962	141.773	175.178	137.403	150.542	169.695	158.793	146.503	142.303	173.971	144.325	141.439	157.846	165.809	169.303	163.92	161.491	175.284	185.298	157.221	113.724	144.883	168.64	169.96	183.508	166.773	145.153
438	ENSMUSG00000003070	Efna2	1.60133	3.00383	1.8336	2.15318	2.06189	2.52029	3.05936	2.20737	2.61014	1.88093	4.21753	3.53575	2.99354	2.04885	2.36732	2.01366	2.6242	1.97299	2.68657	2.21923	1.12885	2.34551	2.11827	2.07798	1.5662	5.75037	2.37497	1.99781	1.77005	1.76871	5.31124	3.71954	3.28922	2.06916	2.71545	2.98063	2.69334	1.92694	1.96486	1.38661	3.05086	3.0045	2.18428	3.22987	2.15046	4.07414	1.8196
439	ENSMUSG00000003072	Atp5d	98.4539	106.44	109.57	104.078	92.5195	88.2365	106.853	113.3	120.94	103.146	115.37	120.557	143.827	130.813	147.029	112.088	145.518	126.484	121.009	121.069	63.0611	131.416	138.117	144.299	132.536	132.57	124.096	104.627	109.9	113.534	105.219	110.462	115.852	117.91	116.762	119.139	136.709	133.284	126.605	141.25	94.5879	126.495	127.049	128.684	130.206	125.226	113.043
440	ENSMUSG00000003099	Ppp5c	93.2009	104.6	112.162	97.4301	106.8	92.9096	94.5469	104.325	83.116	86.5674	82.826	107.269	110.205	97.7146	85.8869	78.4977	108.266	122.146	99.7298	96.3552	60.9439	107.644	110.052	85.9008	98.9781	107.249	111.826	98.5201	94.0695	88.7292	77.051	93.5904	116.128	93.0295	107.954	108.286	118.509	107.032	90.1915	103.888	53.0254	97.7994	92.5478	95.2389	97.6495	95.3392	100.254
441	ENSMUSG00000003119	Cdk12	53.9115	71.0154	58.272	79.4592	71.7083	51.9858	54.7507	50.1477	42.1446	54.3233	51.645	46.3816	45.4919	56.3958	48.6654	39.9613	43.9277	43.0365	52.5578	59.2985	26.7816	42.9355	53.9828	46.2117	55.771	54.6092	47.2928	72.4337	65.7648	67.9999	70.7051	71.1001	80.7658	72.0983	79.1978	83.2085	63.2601	68.5495	59.9647	58.2407	28.1653	59.4538	59.1171	57.7047	61.4193	59.4855	63.0079
442	ENSMUSG00000003123	Lipe	46.9155	154.744	68.2404	146.518	40.5444	39.3659	170.695	47.5084	111.363	38.8558	55.8695	97.0584	97.2205	63.3249	74.1319	37.7272	111.886	59.9742	70.2326	63.829	46.0484	126.288	82.5185	105.854	51.8322	56.2294	104.203	63.6041	63.2569	54.5659	61.6006	77.6701	90.6713	71.0982	100.938	63.1208	125.16	60.0215	67.3351	134.725	44.9202	102.381	108.547	106.65	106.194	96.2592	83.3142
443	ENSMUSG00000003131	Pafah1b2	68.6964	63.7667	62.5908	61.9784	62.4103	85.6226	64.8978	78.238	58.3644	42.4509	43.61	60.2518	49.8255	64.5487	56.0374	51.8979	46.7135	66.0303	52.1606	50.6098	26.9808	40.115	51.3707	46.7702	51.9584	43.8918	52.0001	70.0277	58.0162	72.2522	55.9611	67.2862	71.5179	63.2404	87.8559	54.4128	57.0335	59.6329	52.175	56.2643	28.1869	71.0301	62.8903	52.1533	47.3611	51.0361	75.059
444	ENSMUSG00000003134	Tbc1d8	98.6399	108.487	77.04	78.0834	67.2829	106.905	112.381	87.926	69.6522	48.6018	126.565	116.403	94.912	82.321	51.8052	97.238	80.2165	61.6202	80.8088	46.9915	55.8731	111.893	71.2932	65.1278	65.0318	103.079	83.0253	58.2432	51.0543	63.1548	135.12	99.546	54.2086	49.7269	52.7546	95.8159	82.3422	60.2778	65.0717	50.4952	68.8475	89.3837	42.713	44.393	41.8634	81.4907	108.966
445	ENSMUSG00000003135	Cnot11	29.0206	34.5667	28.9568	32.1426	37.7253	33.9776	36.1323	31.69	25.4552	28.918	33.4108	35.1847	28.4479	33.3359	33.7843	39.5076	28.6841	31.6743	30.2171	31.1055	16.6435	29.023	35.03	41.2039	34.3658	39.7623	28.6026	32.792	34.3285	32.7642	38.8496	29.0195	33.2784	34.6324	34.2428	35.6553	35.8288	39.553	37.6422	36.7381	24.9649	28.2356	32.0145	35.2807	35.4396	40.5138	36.6269
446	ENSMUSG00000003153	Slc2a3	41.25	38.3845	32.5553	39.9689	46.1594	43.6478	30.3714	30.9275	29.4334	43.0082	29.2468	23.6721	25.0814	34.9999	42.8091	30.5029	19.5529	25.322	33.7537	34.674	19.4386	30.8541	29.8266	28.8487	39.6629	43.5574	32.0743	42.2643	32.7898	35.4424	42.8858	30.3562	47.7404	47.1916	54.4135	43.5796	39.0656	44.4103	44.8295	44.0421	19.1098	38.9711	36.2298	38.4861	38.912	39.6012	45.3467
447	ENSMUSG00000003154	Foxj2	59.4843	63.4413	67.6409	68.4202	70.3938	48.7038	39.1045	43.8608	50.708	52.3256	48.7554	53.3663	52.9616	58.336	55.8498	52.06	47.3061	53.5275	57.42	60.4428	27.014	49.2653	43.3696	41.0478	52.4553	62.1	52.7892	69.6551	57.5058	66.718	64.0286	72.0165	76.7646	82.4527	76.8643	70.9589	68.5552	69.9288	61.9437	58.5659	33.2863	63.7278	66.3125	63.4707	70.2259	82.1806	60.8838
448	ENSMUSG00000003161	Sri	151.546	122.881	110.797	122.104	121.286	148.448	148.852	147.315	111.556	122.914	127.537	129.184	117.201	134.279	128.87	146.452	125.034	117.55	123.463	124.106	70.4847	140.032	150.825	157.417	136.453	140.557	111.794	96.9562	104.645	105.948	112.096	119.09	117.57	113.523	113.247	120.981	119.93	120.444	141.774	146.13	78.2487	119.927	104.795	105.524	114.288	118.513	131.531
449	ENSMUSG00000003166	Dgcr2	78.9714	87.6587	88.9455	77.1906	96.3056	71.1635	74.2726	64.8913	82.8927	63.7697	71.7942	66.988	65.956	71.8578	63.4138	50.4239	58.9408	75.3579	72.2969	77.5653	35.2551	66.5968	71.0195	61.9224	73.4676	68.6244	77.5062	83.4708	80.4305	80.576	73.6171	93.1695	80.0513	87.3185	90.2619	83.6761	71.924	77.817	75.15	69.3065	47.5127	83.6785	63.1184	76.8644	74.2213	79.4234	102.469
450	ENSMUSG00000003184	Irf3	135.372	109.852	118.395	122.879	131.353	124.981	124.931	133.165	111.887	129.514	128.12	124.955	119.282	156.198	153.354	145.121	134.795	125.187	128.768	124.801	73.5932	113.121	148.163	154.177	157.967	140.388	115.259	114.65	114.059	129.47	118.835	111.208	126.262	108.878	123.778	127.274	126.732	144.668	153.949	159.819	89.3191	129.272	125.746	133.211	130.901	137.561	133.579
451	ENSMUSG00000003190	Bcl2l12	18.5	22.564	19.8839	18.0907	17.0569	20.8833	18.2373	21.9456	18.0933	14.4792	15.8723	17.4286	20.5009	23.7983	21.1344	18.8437	19.2861	19.43	14.94	22.1117	11.7682	19.9896	21.6386	19.837	22.9159	26.2495	16.8965	20.5059	22.4289	26.8297	20.1616	20.364	19.0349	21.1813	22.3364	19.7807	19.2605	21.5396	23.9306	24.0989	17.5868	20.8371	20.0352	23.1944	23.1343	24.6368	26.609
452	ENSMUSG00000003198	Zfp959	14.8775	14.3732	14.8343	19.3825	20.5252	18.4635	20.7779	17.6731	12.9264	16.5767	12.2537	15.1427	11.4479	17.8983	19.9079	19.5016	13.6757	12.2331	19.3698	14.0684	8.19651	11.85	14.7976	18.5086	16.2914	12.5641	12.2632	13.2544	12.3582	15.5303	12.9104	13.3496	20.3699	14.731	16.3646	16.4897	15.4791	16.2079	19.695	19.6824	8.8901	15.7776	15.4901	15.7483	14.304	16.3249	15.3114
453	ENSMUSG00000003199	Mpnd	58.582	54.054	56.9416	53.5329	63.7196	60.7949	66.1895	78.5582	56.6956	57.2832	61.9767	63.4264	61.8867	67.9875	75.6086	66.5559	71.011	65.3332	56.4844	78.5573	40.9006	55.1518	66.8017	82.9187	75.0699	71.26	78.6293	63.4783	61.778	68.3464	62.8923	58.482	68.3871	62.1352	71.4743	68.5941	65.1927	85.0391	71.9996	80.6232	50.2897	73.4905	62.7884	69.5862	72.4725	82.682	70.0317
454	ENSMUSG00000003200	Sh3gl1	85.9654	93.453	97.6061	92.1869	93.7187	83.4288	91.8888	83.7557	95.491	105.251	82.9878	100.265	100.199	96.9611	92.8549	86.9376	90.7773	101.112	100.982	102.113	51.1685	92.0664	88.1399	82.8633	106.687	104.217	102.292	101.629	85.053	99.2899	84.8607	97.1457	109.203	99.076	105.628	92.8571	97.0371	116.441	96.576	100.586	64.4171	112.321	104.981	96.0409	98.7607	104.027	97.6656
455	ENSMUSG00000003206	Ebi3	10.0208	10.8215	11.999	11.477	11.884	9.91451	10.5816	10.1608	8.15424	9.85765	13.5827	13.5218	15.089	11.4888	10.2926	11.3707	12.6165	10.6234	14.1352	13.8651	5.20529	14.0215	13.9673	13.676	12.0458	13.8647	12.4376	8.48755	13.7408	12.8934	12.2996	10.5243	9.97689	11.6227	13.5283	16.4285	11.5924	11.5272	12.9484	13.8174	11.7613	11.9584	6.87854	8.36636	13.5581	13.0683	11.2358
456	ENSMUSG00000003208	Yju2	21.2515	20.7639	19.8508	16.4048	21.238	15.0982	18.8665	13.563	22.3692	18.514	20.047	15.3972	22.04	22.4506	17.603	18.1454	17.0341	17.4577	19.7314	21.6232	11.5925	22.6592	19.9771	16.6274	26.5399	22.8653	20.9487	21.7038	18.0839	19.5325	20.485	18.8538	24.3903	24.1341	25.7762	18.3707	25.5219	23.2622	22.7318	22.3187	14.7315	21.9158	18.1173	20.4458	18.7649	24.1398	20.061
457	ENSMUSG00000003226	Ranbp2	132.449	142.45	125.438	141.45	167.888	163.624	149.668	174.03	106.495	135.004	105.526	108.391	90.9156	105.663	121.866	143.797	95.1374	100.412	93.382	105.726	56.1122	96.8446	113.146	129.765	118.844	100.279	106.847	139.45	129.357	146.472	125.967	135.15	156.408	139.281	128.31	128.091	112.68	135.036	131.319	131.1	60.8808	114.607	117.905	120.704	101.175	120.146	144.364
458	ENSMUSG00000003228	Grk5	28.2686	34.5455	37.7841	24.2718	23.7211	28.7748	34.9771	39.6836	32.8178	24.1965	19.489	40.856	33.7031	21.1061	21.0588	27.0804	27.0293	37.5195	29.0386	21.8084	16.6387	31.0546	28.0738	22.9144	19.7812	24.2449	29.3893	25.4979	25.378	20.8283	40.6815	35.8128	29.4372	28.2636	22.1107	20.7089	28.6406	32.0831	24.965	24.5889	15.9437	28.5201	46.2626	27.598	23.3505	40.0615	36.7601
459	ENSMUSG00000003233	Dvl3	53.5677	58.5645	59.6657	59.7719	66.1984	48.0858	45.075	40.8635	40.5239	50.9409	41.5209	39.3	37.7278	41.1866	36.267	31.0069	31.0846	43.1848	50.9126	53.1407	22.5785	33.8828	36.9344	27.8021	45.0666	46.5291	48.8954	60.5388	54.8939	57.6535	54.2334	61.4194	63.2205	64.6311	71.9141	60.421	48.0096	53.2499	48.8261	45.0554	25.9285	53.3407	48.7053	52.995	64.8701	52.1065	59.9871
460	ENSMUSG00000003234	Abcf3	54.8754	50.904	66.2271	75.8033	65.811	53.9665	63.3864	68.3992	66.2081	68.7199	54.4775	60.4524	56.5288	73.8926	65.0552	66.1007	59.0503	72.8888	65.103	83.1468	37.5388	69.6699	68.4389	73.8566	74.0241	60.2405	64.1388	59.3652	63.3697	67.7634	45.7772	56.9658	81.6765	59.8022	60.631	64.2293	65.8342	73.2342	71.0532	77.992	39.6695	64.8659	56.1456	52.0932	60.5236	67.133	59.955
461	ENSMUSG00000003235	Eif2b5	56.7232	46.9111	49.8706	51.6169	52.1919	54.73	61.0494	65.9733	60.1506	48.1238	49.044	53.5089	58.028	68.5347	57.4909	71.5992	67.7985	55.7764	54.9539	61.7094	34.4473	63.1815	73.3385	84.4217	64.4804	55.9154	57.8057	46.5211	45.9734	58.6368	54.5618	48.4336	52.7282	52.714	58.9216	46.9492	56.7495	60.8785	66.7517	74.0346	41.6595	52.8752	52.5701	57.5798	51.5535	53.9336	60.781
462	ENSMUSG00000003269	Cyth2	51.1373	42.9201	45.2096	40.9142	55.9355	51.7362	44.567	47.2469	55.9692	46.5309	49.3418	55.0886	47.106	56.9658	67.8702	62.0908	55.6335	44.2802	47.3827	56.1252	24.2735	41.6497	50.3896	52.9698	54.2686	51.0988	49.4999	39.7177	46.6017	45.953	46.0756	36.3618	51.5575	50.2505	45.8148	47.292	61.451	62.2976	65.7739	66.7845	33.3272	54.5159	51.9321	43.9909	53.9926	64.7489	50.9889
463	ENSMUSG00000003271	Sult2b1	2.31846	2.32307	1.46391	1.92934	1.27237	1.42317	0.60842	0.695118	1.33358	1.08318	0.989866	2.01595	2.41667	1.24837	2.10903	2.19259	1.11742	1.10428	2.32462	1.86773	0.789638	2.15884	1.63851	3.1013	1.9548	2.01958	2.27382	1.10131	1.28415	2.71697	2.94486	3.40277	3.87379	1.80099	0.85454	3.0464	3.93677	1.2301	2.49927	3.6905	0.852128	2.41714	2.6938	2.54079	2.46259	1.29044	2.2114
464	ENSMUSG00000003273	Car11	2.71038	4.65742	1.69787	5.10601	2.07518	5.00366	3.80068	3.04217	3.04316	1.91093	3.44475	5.09324	2.8248	2.92949	3.39019	4.15917	4.65059	1.95083	3.48844	4.20133	3.17563	4.64065	2.346	4.06216	5.75873	2.22948	2.59191	1.99471	3.08002	2.11113	4.53301	3.52268	3.76025	3.60495	5.13715	1.94389	4.03768	5.59106	2.83617	3.40191	2.31187	4.63084	3.52175	2.77318	2.50404	1.91468	2.02361
465	ENSMUSG00000003282	Plag1	1.99059	1.67804	2.3473	2.16364	0.858583	3.13117	2.49189	0.61304	0.618905	0.782924	0.72541	0.856134	0.654579	0.340311	0.122964	3.64002	0.458009	1.87432	1.6552	0.921125	0.312968	0.410336	0.391763	0.398745	0.371347	1.12437	0.938083	1.03167	0.63032	1.80391	1.07469	1.77019	1.7198	0.477253	1.01765	1.6191	1.66373	1.65821	1.07276	1.04972	0.303266	0.927421	0.226848	1.07235	0.187968	1.19763	1.08393
466	ENSMUSG00000003283	Hck	74.9859	74.8324	61.1638	52.9712	45.2117	67.5648	75.9634	73.6828	51.4599	48.2308	70.3529	81.3267	77.9913	60.2405	64.3639	73.1679	84.1223	76.2495	56.4182	66.2094	35.1204	81.8103	75.6666	59.1433	70.6748	62.6985	58.0234	57.8264	58.5418	61.4078	56.6142	61.7491	65.5442	64.8368	74.6792	54.6911	63.3588	64.4882	55.4788	52.0048	40.3997	62.5537	89.1491	50.9066	72.2146	62.4268	55.1043
467	ENSMUSG00000003299	Mrpl4	39.0847	48.7054	47.5305	53.8758	47.2161	35.4975	35.5436	34.4133	44.8637	47.1714	45.3981	46.941	54.9126	47.0901	52.4236	41.7912	51.706	52.5763	55.5353	55.9088	25.327	57.4156	53.1008	42.9878	55.4088	57.3133	55.7916	47.3482	48.845	45.8645	50.917	58.9362	51.3409	61.1262	66.8118	58.1111	64.5349	59.8373	57.9249	53.5298	39.132	61.5541	49.7283	57.7541	53.8804	53.1042	45.1005
468	ENSMUSG00000003308	Keap1	66.88	80.1752	84.9874	80.6586	89.2722	76.913	80.8065	86.9695	76.3912	72.6685	55.6817	65.6809	69.6999	70.4571	81.455	69.2636	62.1856	76.1209	67.7163	79.1139	31.9391	76.8261	85.5295	67.769	82.8881	75.8751	82.3509	91.3319	85.4835	94.3819	69.9244	90.3829	103.309	94.4873	104.758	89.6808	91.9414	100.188	95.7753	81.646	46.2926	85.7797	124.313	75.8919	94.4907	86.0111	93.4955
469	ENSMUSG00000003309	Ap1m2	4.27946	4.6039	4.41473	2.64409	2.41835	6.10825	1.56116	2.86749	7.26259	4.81185	5.63459	3.55683	3.81761	8.14002	4.09392	3.51786	2.80038	3.04276	4.98256	3.00253	4.76262	2.41886	3.0364	4.12441	6.01257	3.16565	3.10874	3.10388	3.57338	4.97633	4.31754	2.57841	4.6048	4.55936	5.13737	5.68588	4.34002	2.84584	7.03058	4.35184	4.40982	4.54931	3.79901	3.12455	4.2438	3.64121	2.51267
470	ENSMUSG00000003316	Glg1	157.654	173.209	180.054	168.107	181.261	140.789	164.031	168.445	127.677	120.993	122.472	146.975	153.846	119.026	115.387	117.448	116.306	134.377	147.139	146.649	76.0347	141.173	141.135	123.167	132.411	146.672	147.854	184.386	189.121	188.364	161.297	175.911	189.209	186.382	195.303	189.135	167.261	151.538	159.824	152.414	105.162	152.593	147.172	159.789	149.39	172.868	195.799
471	ENSMUSG00000003344	Btbd2	36.264	42.4129	45.6226	39.4112	39.4763	27.6284	31.8916	27.3049	30.9645	35.4668	25.709	36.602	34.2009	34.5449	32.608	28.0088	28.2344	38.1133	39.0378	39.4073	16.404	44.6804	35.1533	36.147	41.8718	45.9024	51.9962	47.7522	47.2295	43.8859	35.4501	49.5539	54.8383	49.1496	60.2949	44.1848	50.3477	50.5461	39.2895	40.2851	22.1264	52.0325	44.8028	44.2117	49.4792	45.6724	37.9686
472	ENSMUSG00000003345	Csnk1g2	147.849	172.231	181.097	172.819	166.385	160.204	156.321	159.999	157.488	151.528	158.984	155.194	159.152	176.084	161.953	159.492	186.215	179.27	193.698	184.448	89.0907	174.073	178.99	201.97	198.356	200.952	192.318	185.841	187.929	187.692	167.689	209.37	196.419	191.96	204.968	197.687	199.819	202.088	200.842	207.354	148.138	203.973	194.49	196.622	227.997	190.285	203.566
473	ENSMUSG00000003346	Abhd17a	60.8955	75.9054	85.7041	78.0496	73.3863	59.5147	70.0313	89.4868	89.8081	65.4475	76.2582	85.2771	106.79	93.2292	98.2226	71.7619	95.914	110.538	95.2398	98.2034	40.3947	82.3394	100.927	78.6086	103.874	100.357	101.608	100.109	88.8322	91.6145	74.643	95.5614	114.76	95.5292	98.1178	88.4188	105.41	113.223	102.207	99.3481	65.2753	103.453	94.172	102.591	105.118	84.5932	88.6783
474	ENSMUSG00000003348	Mob3a	195.877	180.794	169.045	184.845	175.092	179.893	167.844	148.575	147.925	159.219	186.834	165.798	145.579	191.36	165.028	180.002	155.468	152.11	188.213	186.935	84.0565	150.11	165.209	163.24	184.569	171.656	147.506	151.486	154.715	171.505	167.072	149.335	143.638	161.31	165.278	178.402	147.513	146.003	150.768	155.85	103.492	158.927	128.395	140.291	156.96	167.415	153.364
475	ENSMUSG00000003352	Cacnb3	217.633	191.8	151.826	150.833	223.859	262.21	190.019	137.922	87.7019	139.557	179.865	145.392	89.693	112.121	110.063	99.8751	102.294	66.1724	130.027	147.534	79.8494	110.075	102.657	99.6254	169.926	230.549	162.919	130.954	118.881	178.221	282.75	221.851	95.0065	106.179	158.359	201.976	87.1316	69.8393	82.1412	121.412	140.703	205.267	86.1113	87.8654	171.876	247.439	245.622
476	ENSMUSG00000003355	Fkbp11	3.92711	1.35854	3.25997	4.53516	1.29	9.4159	3.43674	3.99062	5.50997	3.68668	3.47274	7.99505	3.06165	4.8396	3.29475	3.94795	2.87561	4.9125	3.37467	2.44193	36.8876	5.25394	6.11502	7.81592	2.37532	4.69448	13.8944	7.3225	9.71701	1.90524	8.9859	6.29212	9.78619	7.53503	3.33627	6.75033	7.84033	8.43645	10.9046	4.92457	37.0013	5.82744	8.24303	14.1215	3.25839	4.12923	5.50701
477	ENSMUSG00000003360	Ddx23	158.87	150.874	144.403	146.847	177.75	153.956	173.222	168.735	135.522	146.099	131.678	126.652	133.213	142.49	127.471	118.758	112.141	135.505	143.56	154.468	75.388	125.995	146.223	145.089	155.583	132.878	151.568	154.847	156.933	157.322	140.465	156.237	163.111	149.013	156.672	147.938	135.958	155.374	151.697	158.846	95.747	165.618	154.606	161.573	155.641	152.022	182.84
478	ENSMUSG00000003363	Pld3	113.157	117.149	103.351	92.9652	96.53	142.804	151.419	173.186	101.486	115.43	104.789	119.691	116.992	112.558	92.8957	117.075	135.673	122.944	118.98	122.039	72.4827	126.691	135.128	123.303	133.081	131.058	153.062	141.731	133.254	136.651	111.068	145.123	174.098	140.906	122.486	140.787	181.125	166.475	155.041	122.428	114.428	138.846	155.883	149.619	132.077	148.595	176.188
479	ENSMUSG00000003378	Grik5	18.021	30.6007	16.314	14.2844	15.1529	19.0621	20.7291	14.7735	16.6606	11.3056	13.6249	16.0712	14.8222	14.6312	13.8327	13.3609	17.5433	22.5266	17.1393	14.6002	8.63062	15.7956	15.8357	16.8738	16.4107	19.5275	17.1623	21.6166	13.9074	12.9684	13.9419	17.834	19.9112	14.9408	15.4565	21.7255	17.3583	15.5873	15.4953	13.5491	12.1552	16.0082	14.0566	23.7007	16.8638	16.7159	16.3138
480	ENSMUSG00000003379	Cd79a	383.647	417.323	575.32	604.63	604.617	360.23	335.411	384.148	645.188	616.391	495.82	500.68	563.221	730.787	761.371	527.739	506.799	607.703	650.285	856.296	261.898	526.56	618.496	522.48	802.332	731.926	550.245	568.543	707.989	748.856	613.71	563.83	683.023	708.168	859.346	713.024	776.019	804.443	777.092	793.403	398.433	553.857	640.559	676.61	946.936	619.983	441.842
481	ENSMUSG00000003380	Rabac1	127.267	112.218	101.282	107.206	109.307	121.418	131.807	131.674	134.318	122.946	126.823	131.627	147.181	142.182	161.604	155.436	150.931	142.24	133.539	134.599	97.0633	137.25	148.184	180.365	164.484	141.781	129.311	116.747	117.651	120.806	114.219	119.963	118.72	123.535	119.297	115.971	151.284	151.091	154.848	164.751	121.253	136.534	130.456	139.017	141.379	140.052	120.554
482	ENSMUSG00000003382	Etv3	236.981	218.99	155.868	181.56	209.151	262.968	233.695	169.987	125.465	144.197	205.726	167.995	120.693	155.556	140.88	165.854	124.816	124.923	151.237	166.208	101.745	143.859	150.066	148.94	183.73	193.579	143.359	151.604	141.393	170.151	227.546	202.572	145.428	140.061	170.186	200.727	141.542	143.313	146.959	155.873	125.54	199.428	134.818	129.582	165.746	217.539	209.307
483	ENSMUSG00000003402	Prkcsh	82.7437	81.7563	83.2698	90.2241	73.5208	77.4102	91.6547	99.5041	84.9429	74.6947	74.4566	89.377	90.6568	84.2755	82.195	78.4627	91.7972	92.1405	93.2137	85.0895	43.8061	86.3976	103.341	103.225	88.4689	92.6668	88.5955	92.2102	87.7262	78.1118	86.6582	94.6672	103.218	92.2447	89.6791	78.8071	103.756	105.002	105.27	100.077	60.7827	100.883	99.9349	99.1012	82.7352	88.84	98.9231
484	ENSMUSG00000003418	St8sia6	32.1193	45.0474	32.8817	42.0559	38.0217	37.5792	30.474	22.5363	25.0557	23.8726	27.4504	25.6659	18.8177	24.5838	16.9742	24.5468	18.5363	19.0501	23.1831	22.8133	13.0947	20.8312	24.108	19.109	22.1265	17.8897	20.9897	38.5066	20.5653	24.1278	19.9746	36.8536	26.0776	23.7411	29.4205	24.2888	19.4448	20.4785	18.0971	20.1952	12.0981	20.9259	18.7614	22.1333	13.5314	24.4829	20.8696
485	ENSMUSG00000003420	Fcgrt	146.487	141.022	117.902	79.2546	49.755	125.834	217.868	245.48	98.3277	62.6982	120.063	184.681	212.291	86.2732	96.1801	167.54	211.103	184.309	83.4786	81.5936	73.9967	222.885	195.339	153.007	90.1727	115.025	145.385	84.1715	78.9203	69.5155	103.265	124.694	113.239	80.6606	83.1451	93.7734	175.374	107.02	98.6387	107.768	66.9186	107.566	108.665	92.8623	81.213	111.399	106.891
486	ENSMUSG00000003421	Nosip	46.5328	45.5333	50.2586	56.2074	66.3733	53.1097	47.3059	51.1056	52.1207	48.336	43.2353	52.1257	41.8189	47.7099	52.0515	37.3207	49.7183	47.8195	50.3491	57.0024	34.6337	48.0246	53.684	50.2968	65.6473	64.7607	62.7641	64.25	65.4697	72.5214	50.6035	62.3799	66.9085	64.884	72.3289	63.2932	62.5379	63.0759	72.2171	70.3542	33.0014	55.6992	48.345	62.7591	75.8659	56.5423	59.0495
487	ENSMUSG00000003423	Pih1d1	32.6851	35.6268	32.6568	35.1348	32.3936	31.8966	32.2146	33.8637	34.8347	32.2873	41.4942	37.9484	43.6878	40.9196	36.9706	44.6276	40.2636	38.7959	35.9407	37.6668	21.2791	44.3468	48.0786	37.8859	45.1635	37.4382	35.5616	33.4236	37.0484	39.7318	34.0939	35.799	36.0116	39.5311	38.9239	34.9758	40.8255	45.018	43.7407	41.2849	27.5286	40.6528	37.979	35.5164	41.4719	37.3685	33.5949
488	ENSMUSG00000003429	Rps11	722.001	723.675	788.148	815.438	876.359	413.48	390.081	310.199	790.652	906.146	862.03	896.753	961.004	918.029	826.415	756.738	881.381	859.519	952.842	1018.37	446.473	883.373	666.036	483.296	940.874	981.315	838.136	745.354	748.458	922.086	739.214	717.258	776.005	812.491	813.995	893.606	994.45	940.972	821.993	759.722	644.649	808.494	777.691	801.961	860.898	867.019	451.493
489	ENSMUSG00000003435	Supt5	223.749	235.912	239.508	229.789	253.065	223.534	210.33	202.518	165.792	200.766	174.695	182.658	150.308	192.939	165.344	145.375	145.69	179.366	215.366	221.658	95.5033	168.049	178.528	155.56	184.434	214.286	201.772	251.926	238.553	223.658	219.022	240.871	249.919	240.983	253.216	249.092	206.42	216.132	203.45	206.182	130.003	216.472	207.039	210.562	214.578	222.569	256.723
490	ENSMUSG00000003437	Paf1	83.1179	79.7144	93.663	72.5798	92.3947	71.2045	73.4129	91.8529	95.4153	88.2431	77.4066	78.2498	84.5168	77.2856	69.4005	92.4742	85.848	99.7975	91.2275	94.7806	45.1055	85.4538	84.5804	97.6326	85.1922	88.6679	86.8127	82.3505	79.6762	89.9743	69.935	85.6511	97.7051	86.1227	85.3526	101.174	98.653	102.22	99.5556	105.269	63.1063	86.2942	77.233	96.5153	97.8555	86.3044	79.7527
491	ENSMUSG00000003438	Timm50	35.4828	32.2085	34.1153	31.3116	27.2283	24.5089	28.2444	21.5628	32.2536	28.337	33.8473	30.9494	31.9983	43.1635	36.2866	35.2869	41.4381	36.3433	31.1373	29.6717	15.9852	36.2625	41.2051	36.1234	31.1246	30.163	30.7248	24.9641	24.823	29.638	23.7349	30.5275	33.312	30.4338	35.9515	32.659	38.7661	34.5706	37.2466	32.1516	20.9072	29.9026	33.9036	35.0985	35.9643	36.586	33.4288
492	ENSMUSG00000003444	Med29	11.5734	11.8652	10.7315	12.0537	11.8927	10.1643	11.6536	14.0757	14.3776	10.0505	12.3527	11.9461	10.5552	15.0339	10.9453	14.3705	18.7004	14.4145	11.7577	14.6541	5.76175	12.0955	14.7951	15.0098	12.998	13.5805	14.3948	10.7645	10.8725	12.033	10.514	10.9127	12.4347	11.2747	15.0648	11.5461	14.3563	9.11039	15.5844	11.813	9.06671	13.2756	12.2871	12.938	12.3465	12.9	11.3815
493	ENSMUSG00000003452	Bicd1	7.87237	6.00614	5.55009	8.15067	4.92394	10.9398	4.95799	6.5056	4.03337	5.09418	2.26152	2.15986	5.06482	6.2591	3.95157	7.17433	3.7719	5.03379	4.39626	4.6069	10.8842	1.96139	6.68064	9.70604	8.13631	3.57582	1.91769	2.94462	5.40482	4.84098	3.46331	8.20682	8.19918	6.30049	5.9657	2.67085	5.05822	3.06589	2.98348	5.97633	8.03898	2.79613	3.33528	5.34797	2.48658	3.30096	6.317
494	ENSMUSG00000003458	Ncstn	110.673	105.212	110.211	105.807	104.941	106.426	105.179	97.0956	92.6686	105.198	97.5228	100.336	109.417	116.489	109.373	103.851	103.359	109.144	119.343	110.923	55.3516	107.307	108.572	106.709	118.681	112.602	111.493	116.953	104.84	109.591	116.431	128.227	132.848	123.506	122.867	131.198	134.199	137.992	126.998	134.768	67.3224	116.06	130.984	116.15	129.575	127.979	113.302
495	ENSMUSG00000003464	Pex19	48.3989	56.4867	42.1881	56.9235	46.2531	45.4867	55.1172	50.192	46.4497	47.8794	32.1504	45.6663	40.8315	40.285	47.5651	34.1612	43.8647	39.264	42.2836	38.8863	28.9384	54.2171	45.0596	58.2022	41.4551	48.91	50.3798	44.8242	39.3094	42.8367	43.8015	45.3581	35.7081	41.6172	44.9944	53.741	54.697	51.3898	46.8704	62.4042	27.9605	39.2155	44.6638	50.5138	48.0815	50.5692	49.8962
496	ENSMUSG00000003477	Inmt	70.281	57.5284	26.4598	31.8426	18.5617	54.5359	80.6304	55.0713	51.274	21.9327	52.871	82.1886	72.6545	40.9203	41.9992	100.886	107.928	74.677	51.8766	28.7615	44.1004	148.05	97.9496	109.119	51.893	38.758	44.832	14.5763	34.0442	22.1299	26.3006	40.9824	22.9521	21.9802	37.6427	32.303	74.0014	24.8489	51.0829	87.4166	17.3022	24.7255	13.9171	13.817	34.534	37.0525	22.7798
497	ENSMUSG00000003484	Cyp4f18	34.0827	36.2275	45.7395	52.0594	58.8579	37.2823	32.2397	45.279	57.6043	58.9351	50.9113	53.3022	56.7134	77.7378	82.9245	61.6434	53.578	62.5705	78.8571	79.5187	23.8758	36.4644	66.8465	65.7353	74.806	79.9015	60.4951	59.4127	74.5875	90.3437	64.5575	53.0434	65.1712	64.1299	86.0552	70.1856	70.8348	82.3148	85.089	80.1974	50.3739	58.2832	57.3497	70.8998	103.242	66.7347	64.192
498	ENSMUSG00000003500	Impdh1	50.8834	58.163	58.3354	59.0893	72.1483	57.3999	62.9706	55.7268	53.3047	72.8099	48.0693	58.0595	64.2798	63.7524	69.4529	43.5608	59.7908	61.9483	70.5531	73.4778	31.7618	54.6585	59.3729	59.0022	67.771	73.4499	73.3866	76.9708	66.0587	59.6127	63.5631	73.9596	81.0009	71.3386	63.402	72.9037	86.321	91.995	81.5053	74.0189	49.0444	72.0874	77.9211	81.6272	70.1036	73.6885	70.602
499	ENSMUSG00000003518	Dusp3	55.4302	67.5428	82.2886	48.509	47.2264	39.4488	59.0671	88.0552	43.6804	39.4697	41.7365	54.2417	69.2929	45.3197	39.7856	41.2696	39.277	77.0671	53.0936	42.6741	21.0446	57.7867	55.3694	43.4904	33.9115	50.4544	52.7538	63.9606	55.1644	39.3463	47.298	79.1935	88.4085	49.374	60.8128	59.9943	71.3207	63.7616	49.905	52.4156	19.8911	54.0133	73.8878	58.4968	50.267	57.3661	79.7624
500	ENSMUSG00000003526	Prodh	11.8749	10.4681	9.5757	17.0282	13.2972	11.2854	17.3161	11.0093	11.162	8.69545	13.5909	12.3418	10.8571	13.3907	13.3998	10.6723	11.7835	14.0592	12.6374	8.18773	12.3734	14.265	9.45035	11.7825	10.8508	12.6536	10.2569	9.31242	10.5653	13.7151	11.2045	12.7312	7.8561	10.1433	14.9642	18.4167	15.4807	13.107	15.4516	20.5977	11.4662	13.5756	12.4271	11.86	13.5652	15.2365	10.2935
501	ENSMUSG00000003527	Ess2	31.143	27.7441	25.8692	34.9481	40.0443	35.3324	27.6159	24.9241	27.2623	32.6037	23.1983	24.8332	21.184	32.5314	28.5832	21.9194	20.9159	29.0654	29.6825	33.6048	18.8061	26.3808	35.6706	35.7877	33.4924	37.8972	33.9956	40.5082	40.4523	44.4802	37.6682	28.3488	38.0169	32.4783	41.847	32.3087	34.7498	33.0297	42.3202	44.4409	19.9746	37.6598	29.8475	35.2156	38.4565	33.6942	37.546
502	ENSMUSG00000003528	Slc25a1	35.0552	130.053	43.4812	92.9896	32.5697	34.155	100.675	36.276	41.6792	30.4517	29.8631	56.8075	47.8992	37.2631	70.5261	28.2893	89.4684	38.8874	37.1563	46.8519	31.2711	108.59	57.9719	68.109	33.6086	29.7786	89.7255	41.516	41.3086	27.1555	34.5955	49.2526	48.9593	34.3156	47.7877	39.9676	71.2217	41.7513	41.0417	104.999	38.9906	90.2744	107.329	89.2902	91.9211	76.5353	66.7593
503	ENSMUSG00000003531	Dgcr6	10.9991	10.2657	10.3361	12.2064	10.0948	9.28927	18.5067	15.3286	13.8087	13.3698	10.9414	12.8016	15.4572	12.3495	14.1405	11.2036	14.9848	13.1584	12.1116	11.5841	8.54442	16.9616	15.6453	17.199	13.2122	13.8073	13.2984	8.88917	10.0003	9.81818	12.9978	8.82444	10.0182	8.9224	10.7473	11.4986	11.3037	9.41274	14.1117	18.1465	11.6569	12.4264	13.6523	10.2431	14.9566	11.8932	14.3248
504	ENSMUSG00000003534	Ddr1	22.3672	34.159	21.4163	16.4176	13.4671	28.5961	36.4127	18.662	14.8122	12.0646	21.9774	19.9875	14.7017	14.2531	16.3455	13.8737	19.887	14.7469	12.4407	20.7438	12.296	15.4298	15.3394	12.3942	18.2232	13.3518	15.8882	12.8471	12.7052	14.9601	10.7397	23.9308	20.064	17.099	20.0404	13.7404	18.3998	12.3487	10.7464	17.3157	15.8398	21.4402	15.8752	17.8849	14.641	16.7286	18.0761
505	ENSMUSG00000003541	Ier3	5.43274	9.25204	8.50444	3.88143	3.51987	3.11936	4.54984	7.17507	5.41789	4.01649	4.64919	7.81962	9.76717	3.69095	2.66206	5.50731	9.29075	8.62892	4.08815	3.3235	4.13139	11.2308	7.86102	6.54438	6.16641	8.0458	8.39417	5.88132	3.28693	3.93019	6.88453	6.32483	7.19439	4.94853	6.9207	7.26775	9.09899	6.28487	5.30791	5.70263	5.88954	9.1769	6.96278	5.95452	3.51236	6.32332	4.9061
506	ENSMUSG00000003545	Fosb	1.56059	1.91471	0.905814	2.06219	2.39732	1.64953	1.77253	2.84921	1.96788	3.64742	1.04183	0.661479	2.88489	1.29901	1.9192	1.30746	1.55212	1.37727	2.10431	3.62771	0.434256	1.60158	1.57752	1.5216	2.12053	2.25456	1.07532	3.76283	3.93674	3.08862	1.26691	2.31786	2.44296	2.79322	2.28498	3.43508	2.11011	2.33824	3.19494	2.15684	0.543712	0.852132	2.18328	3.4561	2.57339	2.4787	2.30078
507	ENSMUSG00000003546	Klc4	26.6253	25.601	27.2157	25.4266	27.5406	21.6109	23.7649	21.7702	27.0543	23.2408	20.9477	24.7627	26.9756	24.7089	25.75	19.0536	26.0498	27.4968	28.8141	28.7373	13.5212	25.9045	27.5595	27.3707	27.0554	33.8016	28.6127	25.0049	25.014	26.1704	28.1107	26.5134	27.8217	26.0539	34.1298	28.3624	27.5907	28.3016	27.6431	28.0843	20.4147	30.0469	27.294	29.6792	34.2578	29.4664	28.0853
508	ENSMUSG00000003549	Ercc1	20.9524	17.1896	15.3014	18.3022	23.3104	22.0908	21.9864	21.6427	17.2897	18.0091	18.582	18.9048	15.8229	21.8618	19.8744	23.6159	18.7519	20.2529	20.3176	17.829	13.5819	19.1553	25.624	19.6052	24.4882	23.1159	21.6348	19.3905	22.2992	22.5367	18.8208	18.4829	21.2174	21.1418	22.0361	23.3503	18.8897	20.1789	25.555	25.6506	13.9492	18.4513	18.2398	15.4004	23.3166	23.7635	22.7084
509	ENSMUSG00000003559	As3mt	21.4053	16.5263	16.5876	16.1473	15.5127	20.1107	22.6202	22.1759	18.6473	20.1761	15.7548	23.2202	16.6972	17.9723	17.5161	20.6787	17.5282	21.4286	16.3358	14.9881	8.62774	16.783	21.7412	27.0071	19.3016	19.023	16.9778	13.7502	17.4339	15.3244	15.214	18.8284	16.3987	16.3182	15.8637	17.8395	18.9332	18.3683	20.7936	21.2401	8.32168	15.2394	17.5173	14.3254	15.9012	17.2435	17.2739
510	ENSMUSG00000003573	Homer3	20.2649	16.5432	26.6644	20.1102	16.0605	16.8899	18.2001	23.6924	13.4399	14.1036	13.2767	19.5615	24.9302	12.1095	12.1619	13.0415	14.7359	30.338	13.4312	16.2598	6.92531	18.16	19.8587	12.8741	13.5863	12.3742	18.1786	17.8771	16.63	12.1579	14.5401	22.2015	23.2938	12.3569	18.6222	16.2681	18.4827	18.3921	13.0776	13.8515	6.48595	16.2717	15.1676	15.507	16.3209	20.8662	15.5213
511	ENSMUSG00000003575	Crtc1	28.2829	30.2908	39.8983	36.9569	46.6669	33.0211	43.842	21.6119	23.6776	29.0412	24.3996	24.0608	28.2575	22.2541	21.5285	15.3802	20.1692	22.698	29.9979	31.4341	14.9803	20.2867	23.2268	20.8064	25.7824	27.6926	25.7836	42.0106	37.0846	30.1628	27.4092	31.8666	44.2892	31.8054	48.0501	36.354	25.4491	31.2575	29.1642	25.0073	14.4998	30.5546	29.8555	32.2533	32.5036	34.5387	30.5421
512	ENSMUSG00000003581	Rnf215	34.3509	36.1092	37.2925	32.6284	35.6726	33.9226	39.14	44.3449	31.496	35.3964	27.951	28.0279	37.7909	35.3116	31.9329	29.5715	32.2062	41.682	34.6108	36.6547	19.8821	35.215	39.927	39.0926	34.7528	37.7793	35.242	37.1763	36.2257	41.0616	41.0382	36.3063	39.7257	33.2907	37.4358	43.0979	42.9448	40.1805	38.1635	41.0688	25.1869	41.2225	37.3635	35.5037	41.7292	39.5174	42.7766
513	ENSMUSG00000003585	Sec14l2	2.57699	1.96927	1.68925	1.71102	0.585902	2.73055	1.81824	0.936821	1.74119	2.447	1.73459	0.702513	0.501027	1.5592	1.08606	0.739678	0.378658	0.559767	0.406927	0.686312	3.1404	1.13285	0.748882	0.635551	1.15567	1.87055	1.25796	1.2086	3.65588	1.50549	2.20974	1.82121	2.70674	2.24485	1.00129	2.90008	2.04577	1.12373	2.75393	1.67535	0.983748	0.868058	1.09852	1.42528	1.07952	1.3348	1.3913
514	ENSMUSG00000003604	Aven	16.2908	19.992	18.451	17.4228	19.5093	22.8632	28.0922	20.5645	20.5869	17.15	20.1235	22.7242	17.6304	26.5054	20.4937	25.4133	20.7108	21.4824	22.5116	29.1169	14.4894	22.1813	31.8437	32.9433	29.4601	23.839	20.6556	19.8617	21.2556	20.2088	22.0042	22.4832	23.3865	23.2373	25.6428	18.0225	23.5629	21.6261	24.3923	32.3647	22.7117	24.5923	25.4707	20.6015	21.1606	31.9261	20.685
515	ENSMUSG00000003617	Cp	146.397	120.035	113.844	55.1979	54.1012	115.149	180.03	232.363	71.6451	68.8126	103.916	153.672	176.543	65.0981	85.3945	134.894	118.599	148.716	59.6681	61.2915	69.5949	187.4	184.72	138.798	82.8212	110.668	126.287	89.1525	66.8473	67.6273	87.4247	114.991	87.9338	61.6112	63.7823	73.7187	166.768	86.6169	86.9653	81.4448	50.8278	92.8044	108.897	79.532	67.6838	97.71	87.0666
516	ENSMUSG00000003623	Crot	38.1387	35.6348	28.3068	38.3323	38.9271	33.2591	36.8466	33.2692	30.3471	28.0633	32.9624	31.7377	27.3049	31.0295	34.1302	34.407	26.2171	27.4978	27.3317	29.0816	16.0806	29.7566	27.6426	28.9707	24.182	32.0185	31.8991	33.6973	29.2863	32.9705	25.8654	31.4599	39.119	32.4067	31.3199	32.1144	38.9357	28.1355	32.6981	32.538	17.9847	30.0728	29.1924	33.0688	30.4667	34.3137	33.7893
517	ENSMUSG00000003644	Rps6ka1	95.0392	109.961	113.007	108.666	112.585	100.37	95.4718	84.0768	88.43	96.7882	88.4755	104.64	91.6911	94.1498	104.98	91.7421	84.9567	97.0879	98.4363	112.72	54.4288	101.926	102.632	85.6514	108.345	131.01	113.887	128.829	114.183	119.006	111.055	138.825	135.882	128.963	132.595	150.247	115.936	127.106	121.882	127.505	72.4241	145.701	117.461	128.931	112.917	131.509	141.64
518	ENSMUSG00000003660	Snrnp200	202.139	195.627	167.483	191.828	205.459	209.495	201.782	194.549	199.45	167.356	198.437	172.103	200.03	210.375	216.24	204.72	240.9	177.421	208.88	203.919	141.145	212.528	252.722	267.528	247.682	207.027	183.178	175.508	181.176	191.482	181.925	186.065	191.848	204.663	207.156	216.576	201.178	230.081	249.641	267.302	152.608	180.37	158.391	188.411	170.608	192.388	198.837
519	ENSMUSG00000003662	Ciao1	39.9305	36.439	39.4934	35.4979	42.3819	36.0609	41.1698	46.2239	39.5913	35.7719	41.1722	49.0687	46.0636	45.4112	46.7185	49.2224	41.7237	40.382	45.6421	39.0827	17.7867	37.0575	42.2716	42.4908	44.3686	40.8272	37.683	39.8077	38.0811	41.1854	32.1097	35.97	47.1011	38.7904	50.6841	42.0411	47.665	42.2587	47.8341	52.5305	30.3513	37.7695	40.311	39.6534	37.2214	37.8585	38.822
520	ENSMUSG00000003680	Taf6l	17.456	13.9344	13.6665	17.5336	19.0215	11.1264	17.2767	15.2103	9.70265	12.6549	12.9336	12.8242	20.0897	14.8031	14.1209	11.9256	12.3941	14.9399	18.3927	14.5458	6.28712	13.8436	15.2528	13.5894	15.1947	15.9504	14.324	15.5078	15.646	13.9755	11.8106	18.1787	15.1512	12.7062	14.792	16.4314	13.5774	15.5574	19.5684	14.429	11.8042	11.019	13.7146	13.727	16.5209	14.2969	11.8841
521	ENSMUSG00000003721	Insig2	28.1475	24.0249	32.7662	25.9731	24.5205	25.4126	27.4027	32.4059	13.7449	19.1546	23.1276	34.2112	22.1652	19.9242	24.3154	25.5151	23.7723	31.3811	19.9515	31.3127	14.8503	35.268	25.546	36.71	22.3614	22.2547	32.4943	26.7352	24.6068	22.0676	24.3118	29.6939	24.573	22.4611	23.4883	30.5281	27.7006	23.1091	25.1802	31.4824	21.3465	24.462	39.9108	29.2019	21.0626	29.2234	29.8861
522	ENSMUSG00000003731	Kpna6	46.6617	81.2352	68.6728	56.7071	64.1232	47.2034	57.0145	47.3892	46.2425	67.1641	60.3258	48.6852	50.5313	52.4285	48.1925	39.6436	42.4579	51.0147	56.7485	51.0847	23.3612	44.8654	38.3399	32.7198	54.9191	37.4477	46.4251	61.453	61.7519	57.9523	47.6731	57.1398	65.84	68.7724	64.4363	76.8515	63.4177	65.9921	55.1196	64.8474	38.0097	75.0536	63.9096	68.8003	70.066	50.0032	54.2168
523	ENSMUSG00000003746	Man1a	317.093	303.71	283.802	276.612	277.084	364.553	330.256	375.072	212.798	236.874	231.571	239.111	213.804	226.193	225.289	251.101	184.441	260.728	234.063	243.625	142.153	241.636	261.929	248.338	245.438	261.604	250.555	285.483	319.423	251.959	319.944	336.035	330.349	316.449	330.098	340.23	279.698	282.721	268.272	285.862	152.221	288.762	247.611	283.268	282.158	289.173	380.345
524	ENSMUSG00000003752	Itpkc	10.2473	14.5053	9.37598	13.7536	18.5499	11.9875	10.5978	13.2206	9.15496	7.02399	12.534	13.1689	7.98238	10.5725	11.5863	7.51621	10.6681	9.91666	12.4677	8.11347	11.2611	9.21011	10.3836	9.53025	10.4476	10.5294	9.0559	9.39563	11.8225	11.0941	10.9189	10.2866	12.1953	12.4562	11.4002	19.9397	11.7345	10.124	10.3389	10.4643	5.87315	10.598	9.76104	10.1593	9.50986	11.4379	16.6043
525	ENSMUSG00000003762	Coq8b	15.3866	17.5571	18.7079	17.8153	15.1817	12.6996	17.1613	20.7797	16.9131	13.6344	18.9688	21.9369	18.62	20.2523	19.7787	16.4245	18.4816	16.4839	18.4587	20.0216	13.8641	22.0515	24.2297	18.9779	24.0358	21.446	20.5057	16.6358	21.2751	14.8203	20.0665	25.4311	20.3355	17.111	18.8339	20.2124	26.3398	16.3053	23.1706	18.2874	13.0744	21.4045	21.0442	23.2749	18.7616	20.1134	20.2697
526	ENSMUSG00000003778	Brd8	89.7836	93.3036	97.1914	102.544	110.34	93.4069	93.425	91.3627	70.4002	97.08	75.2279	72.9864	71.4936	87.635	75.7477	81.4643	65.2321	81.2403	79.8982	82.0225	47.4812	84.7759	97.113	93.4794	95.409	92.945	88.7701	98.6322	96.9111	102.984	93.233	87.3693	106.553	96.8792	107.816	107.379	89.4088	100.236	104.369	100.867	52.7682	90.5443	91.0163	94.2321	102.703	93.3099	106.741
527	ENSMUSG00000003779	Kif20a	12.7369	27.9464	17.5181	14.4299	14.5906	17.5647	16.3746	15.2307	12.5121	9.79261	9.30691	12.9636	6.58206	14.8626	11.1182	11.6151	10.4668	15.9709	13.8208	10.8864	5.97322	15.1402	35.1978	14.6203	12.6734	16.5129	24.5339	13.6868	21.2015	12.7948	22.6737	14.5386	24.9883	19.3476	21.2443	20.714	16.4006	26.8111	23.1106	19.2318	8.09571	14.1672	16.545	20.5466	13.2689	14.4029	15.5544
528	ENSMUSG00000003808	Farsa	64.3288	55.4175	54.6394	58.5582	58.4416	58.797	56.4531	57.0317	52.2771	58.1607	61.0335	49.538	64.3778	69.0244	63.7792	58.6951	63.0319	61.991	60.9968	69.1814	36.1917	58.9899	66.0798	58.6276	68.3841	63.6899	57.2891	62.7686	57.5179	62.3835	53.0166	58.9633	61.6193	62.8178	64.6156	56.8742	59.9493	63.2022	64.1257	62.1017	39.6979	61.7003	61.7381	65.3053	66.3173	64.9989	65.0315
529	ENSMUSG00000003809	Gcdh	27.4651	27.3631	24.7902	27.146	22.3785	20.6209	19.7016	18.9209	20.7676	21.5196	21.638	13.6839	19.0689	19.7882	23.6136	22.8899	16.7393	16.3964	25.4	19.3031	15.6128	22.8773	19.5583	20.9247	21.8093	23.8753	19.7449	23.0743	20.4685	23.1325	16.9905	19.6349	24.9079	23.0732	21.5511	18.308	19.3349	23.449	26.9331	28.5069	16.6495	23.3497	26.5231	34.3745	26.5866	23.3165	22.7015
530	ENSMUSG00000003810	Mast2	45.5089	54.127	58.4627	46.5301	47.9224	42.5465	49.8617	68.6278	30.8337	32.7455	35.2456	40.1777	40.0592	33.5106	31.3541	23.7314	30.6904	52.6268	48.5221	47.8041	22.4081	39.1238	40.4749	31.7472	41.7874	49.0158	42.5508	61.7718	52.5949	45.7728	57.873	63.9814	62.9011	44.009	66.2061	64.1532	44.9565	47.0866	42.7791	36.3531	31.6702	46.9106	47.4672	46.4789	41.5617	56.3796	60.5587
531	ENSMUSG00000003812	Dnase2a	54.0758	51.4564	62.5711	54.7347	51.128	44.6889	59.3723	64.9243	60.8221	40.6716	50.244	50.8488	67.9976	67.0096	64.0682	60.6855	49.9887	66.038	59.9282	51.8229	31.4709	54.1106	65.3344	54.9002	61.684	58.0453	55.3653	50.6898	53.0767	50.6662	56.4518	58.6103	64.0181	51.2581	60.6924	49.8114	67.7848	66.9517	52.8063	52.448	30.1836	58.9017	47.1055	53.6089	56.0846	56.3062	46.2257
532	ENSMUSG00000003813	Rad23a	56.8445	62.0862	56.143	64.6431	69.138	64.0596	65.3121	63.3478	56.7017	53.0582	48.7034	62.6876	58.5235	61.4845	55.2435	53.0387	55.0709	56.2219	55.7822	70.7633	35.7689	59.9675	70.0451	72.0027	60.1427	73.6296	69.3534	68.5598	59.4304	66.6649	60.4167	64.2663	67.5385	64.237	70.1347	68.8775	66.6337	66.7516	65.3596	72.2089	48.8744	68.2518	75.7852	73.1145	79.0963	71.0454	73.2694
533	ENSMUSG00000003814	Calr	550.069	592.744	640.636	574.595	461.464	582.41	633.941	690.204	582.402	512.157	556.635	643.4	622.982	621.223	518.333	549.062	625.768	692.404	591.699	509.299	373.735	746.758	770.196	712.29	520.722	707.884	749.903	656.176	687.435	530.459	601.531	658.474	728.436	669.062	647.287	572.492	756.534	722.353	669.272	596.846	457.815	740.871	816.74	735.006	545.105	671.048	622.032
534	ENSMUSG00000003824	Syce2	5.79463	4.52701	6.23702	3.59704	2.65126	4.07483	3.11393	3.51845	3.54048	2.2315	3.08946	4.32537	4.29989	4.64676	5.32898	7.37386	6.14251	4.80311	5.77567	2.9781	1.84811	4.86809	8.28931	4.55913	6.94681	5.18006	4.20433	2.33111	6.05297	2.75126	5.04981	4.24925	3.03678	3.95921	3.73829	4.41509	6.10537	4.56042	6.97884	6.69919	3.27318	4.18499	4.15235	3.72561	5.13715	3.52831	4.26213
535	ENSMUSG00000003847	Nfat5	135.397	149.763	122.107	136.555	159.808	148.046	130.342	116.083	101.815	109.959	129.154	119.097	100.386	116.687	102.716	128.858	102.749	104.082	110.607	103.71	60.3934	96.8309	93.9575	91.8016	105.894	110.194	88.5653	140.758	113.278	120.807	121.324	120.642	134.368	106.874	119.172	118.998	96.513	102.024	97.38	105.095	64.6386	115.065	97.7171	94.7411	106.925	116.176	123.281
536	ENSMUSG00000003848	Nob1	46.4315	39.1384	39.5835	39.1734	46.1612	43.258	33.7512	39.457	41.3072	44.1237	44.5992	42.4982	42.5951	47.0343	38.6694	47.9607	44.3289	38.8375	42.439	46.6933	23.7336	34.0867	40.1182	41.5595	41.4418	33.9095	36.1206	32.8939	37.8922	41.1192	37.1916	34.3631	43.0483	42.1915	38.4855	37.447	39.5062	44.3076	45.022	44.4282	24.0355	40.4238	38.4097	41.9793	44.4141	43.9811	35.7298
537	ENSMUSG00000003849	Nqo1	2.92158	3.26209	5.62943	1.57993	0.735142	1.88267	3.89566	6.462	2.6123	3.08574	2.47135	4.2749	9.1377	2.18617	1.92311	3.4912	4.84183	9.73874	2.04576	2.09458	1.37867	3.94992	3.76124	2.71582	2.57531	1.92067	3.62338	4.55021	1.26428	0.759089	1.81559	3.34792	4.02169	1.26506	2.17189	1.55603	3.07714	3.08117	1.50154	1.38833	2.20143	3.00804	4.50518	4.91324	2.83076	5.86125	7.38847
538	ENSMUSG00000003865	Gys1	15.159	29.789	21.148	27.5962	18.4154	19.73	23.445	18.7593	16.6314	17.3754	16.899	24.9263	22.5337	19.501	16.4829	14.1226	15.6916	20.5384	20.6067	23.6418	13.0811	24.1953	18.6397	19.345	15.5996	20.0994	22.5591	19.2299	27.2974	14.5722	17.9179	22.4579	22.3569	20.7499	26.1528	23.1614	25.6675	22.0426	20.9547	30.6686	12.9704	27.3923	20.4369	21.6425	25.7796	21.1631	20.7301
539	ENSMUSG00000003868	Ruvbl2	43.5358	54.3162	50.736	50.0273	52.7681	47.8202	48.0485	58.1259	53.3596	44.2002	48.4227	52.0758	54.6283	54.3971	46.4613	44.6724	50.7268	55.5565	59.018	48.9272	31.9422	48.3181	67.8291	57.1591	49.8862	52.9005	46.7025	48.91	44.7847	49.9369	43.833	57.9761	54.0214	54.9604	59.803	50.7509	50.5138	50.8716	61.6872	54.2303	38.4718	60.4346	55.6882	54.2798	56.6009	54.9535	71.3103
540	ENSMUSG00000003873	Bax	76.6542	72.5065	76.1155	69.2082	68.9565	88.0775	82.1918	110.833	85.5197	73.1115	87.5943	88.5575	97.3029	94.4257	94.4005	104.557	114.902	97.6442	85.584	82.8264	50.9699	94.4039	107.074	120.374	107.359	105.339	85.3061	79.4231	73.8566	88.7744	74.752	71.9234	88.5577	74.4116	84.8355	82.7532	97.3906	94.3811	97.3877	98.294	79.8472	88.9498	88.1692	87.7856	97.0498	87.0239	82.6832
541	ENSMUSG00000003882	Il7r	160.872	147.362	121.736	146.29	273.973	174.839	141.146	129.979	122.586	242.25	138.049	128.256	103.695	170.501	196.351	178.88	133.663	107.189	176.577	232.667	66.4701	104.395	109.454	159.76	189.687	254.215	240.092	337.586	240.286	322.253	177.471	187.603	246.649	223.246	187.826	263.889	249.179	280.946	277.332	294.708	115.034	229.552	206.818	230.378	217.13	230.583	274.294
542	ENSMUSG00000003923	Tfam	60.7876	47.8104	34.7169	51.2029	60.2971	60.0629	56.8663	66.7893	35.6491	57.7528	49.1497	53.3293	42.1254	60.048	60.107	76.5558	39.2827	45.3159	40.7752	46.3802	28.9689	59.864	58.9799	86.6081	59.3049	46.3341	38.5609	44.5542	47.5177	42.1493	42.67	35.8089	57.8173	40.3721	42.1085	42.5237	49.9064	51.8053	75.2783	75.4857	27.3579	43.4867	45.3633	33.771	46.4404	52.8924	53.4697
543	ENSMUSG00000003929	Zfp81	18.5021	14.8415	19.1235	20.4591	29.703	18.8887	16.9523	18.9169	7.76817	11.4321	11.833	10.6384	9.47421	8.32442	11.9868	14.0951	7.34561	11.1605	9.30018	10.5932	4.08826	8.83736	11.6	10.2549	13.7373	9.80578	9.45649	25.9167	11.4522	15.3217	12.5212	15.0783	18.3983	17.549	15.626	17.3713	13.0503	18.117	10.3196	11.4192	5.31683	8.45197	12.3085	12.6156	16.1923	13.06	21.0322
544	ENSMUSG00000003934	Efnb3	3.19344	2.3526	2.09626	3.01295	1.47487	3.161	3.23877	2.21109	2.98092	2.01767	3.05511	3.09223	2.0483	3.82348	1.33182	4.16074	2.34482	2.11125	2.17587	2.22042	1.12957	1.97535	1.76701	1.27938	1.11788	1.91354	2.03361	1.44295	1.64367	0.883305	1.94134	2.47947	1.70497	2.52801	1.90117	2.07246	1.41116	2.05649	2.08162	1.66221	0.852676	2.0465	2.59379	1.93665	1.92341	2.04007	2.60533
545	ENSMUSG00000003948	Mmd	37.1223	64.7304	37.1273	71.66	20.6384	40.6963	86.1652	44.7548	42.1691	28.8147	35.6018	55.3567	55.1261	42.7716	39.6432	36.5377	67.4973	37.6544	42.2147	28.9019	23.9039	67.8905	41.6401	84.618	25.4938	26.9498	47.8793	33.7007	32.885	21.7513	25.4175	36.2651	30.4994	30.7502	29.3565	25.9274	49.8543	28.6661	34.922	61.6844	26.5231	55.6679	67.6247	55.1777	46.5483	53.9316	53.2806
546	ENSMUSG00000003949	Hlf	6.21182	8.47757	5.41485	5.59827	8.48408	4.6883	9.64958	3.55614	4.3841	3.24598	3.51242	6.58708	16.3186	2.67972	6.89972	9.46899	6.11098	8.61639	4.42339	5.95581	5.37602	7.06667	4.62845	3.86075	3.77174	7.61139	5.87958	5.56666	9.96923	7.93058	7.76444	10.8171	6.10903	6.61837	9.37347	8.90495	16.6743	11.015	7.63061	10.4314	1.58555	5.04925	3.82652	7.7513	8.61858	6.04649	3.8666
547	ENSMUSG00000003955	Fam162a	20.1635	18.0542	18.8636	16.1595	13.7059	16.7368	22.6218	23.9689	20.1064	15.3536	19.793	19.9627	22.8089	23.3971	21.5223	24.8323	25.7094	20.7657	19.2628	22.5226	13.8187	24.907	28.6662	30.4871	23.5355	17.3185	18.2616	16.2551	20.0169	15.7934	13.1537	18.5472	16.2352	12.2284	20.1925	17.9255	19.2996	18.7485	23.5968	18.1588	13.9554	16.0964	21.2815	18.5621	17.905	18.6534	15.5407
548	ENSMUSG00000003970	Rpl8	1233.71	1019.66	1013.8	1086.21	1109.31	1153.15	1177.75	1289.74	1285.71	1203.28	1299.84	1249.11	1399.03	1530.12	1568.48	1594.53	1546.62	1291.01	1360.56	1506.66	786.041	1281.75	1530.6	1743.16	1606.16	1384.29	1234.25	1085.02	1143.8	1344.37	1129.81	1039.46	1180.33	1226.02	1247.62	1254.52	1392.96	1442.81	1604.77	1608.96	1031.86	1254.42	1195.09	1249.61	1339.53	1303.65	1231.19
549	ENSMUSG00000003992	Ssbp2	27.1511	18.2442	18.4405	17.0843	22.2988	14.54	18.2055	16.3847	13.3732	20.8473	19.2905	19.9213	16.1673	17.5352	20.0394	22.4339	18.4214	16.899	16.992	18.3571	9.78679	16.8007	16.96	16.4817	19.6355	20.9463	18.6949	19.2435	14.3525	20.2904	15.5556	13.8153	14.5326	16.7552	20.6966	19.3754	17.2802	19.7406	20.2587	22.2841	11.7867	14.6054	16.5025	20.6806	20.041	16.6766	19.4452
550	ENSMUSG00000004018	Fancl	12.7132	14.0922	8.52727	12.4961	12.3419	14.4697	11.3379	10.8861	9.36666	13.2017	11.9089	10.0346	11.3501	14.4525	12.0593	15.5605	12.8909	11.6098	9.18265	10.5381	7.82532	10.4201	17.4062	18.5953	14.9192	10.1936	10.1354	13.0678	7.59674	12.2921	12.1416	10.2563	8.54464	10.2221	9.61511	12.7817	12.8718	10.5519	15.7791	10.3893	9.2314	10.5346	14.7197	10.5726	16.4715	14.1199	10.4433
551	ENSMUSG00000004032	Gstm5	3.83939	5.51938	3.4058	4.30149	2.11783	4.76862	7.42834	4.21256	8.25583	2.696	4.89738	5.17315	6.1036	4.21282	3.96324	5.56938	7.81594	5.65071	4.17926	4.1545	4.54611	7.21436	5.59697	5.539	4.44301	4.16341	3.6628	2.88972	5.11287	3.4067	4.34195	3.22109	4.22771	4.52838	3.98714	2.56833	7.533	3.87646	3.78129	5.23976	3.92571	3.17509	6.32115	2.56701	5.35436	5.49499	3.35199
552	ENSMUSG00000004035	Gstm7	0.527559	1.71632	1.01477	2.01236	0.876706	1.86859	0.568847	0.204833	1.12107	0.911156	0.943224	1.70907	1.77226	1.58576	0.426634	0.807988	0.98755	0.485778	0.958094	0.964425	2.58425	0.711996	2.00933	0.69096	0.316096	0.404915	0.855627	0.833513	0.751849	0.365154	1.12274	0.863804	0.87892	0.40276	1.41075	0.586153	0.384706	0.437807	0.582803	0.78514	1.76564	0.197295	0.475133	0.90951	1.20528	0.891319	0.961636
553	ENSMUSG00000004040	Stat3	225.948	221.642	214.255	214.99	193.249	257.021	275.239	247.816	142.611	159.719	167.032	188.121	166.813	167.589	183.337	174.221	143.792	190.107	188.926	164.663	97.3889	165.39	202.874	174.823	173.016	216.079	209.006	205.711	221.048	203.04	257.966	252.945	232.828	221.655	208.205	260.809	169.438	199.929	216.349	212.115	116.341	215.636	206.11	237.161	223.154	268.766	268.878
554	ENSMUSG00000004043	Stat5a	71.4976	72.7797	78.6426	77.517	76.912	66.4311	75.2539	65	53.825	63.8645	55.3983	59.8503	46.0249	49.352	51.5167	45.6245	50.506	63.2772	68.159	64.274	28.8812	60.2384	54.7878	55.5611	66.8856	82.5028	70.9594	70.6997	68.4006	72.406	92.4007	92.3182	74.0836	83.5568	83.3129	92.1252	59.2547	69.177	61.2837	65.4947	43.4785	88.6691	59.4909	67.3425	63.6741	82.5677	81.6666
555	ENSMUSG00000004044	Cavin1	51.0017	71.5396	43.8201	71.7593	28.4699	31.0274	110.926	79.0807	67.1235	32.6871	39.1768	65.8427	83.7709	53.8352	56.6944	35.9996	82.312	60.5413	60.3483	40.0721	35.3276	91.6456	61.3889	101.688	38.6483	36.3962	69.8464	37.8357	54.8673	39.4698	33.1112	57.0415	53.9903	44.5482	54.0627	31.9344	76.7656	46.1555	51.2251	75.5287	33.1317	60.241	83.4228	66.9019	64.5877	76.6079	69.0716
556	ENSMUSG00000004054	Map3k11	105.289	107.629	132.521	118.873	124.527	92.3754	102.145	97.2025	94.6233	89.7193	87.0268	92.6475	94.4992	84.0974	86.9291	77.7168	91.3108	105.532	106.553	104.205	48.465	81.5117	84.2057	68.3974	83.3643	99.7225	86.899	112.944	103.397	94.903	106.83	121.29	127.867	128.983	122.717	120.527	126.262	119.251	89.1428	86.6542	58.05	126.202	106.512	108.351	105.743	118.88	122.297
557	ENSMUSG00000004056	Akt2	123.636	150.164	148.673	167.316	136.389	115.774	142.442	125.397	139.259	121.535	119.844	141.503	143.18	126.473	125.111	101.742	120.846	139.157	151.127	136.956	80.6173	139.611	148.417	128.438	134.067	134.376	146.149	140.955	144.898	131.21	131.285	138.991	148.557	150.529	157.338	138.155	146.133	139.563	136.051	151.723	79.828	150.849	146.642	140.708	137.783	135.831	133.086
558	ENSMUSG00000004069	Dnaja3	36.9128	37.6044	36.3494	36.7027	35.7321	43.0087	46.1608	40.9259	37.275	32.8876	31.4877	32.5281	34.7518	36.2521	39.966	35.4751	35.6069	35.7555	38.8325	34.6824	22.1163	37.4492	41.1925	41.9147	37.8185	32.4491	37.4715	32.4651	34.3125	33.3411	33.1639	36.4102	35.2437	36.8077	38.4418	34.4643	40.1982	38.1511	41.2283	42.2781	24.2687	42.8255	40.9083	39.4859	39.3193	41.4643	39.6648
559	ENSMUSG00000004070	Hmox2	67.8895	53.738	65.7726	55.7805	49.3274	84.0153	88.5312	95.6659	56.9682	55.7204	61.5741	71.2687	64.8408	66.7059	71.4026	86.069	76.3641	63.2616	53.5958	53.776	38.411	70.9539	91.9325	84.7224	72.7597	59.6197	62.832	52.4866	49.885	50.8247	53.5707	52.4154	65.0745	54.1169	62.1405	49.2572	66.1178	69.6175	73.6936	75.5671	33.2831	53.6406	79.0751	57.1691	53.2603	56.3539	57.1796
560	ENSMUSG00000004071	Cdip1	53.1142	49.0436	53.9517	59.1827	48.387	50.5223	62.4509	57.2926	51.0829	45.3007	36.4747	41.3328	56.342	48.8663	51.9464	47.0239	50.9739	38.2863	43.7227	51.5641	35.3956	47.5859	52.703	53.5335	51.2783	48.6488	49.1187	43.7606	54.5046	56.9035	45.6238	47.1686	55.8396	53.3317	64.7143	55.8453	59.1039	51.6245	52.3207	62.4682	32.2149	49.1579	46.7131	49.1319	51.4853	50.4206	56.1799
561	ENSMUSG00000004085	Map3k20	17.0765	19.2042	13.7542	17.2777	12.8023	14.5242	18.1853	18.0003	12.9458	14.2058	11.5753	12.3294	13.8715	11.4732	11.4807	12.1723	12.5192	15.4814	14.0887	8.75733	5.98832	14.7244	16.372	16.4011	13.1815	13.0433	16.2304	12.26	14.1299	17.0025	15.6431	19.4532	15.1694	15.0696	12.3009	14.9183	15.8008	17.6766	13.8161	17.4949	7.75832	11.279	11.9905	16.4544	14.5499	16.2934	21.4581
562	ENSMUSG00000004096	Cwc15	59.3682	60.5956	56.0967	59.2764	57.2745	61.0143	65.3632	65.5695	60.7617	68.7332	64.3534	72.5153	66.2413	69.8981	77.6428	85.6142	76.2059	65.0408	72.6148	66.5579	34.8159	70.3738	75.9427	84.6823	65.2709	76.1014	62.7505	54.9659	54.8963	64.1615	54.5567	57.5086	63.13	55.7907	63.899	60.1111	69.6907	67.2549	74.0732	78.7365	53.5029	62.145	59.1083	71.5121	62.9841	65.1048	60.7464
563	ENSMUSG00000004098	Col5a3	12.9557	15.3461	7.05709	21.0825	3.37747	5.83297	38.6678	13.2121	16.6622	6.02539	6.81516	15.8058	19.1146	14.3892	8.82986	3.86959	24.5195	10.6241	17.1042	4.04981	5.24461	17.8019	12.1159	33.886	4.10999	7.15198	14.366	8.27815	9.8978	5.26412	6.04335	10.7239	12.1059	6.62483	10.264	2.90639	9.6971	4.34746	5.17731	12.1081	7.37598	12.4696	32.1324	28.4831	14.0557	23.8978	23.6932
564	ENSMUSG00000004099	Dnmt1	145.9	146.887	162.104	153.258	186.874	138.139	155.235	132.288	116.336	126.982	104.99	125.725	112.966	133.631	122.437	110.131	115.2	108.073	132.865	140.755	64.4827	114.154	155.239	142.117	129.356	144.681	146.602	156.706	166.908	160.896	156.564	165.445	169.873	173.776	184.385	178.805	128.021	151.275	154.873	157.249	82.3156	156.03	126.366	152.35	154.981	157.944	196.522
565	ENSMUSG00000004100	Ppan	57.0397	65.0699	62.1403	72.4715	69.455	61.7828	49.3889	50.0408	65.1685	64.7848	66.8311	66.0834	65.2781	72.2344	64.8263	63.6877	65.8944	58.5629	73.2516	69.0197	32.2003	73.1938	71.5711	63.7022	66.0716	69.4121	65.1112	54.099	60.9248	60.722	56.4355	66.5018	68.4994	61.6447	74.8463	67.2414	66.7925	80.7464	66.9563	74.5048	38.8243	69.741	64.1888	67.2306	60.6588	65.2559	50.7522
566	ENSMUSG00000004105	Angptl2	20.4957	31.6218	21.4915	34.8442	30.7276	16.9816	31.1161	17.0399	22.2015	24.0886	15.1552	27.7554	25.1207	23.301	29.0956	13.535	21.5549	24.3822	28.5552	30.8033	9.79714	28.4193	17.4292	21.5222	23.3728	31.2947	41.8667	31.1388	49.5845	39.3995	33.7472	42.3916	40.8135	54.9369	68.5835	40.6377	47.4254	34.056	49.2916	55.5334	15.2941	23.8245	31.7258	32.4894	33.5685	32.2251	29.2155
567	ENSMUSG00000004110	Cacna1e	26.2313	32.5736	21.9984	27.2758	44.818	30.5668	22.8569	26.848	24.3041	28.3609	20.6844	16.762	28.8957	24.2672	22.1298	25.6586	23.929	22.9756	18.1268	23.577	26.9213	18.4182	16.2763	20.6009	24.2363	27.5399	25.9017	40.2749	59.0657	35.1593	28.8914	35.0608	37.6328	39.6053	35.8789	31.5005	23.2536	27.3457	23.7902	27.7016	13.4323	24.3329	34.6782	29.3466	20.7895	22.259	37.642
568	ENSMUSG00000004113	Cacna1b	7.16133	15.0386	14.4982	25.7655	23.794	7.9831	12.3374	9.89162	14.7053	11.5519	4.82571	16.5957	8.12114	10.1614	6.3156	6.28445	6.88922	20.8653	15.3594	13.6667	4.68829	13.8306	5.55105	3.71809	16.3932	6.10616	12.263	15.3216	25.404	10.6402	10.3204	24.4438	12.8236	18.7674	19.471	17.5444	17.0659	16.7477	13.3169	16.8418	9.58815	16.4967	16.0528	18.8293	17.5415	7.5515	16.1501
569	ENSMUSG00000004127	Trmt10a	5.31932	17.2509	14.1145	16.6562	12.3488	9.42103	13.2634	10.8494	9.15482	12.6108	15.9142	11.4862	11.2795	14.2104	11.4546	10.4996	7.30655	11.846	14.4197	9.25086	5.97334	6.97446	9.61588	8.68318	10.4954	11.641	8.40628	5.0617	6.70522	5.6624	4.59241	8.80003	10.8041	7.71043	8.48142	7.37738	7.61101	9.00684	11.0327	7.20662	7.69925	11.3224	9.18652	10.7901	13.3773	9.38111	12.708
570	ENSMUSG00000004151	Etv1	5.29938	2.84884	5.01013	2.16516	2.86787	3.62755	3.66278	3.99372	1.24039	1.90682	3.78817	4.61472	2.04394	1.3369	2.89482	1.5042	3.06872	3.88572	1.59358	1.3459	0.894082	4.14534	3.28244	4.27676	1.30742	1.63866	2.51885	3.78342	1.41659	1.59364	1.8706	2.63033	3.19068	1.75322	9.80993	2.64441	6.44807	2.71617	4.49929	1.48015	1.35022	4.05725	3.2389	2.74922	3.15654	1.87611	1.51928
571	ENSMUSG00000004187	Kifc2	14.9237	17.2109	15.0446	19.8444	17.3629	15.1137	19.4077	12.6267	13.5353	18.5457	13.1558	8.73633	10.9579	17.8164	10.6173	13.431	11.6536	14.3738	21.7698	12.8684	12.331	14.941	13.5211	8.88585	14.3275	17.4856	12.6244	18.0277	16.8466	17.9872	14.9138	20.0069	19.9482	13.7164	19.1472	19.9513	19.6316	22.8507	20.1688	13.5449	9.61197	19.8694	14.9577	17.3079	12.81	15.2952	16.7202
572	ENSMUSG00000004207	Psap	2665.81	3050.76	3474.84	2335.24	1714.59	2649.39	3456.71	5258.89	2778.61	1875.43	2402.75	3288.94	4344.58	2700.96	2532.27	2926.71	3445.33	4524.48	2572.59	2378.69	1490.58	3780.25	4458.66	3722.97	2310.81	2871.44	3298.91	3070.02	2520.69	1982.68	2495.47	3449.98	3941.53	2659.96	2502.21	2567.52	4254.84	3909.4	3045.36	2685.89	1729.32	3381.63	4274.15	3180.66	2415.77	2861.1	3500.46
573	ENSMUSG00000004221	Ikbkg	56.3103	67.5476	67.8713	78.4001	72.135	57.8295	58.3029	76.2944	33.6919	38.3936	34.4273	39.6586	31.4843	33.8546	41.5439	29.5876	30.3066	44.1744	44.3937	38.6793	19.2197	46.2669	48.893	41.5941	44.654	50.246	46.1037	46.7811	63.4814	53.5502	50.0515	69.829	73.2467	59.4393	52.8531	48.447	45.3365	56.7538	36.8359	57.7146	22.0874	54.8674	56.8309	61.4501	47.8345	47.9732	86.8398
574	ENSMUSG00000004233	Wars2	11.2355	11.7822	10.0114	10.5451	17.5283	9.9615	16.6116	14.2052	9.08431	12.5701	9.55644	9.35196	13.4143	13.3195	12.1999	11.5669	11.2295	15.738	8.80762	10.4584	7.03458	10.1576	12.4099	10.0334	12.1707	15.1915	11.5085	11.9294	10.9761	12.5963	10.86	11.3816	13.1841	11.8382	16.5286	10.4667	10.6754	14.2213	11.8747	12.6555	7.66546	20.5126	10.1215	11.504	14.0869	13.3413	12.3778
575	ENSMUSG00000004263	Atn1	77.7149	100.563	113.574	112.754	85.1374	77.911	88.89	74.7347	79.4568	77.3135	82.5195	82.0742	79.4321	68.8987	66.0317	58.0974	68.5783	93.301	99.2412	90.4304	33.529	70.5124	69.8466	41.4828	64.2062	76.8185	92.2057	109.693	87.6542	81.5587	88.772	112.126	107.766	99.8654	94.1718	110.606	84.4317	86.8242	69.699	66.0316	49.293	114.612	97.4732	100.517	94.1855	101.052	119.705
576	ENSMUSG00000004264	Phb2	108.733	124.874	118.929	118.073	116.752	105.578	121.707	116.074	119.752	125.27	120.096	126.83	141.162	154.234	136.093	134.896	144.34	128.943	134.337	144.198	71.2683	127.425	152.132	149.132	137.821	142.89	130.794	119.356	119.396	128.287	130.947	121.594	131.184	121.228	138.182	137.21	130.783	146.747	158.075	164.982	98.0284	141.24	128.199	128.553	143.602	141.09	134.194
577	ENSMUSG00000004266	Ptpn6	548.081	498.143	441.833	557.198	541.921	470.512	466.045	436.771	476.352	461.726	550.863	475.118	412.141	544.357	440.525	482.298	531.065	512.112	509.334	546.028	269.711	432.079	488.061	459.028	616.092	568.725	556.488	482.638	520.117	546.01	506.055	531.663	517.324	526.704	649.742	528.094	556.255	589.249	594.542	506.428	293.919	527.177	459.542	498.123	576.101	518.344	540.271
578	ENSMUSG00000004267	Eno2	14.5064	13.9942	11.0403	17.8923	24.6411	14.6992	10.6279	10.5244	17.7306	15.4216	14.0679	10.9714	10.0199	15.1247	13.4625	16.3292	12.0411	8.72232	15.8789	23.2971	8.18278	7.87872	8.37926	20.2886	20.2489	20.8087	16.9033	11.2099	13.5576	16.2774	23.9235	23.0544	15.8996	13.5231	19.9548	13.7102	13.6419	8.75052	13.5706	18.1282	11.6325	19.3065	13.6596	12.8455	14.21	22.5231	19.5277
579	ENSMUSG00000004268	Emg1	119.701	81.1765	93.5439	94.7058	96.2639	111.756	112.696	110.444	109.716	109.025	110.369	102.996	114.142	134.052	129.186	144.723	118.681	96.521	112.396	109.689	57.0538	97.5838	122.478	135.217	119.978	103.249	99.1591	83.9711	91.0342	102.32	86.8316	76.3845	85.4981	95.3821	93.8531	97.0726	110.991	104.567	121.615	122.904	72.2789	102.382	99.1679	101.548	98.7438	101.735	104.966
580	ENSMUSG00000004270	Lpcat3	36.8706	48.8095	44.1373	44.7554	38.0465	27.8979	38.2618	38.666	32.5675	33.4798	31.1043	34.8005	44.6208	40.2676	42.632	34.7775	28.4938	42.8038	37.2343	35.5135	13.6751	34.7533	39.9343	29.9929	43.6113	38.3523	31.2095	45.9079	37.8289	40.1859	33.2269	42.4296	53.5523	39.2174	43.6208	41.023	51.078	52.5856	41.8525	49.8099	28.1781	34.7066	46.9375	47.9007	36.7648	37.7425	45.3923
581	ENSMUSG00000004285	Atp6v1f	76.2562	78.5988	76.4844	65.9367	66.3573	68.2592	73.4429	71.6231	80.5541	66.1511	84.4122	85.7512	96.8062	91.1315	82.173	93.9514	99.1321	89.6491	80.6538	79.7835	53.4324	98.1779	91.4955	84.331	88.6843	84.055	79.5417	68.8181	66.8892	75.1887	71.9044	62.2396	67.9112	66.4636	74.6074	65.742	83.1806	78.918	88.006	85.2494	62.0629	79.05	71.0295	75.8467	78.8608	78.8482	60.524
582	ENSMUSG00000004296	Il12b	2.33277	3.52576	2.09565	4.88266	6.26436	4.71931	3.22572	3.97105	2.79805	3.62631	3.92689	3.68468	2.52136	6.01202	3.5515	2.82	3.31753	2.96183	3.83226	4.06842	1.63044	2.34592	2.70599	4.47564	3.35798	6.43322	10.2985	5.43946	6.44933	4.93082	8.42557	12.1535	4.99652	5.97985	3.80212	4.53772	6.0285	4.36761	7.9747	3.60766	5.25296	12.7092	3.82332	5.04117	2.83062	5.03044	9.48016
583	ENSMUSG00000004317	Clcn5	12.0277	14.161	22.5189	10.5568	17.9255	10.4274	13.5967	25.278	8.35179	10.1376	12.8182	10.6137	13.3653	12.968	10.5534	10.5355	9.93434	16.0358	9.84427	10.6451	5.01122	7.51805	8.31526	9.71673	10.073	11.6172	12.5145	18.2541	25.8453	16.0235	17.4968	33.321	29.7014	21.9456	22.629	35.4572	20.1244	20.9862	13.7214	17.7341	7.59559	20.2839	14.1298	15.8165	13.9365	16.5128	19.7442
584	ENSMUSG00000004319	Clcn3	46.7529	51.5331	52.4856	54.8864	55.331	43.9858	47.4404	54.6332	44.1279	50.8838	40.5941	48.795	46.3994	42.4684	43.2087	48.9898	37.0514	39.5909	49.6163	41.8828	26.0754	44.0499	47.2356	46.9554	47.8722	44.3029	43.8415	52.9489	54.1652	52.4866	46.3949	54.1312	54.2544	55.4956	46.7523	49.791	52.3461	58.6305	50.1404	52.9094	31.5856	50.3244	41.3207	50.0995	42.6257	47.3835	51.4638
585	ENSMUSG00000004328	Hif3a	2.09675	3.06675	4.24353	6.12394	3.49363	3.6343	3.97514	3.52419	1.93723	1.14744	1.364	2.1319	2.40053	1.35946	0.756642	1.49214	1.58677	4.79126	2.78983	3.1757	0.642036	2.3145	2.85998	3.92703	2.12062	4.08754	7.54351	5.01284	4.43068	3.97366	2.93127	7.64827	4.9793	4.21291	3.58759	8.76248	4.98063	4.82118	3.64787	8.0071	5.49847	6.70745	3.78287	1.62475	5.52609	5.90907	4.39049
586	ENSMUSG00000004347	Pde1c	5.39833	3.9797	4.52084	3.97261	4.20053	5.626	5.21251	5.46606	2.90354	2.86234	4.41764	2.04765	3.9157	5.61455	4.3399	5.17374	3.0265	3.47665	2.7706	2.38494	2.05392	3.87039	3.27211	4.41271	2.55789	5.90282	3.03191	6.23811	4.02584	5.93973	3.42187	2.45151	2.71553	3.74753	4.19752	3.20686	3.32685	6.7043	4.14246	4.35137	2.67024	2.63234	5.92555	2.95221	3.11212	4.60543	3.58953
587	ENSMUSG00000004356	Utp20	45.1809	38.922	43.247	44.3378	53.1547	53.4572	48.4359	53.665	52.9331	47.7604	44.6856	34.2228	42.8349	51.7627	50.9451	54.4837	42.8565	34.0435	61.4887	54.1218	23.1138	43.1822	55.5911	69.2844	61.0909	49.4903	45.8219	29.4873	37.85	37.2819	32.5271	25.2719	42.7229	39.3607	31.6777	32.5198	46.4482	51.7649	65.5547	60.9327	23.311	36.5522	38.1476	28.1657	46.718	40.5882	49.3817
588	ENSMUSG00000004359	Spic	24.528	16.3568	19.685	25.5443	20.0195	15.7121	17.4281	21.542	19.8323	22.1286	18.7825	16.1644	23.2471	17.9991	26.4164	24.3398	18.8646	21.308	18.4604	21.4136	8.72765	22.0627	21.6628	25.2463	23.1664	17.4736	15.8346	17.0094	19.4613	20.7881	19.3132	16.54	20.735	23.6891	21.1613	16.3283	27.5445	21.3872	24.6309	25.2263	9.58039	19.9295	20.8002	21.6517	18.7565	15.9623	16.7402
589	ENSMUSG00000004364	Cul3	88.8254	111.128	109.175	107.194	117.578	82.0882	95.858	85.7092	84.7936	96.7229	91.2302	119.674	108.127	115.256	121.682	109.147	92.6161	85.0434	87.9695	108.731	37.3287	111.99	80.7838	97.278	106.681	106.52	104.227	89.2612	90.9862	96.3403	93.4393	75.7744	103.116	96.0738	110.784	98.4494	113.785	109.632	106.821	121.085	62.8639	107.171	98.743	79.0131	112.518	104.805	95.8891
590	ENSMUSG00000004383	Large1	10.3913	15.1425	12.1589	10.5454	8.73873	12.7105	15.7918	18.041	12.6557	8.86771	9.88506	14.4706	12.8578	8.97282	8.74687	9.86588	8.6203	14.4661	8.29891	8.10742	7.13818	9.88947	13.9115	10.7238	8.41423	10.2758	11.6128	9.06696	9.46104	8.43013	11.2182	11.0298	13.2956	11.2884	12.3261	10.8084	16.7869	11.7511	9.08238	11.1578	6.7804	11.5813	14.2926	10.4957	8.71386	13.4029	13.382
591	ENSMUSG00000004393	Ddx56	35.8842	33.9048	36.1275	38.0781	33.8036	36.6223	35.1769	39.3911	37.5578	37.3102	29.2893	29.1916	25.9631	35.5462	35.5014	36.3917	34.9326	35.1707	35.8347	37.197	22.2905	24.5146	41.6029	46.6066	39.8138	37.6295	36.7212	36.0276	29.7668	34.9316	33.1232	35.6673	29.9804	34.7562	35.7754	39.719	31.681	38.0173	41.6915	40.9091	19.4331	32.5223	28.0056	33.0615	32.5277	36.6197	41.8606
592	ENSMUSG00000004394	Tmed4	42.6438	47.5273	46.7988	53.5999	44.5292	39.2124	39.4292	41.3579	40.5171	37.6094	38.267	43.2313	40.479	46.8001	44.9277	44.7769	44.8714	48.6276	44.7264	45.0211	26.2529	47.9021	42.5906	45.6909	50.7721	50.8673	44.8601	44.2158	41.4806	44.5841	44.8415	40.7764	50.9888	44.216	47.7205	47.9833	48.2612	51.6935	44.4706	54.6278	29.511	51.9383	54.9716	47.3645	50.0053	49.3891	47.9776
593	ENSMUSG00000004415	Col26a1	8.32017	5.75851	7.08976	3.66765	6.17847	5.09181	3.80894	9.20116	1.72599	4.79066	5.86434	4.171	4.18016	5.25211	2.8671	2.06843	4.26511	3.45959	4.27027	4.14671	2.13613	2.80724	4.09041	4.53451	7.55687	5.60835	4.72985	4.81847	2.48129	2.93582	6.26032	4.34109	5.31277	4.67933	4.40252	4.87089	3.64919	3.07073	5.11459	1.7059	4.42298	4.7806	5.78794	4.82787	5.20045	5.96813	3.59806
594	ENSMUSG00000004446	Bid	32.9871	29.5305	31.5275	29.7651	36.7452	23.6782	30.8779	29.248	27.5071	32.4033	30.472	28.6124	28.6987	27.8371	32.3939	32.8632	25.7208	30.7561	30.3359	29.8588	15.0416	32.2854	35.4345	28.6929	29.5301	32.1129	35.8954	30.3475	28.9453	28.1793	23.4012	28.0194	32.9832	28.6367	44.6773	30.9156	36.7409	28.925	35.6684	33.2428	24.1516	31.3468	31.1465	32.8286	28.6118	33.002	32.8193
595	ENSMUSG00000004451	Ralb	47.4151	53.5086	51.4104	42.2737	31.7353	43.7913	56.7379	73.9644	33.6609	30.6324	35.0843	55.8222	62.5445	39.4059	39.7606	51.1139	52.3696	59.2052	34.6352	33.7458	26.4328	58.9493	56.259	53.2329	32.4766	40.7429	38.6355	34.8053	31.0557	31.232	39.353	38.3456	43.0701	34.0634	36.0198	36.4852	53.323	39.8408	42.3073	37.3929	22.8916	35.9677	40.4172	39.2002	29.9087	40.5902	43.8375
596	ENSMUSG00000004455	Ppp1cc	241.031	204.667	197.602	207.439	221.302	272.739	285.789	279.858	196.739	239.105	198.228	214.121	193.353	268.167	240.454	258.867	209.011	209.998	219.559	233.16	97.945	191.874	272.838	291.518	239.083	220.102	193.878	224.766	189.377	263.211	232.739	212.433	224.632	202.909	248.867	238.958	219.115	240.728	265.298	297.612	139.342	240.6	204.987	208.092	234.692	251.656	277.278
597	ENSMUSG00000004460	Dnajb11	84.0284	72.7694	73.7615	85.038	72.8123	96.6395	92.5822	100.227	76.835	71.5464	82.0064	80.3791	79.8886	96.2821	84.011	98.0968	83.8476	81.9965	87.3089	83.0776	67.1699	96.5061	113.874	112.822	89.2662	93.3487	100.128	81.1845	112.913	80.4516	83.381	93.5543	97.3493	93.2733	96.1571	89.7273	92.3565	101.525	106.411	103.37	75.2579	103.61	107.299	118.135	84.9113	93.9438	107.686
598	ENSMUSG00000004462	Tbccd1	20.6009	12.2943	12.9887	17.6547	20.5442	16.112	21.6581	19.7644	14.5932	15.5317	19.8795	13.4767	17.5256	14.0553	21.2883	17.4284	10.8011	13.5825	15.5662	15.9863	10.2867	20.0239	12.6201	10.2995	14.7401	14.7297	11.8837	16.296	19.8042	15.9468	15.3148	14.0068	17.7761	15.5813	15.3703	15.1545	18.7036	16.2685	24.734	23.3879	7.31222	11.0962	12.9676	19.4131	14.9802	13.9884	15.5611
599	ENSMUSG00000004473	Clec11a	12.4883	13.0686	10.2188	8.75248	0.737292	9.16267	16.5282	13.1161	8.75727	2.5553	14.6929	13.9896	13.5502	8.1935	3.10753	12.3484	11.7262	13.092	7.55105	2.59031	6.77684	18.3952	13.5452	7.0361	2.68319	4.95384	7.00564	4.7728	4.17237	1.13586	3.75374	5.33093	5.35872	3.56237	0.950559	3.23845	7.05556	5.91197	2.42838	2.07805	3.16788	5.86743	6.1432	3.22805	1.01833	4.43926	4.68816
600	ENSMUSG00000004500	Zfp324	10.6291	9.52646	12.2245	10.8819	9.23629	7.87954	14.4628	12.9123	12.9289	9.62611	6.19092	7.64817	7.53384	7.83226	7.21872	6.38876	7.3228	9.07934	7.98643	8.7523	4.49261	7.88973	7.52028	9.50271	6.78674	9.95426	9.41714	11.3434	11.785	9.29936	10.3824	8.8156	7.60137	9.59277	9.94383	7.93166	7.39963	10.5388	8.50291	8.01469	5.62227	10.3691	8.91364	8.73795	9.83143	11.1305	10.7817
601	ENSMUSG00000004508	Gab2	19.9523	25.9768	23.4435	15.84	14.2913	19.527	25.0616	18.9048	11.9353	10.5301	14.9361	16.6885	18.3282	13.3285	10.5607	13.3793	12.9268	21.5545	14.0184	11.9433	7.61071	16.6313	15.2139	9.227	16.2755	17.6242	16.1081	19.7474	18.7863	16.1161	20.603	22.5353	24.0454	19.8624	21.3746	23.0218	19.2211	19.106	16.0601	14.6088	8.6771	18.6417	23.0847	17.8751	14.3009	22.093	20.9339
602	ENSMUSG00000004530	Coro1c	102.107	104.508	91.2284	79.6926	101.06	79.2787	77.4475	74.8085	75.4164	81.5226	64.7917	66.8692	72.8369	72.2648	78.3024	65.9288	95.2805	78.7841	85.9535	80.1437	34.336	66.706	73.1339	84.4567	78.6178	99.75	95.6091	83.688	74.7434	92.172	73.5684	91.5959	101.904	79.4852	86.1457	78.4582	82.889	81.5532	95.719	80.6394	60.8123	108.006	103.57	78.4076	90.1283	101.931	81.6952
603	ENSMUSG00000004535	Tax1bp1	201.409	184.394	183.394	191.634	196.82	190.423	195.279	209.95	158.931	182.204	175.383	158.818	182.834	189.064	190.102	207.821	158.241	183.176	161.327	168.525	104.084	181.458	187.193	203.6	187.326	167.118	159.59	172.847	182.832	178.088	177.114	175.656	202.383	178.508	200.052	184.889	193.173	182.995	187.448	211.538	103.916	167.496	171.286	180.975	183.587	177.563	175.511
604	ENSMUSG00000004552	Ctse	7.6106	7.68096	7.8333	13.3073	14.6537	7.22265	4.23555	5.86756	5.20371	9.5086	4.34911	5.87424	4.71163	6.67173	7.66939	6.02183	3.99268	3.57447	7.14144	10.0777	3.18084	6.76809	5.39611	6.60948	8.69831	8.19825	10.8226	16.5265	13.5413	12.6726	10.9616	12.6063	15.4776	13.8073	14.6169	14.0108	12.7847	14.4702	13.7104	9.67556	3.64946	9.58558	9.93415	12.3634	8.12328	11.1085	8.60381
605	ENSMUSG00000004558	Ndrg2	50.0579	36.6697	18.9778	27.5746	16.4889	26.3607	43.5015	23.7504	24.7029	20.0909	36.5353	31.0087	26.2885	25.3371	19.9783	31.2548	25.568	22.0358	28.1935	20.7448	17.7191	33.9443	27.0791	33.1942	26.1207	29.5662	25.6405	19.6038	20.6589	22.319	24.0599	34.6315	27.4307	25.4101	25.0235	35.0595	30.9897	23.6338	31.2732	41.8107	14.6424	28.6231	26.7664	25.9123	28.365	37.1355	36.1644
606	ENSMUSG00000004561	Mettl17	47.0487	40.5083	30.8189	43.7332	40.6216	43.9639	40.0073	44.8849	40.7273	47.3086	37.3402	31.6346	29.0448	41.7855	49.759	44.1274	33.8571	36.0215	36.506	45.4085	23.4847	36.3128	35.5279	57.2637	41.5174	41.0406	37.9014	43.9949	38.7119	48.3911	34.9297	36.3798	49.6854	42.5596	41.2863	47.9167	44.0834	46.8613	54.7035	50.4113	25.0926	38.8576	44.1896	50.1373	53.709	42.4969	57.2088
607	ENSMUSG00000004562	Arhgef40	89.1314	66.0925	51.5344	56.9162	42.8825	95.867	62.1619	55.9517	28.0718	41.9306	75.121	61.8994	50.9136	61.1831	37.9707	67.0929	58.5201	36.1482	45.4762	38.9574	26.8365	53.2443	51.4787	74.7857	50.7075	75.7862	51.3277	40.8531	27.3395	34.3646	79.144	54.5513	35.6101	32.0467	33.9429	55.9024	36.3385	29.067	45.648	39.9148	44.9107	54.4751	42.0277	42.9702	43.1318	91.4532	65.951
608	ENSMUSG00000004565	Pnpla6	57.9864	59.6704	64.5074	62.0434	74.0527	52.1909	63.1529	58.5465	36.8081	44.7092	48.2347	45.2442	51.6331	54.1144	53.6724	47.2047	55.7025	45.1072	52.1945	39.2629	27.9676	48.1074	49.0601	54.6322	58.671	50.9367	50.8595	49.3029	49.8468	57.1154	48.8084	59.9121	61.0293	56.5147	55.0823	55.0777	49.5268	45.4001	52.3739	65.4482	34.6675	56.1221	49.388	51.6502	52.7048	52.2868	60.1109
609	ENSMUSG00000004567	Mcoln1	58.7378	63.83	71.4185	64.8938	85.2678	52.5461	54.237	58.6236	48.7588	64.196	59.1155	53.4617	62.9083	66.5885	53.5996	63.6428	51.0362	54.3325	58.3463	68.2371	25.993	54.5627	54.9227	54.7345	66.5568	64.3956	61.373	69.8647	57.322	69.2168	57.2834	70.4023	73.4982	80.0706	65.2396	71.2802	62.7491	70.3523	71.6027	74.3545	35.9943	71.507	65.9599	57.2209	75.7099	62.8662	72.333
610	ENSMUSG00000004568	Arhgef18	300.365	301.67	322.706	329.06	420.626	268.434	276.141	281.307	273.828	307.322	217.412	211.657	197.867	267.875	268.011	220.496	174.922	257.05	333.655	342.481	106.066	175.867	170.792	200.857	264.853	336.829	281.637	467.513	427.628	441.563	330.243	389.823	449.193	435.255	457.405	454.776	328.623	409.186	351.234	347.603	151.559	303.719	276.386	387.214	418.462	314.824	366.391
611	ENSMUSG00000004591	Pkn2	57.3302	75.045	60.5948	61.0733	75.8164	63.2389	74.5017	64.6388	35.0726	38.5706	39.1137	37.6559	48.9507	44.8393	36.8704	39.9654	39.6038	43.2821	46.9953	38.6005	25.9811	39.8263	36.6737	40.0015	39.94	39.6556	36.9945	59.4223	55.4016	48.3978	46.6266	53.9885	55.4536	53.4031	54.0011	54.5368	46.2282	50.5564	46.3728	49.4787	31.719	43.1136	53.8843	47.1765	41.3256	50.2025	61.4579
612	ENSMUSG00000004609	Cd33	38.9848	50.7389	67.4574	67.6606	76.9739	50.9473	37.1799	46.3695	42.5902	56.8019	32.2992	34.4876	36.8502	46.1519	57.4409	43.3141	25.8257	55.457	45.7326	49.494	19.3392	55.6305	47.5313	41.0937	53.6306	37.6652	37.545	40.485	73.5557	57.6327	40.9871	41.0211	64.2838	57.0741	55.7581	43.2202	56.5319	54.7488	33.9942	47.1843	20.9855	43.2169	57.444	42.7968	56.2095	40.6904	63.3983
613	ENSMUSG00000004610	Etfb	56.7	67.0523	56.6489	67.9006	42.6683	52.4768	86.1057	68.8037	74.5149	42.6275	47.9985	72.119	78.6116	59.6749	73.0933	62.6113	78.2739	69.8672	55.0149	46.6847	41.1141	83.0377	74.5926	87.6311	58.3294	54.1253	71.0482	45.1056	47.7792	54.4365	52.0296	58.4545	60.6279	49.7774	60.6286	51.5989	79.3578	54.9446	64.426	81.3146	51.3964	57.2547	78.9149	64.5629	68.7852	59.3999	59.719
614	ENSMUSG00000004612	Nkg7	47.0569	38.1663	30.4081	31.0872	42.9717	43.9237	50.6086	39.3365	32.9359	55.1823	44.8725	43.6032	37.0012	40.2335	54.2054	53.5114	49.0915	29.5233	40.9792	53.1534	25.4025	48.8488	41.8198	51.6557	64.8481	56.5249	53.9653	47.6862	52.9196	76.8594	37.045	40.3752	40.7599	47.5677	45.9161	54.7002	55.5399	58.5717	66.233	69.1001	39.6211	59.0804	52.5446	45.1659	53.8874	65.8652	53.192
615	ENSMUSG00000004626	Stxbp2	155.148	151.333	134.518	163.847	164.784	128.12	123.974	108.759	150.642	157.496	149.834	143.711	121.683	163.113	125.898	152.507	149.127	143.912	162.295	172.519	70.801	143.384	136.294	129.992	155.541	172.032	147.704	182.926	160.629	147.076	146.316	167.535	180.828	190.951	172.024	159.243	155.998	171.428	157.444	170.127	108.03	168.702	145.748	163.09	181.765	161.871	145.402
616	ENSMUSG00000004631	Sgce	10.3331	9.05122	4.99068	10.0479	4.98285	9.12787	14.9535	8.52606	8.61254	7.83612	9.23079	9.88301	10.7261	8.11106	7.41157	11.875	11.1255	8.61854	10.9468	5.90726	6.09119	9.84077	5.95273	12.3788	4.49842	8.06664	10.2867	5.65746	8.70449	5.9591	6.50112	7.83933	6.73995	7.33068	6.59591	6.96425	11.7099	5.9988	9.3629	12.6712	6.48614	8.81601	9.61553	10.0879	8.09307	11.8517	7.04824
617	ENSMUSG00000004633	Chn2	13.2953	11.3469	8.78695	9.00897	7.13902	11.8004	8.10427	8.94179	7.83091	8.7617	10.972	10.2081	10.8667	8.16568	6.25637	12.069	8.68548	8.10891	10.5261	6.3737	5.35194	16.7355	10.0679	8.13574	6.99198	9.88315	6.50258	9.75896	8.4354	8.83252	10.3624	9.65457	7.7782	7.8404	8.40763	12.0819	14.1223	11.0254	13.855	10.722	6.14081	9.12295	13.8806	7.06082	8.89901	12.577	5.92345
618	ENSMUSG00000004637	Wwox	10.5056	10.1037	6.90879	8.35241	7.11071	5.74565	7.39744	9.07054	8.39568	9.47791	9.40831	6.8919	7.2082	9.95988	10.4111	7.49962	8.40529	6.82599	9.1929	9.74562	4.41713	8.37908	4.88212	8.45727	8.49953	6.45726	7.21941	7.34192	7.51586	9.53916	7.64739	10.8632	7.31431	9.95467	9.33693	8.00121	7.00326	9.08544	7.55663	8.96571	4.70998	7.87909	8.03386	7.86771	9.53089	9.12193	7.66434
619	ENSMUSG00000004642	Slbp	67.3039	47.3085	51.4054	48.9654	58.5211	64.4813	62.3276	76.6107	47.604	45.3626	57.5503	59.742	47.3914	59.6976	64.0749	66.1716	52.6358	47.5001	53.8142	54.785	23.7068	57.1958	65.8319	70.4322	56.2291	54.3828	55.471	43.3818	45.0149	61.0944	55.4941	42.8259	57.4943	58.4432	60.0172	66.628	51.2496	59.1651	72.7845	63.5468	37.759	48.7741	52.0977	57.7149	59.6997	56.725	54.7014
620	ENSMUSG00000004651	Tyr	2.68082	2.90995	6.89923	1.72641	0.982931	0.735476	5.87493	8.60956	2.9345	1.27765	1.19239	3.54579	10.3258	2.44481	0.705188	3.21781	1.8287	5.21572	1.25891	0.434788	0.49373	2.98661	4.5932	1.29387	0.733961	1.3774	3.12611	2.65094	1.51037	0.348831	0.703312	2.96785	4.94668	2.77212	0.977819	4.41081	3.34292	4.5746	2.72974	2.13831	1.4934	4.9577	3.26534	6.01044	2.52604	1.40518	3.01925
621	ENSMUSG00000004655	Aqp1	90.8331	109.622	75.3234	95.717	160.075	78.1233	120.538	63.7814	89.2677	160.795	133.096	142.715	101.783	130.833	196.062	100.94	122	100.69	127.071	220.142	64.1174	119.751	106.682	98.0123	202.624	90.5641	79.684	65.2639	110.125	191.773	90.6313	73.2712	72.2275	104.24	210.334	99.2399	95.1789	77.4867	116.196	197.89	56.5641	81.348	60.6132	81.7491	190.333	94.0248	77.5648
622	ENSMUSG00000004661	Arid3b	67.3269	74.9958	82.6996	90.1066	95.0979	84.0555	70.179	57.9027	60.3206	74.2819	49.7534	57.8026	47.6297	65.9196	58.5451	44.9887	40.2204	61.8288	81.0632	77.0698	27.7595	47.7062	58.9545	47.2086	62.9192	64.6436	62.4851	78.1541	70.2431	78.4994	68.1208	68.1741	77.8776	81.9618	86.3594	83.3037	57.5461	74.1502	63.9935	66.2783	31.5348	65.8192	73.7768	73.1849	80.3988	80.3514	91.3377
623	ENSMUSG00000004665	Cnn2	349.244	448.909	419.979	440.72	470.78	363.827	356.528	309.722	457.942	464.515	465.587	447.54	387.824	459.22	435.402	405.495	424.321	397.502	517.066	537.619	220.235	419.606	422.895	455.49	492.77	495.138	411.463	446.42	412.136	416.153	423.751	416.414	415.182	412.987	433.871	491.035	466.003	479.68	430.892	385.526	298.309	502.354	373.48	434.683	470.17	515.518	356.654
624	ENSMUSG00000004667	Polr2e	67.2834	59.9017	69.9354	76.729	65.0648	68.0692	66.6201	55.0395	75.7353	59.9982	74.2024	69.8574	75.5787	89.2758	73.6015	82.266	82.1619	76.9267	77.6873	84.9597	43.5094	72.7116	77.8092	76.8831	84.6017	72.5859	71.5232	67.163	64.5243	74.765	67.8521	66.9671	71.9674	63.6325	72.7672	72.0613	81.212	81.6512	78.8562	80.9936	62.1018	77.5671	67.7863	70.3398	78.6955	74.7368	60.4049
625	ENSMUSG00000004668	Abca13	0.829239	2.02343	0.626781	1.50809	0.42404	0.455759	0.491214	1.97855	1.06785	0.257729	0.998371	1.54778	0.90411	0.913715	1.69855	0.384937	1.1847	1.3434	1.12342	0.82644	0.480552	1.53504	1.35391	1.98958	0.640697	1.07365	0.862994	1.69848	0.967329	0.361365	0.617966	0.948317	0.814828	0.878591	0.259797	1.65276	2.20913	2.58325	0.442741	0.529019	0.580823	1.17248	0.913813	1.2553	1.40579	0.805117	1.91589
626	ENSMUSG00000004677	Myo9b	223.98	246.608	236.16	232.186	252.075	226.479	219.193	205.501	153.154	164.532	162.554	169.472	136.72	163.851	148.82	142.185	126.263	179.732	190.724	192.133	91.8914	148.31	176.584	159.575	184.512	202.765	193.825	260.461	222.503	229.487	239.613	256.227	240.322	232.342	225.468	247.323	182.2	202.365	177.821	178.576	119.991	219.42	197.374	192.721	194.678	214.382	281.337
627	ENSMUSG00000004698	Hdac9	25.9882	38.5136	37.861	37.3421	33.0258	21.2006	22.8049	25.7329	19.8511	16.7728	18.7857	25.9696	18.6285	20.9371	21.5182	23.6188	18.1014	27.5082	24.1858	20.0584	6.97335	16.168	19.2748	17.7873	18.005	15.1629	17.4655	19.4187	20.0464	17.6361	20.9361	21.7717	20.5246	24.817	22.7117	24.8284	22.807	19.146	16.9184	13.9013	6.40787	18.1962	15.219	22.254	23.2219	19.7258	20.3939
628	ENSMUSG00000004707	Ly9	127.005	122.638	135.315	135.861	146.695	120.761	122.139	117.287	102.16	123.526	115.764	117.049	119.136	139.23	129.524	139.264	116.678	123.315	126.846	135.833	63.2938	112.552	130.643	127.239	143.011	129.29	119.399	134.665	134.363	142.305	119.408	119.535	141.232	143.791	129.457	131.114	133.086	147.577	142.109	151.287	72.9139	124.232	137.181	122.337	140.139	133.663	138.1
629	ENSMUSG00000004709	Cd244a	6.47878	12.2059	6.36941	8.69977	9.17461	8.20178	9.50337	10.3915	4.45644	10.1031	10.9912	8.29708	8.07505	7.80164	7.20883	10.0653	8.03683	7.05345	8.40386	9.9347	3.56312	7.97504	10.4366	5.90304	9.76465	5.55061	7.29676	5.42459	8.34573	9.07975	5.4034	7.07275	5.31113	5.94991	11.2154	8.49176	7.52288	6.70899	6.75141	7.34576	4.65108	5.47872	8.14607	5.86852	8.78517	7.87712	9.26406
630	ENSMUSG00000004730	Adgre1	61.731	88.058	77.6294	20.244	13.781	47.6952	80.7426	90.0796	18.9883	13.964	33.7743	81.9064	89.4069	12.4181	21.0875	38.5053	64.7677	82.8502	12.1998	16.7639	21.7498	100.771	74.487	20.4985	18.6724	36.9644	65.1137	51.4868	17.3014	18.6955	34.6863	77.6818	59.6825	18.8686	30.1503	31.0353	75.2052	38.9368	19.8483	18.8992	17.0123	39.9125	51.2749	29.6002	30.3751	31.4562	43.446
631	ENSMUSG00000004748	Mtfp1	3.54404	3.26641	3.26739	2.00813	1.2323	2.72774	2.67963	3.28205	2.60905	2.60446	1.35449	3.16018	2.9362	2.29217	3.98989	2.12738	2.45087	3.81647	2.38248	2.06617	2.10169	5.51515	3.17492	3.12559	2.50505	2.43448	3.37812	1.03417	2.35033	1.41552	3.39324	1.96442	3.51845	2.92553	1.77079	2.05465	2.62041	2.15292	1.7217	5.96771	2.16724	2.93186	2.79885	3.49816	2.74387	3.00759	3.10991
632	ENSMUSG00000004768	Rab23	9.96788	16.4055	19.3782	14.0619	19.1285	16.856	11.9226	11.2853	7.71667	10.873	15.3366	11.1903	9.72305	8.18557	12.8392	8.59797	9.42821	11.7468	9.07701	9.35399	6.83499	10.1487	7.76174	10.5856	11.9055	7.36069	10.3726	14.6346	13.6806	13.0135	14.9393	13.196	10.4236	16.2416	13.7321	11.8845	13.991	11.565	9.70491	12.2028	6.55331	9.24664	10.219	9.68722	8.83141	13.9836	12.5706
633	ENSMUSG00000004771	Rab11a	57.9198	51.0193	73.0467	45.6525	46.5733	61.7096	76.7967	82.1504	56.3984	48.4707	62.3512	68.2953	75.6688	58.491	62.3034	67.5889	68.3058	87.5031	51.1892	47.2002	33.6188	78.1902	81.2413	77.0905	52.8516	61.5752	53.8142	42.4071	45.2113	43.4358	45.6953	54.383	65.8732	48.6949	46.7481	52.2382	82.2041	63.9968	63.2103	58.4206	40.6786	57.3219	75.5289	49.6719	44.5668	63.86	55.9883
634	ENSMUSG00000004788	Eif2b2	35.6219	44.6895	44.1326	40.1461	40.313	57.8207	40.4153	53.7332	46.0248	40.9207	31.5593	39.8047	39.6664	50.8287	35.9951	40.5488	38.984	48.1987	36.6923	44.8652	18.4753	43.4053	41.9358	57.3618	51.2079	52.4606	56.5603	45.2499	37.0564	37.2991	39.4684	39.1896	45.485	51.2425	43.3744	48.6512	63.4782	41.6734	58.1842	53.3559	28.3339	51.5133	39.6449	41.2702	50.0043	41.5222	53.7714
635	ENSMUSG00000004789	Dlst	137.004	131.428	124.201	160.911	151.113	144.147	129.426	170.191	94.8111	120.552	105.632	123.399	114.459	126.614	132.096	133.494	120.554	109.924	113.837	122.539	70.8093	116.069	129.237	123.006	132.18	133.887	124.384	124.294	127.452	141.362	119.898	132.933	134.67	137.604	141.19	135.603	131.521	137.491	146.209	158.466	76.5063	131.615	134.062	134.404	136.09	135.868	181.705
636	ENSMUSG00000004791	Pgf	4.83821	3.57979	3.74041	3.28131	2.23898	3.80754	6.96465	4.93731	5.71538	3.68167	8.51325	4.31062	4.18518	5.30494	3.36455	8.58824	5.99132	3.74013	6.413	3.54964	3.43631	4.28652	4.87318	6.33117	6.52619	3.86321	3.80308	2.72351	3.16191	5.16034	4.03223	4.78199	3.7892	4.23082	2.60511	3.74153	4.09946	3.74165	4.65522	4.27646	3.82834	3.83633	3.4933	4.5437	3.9143	4.72286	3.58203
637	ENSMUSG00000004798	Ulk2	41.8347	48.8258	52.0055	44.1918	49.6992	46.7499	44.444	36.4108	36.6472	42.5621	36.6019	42.4361	44.4061	39.7698	35.6513	36.0764	30.7336	40.5635	36.8856	45.22	24.1383	32.944	40.9513	31.9441	38.3532	42.7189	45.3088	46.3738	45.8843	42.9125	53.5047	55.0194	52.9239	46.7827	53.4226	47.4021	52.2287	48.0157	48.2672	47.6499	21.5464	41.3997	44.5461	43.3115	51.5837	47.9402	52.3678
638	ENSMUSG00000004814	Ccl24	1.05875	0.990056	0.997396	2.57526	0.796033	0.989231	1.67848	1.19243	0.95785	0.847621	1.18179	1.51084	1.20448	1.11138	0.267287	1.71479	1.0724	0.766056	1.29751	0.556348	1.90474	0.943151	1.37932	2.02536	0.809906	0.204486	0.819238	0.601617	1.02806	1.14437	0.820928	1.0084	0.881174	1.03948	0.735773	0.117214	0.651883	0.579708	0.625847	0.878935	0.553458	1.36019	0.740123	0.701369	0.868975	1.51106	1.29253
639	ENSMUSG00000004815	Dgkq	48.1325	41.8248	53.6079	38.7753	41.3027	40.4685	42.4855	52.1039	29.6335	32.9022	28.8659	36.7393	27.5757	25.6273	24.4771	20.1133	23.2822	27.4216	27.8388	29.0406	12.0955	27.2745	23.6066	29.2703	28.1227	28.7096	26.6761	33.2478	36.9111	30.1799	31.8666	43.0541	34.8597	37.3681	44.9413	44.9893	25.6744	38.8573	33.1447	34.6018	19.6045	27.0801	27.6713	30.4459	34.091	29.9734	50.8767
640	ENSMUSG00000004821	Tmed11	0.88914	0	0	0	0	4.00305	0	0	0	0	0.278711	1.32735	0	0	0	0	0.139155	0	0	0	18.5864	0	0.583846	0.636553	0	0	0	0	0	0	2.34305	0	0	0	0	1.9478	0	0	0	0	19.9783	0.137288	0	0	0	0.118549	0
641	ENSMUSG00000004837	Grap	213.356	184.266	192.772	190.465	201.804	179.162	161.276	195.323	168.03	191.789	185.784	159.146	156.974	198.632	217.775	190.542	161.988	220.143	186.948	232.361	91.7261	168.555	207.379	171.389	210.327	216.867	193.94	185.177	180.471	243.384	194.342	185.747	191.552	211.45	228.743	183.129	175.235	195.663	203.612	222.172	140.747	216.419	199.208	190.024	246.981	210.274	200.077
642	ENSMUSG00000004843	Chmp2b	38.5279	30.7334	34.3473	31.7928	30.0744	32.7897	38.7973	41.3627	35.1578	30.5387	33.6602	45.7107	41.1644	38.9703	43.3983	44.7644	36.9723	38.9592	30.3642	32.2122	21.1047	37.8008	36.0203	39.6498	30.9976	33.3143	30.1325	25.3512	30.3923	26.4767	30.4548	40.0702	34.1243	30.3902	30.8751	30.7712	40.2927	35.6136	34.2318	39.0378	18.6386	34.2061	36.0854	36.0928	29.9217	34.3817	31.3424
643	ENSMUSG00000004846	Plod3	45.5574	58.6471	60.1967	50.528	46.441	46.151	66.4267	51.4053	59.4789	41.2004	43.3325	55.2159	59.5426	52.1213	48.5727	47.4776	58.6806	56.7648	62.6133	41.0814	32.2247	60.9631	54.4295	60.0593	50.741	56.1303	54.6849	53.0549	55.1848	54.4824	59.3836	53.5638	68.9971	55.0099	62.7399	59.9023	73.0745	68.7934	57.3479	58.4174	37.4582	61.5598	67.845	53.573	58.3411	53.1169	63.2103
644	ENSMUSG00000004849	Ap1s1	44.2034	33.7256	28.6067	35.3638	29.1701	52.8554	55.0457	68.2482	40.0361	31.6238	35.8912	35.2434	35.3896	37.193	33.1068	33.5637	38.1733	37.0386	33.8192	32.3206	22.7932	38.2812	44.6332	56.2431	35.5635	35.5524	32.9689	31.399	35.1667	35.5556	35.0161	34.4501	28.7556	35.5151	42.2943	37.6955	43.5798	36.3274	43.264	47.4328	23.9593	31.8126	40.1769	37.7003	32.0848	33.8423	51.0794
645	ENSMUSG00000004865	Srpk1	181.059	193.749	200.474	187.079	282.391	241.048	196.684	173.187	144.015	176.389	141.205	138.108	130.899	155.862	154.63	151.907	136.813	121.932	164.11	153.893	78.1021	112.089	131.693	134.135	139.183	148.061	135.32	184.673	151.785	191.192	140.445	137.293	178.112	187.446	168.206	190.991	136.6	163.064	155.125	165.514	94.5577	166.207	134.96	162.621	138.236	185.651	232.428
646	ENSMUSG00000004880	Lbr	158.567	137.478	126.814	123.556	159.673	161.905	142.358	117.904	111.939	134.466	125.49	115.74	102.792	150.855	125.125	126.952	104.203	110.372	133.107	128.146	61.8726	102.861	122.874	129.955	138.892	117.35	107.787	120.51	119.053	127.393	113.33	116.606	128.158	129.389	131.291	119.097	128.314	128.521	127.056	119.256	77.163	129.803	128.47	127.37	130.333	135.721	128.26
647	ENSMUSG00000004891	Nes	5.22246	5.37315	4.59438	4.34575	1.43809	3.97111	9.41873	5.60679	4.75471	4.45993	3.79117	5.32967	4.60308	4.25404	4.75596	2.55473	3.86505	3.55937	3.9901	4.94648	12.7087	4.57743	3.78056	6.69933	4.58938	2.81533	2.85773	2.37802	3.16727	3.31407	2.33231	3.25926	3.78169	3.02014	5.49296	4.53871	1.93845	2.06155	1.27527	2.91192	5.23966	2.59508	1.86106	2.26167	4.40555	3.15947	2.54236
648	ENSMUSG00000004895	Prcc	38.1461	44.7946	49.1132	51.6773	41.6767	39.0583	44.1847	49.2939	45.6788	45.5428	45.9558	48.0284	49.6296	53.5443	53.5606	49.1339	49.1725	49.8916	46.1824	53.6298	22.3254	45.7991	49.1885	43.3172	50.4556	58.7487	53.4959	49.168	50.4465	50.411	45.2122	48.1062	48.7299	49.3157	48.1989	45.3585	53.4812	50.9985	52.1254	54.6352	36.2473	51.8984	54.0609	55.943	54.1021	55.4762	51.5934
649	ENSMUSG00000004896	Rrnad1	62.8315	53.8716	54.9184	63.1371	58.7397	64.6045	58.6694	56.6738	61.0869	59.7696	62.5086	59.1699	53.3612	61.2124	53.1403	58.9708	52.6121	51.5445	64.9444	61.1278	25.8421	49.4845	45.6934	48.7448	55.8391	60.8874	48.6572	52.187	54.0943	51.0299	48.6187	52.2677	56.7815	53.1536	63.8147	54.6889	57.7707	61.5684	69.7703	58.5801	36.8353	54.9422	50.5306	52.3472	57.664	62.27	50.5137
650	ENSMUSG00000004897	Hdgf	130.75	127.354	131.175	132.738	128.721	122.481	143.062	144.394	134.311	113.345	116.922	130.233	126.663	124.039	130.258	124.192	137.99	124.735	131.822	130.291	73.1028	136.083	158.722	143.611	131.604	133.53	137.287	119.22	143.591	139.284	121.116	119.795	145.284	136.734	145.924	127.885	153.584	166.999	156.448	169.699	99.0459	153.861	144.503	147.063	150.611	158.608	161.343
651	ENSMUSG00000004929	Thop1	15.5394	12.6967	15.7957	16.7667	18.0691	15.8254	17.5123	11.6061	12.0029	11.9202	10.7218	12.2892	9.40127	16.7235	10.5227	11.2226	14.2259	16.7708	11.2648	13.2703	10.6191	14.1357	13.635	16.7407	15.3148	11.4418	16.7657	14.2783	16.6323	12.2123	17.8145	14.0071	16.3665	14.9308	15.6298	16.6017	12.5601	14.7467	13.5668	16.7955	11.8549	16.0035	16.7341	18.999	15.199	15.5529	19.7734
652	ENSMUSG00000004931	Apba3	20.4895	23.0531	30.3015	29.8672	21.8217	19.0585	23.9558	15.9025	27.765	27.9137	32.6504	40.7312	38.1992	28.8298	31.855	29.7282	39.8229	39.8154	34.3288	32.2766	14.17	23.8525	28.6252	18.3945	20.3813	34.6678	27.324	29.7334	28.563	21.1547	29.0581	28.9471	39.2768	35.8975	33.1064	25.5138	31.7716	29.5399	26.0625	21.8334	13.0078	30.1055	41.6513	40.9396	33.47	31.1434	22.3559
653	ENSMUSG00000004933	Matk	29.2344	27.7872	21.1563	24.2756	33.2531	28.9623	30.7802	31.3886	27.5005	25.5879	25.0682	26.0954	25.7164	29.6866	31.5037	27.5581	28.8187	24.4012	30.2421	31.5461	15.1169	24.1891	33.2591	34.4794	34.6535	34.3569	28.4326	23.3128	24.7258	26.8656	26.5222	22.9117	25.6646	21.3035	27.4015	25.9163	31.2043	28.538	31.0689	34.6058	16.8389	23.0934	20.0465	30.8058	26.1439	27.0795	29.9534
654	ENSMUSG00000004934	Pias4	47.0008	42.5035	35.3869	38.831	36.9424	36.8404	40.1436	40.0785	38.2872	33.3161	39.7863	39.943	36.1505	39.6124	44.7191	33.895	40.6283	44.6335	51.2659	42.5004	21.1904	43.2054	44.8424	45.1886	49.2391	43.7945	48.2106	39.7283	39.0181	50.0577	47.9623	51.5655	41.3485	50.6391	43.2134	47.473	49.5573	50.1604	51.3401	62.2696	32.2546	47.3361	50.4694	52.3388	51.5247	42.2544	44.3846
655	ENSMUSG00000004936	Map2k1	115.561	90.6626	91.4731	100.016	90.9464	104.321	108.536	109.342	89.4359	89.0743	90.9241	82.5352	93.3652	95.4002	100.071	88.3921	77.3121	83.7506	86.8226	103.656	57.0819	89.8439	96.4923	97.0576	121.487	111.958	87.636	84.6065	97.0255	99.5944	93.0975	87.3017	96.3067	97.7264	104.974	97.1391	87.5275	97.9389	105.81	116.072	60.0857	102.178	118.747	92.4533	107.113	106.716	105.766
656	ENSMUSG00000004937	Sgta	54.814	68.9917	57.1956	61.4228	62.4521	50.9125	68.2321	57.539	57.9579	51.2015	46.412	61.4679	62.3836	53.2313	54.8559	48.6819	54.2719	64.335	62.1473	59.9368	29.3545	61.9265	63.0794	56.5821	51.7536	59.1156	64.5362	63.1229	57.9872	58.2425	54.2913	62.6295	61.0645	59.6	68.8057	61.4171	64.5597	61.8542	55.2292	71.4611	38.9015	62.3396	70.0556	69.9698	57.6829	62.0995	58.2378
657	ENSMUSG00000004945	Tmem242	27.7339	23.9461	23.6718	27.3921	21.0643	32.4537	35.1506	39.477	22.9211	25.8669	25.4775	29.0163	31.7049	29.5177	33.1524	33.4298	32.6738	29.958	20.491	24.769	22.1598	30.0419	36.3996	40.9176	31.9052	27.536	26.6766	19.2933	23.6556	23.0176	21.1313	23.4232	26.664	22.6227	29.5279	23.6737	33.1756	24.7571	30.9503	36.4899	22.482	19.4702	23.2764	25.4025	29.0128	27.1892	25.1978
658	ENSMUSG00000004947	Dtx2	29.4298	34.2274	34.0545	34.275	39.6064	28.5017	32.0068	27.3363	36.2218	37.5107	32.1214	35.4985	37.2537	40.1224	41.9479	30.0814	36.7723	40.3192	38.3466	47.337	17.376	36.7551	31.1669	29.1792	38.6575	43.022	37.4477	37.8779	39.4519	41.7755	30.1548	38.2601	37.3646	36.3683	38.502	39.7086	39.9698	42.1202	41.2074	36.5709	27.4209	41.6356	43.7292	45.456	43.2819	38.0673	37.0352
659	ENSMUSG00000004951	Hspb1	9.87767	9.79459	10.3878	10.5126	5.1246	6.47173	11.892	14.4658	12.8929	5.21492	13.0545	13.7254	18.0828	20.0554	9.8781	15.0509	16.9377	13.0343	12.1918	9.82834	7.74258	18.122	13.558	22.7455	10.4351	10.1251	10.7735	10.204	13.1422	7.75674	8.5793	12.839	16.119	9.8554	12.4738	8.93738	22.4183	14.4925	13.1367	13.9468	13.7995	14.5043	32.7952	22.673	13.6056	17.0234	13.385
660	ENSMUSG00000004952	Rasa4	137.699	123.711	129.022	95.1601	85.9525	118.68	118.94	162.52	85.7305	80.9642	110.074	117.638	133.694	112.249	120.338	136.549	121.331	140.255	97.4285	113.943	71.5154	124.259	125.766	120.611	133.933	103.743	104.597	103.461	103.419	94.5403	95.3887	115.781	119.169	121.174	122.887	103.005	137.378	107.349	127.213	108.701	65.3779	127.14	137.167	102.235	99.4123	118.76	124.128
661	ENSMUSG00000004980	Hnrnpa2b1	1006.48	830.385	815.484	920.695	904.985	1055.6	965.126	954.372	792.524	933.232	1017.79	933.6	863.21	1067.43	947.5	1206.77	886.049	854.251	899.722	845.344	466.662	803.029	935.792	1076.21	927.777	838.244	792.407	704.608	729.739	786.899	770.457	728.586	780.71	799.821	812.356	790.193	814.161	876.347	947.965	946.704	533.006	849.935	761.038	823.916	820.911	851.548	839.644
662	ENSMUSG00000004994	Ccdc130	17.6919	18.6024	13.6995	13.3107	18.4295	18.0524	21.2443	16.183	15.898	19.5658	15.7599	16.5621	11.8132	17.636	18.0276	14.2251	17.4452	14.8751	21.0479	16.5135	9.43332	16.4775	21.591	18.3858	20.0028	20.3019	14.7791	16.0377	19.511	14.9497	21.3356	14.1557	16.9194	15.3063	18.0689	17.6393	23.346	20.3472	20.5027	24.5648	9.08785	15.056	16.9814	13.9199	20.6345	19.9416	14.4234
663	ENSMUSG00000004996	Mri1	33.7433	29.4518	34.1791	33.499	42.8498	34.1382	36.2942	33.5093	35.7805	38.5852	27.7567	30.0981	34.1476	40.5182	36.326	27.1295	29.9749	27.9219	31.8937	36.9418	17.9191	30.5191	33.1363	25.6546	38.8415	37.9596	34.0337	33.9291	32.8589	39.7719	26.8795	33.6657	35.728	29.5018	36.8368	32.8435	32.5206	38.2716	39.9483	36.8156	24.6541	31.6017	27.6428	36.258	37.1548	30.3849	38.7495
664	ENSMUSG00000005034	Prkacb	146.158	132.639	125.555	128.943	171.949	173.758	151.477	207.636	111.936	140.117	110.336	111.572	97.3865	116.687	121.122	117.189	92.5007	98.8803	100.142	126.541	59.6186	108.968	112.685	118.747	128.321	122.921	114.258	140.107	127.897	134.877	123.626	141.323	149.073	135.079	141.081	140.355	129.332	141.175	142.672	146.629	70.5904	135.743	118.251	121.255	132.655	133.174	219.447
665	ENSMUSG00000005043	Sgsh	34.8232	46.2645	42.8548	46.135	49.7522	36.5848	42.5702	38.7908	34.2562	47.0281	30.8708	34.5485	35.75	41.1633	39.9181	26.6828	29.5176	45.2969	37.2242	51.5987	21.56	43.7182	48.6739	47.2864	48.0238	54.6017	50.1181	58.3659	61.8477	57.3164	53.5913	68.2354	57.9064	59.2822	70.1067	73.2059	61.1454	63.7655	62.7131	60.5505	30.4923	57.7185	51.5251	56.7111	60.0641	57.5121	58.5509
666	ENSMUSG00000005054	Cstb	39.4128	41.4783	43.8474	36.6404	28.9002	39.4912	47.586	55.8822	35.6637	32.8054	49.1385	53.009	67.4135	43.0116	49.1946	59.1868	52.7704	58.0846	37.9478	43.2825	33.2852	62.4175	56.9815	48.8172	40.3386	49.3116	41.1278	29.9491	33.2423	34.7663	35.1685	37.9767	37.5201	30.9237	32.7988	29.1676	50.7798	48.4284	43.565	37.8269	30.0735	43.4397	48.0693	39.5368	33.3944	37.9135	35.6008
667	ENSMUSG00000005057	Sh2b2	15.5991	27.9494	27.1317	18.4368	20.6557	10.249	33.5692	20.837	13.3963	13.3489	15.6602	27.389	31.3341	17.4344	16.1009	14.5863	21.0211	26.4417	16.3637	17.8435	7.51316	26.2767	32.0209	17.9036	16.3986	19.2165	29.4188	27.3473	24.6398	17.5141	20.7472	24.4387	20.5521	22.9086	24.3502	13.8392	23.9142	16.8691	11.6299	19.5898	13.7642	18.7384	16.4244	21.1813	20.9174	24.8866	18.3699
668	ENSMUSG00000005069	Pex5	36.8196	37.7398	36.9459	36.5509	44.5222	41.2963	45.2972	48.6673	27.0916	43.5854	35.1469	38.3847	33.3445	42.2192	40.275	33.6045	37.2164	38.6684	35.9592	36.9607	25.8385	43.3716	37.4872	41.1565	45.9477	44.1864	40.4516	39.8591	37.8559	40.8691	41.0188	44.9742	40.5042	46.554	52.5898	41.0704	45.8563	51.5984	50.4406	52.1627	23.6902	53.1816	40.758	42.1085	51.4458	47.2599	50.3218
669	ENSMUSG00000005078	Jkamp	20.1653	17.9611	20.2885	22.8996	15.6807	17.7314	20.0907	27.1265	15.3979	19.0088	21.9777	20.7842	19.6638	19.7825	22.8181	28.4165	22.6499	22.1338	20.2306	22.3711	12.0677	22.6313	25.3261	24.361	25.1513	19.1307	19.9839	13.7315	16.6217	19.3057	16.7152	17.4146	18.4986	15.5431	22.6371	16.9629	22.8276	21.0799	25.2769	20.3579	11.4167	20.3135	24.9969	23.8006	19.6301	22.1889	21.2965
670	ENSMUSG00000005087	Cd44	118.803	125.584	117.224	116.139	124.339	113.916	109.84	113.142	82.4494	94.6571	85.8099	97.644	96.0265	107.327	95.9163	95.8238	78.6216	106.974	94.3965	102.195	49.8526	100.218	96.1624	109.109	95.3551	128.041	122.631	131.305	128.829	115.399	138.888	149.47	137.494	117.803	129.129	137.743	125.429	108.932	100.823	104.987	65.1757	124.515	116.903	112.559	105.15	120.196	130.535
671	ENSMUSG00000005089	Slc1a2	7.87232	7.76039	5.07737	6.8542	5.22586	5.2267	8.97281	12.5968	10.9007	4.4826	9.78979	11.9249	13.4564	6.38721	10.2768	8.93682	5.34388	8.32727	5.66167	4.77005	3.01574	5.57903	4.53055	11.7335	3.76198	4.47186	6.87804	6.16739	14.506	4.7463	3.46726	6.58017	9.56263	5.34307	3.8673	4.64224	6.78057	10.1593	7.92755	3.79897	3.90168	3.07034	7.02903	10.2477	6.90204	3.87731	5.91196
672	ENSMUSG00000005102	Eif2ak4	25.1076	26.9282	28.1312	32.159	34.1586	27.8677	29.8541	31.1392	25.1732	25.1588	20.0508	27.7304	22.5348	28.4406	22.0588	20.8934	21.4542	30.9545	27.4168	28.4451	18.1061	23.9534	27.14	22.5736	23.3385	23.3467	20.16	29.3185	31.422	31.2613	24.3788	31.8464	26.8913	31.9344	30.2439	30.9356	26.5941	27.6988	29.3077	22.8424	16.1346	21.9447	23.0857	26.7392	26.964	26.2816	32.2801
673	ENSMUSG00000005103	Wdr1	395.304	353.038	339.328	360.998	364.893	359.065	364.488	350.192	290.191	324.569	293.914	306.642	297.609	341.337	286.208	309.11	301.285	299.376	327.004	322.317	158.392	319.972	374.388	306.794	348.556	340.77	324.569	315.138	302.621	332.677	341.414	331.899	347.588	340.878	334.294	365.152	324.442	332.803	328.464	313.715	183.795	324.556	331.538	305.507	307.943	335.052	344.54
674	ENSMUSG00000005107	Slc2a9	12.2177	11.1622	10.7786	11.7641	17.7768	14.6005	14.4656	12.2315	8.4347	9.338	6.28686	6.544	5.10624	7.13765	8.11454	7.57168	5.38305	5.51542	11.9197	12.9632	4.39807	7.81459	6.99138	6.5712	6.89707	6.88956	9.11623	15.3059	6.17188	9.62388	9.02789	11.3539	9.11595	13.3241	9.34491	11.3588	10.0517	10.9342	10.0018	10.9829	3.40068	10.4878	8.19415	12.1361	6.97016	13.7493	12.8251
675	ENSMUSG00000005124	Ccn4	2.00209	2.50539	4.82965	1.85842	1.80006	3.0157	1.91837	1.91239	1.76946	1.62817	3.01692	1.65302	1.36114	3.51393	0.255694	2.43447	2.3807	0.607376	3.14299	1.27925	1.5394	1.81318	2.34227	3.50521	1.7373	2.23368	2.80053	3.09106	1.96136	3.13126	4.00778	3.81878	1.50276	2.8369	1.17324	2.48844	1.10843	0.992632	1.49912	1.08406	0.840695	3.17989	2.12269	1.22626	0.683988	2.75876	3.43876
676	ENSMUSG00000005125	Ndrg1	70.83	70.3812	74.7788	55.6557	57.8211	58.4326	70.118	86.7903	46.2734	56.6515	51.8685	74.5331	90.2197	64.3043	71.3008	72.6766	71.2837	94.2875	62.6317	74.6644	45.9068	79.301	74.359	70.1286	66.3176	84.4647	80.4608	84.8028	65.1603	70.033	72.9817	91.8123	99.6209	71.8229	90.9779	70.3184	102.453	103.009	70.9712	89.5797	59.0289	96.3392	164.608	88.9667	81.1366	86.4047	87.3623
677	ENSMUSG00000005142	Man2b1	289.565	310.075	327.503	306.72	272.271	265.416	300.291	314.041	233.621	250.442	239.055	284.028	280.817	261.521	243.087	240.651	244.045	309.105	266.396	275.099	137.705	278.905	289.12	227.38	237.505	276.948	268.837	294.472	277.785	249.272	274.969	337.257	343.66	307.82	298.939	301.343	326.795	321.644	275.854	263.571	163.001	293.031	325.392	288.995	279.896	302.165	339.286
678	ENSMUSG00000005150	Wdr83	24.0788	20.9177	19.6557	20.3937	20.6605	23.6939	28.2505	25.6399	26.1414	21.5319	20.2993	23.017	33.209	24.5648	25.7802	29.1354	24.9372	26.7919	22.4955	24.5161	16.6393	25.3224	28.1298	36.1895	30.9386	24.917	22.2594	19.8019	24.6529	22.6677	23.7763	18.4806	22.7297	22.5848	28.5597	21.5076	26.3504	25.5002	27.7154	37.8702	21.8249	28.8854	19.0281	23.3692	24.5291	27.0101	22.5191
679	ENSMUSG00000005161	Prdx2	80.2498	68.1374	60.8678	71.8377	54.8169	82.4281	86.62	117.498	71.1585	75.1156	78.5235	87.0252	111.614	93.8277	90.413	121.864	112.434	89.5512	80.8607	86.4466	52.3118	98.1838	113.715	131.79	99.5638	81.443	72.9068	52.5467	58.3782	66.2073	73.7575	65.2493	62.4411	77.0657	66.4025	72.8758	94.0361	70.7066	93.1955	94.4695	61.8957	58.077	70.8887	63.8468	66.6606	77.4434	83.4912
680	ENSMUSG00000005198	Polr2a	188.335	279.02	295.878	312.968	337.312	189.503	220.823	192.017	196.734	204.817	162.856	180.354	146.839	168.567	154.18	112.089	136.187	195.874	234.413	265.251	100.085	186.101	196.417	143.318	220.523	265.147	247.83	363.204	335.348	304.141	308.615	359.976	406.263	368.786	412.666	399.054	262.891	317.325	229.858	231.565	132.414	290.244	288.155	303.294	324.476	293.13	323.579
681	ENSMUSG00000005204	Senp3	74.4382	87.9218	85.4969	79.4393	88.8957	84.3672	89.7332	103.174	56.5325	98.3159	90.244	80.5359	57.406	79.6158	70.9822	72.3127	73.7552	74.2674	78.8636	77.8692	34.9098	79.4898	69.7982	58.759	97.4403	59.6101	61.0863	66.7248	73.8218	68.98	79.6341	82.3449	77.7	73.1704	82.3278	92.1	71.8527	73.8706	81.4065	102.128	49.4552	81.2101	80.226	84.6681	89.9007	77.4684	92.4447
682	ENSMUSG00000005225	Plekha8	5.72745	8.64921	5.88556	8.55206	7.30909	9.05102	11.0532	7.76813	4.43444	4.70097	5.53376	5.66836	5.30144	5.70528	6.45985	5.12446	4.18375	6.50637	8.47369	5.27336	2.86429	7.03854	8.06363	4.81191	4.6666	5.12189	4.21484	6.33076	9.25788	4.79001	4.98414	10.8404	6.41728	7.4204	6.31621	7.23183	5.85368	4.46979	6.15568	6.82696	5.54185	4.92703	6.74271	6.86603	8.16985	4.88959	11.9156
683	ENSMUSG00000005233	Spc25	4.17604	6.36954	9.26667	7.03734	4.21209	7.73339	3.97073	6.01226	2.18207	3.22675	5.9856	5.51596	6.13934	6.23781	3.66899	7.20617	4.99952	4.96024	4.37097	4.58735	1.78897	4.78648	8.24284	9.21034	5.51937	5.1484	6.16256	4.35895	5.52927	3.7454	5.98039	4.53379	5.91511	6.77365	4.19922	8.25368	5.24137	5.5322	7.48525	5.93323	3.28712	4.75378	5.07408	6.64166	5.23228	3.75358	5.05355
684	ENSMUSG00000005237	Dnah2	6.95979	8.62591	10.1742	6.27109	2.77376	6.23545	13.595	6.98743	3.46109	0.998093	6.25849	8.78174	6.30282	4.20043	1.91751	5.42021	16.5404	3.12202	5.48618	0.823026	1.86108	12.7461	8.21455	5.03226	7.54378	14.1395	14.7073	11.8656	5.38601	1.02641	14.0744	13.3617	7.35248	5.02222	2.46156	8.87546	26.3609	5.49717	4.11517	5.16205	7.73921	18.9126	4.65148	3.24855	6.40966	7.66109	14.4606
685	ENSMUSG00000005262	Ufd1	53.9987	44.6895	40.7789	51.075	52.0784	62.6055	56.5775	50.6824	43.8737	51.4008	43.8212	45.817	42.331	49.2763	50.2353	52.8919	49.4734	38.1912	42.7707	44.4649	27.7739	48.946	49.6314	59.2194	55.5182	50.2659	44.0434	50.2651	44.4843	55.3624	49.5241	41.9872	54.9293	50.6014	48.9095	52.1472	46.1666	46.893	54.0635	54.994	33.656	52.3275	49.487	45.9241	45.1942	50.7128	52.5384
686	ENSMUSG00000005267	Zfp287	11.0929	13.0828	9.14938	13.3132	12.2569	10.1365	10.7778	11.4478	5.95901	12.4156	7.88972	8.1925	6.19742	9.99314	8.32942	7.71752	8.49972	5.27449	8.86115	8.82033	6.01062	8.88387	10.0811	6.89137	8.96464	9.30435	7.71234	11.3672	9.72623	11.0832	11.6205	13.7107	12.5188	12.3704	12.1686	16.5545	11.6975	11.8285	12.4332	11.1775	5.65357	10.1005	10.8677	9.93581	10.4882	9.86032	13.479
687	ENSMUSG00000005268	Prlr	1.82974	2.12631	0.901251	3.41458	1.54921	1.83245	2.05729	3.78829	1.16199	8.17728	1.13244	1.00891	0.984672	1.52283	2.03969	0.464914	1.52911	1.15761	1.83658	0.854713	1.12745	2.86623	2.18745	1.90022	1.30158	1.09279	2.83243	2.13496	2.84509	1.15774	1.06725	1.69661	1.30936	3.79135	8.90041	3.59366	2.35668	3.45433	2.40333	3.26414	2.04533	2.24905	2.80022	6.41225	4.84235	2.76481	2.48539
688	ENSMUSG00000005299	Letm1	71.6274	82.2444	88.6822	70.9164	80.8349	73.8453	84.5044	85.6322	50.6553	63.619	43.8756	45.0205	49.8136	51.5021	60.5237	45.6866	46.3072	73.6858	59.3253	66.6542	38.8726	65.8863	61.975	53.1898	58.9057	58.2381	73.1812	82.7857	84.2049	74.0769	69.6799	79.85	90.1861	85.9195	82.563	68.9842	74.6762	64.9727	77.5115	63.3475	31.771	62.7806	78.7994	71.6989	71.7956	62.6366	83.7594
689	ENSMUSG00000005312	Ubqln1	135.48	116.111	112.499	120.488	115.496	106.379	127.595	108.45	107.433	110.483	107.64	108.419	114.589	135.471	102.557	132.116	108.374	127.257	121.714	102.625	50.1463	94.2407	113.786	98.5793	92.5035	100.914	106.156	106.038	121.337	98.526	92.4996	127.393	128.121	97.1825	104.733	100.867	102.941	112.157	103.374	105.882	64.7853	125.361	127.518	130.969	110.899	135.011	113.827
690	ENSMUSG00000005320	Fgfr4	3.1096	1.17798	0.64407	2.39618	1.32929	3.86895	3.96424	2.88245	1.73791	1.59429	0.953572	1.56828	0.945756	0.822597	1.69739	1.53948	1.24293	1.03774	0.943816	0.505356	0.617006	3.13445	1.54436	0.39309	1.74007	1.81106	0.686117	0.66596	0.828718	0.413497	0.424112	1.49047	0.733865	1.25781	1.33513	0.318356	0.767957	0.315929	0.379011	1.30634	0.299353	0.670624	0.33554	0	1.05186	2.51196	0.213497
691	ENSMUSG00000005338	Cadm3	15.416	9.9802	7.33383	16.7539	11.7746	5.99696	10.6634	7.05395	12.693	9.99636	7.10382	9.33829	5.70592	12.5032	16.0585	9.37359	5.11745	7.00699	14.587	12.7367	6.21942	10.0875	5.40824	9.89567	16.6252	14.2479	11.4834	10.1207	18.8343	8.44885	15.2414	12.9951	11.0627	17.3176	20.1468	11.5453	13.258	12.8814	10.6968	11.4959	9.35401	13.8407	11.3528	13.0964	10.8395	23.1776	14.9024
692	ENSMUSG00000005339	Fcer1a	0.174413	0.153279	0.154065	0	0	0	0	0	0	0.157303	0	0	0	0.161237	0.277189	0.158402	0.13013	0.167291	0	0	0.11727	0	0.219729	0	0.132389	4.36153	5.10806	3.53599	0.148989	0.237914	6.59951	5.34725	2.62941	0	0.508658	1.33863	6.48461	1.81137	0.135797	0.260975	2.64952	7.06706	1.40758	0.971186	0.743601	3.23847	5.07178
693	ENSMUSG00000005354	Txn2	80.3765	82.8754	77.682	84.5515	76.1777	75.2901	87.6883	81.1939	89.1457	77.6168	86.3503	87.2818	95.3678	99.3453	93.8158	91.6901	99.2973	86.4787	84.7403	91.2596	47.5603	98.7266	102.104	102.191	93.4278	89.3431	88.2318	76.9722	74.0093	84.3415	74.3675	78.6572	77.9086	77.8224	84.8709	77.5232	93.1311	95.6023	94.3924	97.0087	62.5825	91.5653	90.1535	89.051	91.5413	86.1509	79.2599
694	ENSMUSG00000005360	Slc1a3	31.7305	41.3177	23.3678	31.838	20.5067	17.8736	45.415	28.6743	21.2173	17.0469	17.2785	21.742	22.4609	14.1004	22.0825	19.6745	27.6771	24.865	19.2899	15.2017	12.6304	31.03	29.0081	34.3512	18.6728	16.6839	23.6651	22.8107	23.8367	22.3856	13.5538	23.3927	23.9784	14.8592	28.1987	13.5034	25.0345	16.0103	18.3536	30.2403	10.3553	20.5637	26.2329	21.7249	23.2458	17.6919	23.155
695	ENSMUSG00000005362	Crbn	49.4996	44.1392	44.8602	45.3132	56.2793	41.9856	38.9832	40.6138	35.3207	41.1957	39.0846	41.725	37.8818	40.3063	40.0212	42.2767	36.6585	39.2707	37.5102	38.6736	24.4809	32.74	43.444	44.2098	47.2498	43.1359	36.6687	41.342	38.3815	43.5904	47.3375	50.3959	49.6284	50.9	61.4239	46.855	48.3283	45.0646	47.1106	45.6858	23.1981	39.919	42.7414	39.7441	40.9987	39.8877	41.3983
696	ENSMUSG00000005364	Il5ra	8.22842	8.13729	6.12368	10.5878	13.3401	10.4521	10.0887	12.2016	6.71912	9.9893	8.0019	7.59737	9.03525	12.5354	11.4995	8.63855	5.25655	9.05603	7.5878	11.3085	6.06836	12.698	10.7141	10.0561	14.2565	6.63829	5.82513	6.52409	8.33749	8.74688	5.13678	5.58608	8.11085	7.98622	8.30249	4.61033	4.80147	7.5653	8.45323	8.06295	2.25527	5.84833	8.46855	6.24315	9.06811	2.52683	3.422
697	ENSMUSG00000005370	Msh6	66.8154	61.4415	56.4705	75.8919	57.8483	62.2019	61.6736	55.1376	50.1529	56.2351	53.9632	55.4355	44.3931	59.7955	51.9072	66.1058	46.1008	50.902	59.283	56.2855	24.183	51.9707	59.7491	62.2367	50.6535	58.4693	48.8051	58.4102	69.2494	56.0096	52.5642	56.3415	61.2246	59.2335	56.8429	64.6331	58.7962	64.27	59.4187	70.9817	37.9186	64.2783	52.6119	53.4483	56.5886	53.1695	59.7377
698	ENSMUSG00000005371	Fbxo11	79.8572	75.2006	82.584	93.1911	93.2685	92.6109	76.8026	79.9595	59.7361	78.6873	84.1514	80.3667	76.5078	83.4425	88.3796	101.172	72.5646	71.4932	78.7565	75.6957	38.8048	70.0453	73.4845	64.4527	82.2832	92.2116	73.7756	83.6547	74.2517	88.5368	90.7833	81.2444	77.1899	74.1848	86.3077	89.4172	76.378	76.1589	81.7867	86.5415	52.629	79.1293	75.5408	77.7324	83.3539	88.5967	81.1559
699	ENSMUSG00000005373	Mlxipl	5.23115	27.8202	8.12396	30.5473	0.473071	2.59195	38.2812	8.73487	18.1765	4.34414	11.3286	9.75749	8.58979	6.47215	10.6353	0.860685	10.8251	5.77187	5.75675	8.28683	6.27307	20.6511	6.61747	9.14202	3.96786	2.45571	9.59755	4.66241	5.60567	1.0129	2.79386	6.56525	8.78875	6.24279	9.78954	1.74923	16.3125	1.0299	5.835	10.6472	3.01899	7.56141	17.9515	8.60679	13.09	9.12433	7.02575
700	ENSMUSG00000005374	Tbl2	33.8813	46.4951	38.0598	41.361	55.3498	30.3202	36.5537	36.0375	38.4616	24.8237	16.7608	26.1594	24.6834	19.3118	23.1424	17.15	19.9505	24.2017	26.6654	22.7927	10.0605	22.2691	24.5622	19.8977	23.237	19.0334	28.02	39.6592	41.6381	31.3385	30.9623	41.5012	45.0462	44.2906	37.624	34.6643	21.2818	25.8122	27.6192	26.8003	16.3709	28.011	45.614	39.3386	32.7031	36.364	22.9058
701	ENSMUSG00000005378	Bud23	46.7053	31.9831	37.4351	43.7332	39.3533	39.5283	43.5931	39.8675	33.5607	31.0844	47.0376	30.4944	34.8695	39.0342	39.0661	46.5045	36.3642	27.7325	43.6117	32.6371	23.6111	34.1882	27.4761	41.4633	38.9605	35.9724	30.2834	35.7373	31.959	35.7376	30.0321	28.8815	38.4438	35.3726	42.4138	40.6009	36.7162	37.5448	30.4395	28.733	21.7213	32.1719	39.1562	37.0417	31.7343	34.5738	41.5845
702	ENSMUSG00000005397	Nid1	79.406	120.135	103.946	115.631	41.0379	53.8947	104.341	88.7796	74.1239	36.7189	51.7527	73.9655	75.0056	51.8154	42.9371	41.8236	58.8717	78.7204	57.6102	45.6352	33.8538	76.3841	67.7994	64.7348	35.3337	55.5493	95.5009	88.2942	85.54	38.5806	76.8968	115.394	120.234	91.1637	63.6799	84.7204	84.6349	81.1262	61.505	49.7453	28.5955	68.9379	131.745	78.5504	59.3945	72.595	90.289
703	ENSMUSG00000005410	Mcm5	61.4893	72.1196	82.056	84.5702	77.5073	54.961	55.8944	70.7538	51.2792	63.5139	63.0275	69.212	63.9311	60.1074	59.5325	55.7781	66.9626	60.7753	68.1944	60.4908	34.937	73.9584	111.315	82.329	69.8538	62.4523	76.5399	64.4304	78.4995	69.0868	73.7977	73.2888	75.761	85.8299	80.8888	80.8574	68.9037	73.3478	86.0054	79.2959	45.2904	70.8873	62.8956	74.5412	75.961	80.8463	78.5388
704	ENSMUSG00000005413	Hmox1	25.7898	32.7485	37.8164	28.4609	37.7905	24.4377	38.3129	48.0796	30.1696	104.759	27.5439	41.3813	60.7931	37.8648	57.9644	31.701	40.754	60.179	32.7633	54.5269	15.927	37.322	39.0612	37.5586	59.4979	32.6522	47.7413	42.9351	70.482	76.4372	28.0316	58.5587	47.6304	31.3995	61.4348	32.8633	54.641	41.5176	60.0904	56.1993	19.6521	42.3764	51.6817	41.5216	59.8877	32.9559	33.0489
705	ENSMUSG00000005417	Mprip	190.965	193.928	185.181	200.791	175.298	174.224	204.962	187.309	158.494	157.79	138.775	165.517	174.414	166.397	171.306	171.677	151.065	169.987	167.126	174.151	104.718	174.99	192.242	183.269	168.422	184.394	184.598	193.528	167.235	196.575	194.075	181.442	218.326	196.328	233.036	202.997	213.692	202.964	213.426	202.495	120.895	191.341	198.583	205.639	204.838	211.634	258.9
706	ENSMUSG00000005442	Cic	185.314	246.606	235.778	257.429	248.155	234.031	230.575	244.39	154.084	154.574	198.142	199.33	198.961	182.954	194.719	233.779	226.607	174.764	224.983	182.513	136.581	200.703	230.295	238.947	220.268	210.405	200.786	260.353	226.021	254.519	227.223	282.081	257.178	268.045	241.311	243.8	206.586	225.287	246	267.125	136.702	235.718	218.233	206.556	212.663	238.819	302.913
707	ENSMUSG00000005447	Pafah1b3	19.2597	17.3233	17.1129	17.9382	19.3308	14.8005	14.8347	17.6979	21.5609	21.9576	23.577	25.1378	22.3618	23.3521	25.0393	26.2207	24.5524	22.9218	20.3218	22.7736	10.0457	21.7031	25.1573	27.4647	26.0532	23.835	29.1782	19.1807	23.5622	22.3834	20.703	22.0471	22.4698	21.5677	25.8624	20.2171	26.2055	24.2245	27.0818	21.7287	16.856	23.5295	16.478	29.4511	25.1961	23.2673	17.6673
708	ENSMUSG00000005465	Il27ra	194.646	162.29	164.258	168.124	219.553	178.03	163.741	150.327	112.09	174.186	126.248	124.63	108.627	144.367	121.617	130.22	112.273	113.747	136.031	148.314	73.6779	120.134	135.325	123.481	162.673	154.101	143.168	185.243	134.239	161.393	134.822	156.979	150.662	155.233	142.028	154.495	137.843	150.595	148.453	145.426	85.1838	164.691	132.425	147.508	144.325	164.931	193.337
709	ENSMUSG00000005469	Prkaca	32.9749	40.6857	46.016	39.982	35.2953	32.3873	44.8258	30.7078	41.6795	32.196	37.465	43.2338	49.38	42.4105	43.137	31.6281	45.0693	40.654	41.8945	44.9319	19.1627	45.235	47.2428	44.3607	39.3109	44.1107	48.0744	44.5479	44.9394	38.5852	41.763	46.1726	44.3909	41.4296	45.0072	44.8801	54.5465	46.2992	41.7706	47.1948	30.72	46.3075	46.8874	47.5916	49.8259	51.4596	45.1758
710	ENSMUSG00000005470	Asf1b	10.0869	9.71338	16.1824	11.4628	17.4552	13.1945	9.57892	11.0918	10.7838	9.5646	9.76469	12.3779	10.0974	17.6852	11.0042	7.04568	12.3426	10.7755	9.10865	8.67287	5.19748	10.5323	20.4143	12.7547	13.9419	12.9495	16.1329	19.2523	13.6407	10.1299	19.9114	16.6782	10.1162	20.5346	22.6336	21.0484	13.2523	12.9342	19.7129	21.6777	6.50686	13.7149	9.85612	11.4214	16.0804	13.9228	14.4655
711	ENSMUSG00000005481	Ddx39a	83.3692	76.6842	76.5587	75.4609	84.2933	81.9245	72.4202	82.2869	86.4723	86.475	81.1527	81.057	84.7819	99.2645	96.0737	94.7333	88.0869	89.192	85.6723	91.7835	46.5718	88.1535	112.529	106.672	102.464	85.9098	79.6192	75.9707	78.5539	87.7455	76.522	74.3653	83.5169	87.4604	85.9536	88.0482	85.3517	86.7592	97.9823	98.5095	54.3	81.5259	78.6319	78.1789	89.9552	82.9069	75.8832
712	ENSMUSG00000005483	Dnajb1	126.52	99.0316	101.979	95.6792	70.499	108.688	102.015	90.5658	93.4936	73.2776	186.207	164.857	149.119	168.85	94.3169	141.3	131.347	117.075	125.934	84.0963	28.6866	59.997	62.5536	54.7135	57.5124	53.4666	52.9646	47.9797	46.1398	53.1309	56.4892	58.9136	60.5029	56.2672	58.5996	64.2712	72.0545	72.0724	75.4641	64.0501	43.8984	66.9847	65.3786	65.3427	64.9093	72.9423	72.2525
713	ENSMUSG00000005501	Usp40	31.1599	30.4669	26.1351	31.5078	27.8553	27.9615	26.6121	35.4421	24.2372	26.2498	23.3345	23.145	16.8892	20.2986	26.8414	31.1103	22.8835	17.645	21.9613	20.1919	11.6531	21.2547	21.0155	28.4036	22.4661	24.1391	22.8521	26.3562	23.5687	28.9618	24.0246	26.1573	25.5662	32.0586	22.4026	26.9187	23.1766	26.9646	29.3897	29.9955	12.6912	21.2766	24.3547	24.3798	23.476	23.927	27.0815
714	ENSMUSG00000005505	Kbtbd4	28.8758	28.835	23.8582	30.3498	36.409	26.487	35.5797	25.3805	17.3484	23.6027	24.6845	22.3475	24.9432	31.1709	31.3596	33.4408	15.1395	23.9218	26.3548	24.1516	11.4615	18.2862	25.4108	20.3146	27.8226	25.6744	18.7189	22.7284	20.9869	25.5314	23.8414	25.8504	21.8446	28.9586	30.1905	31.8619	35.4794	17.3523	26.5913	26.5341	16.2565	27.9696	23.6249	27.4688	37.0622	31.1788	25.0266
715	ENSMUSG00000005506	Celf1	198.3	200.649	178.496	214.195	212.978	239.189	227.924	190.716	165.599	177.619	172.033	163.497	159.718	201.316	172.093	210.582	161.126	154.853	181.939	182.311	98.4861	140.906	162.988	171.39	170.698	151.429	153.304	165.559	172.611	215.793	153.51	166.589	169.444	159.35	183.786	173.468	158.012	172.339	178.598	178.075	97.085	175.72	167.091	176.121	171.339	186.384	191.92
716	ENSMUSG00000005510	Ndufs3	56.1924	56.1477	55.819	55.8049	50.9192	72.251	64.5684	67.4791	54.6283	55.9458	49.6093	65.2197	66.2602	69.2493	70.422	76.7114	70.1988	59.7341	55.0724	59.8859	36.6038	67.2494	75.7119	94.5989	59.682	53.7477	57.4218	47.456	52.8324	57.7432	60.5067	44.3312	54.6942	55.4329	52.0627	55.4389	67.1012	58.0118	73.3591	85.4735	47.8156	57.2538	53.976	57.8306	55.0874	57.812	59.0849
717	ENSMUSG00000005514	Por	54.2671	69.3102	46.9563	66.5612	45.3696	47.9933	81.1805	56.4415	53.3685	43.209	51.1168	60.1765	56.2464	56.3875	50.8948	36.7502	64.5478	61.9825	59.4346	46.8171	30.9924	81.9615	55.398	55.9188	44.9664	57.6682	63.869	57.0443	58.7451	40.8741	45.7864	59.563	64.5116	56.7006	59.355	57.7137	84.6759	55.3866	56.6353	83.5452	38.0326	57.2638	70.0377	71.694	55.8548	69.6698	63.6504
718	ENSMUSG00000005533	Igf1r	60.4286	66.0151	51.1864	43.014	47.4595	47.4374	51.794	55.8453	35.2656	35.8802	35.3471	41.8221	47.4773	35.1023	37.1991	42.9859	41.4341	46.5152	39.6057	36.5643	25.2027	37.4591	47.885	35.6553	31.0552	39.8596	39.9641	49.5245	38.0734	51.4655	49.1587	45.1688	59.719	50.8848	39.1827	44.2382	46.8841	50.601	39.4715	47.1857	30.1328	50.3452	39.3977	40.286	39.1456	38.7591	47.9859
719	ENSMUSG00000005534	Insr	41.3292	46.0573	45.1344	39.104	52.5063	48.1656	59.3802	41.923	27.9219	47.2704	34.1766	33.1348	29.5668	35.1531	36.2029	39.2283	38.1247	32.3403	30.8076	37.9139	22.817	47.5889	34.9761	37.3232	37.369	31.2858	36.2287	46.3344	42.6952	50.8744	45.8633	56.1457	56.9661	43.7958	51.1199	51.018	50.5406	43.8507	43.1983	44.9117	25.1217	43.265	39.2967	42.8409	39.8257	45.1428	52.8547
720	ENSMUSG00000005540	Fcer2a	342.864	360.942	422.706	478.033	479.448	326.829	286.956	349.275	312.628	365.265	309.004	294.638	269.328	393.261	392.943	268.743	216.259	357.019	372.946	436.579	156.916	290.106	361.182	282.263	392.535	339.601	250.932	279.6	358.369	351.147	367.936	311.41	353.686	337.62	480.509	353.561	296.359	310.759	317.225	342.048	182.38	292.791	254.547	322.498	470.246	359.744	336.847
721	ENSMUSG00000005566	Trim28	175.848	164.168	160.9	172.557	181.136	212.192	216.438	199.61	177.434	176.504	189.687	196.644	204.039	244.188	204.169	217.031	242.17	176.214	217.915	178.482	79.8146	158.721	212.544	231.375	210.271	178.247	160.065	152.766	138.724	172.079	166.509	167.824	186.446	184.276	187.566	207.855	195.389	213.531	237.165	255.053	157.875	184.913	164.31	187.427	204.666	195.774	185.038
722	ENSMUSG00000005575	Ube2m	55.6764	64.9718	66.7725	56.8543	57.6548	58.0774	67.1645	59.6904	68.3134	67.2025	65.3139	75.9989	80.9174	72.4636	76.2911	71.2538	78.5939	73.2331	72.0206	79.9179	45.005	79.998	82.9431	75.5431	80.3636	82.2993	78.6198	68.6785	68.8334	69.0191	66.672	61.82	72.7025	70.3079	72.7678	71.7539	87.9457	82.2912	81.8223	83.3929	58.4941	90.5172	78.9717	75.9622	83.7572	77.9917	66.2282
723	ENSMUSG00000005580	Adcy9	3.86737	6.95368	7.91835	8.71414	4.98236	3.39558	5.63094	6.47448	2.00461	1.68803	0.814508	3.58769	3.45808	1.14151	2.01066	1.96356	1.29638	6.17161	2.91938	3.53653	1.31214	3.61293	2.63939	2.08938	1.96244	2.7031	3.20244	4.70953	4.52876	3.16296	2.85631	6.16793	4.4511	4.47034	5.64355	5.26719	4.15686	3.85186	2.37604	3.03828	1.58951	3.32323	4.06558	3.77449	4.67441	4.02133	5.44729
724	ENSMUSG00000005583	Mef2c	114.154	158.787	183.376	196.038	224.514	127.865	102.111	128.718	92.154	111.697	74.2869	88.692	92.3085	91.9635	115.037	93.3928	69.1559	111.648	114.668	129.942	44.3646	84.5661	124.598	88.7193	110.566	100.909	125.073	168.446	175.607	160.686	167.762	177.991	208.584	191.111	232.429	204.208	129.45	128.027	127.434	128.042	47.9449	103.514	124.505	143.651	149.611	120.149	178.983
725	ENSMUSG00000005609	Ctr9	52.578	62.2089	50.2879	55.1049	52.4717	53.1869	49.2283	66.7412	45.001	44.1721	44.9291	55.4561	48.2742	50.808	63.1103	62.5048	52.2184	57.3565	45.6967	61.4173	36.3539	58.4881	50.4176	47.2558	48.6677	42.5273	45.869	47.3184	49.8895	48.2307	57.5107	62.3725	60.2255	54.3841	51.8748	63.2783	49.3605	49.9985	47.5113	48.6164	26.2059	43.3441	42.3691	58.9304	52.2486	50.1314	59.7124
726	ENSMUSG00000005610	Eif4g2	689.557	705.264	730.632	777.005	702.754	791.786	793.987	872.395	580.039	666.441	725.185	659.478	616.035	782.249	718.955	897.08	613.644	550.552	574.663	571.07	315.907	553.172	614.058	804.766	629.95	554.478	521.946	568.298	596.53	608.254	605.234	663.118	654.999	610.936	597.715	613.577	645.883	569.477	716.152	681.595	368.744	527.814	561.723	555.311	588.784	642.198	779.59
727	ENSMUSG00000005611	Irag1	17.6755	21.1093	9.64346	16.6314	19.6924	10.3387	11.6035	10.5055	8.24385	7.77515	9.99086	8.1235	8.28188	6.4583	7.38995	8.40073	6.27673	8.99221	10.8469	10.1682	4.62001	11.8311	8.97311	8.87769	9.69018	6.40115	6.92266	8.60629	12.1108	8.96857	13.9724	12.9407	9.43469	6.13866	10.708	8.39363	11.5519	9.97905	11.8602	7.03241	4.45171	9.48381	10.9861	11.3766	9.15823	12.5426	13.1464
728	ENSMUSG00000005615	Pcyt1a	42.6895	56.1656	36.818	39.1849	32.0641	36.7109	48.1441	61.0288	24.2062	23.5051	22.1421	31.1199	35.0246	23.7857	27.9407	24.0891	25.3969	33.3224	23.4135	31.5956	15.1573	32.4626	33.3916	27.7679	26.9815	26.6565	30.0937	47.9554	34.2085	23.7201	38.9139	43.6448	38.615	27.9456	36.6893	33.1012	34.0738	32.5569	24.5323	33.5965	13.5498	37.4792	37.5	27.9527	31.4509	32.2681	51.174
729	ENSMUSG00000005621	Zfp592	112.783	112.72	121.902	148.332	143.858	110.445	116.881	91.1783	118.782	88.7461	113.922	108.402	85.2831	113.091	111.837	84.6886	78.6716	113.097	115.98	131.865	46.1064	77.7456	94.6804	81.1002	90.2922	108.775	111.34	115.659	123.999	119.531	103.46	126.068	135.591	134.821	159.503	117.758	121.59	119.046	116.055	110.856	80.0481	114.189	100.964	130.078	121.979	131.063	123.488
730	ENSMUSG00000005625	Psmd4	98.9695	111.644	106.482	111.372	111.662	112.158	125.705	116.14	108.276	93.1756	107.505	106.809	136.641	125.631	113.551	117.971	124.324	112.918	115.164	125.86	53.9447	107.229	129.875	126.314	120.914	140.296	127.259	107.997	107.098	97.4296	98.1489	111.211	114.398	103.182	135.749	106.253	118.543	118.393	111.189	126.047	74.8917	94.1087	108.653	113.193	120.832	127.24	101.186
731	ENSMUSG00000005628	Tmod4	2.64962	1.81839	1.65416	1.20674	2.82964	2.54318	3.20246	1.15591	1.88703	2.47125	3.61434	3.12997	3.0129	2.57853	1.7052	2.99592	1.83086	2.31264	2.75632	1.76275	0.76636	1.5355	2.88271	2.92563	3.92844	2.29845	2.36863	4.285	1.81866	3.58807	3.32841	2.2601	3.1201	2.86237	1.87985	2.76912	2.22721	2.02646	3.19984	3.19812	3.18744	4.03459	3.70394	3.02567	2.78875	1.21112	1.27475
732	ENSMUSG00000005640	Insrr	10.7425	14.1778	9.03532	10.945	16.2006	10.7297	9.43093	11.9558	10.3295	11.4038	6.50012	11.0062	9.65623	9.5675	13.9059	9.1521	14.3533	11.7648	10.9835	10.2453	4.64779	14.1908	9.73971	11.2991	14.2351	9.42077	9.52424	9.05435	11.1254	14.8744	9.06162	9.41258	8.73331	9.13326	15.2455	9.71148	9.42256	8.2734	10.2234	10.7638	5.71888	8.20823	6.98296	6.76696	11.3135	8.63265	10.0403
733	ENSMUSG00000005656	Snx6	67.1515	66.0404	58.1163	53.8629	56.1021	67.3799	62.8088	66.6915	50.2849	50.5447	64.1222	51.7147	62.5128	62.8352	67.1719	69.8652	62.7788	58.7386	51.4868	50.3829	36.2365	64.4299	59.5125	57.5015	60.6068	58.7107	51.3806	56.4678	54.369	49.8438	56.7058	56.3539	57.1203	55.9195	59.5973	57.5254	51.0767	54.2049	51.7659	53.7803	35.9008	52.922	54.6457	50.3147	52.448	51.398	62.7362
734	ENSMUSG00000005667	Mthfd2	50.4525	51.3661	47.8847	46.4232	39.9692	55.4399	43.2155	33.9433	39.7936	33.4058	57.0454	53.1925	43.0571	45.7696	39.4292	54.7232	56.5091	40.1532	45.9453	35.4224	46.1489	55.3035	57.5689	58.2388	42.8917	54.0541	44.0651	34.446	40.776	45.9006	54.1174	48.5493	34.873	46.4238	39.4218	48.2563	40.1061	35.9042	47.316	36.9433	51.1793	53.6233	37.6615	39.3602	41.263	53.1633	56.2153
735	ENSMUSG00000005672	Kit	51.4707	38.4346	22.0605	53.7114	36.6778	55.7807	56.6126	52.6408	25.1909	23.1143	49.2694	38.9043	37.4157	41.9547	30.7438	58.7834	27.7985	36.3667	43.0018	19.4696	22.6091	40.2393	28.6368	46.2233	20.1615	48.4213	40.6772	29.3712	36.2275	28.5463	43.9609	35.8079	26.1372	16.0431	26.0607	30.1538	48.2288	27.1075	27.4012	27.1714	21.9959	34.5618	22.321	45.8301	21.0206	26.0078	41.4659
736	ENSMUSG00000005674	Tomm40l	25.2977	27.467	31.6354	25.1077	28.5857	21.5483	32.5712	37.3995	22.2046	31.3953	27.9563	29.3036	25.5969	26.2744	29.8056	29.7162	29.1175	25.4035	21.9542	29.6646	24.801	33.1492	31.3377	43.5035	40.1896	29.6068	32.6026	29.3188	27.9287	31.4045	28.7522	30.6652	25.7692	24.7596	31.738	35.4649	33.6805	27.9848	32.7137	42.4977	21.7929	28.1758	31.0907	25.3285	31.467	26.6057	28.5195
737	ENSMUSG00000005681	Apoa2	3.4588	1.27638	1.98873	5.63732	2.92499	3.25976	0.524859	1.34919	1.82618	3.10306	24.3495	1.25121	1.01668	1.47766	0.953455	2.53815	0.817458	1.34433	0.136735	0.394605	0.962028	5.6785	0.840064	0.328469	0.351106	0	0.370886	0.229415	0.407722	0	0	0.133623	0.527071	0.478911	0.437037	0.140575	0.274887	0.273979	0.246572	0.437498	0	0.149226	0.441032	0.421533	0	0.125991	0.270085
738	ENSMUSG00000005682	Pan2	90.8544	94.2933	105.786	98.8955	117.338	87.0454	79.9852	78.0637	78.5473	91.5281	71.8107	75.6117	65.8202	81.129	84.0736	68.7374	64.2416	81.0281	81.7315	91.0898	46.2817	73.0888	80.8814	66.5916	99.2335	85.5915	85.0354	97.5847	90.6472	104.475	92.8509	91.9207	99.5368	101.131	112.333	110.51	87.7794	94.7094	95.3663	95.0109	49.6531	85.9649	87.9993	84.5634	99.9025	92.4142	93.134
739	ENSMUSG00000005683	Cs	151.173	194.392	167.666	183.104	150.815	133.298	183.438	156.075	154.379	139.708	143.005	162.111	160.855	166.316	159.23	137.641	150.765	156.37	159.17	164.523	83.2934	179.697	174.356	163.817	144.613	166.72	170.315	144.355	171.895	142.843	157.922	167.311	166.664	172.874	182.471	171.344	191.125	175.626	170.365	206.884	102.834	176.626	179.611	177.575	180.284	179.106	166.246
740	ENSMUSG00000005686	Ampd3	17.7857	25.514	21.3882	18.5183	19.9724	15.0821	24.3818	16.5914	14.0072	17.6749	13.6232	14.3998	12.9049	15.0503	13.7207	14.037	11.321	20.3012	12.4777	16.3429	6.70973	15.77	15.1832	13.48	14.8385	18.4025	17.4147	26.1021	17.3731	16.5041	23.2562	25.3696	30.3161	19.7469	30.3968	22.2184	17.8938	24.7539	18.0687	16.7869	8.97042	18.5907	16.7612	19.7299	21.6087	17.9373	27.3824
741	ENSMUSG00000005687	Bcas2	64.4899	52.6936	51.4859	60.0431	57.8029	62.2039	61.7452	67.0439	60.9688	56.5435	46.3823	46.3529	54.6852	63.8236	66.9742	76.728	64.2089	51.1368	60.0453	59.89	41.8656	57.0913	68.7278	87.1832	69.0654	55.2674	54.96	52.3218	53.9594	58.3797	54.0845	43.895	57.5416	49.0494	62.2167	49.1425	58.9387	64.338	67.5276	75.8908	40.4604	59.2757	55.1392	53.6557	65.1879	59.6715	67.1895
742	ENSMUSG00000005696	Sh2d1a	12.2228	9.745	9.20581	12.2722	12.1569	13.3909	11.9289	7.97572	9.46309	17.2619	12.0578	13.3665	10.7268	12.645	15.8254	16.0216	16.1445	8.64474	11.6876	12.5185	4.95651	12.6463	14.3123	14.2565	15.8424	15.6432	10.723	8.81977	11.3478	14.4364	12.6207	10.0014	13.1465	14.6252	7.0708	13.188	12.8069	14.0167	18.1664	16.2761	7.80809	11.7076	7.15673	16.2954	9.62727	11.649	9.4587
743	ENSMUSG00000005698	Ctcf	139.743	143.586	148.411	153.385	199.067	190.772	164.2	194.507	115.016	135.041	110.643	109.977	104.719	117.422	120.583	116.918	90.1257	105.996	108.203	139.472	56.2743	101.626	117.892	128.671	143.1	116.156	129.788	173.701	140.608	148.081	154.728	175.124	161.472	150.402	158.842	173.126	122.048	145.995	139.302	153.051	76.1993	137.977	115.404	127.286	139.915	154.705	209.82
744	ENSMUSG00000005699	Pard6a	4.79286	5.37067	5.54822	6.16269	3.89978	4.72007	4.20163	5.42733	6.79603	5.6322	6.72537	7.05192	5.62559	5.20559	7.01053	6.95321	6.80323	6.79481	5.82396	5.80848	4.89022	6.64821	7.93187	6.00651	8.45454	6.39091	5.73243	6.5913	8.60714	8.34802	6.39001	9.72996	5.44571	6.05779	9.97052	5.21642	4.29863	7.60261	6.72585	8.07393	4.32619	8.18084	5.10503	5.58761	6.48084	6.77728	5.60428
745	ENSMUSG00000005718	Tfap4	12.5442	12.1407	13.0194	11.7505	12.7928	11.8788	8.76421	9.91202	10.0293	14.9847	10.7468	8.63936	8.44532	12.1554	8.17446	7.90889	7.19629	9.65707	12.7166	13.0692	8.65271	10.1117	13.5239	7.3717	11.9138	12.2891	13.0005	12.5285	12.3199	12.5982	10.0454	14.6808	15.6073	14.7252	12.6429	13.0155	14.5732	15.4709	12.8508	16.1052	6.71226	9.45579	8.17225	12.6026	14.4747	15.8177	11.866
746	ENSMUSG00000005732	Ranbp1	63.1555	57.5166	66.6463	60.1415	60.1798	76.7314	81.0746	87.1067	67.6731	59.9582	68.9857	62.6989	71.1154	78.3993	73.5978	94.4117	80.2998	56.1851	62.3912	61.5503	39.3646	70.1576	94.8331	106.841	74.6015	66.8127	73.5763	57.5398	54.2345	59.9516	56.5571	50.484	64.0269	65.5941	62.6764	59.2693	67.6207	72.7004	76.7603	82.8849	42.8306	58.1203	67.687	62.4382	59.4672	59.5735	58.9272
747	ENSMUSG00000005763	Cd247	108.763	94.1194	105.152	104.628	134.45	88.4999	84.1563	70.2179	91.7387	130.486	107.213	102.383	92.385	107.157	96.8436	95.6321	89.6248	84.9826	109.778	109.374	47.7082	82.636	90.7335	78.2417	110.863	101.206	102.417	112.248	88.0972	117.974	82.0004	88.2635	103.988	113	92.4336	105.772	96.8571	117.131	109.599	100.044	68.3102	112.907	96.8533	106.954	93.3463	106.919	97.2682
748	ENSMUSG00000005774	Rfx5	71.8572	79.3553	91.5082	66.5437	93.6221	82.2709	100.432	78.808	49.8653	52.8005	53.4717	42.0371	32.7962	42.6734	46.034	45.633	27.0141	58.099	45.8773	58.0188	25.5889	46.1013	69.6651	47.363	54.5931	58.6387	56.5349	94.556	80.7524	80.8962	74.1219	84.3875	76.044	81.9738	97.4766	94.4937	59.4673	53.1233	62.9015	65.4393	37.6342	71.2832	75.6867	66.1084	79.1835	70.0088	99.7618
749	ENSMUSG00000005779	Psmb4	138.794	115.12	109.259	110.082	97.1978	134.776	152.563	176.947	124.943	120.488	149.894	136.278	146.514	155.196	142.724	173.541	180.106	139.144	118.75	123.921	77.2929	161.229	180.701	207.809	147.963	139.631	137.486	102.287	103.659	128.238	115.388	116.547	115.124	101.501	121.451	106.291	131.812	131.992	142.926	158.228	101.651	123.858	137.712	125.702	118.478	125.607	121.522
750	ENSMUSG00000005802	Slc30a4	20.4675	19.485	19.5444	22.3892	23.7918	21.9225	21.9456	21.1299	15.3294	17.8238	17.408	17.2391	13.1308	17.4355	19.0079	16.4922	10.6724	14.5656	15.0674	13.3109	10.4657	11.3828	18.134	17.8877	17.3807	17.7398	15.6483	19.3488	20.5179	19.2752	20.891	21.4663	19.2111	20.7717	19.2749	22.093	17.0692	16.0627	16.2833	21.4912	11.6548	15.0027	14.2318	13.0848	17.3579	17.5212	23.3862
751	ENSMUSG00000005803	Sqor	14.8442	17.1876	10.8861	17.386	12.8784	9.00513	22.3391	17.3783	14.1745	8.52311	12.4195	16.4636	17.3973	13.3033	12.9305	20.5867	19.5066	23.1723	11.0044	12.0266	12.7307	25.4468	15.6434	15.8131	11.736	8.5536	16.7007	11.9104	8.26591	7.13525	9.81447	14.4805	15.8371	11.1966	14.7558	10.4497	23.1	12.5944	18.1453	18.5032	8.79961	16.9609	26.6839	18.8564	15.2314	23.0539	16.248
752	ENSMUSG00000005804	Bloc1s6	39.2978	30.7678	42.9152	30.863	42.2675	29.541	34.7548	36.6887	28.3301	37.8206	34.4184	37.022	35.1654	27.3161	31.9391	31.0978	27.4741	33.7381	29.8636	29.7882	21.5885	33.131	31.9024	34.7702	38.6864	35.6323	33.0939	34.737	30.2314	44.2372	31.1706	33.1927	31.5189	33.8808	38.8392	38.7467	39.9067	38.8051	32.8086	35.3166	21.1386	36.0581	29.2348	27.2044	37.7283	36.977	38.1979
753	ENSMUSG00000005813	Metap1	60.4971	44.5237	46.2058	45.8674	53.2786	64.6913	53.8778	57.6543	33.2346	45.0645	50.2125	41.0497	36.0028	48.1485	52.8715	54.3548	45.1392	40.491	41.1284	46.0863	24.9256	34.4219	44.3706	49.9026	38.6765	35.3234	33.2685	35.5873	38.7062	42.2979	36.6622	37.4069	47.0887	42.108	41.054	40.7601	42.216	43.4557	49.4631	50.9337	30.2482	42.4473	36.1286	39.6053	44.3909	49.089	46.3844
754	ENSMUSG00000005823	Gpr108	68.6093	69.5842	67.8206	71.7665	64.0766	57.3802	62.582	64.3226	68.1469	63.2148	64.235	59.9542	73.0362	68.0617	63.3305	65.8569	67.044	69.0461	69.6439	72.6971	41.3835	71.6141	70.8153	63.5989	67.5315	71.9264	66.1894	68.0819	62.3543	69.5427	68.5028	68.6697	77.8288	74.7702	74.5513	79.1851	75.1314	82.4046	72.6606	69.8772	50.8527	74.8301	70.2549	68.7941	71.5042	70.8518	65.5707
755	ENSMUSG00000005824	Tnfsf14	7.43476	6.78878	5.89271	7.46613	9.71364	5.66144	4.07341	4.11707	4.28952	9.39923	8.28829	5.74698	6.93226	9.42602	7.98916	6.31011	6.49568	6.20464	7.03467	6.90242	3.26013	6.78936	5.76355	5.43348	9.17672	5.98079	5.99691	4.21746	7.08011	10.2391	5.7024	6.81944	6.82314	7.58829	12.0827	6.35156	8.07898	7.44894	7.7418	8.0464	4.76355	9.56433	8.46417	7.62492	8.60335	9.1004	5.45285
756	ENSMUSG00000005836	Gata6	14.2313	17.1653	13.954	11.3607	4.20291	9.12376	15.0942	17.5803	11.4413	5.60559	7.77067	10.1688	21.7301	9.73133	5.06798	10.7902	10.306	19.6589	10.1706	7.65277	8.86409	18.1585	18.469	11.9656	11.7683	13.108	16.6947	9.70993	11.6321	3.65081	13.2695	16.0965	14.5467	11.5957	8.75258	15.736	17.2101	9.82012	18.0963	10.6828	11.1291	12.929	15.9369	17.4164	5.65873	17.153	17.0252
757	ENSMUSG00000005846	Rsl1d1	74.4129	58.0588	65.0604	68.0204	75.1572	75.0782	83.088	75.2162	64.426	73.0751	62.5593	72.1787	59.1709	76.344	78.718	89.6146	70.5217	61.356	65.5595	64.7244	37.9202	63.6322	71.9278	96.6547	70.6314	56.7431	55.44	48.8169	52.1521	54.7813	55.0232	48.4703	60.2834	59.0414	64.369	52.7838	60.8929	66.05	73.5363	73.9188	37.7439	60.2941	57.2425	53.656	56.7405	61.1952	59.0275
758	ENSMUSG00000005871	Apc	82.8413	119.069	118.336	95.3195	141.359	87.3991	106.96	114.219	58.817	85.2192	59.7221	70.3751	70.2664	67.8186	70.2833	70.3284	63.3899	88.3399	61.3709	64.2341	39.1558	66.6947	59.2365	62.2384	61.8014	65.5602	76.3074	115.175	84.6432	84.0303	83.6672	95.3461	111.254	89.5651	86.5957	104.444	72.2671	76.4241	67.2385	74.2359	35.8425	60.224	65.8678	68.304	66.8972	73.7002	105.355
759	ENSMUSG00000005873	Reep5	86.5245	103.245	82.2552	80.8041	72.0022	102.755	142.883	164.693	99.5968	96.5154	90.6027	108.675	140.917	111.004	121.442	126.067	122.212	109.255	95.2939	109.037	149.186	124.149	136.216	200.023	111.024	96.5491	102.306	81.7699	88.6926	84.0986	98.706	102.706	120.339	104.56	105.073	83.4706	133.504	123.948	128.694	135.897	149.873	109.906	118.607	125.43	117.762	126.187	131.378
760	ENSMUSG00000005881	Ergic3	85.8756	73.6894	62.5971	69.9542	57.9052	57.4397	66.2706	76.8598	88.5211	66.7857	82.0332	74.0992	96.3696	90.7582	92.0703	87.5315	97.9837	91.349	86.4903	84.1041	67.3447	93.8037	102.064	91.5513	90.5366	97.9061	82.986	70.1448	75.9377	84.1309	69.2395	64.5739	75.581	73.2445	85.6617	76.6305	100.455	100.917	100.679	100.591	72.5413	88.2185	86.7651	80.0242	81.4768	87.2531	82.5877
761	ENSMUSG00000005882	Uqcc1	27.8857	28.6087	23.5896	26.0722	24.618	23.905	20.3744	24.5079	20.0517	19.1919	15.5765	21.9663	19.8878	20.8875	22.4998	18.9717	28.0396	30.1546	24.2819	20.7779	10.2993	23.8962	24.5963	19.3085	22.9382	20.552	29.1584	27.6535	24.6406	19.8611	20.0289	22.1918	36.5923	24.3249	29.5083	29.5822	23.4238	15.8549	26.869	31.883	19.3035	23.7877	30.499	26.5488	25.7553	26.1747	19.5978
762	ENSMUSG00000005883	Spo11	5.87833	3.39825	3.16879	5.82743	5.04565	5.00706	3.97158	2.68405	3.13332	6.11342	4.6971	8.85627	2.19914	5.56164	7.46891	4.67102	2.5543	2.15165	6.12125	4.96116	2.54614	5.68356	3.33333	2.57515	3.66746	9.48371	2.79211	2.88548	1.64342	3.35413	3.19525	4.1706	5.77029	3.75531	8.4912	5.01755	2.64849	5.16955	3.36042	3.53245	1.05389	2.81583	1.46127	4.77386	4.79767	4.96219	3.08924
763	ENSMUSG00000005886	Ncoa2	78.1554	120.892	111.04	121.547	160.095	90.5882	83.5469	80.1617	65.8437	76.6801	62.6886	76.667	44.5486	61.8751	66.0718	57.8214	53.3508	62.3838	63.9117	83.162	31.7896	57.8869	53.0454	50.5486	64.3958	67.1625	75.4025	131.34	103.091	109.988	111.861	106.637	145.75	103.126	104.671	133.278	67.562	81.9041	71.5606	79.4672	43.985	111.171	67.7326	77.6824	80.5032	84.8041	108.404
764	ENSMUSG00000005893	Nr2c2	68.8668	86.7472	87.2472	83.0793	116.685	73.168	88.245	75.1453	53.3183	64.5584	51.8469	51.2071	31.3058	39.6863	35.5737	44.0677	47.2338	46.38	51.4894	57.8757	22.7733	46.119	50.9757	38.2885	55.0823	50.5628	56.3759	105.18	82.1425	85.6711	73.2613	83.6168	93.1478	79.3714	77.6125	93.6534	58.2446	69.0403	53.2151	67.581	31.9942	67.3448	56.7632	69.2836	56.684	66.897	111.595
765	ENSMUSG00000005897	Nr2c1	12.5136	10.2973	8.73972	11.7172	12.1024	9.6439	6.80705	6.8688	8.65143	8.62136	8.68128	10.491	9.15385	9.86681	8.5389	8.40706	7.93793	9.08312	8.43136	7.69938	4.08856	9.53868	10.6403	8.85657	9.13103	10.1717	9.55961	9.4401	9.93214	8.91622	8.46039	13.7064	11.5791	10.8917	11.0071	10.2005	9.89943	10.4895	9.83776	12.1062	5.63817	7.36429	10.5482	7.47437	9.49349	10.4718	12.0971
766	ENSMUSG00000005899	Smpd4	40.879	48.272	45.39	48.0835	52.2061	49.0853	42.4925	44.6548	38.0032	31.1974	28.6103	32.7871	31.3321	32.6512	34.9584	36.7185	35.653	37.3173	42.563	34.5151	17.4681	37.7591	40.4931	28.5037	35.5526	36.3087	42.9524	38.4882	38.6061	39.2295	38.2252	36.2193	46.5607	43.1868	50.8048	43.3789	33.2052	42.3638	44.3103	34.2941	24.2923	40.287	34.5554	33.3871	36.9428	40.4124	41.3671
767	ENSMUSG00000005907	Pex1	15.0118	17.8302	20.0153	20.5997	17.7252	12.216	14.7186	14.5005	17.4146	17.7192	16.4661	15.1037	12.0946	18.7639	9.20644	21.9685	17.9418	14.8298	17.0728	15.9221	10.3276	16.6244	8.58255	13.0575	11.2669	17.0385	13.5542	11.3302	18.5075	13.6223	16.2053	15.5624	11.2009	12.5898	13.0523	17.0898	17.88	14.8686	18.7903	17.4069	9.1767	15.936	10.3842	15.9154	20.5633	12.2053	11.044
768	ENSMUSG00000005936	Kctd20	102.285	100.102	99.1951	92.3644	82.0318	102.581	111.247	137.528	75.7117	81.6792	83.6296	87.3288	88.7405	89.2594	82.8439	89.2227	80.4745	90.8252	86.284	78.8963	42.8435	79.7702	96.2955	100.709	84.0462	81.4484	75.7081	80.993	87.4337	69.8362	86.4593	96.462	101.771	78.9315	102.56	94.5796	87.6734	95.6007	94.1156	115.199	52.1356	87.5694	87.0699	83.0509	81.3906	87.5743	109.322
769	ENSMUSG00000005947	Itgae	45.6615	47.3348	40.641	41.4528	80.4197	59.8088	43.506	32.7368	31.2815	52.4717	47.7129	35.779	28.8179	31.3942	33.5814	35.0142	28.6775	26.1702	38.2612	47.8538	24.1098	33.8301	35.9303	32.4506	51.1881	89.326	77.1697	76.317	63.4878	96.2522	92.4048	90.7817	64.9083	63.7904	83.3744	109.327	66.7073	63.1275	72.6225	83.7745	64.0145	100.796	54.0449	62.239	80.0033	92.8194	95.5817
770	ENSMUSG00000005949	Ctns	24.404	26.1511	36.1344	23.987	20.0148	20.3238	22.2603	23.5094	19.7919	21.2911	20.5317	19.9703	28.0423	25.644	20.3385	22.8291	25.6201	30.8391	24.8978	19.4516	11.655	24.7008	20.6843	15.8801	24.4949	24.0819	24.8216	26.0446	27.718	18.4186	18.873	27.1729	30.5213	20.4376	25.9611	25.6321	27.5053	28.0927	26.6928	24.4306	11.903	25.4353	26.0542	25.2083	24.8964	25.6372	23.1989
771	ENSMUSG00000005950	P2rx5	3.39592	6.15468	3.04722	2.64322	2.85655	2.57596	5.93686	3.85355	1.32425	1.82394	3.80662	1.85612	2.74901	3.29234	4.01591	3.38303	2.67633	2.73091	3.10066	2.20755	2.0673	3.58993	4.79261	4.18409	2.95124	3.82304	3.7259	1.82896	1.71576	2.69302	6.13875	3.84565	2.71565	2.22824	2.88473	3.26548	4.22721	2.8645	1.68083	5.10564	2.5201	5.17898	2.77889	2.55841	2.67672	4.06731	3.35336
772	ENSMUSG00000005951	Shpk	8.85289	9.14956	7.86234	6.88944	9.58556	6.6339	8.0076	9.57961	9.31956	8.47377	5.50071	10.4588	8.51047	9.15214	6.66062	8.18987	7.86689	7.74589	6.78452	9.37625	5.64838	7.28584	10.8376	8.60433	9.50639	8.89869	8.59094	8.77087	8.97927	9.09069	7.8988	8.80466	9.25879	8.25193	8.69292	10.3664	11.5481	10.1552	7.98045	9.42425	5.85131	10.1014	8.60276	7.36249	8.60187	12.5988	7.94358
773	ENSMUSG00000005958	Ephb3	9.16172	3.53341	2.38899	4.12596	3.56382	3.91933	3.26215	3.98692	3.4589	2.03352	3.39159	2.92108	3.39102	3.33787	4.32755	2.05668	2.16396	2.68528	3.05661	2.99824	1.59546	3.25704	3.26351	6.41049	3.28911	2.32201	4.49927	3.45871	2.72765	2.12878	3.2895	7.33735	3.25642	4.28933	3.14376	3.61451	3.74927	1.38606	6.72788	3.39046	1.97464	4.70956	4.42039	2.53134	3.32061	2.73338	3.97826
774	ENSMUSG00000005968	Tuft1	14.0769	2.98089	7.98832	6.0775	3.78179	4.72799	5.85328	7.50751	8.51582	6.73795	4.36562	3.89659	3.90972	5.30894	6.47329	4.95028	3.37996	3.04838	5.06029	8.82311	5.06536	7.34437	5.55689	3.84565	4.60355	5.86883	4.36796	4.61631	4.57579	3.79804	5.62812	4.52143	5.97226	5.00468	5.38457	4.7468	11.8988	6.71671	4.91279	8.07337	3.02976	4.91845	4.26423	5.59439	5.22919	4.3268	5.9971
775	ENSMUSG00000005973	Rcn1	53.3108	50.544	38.9961	37.4524	38.2968	51.2152	56.1387	60.9749	40.5385	40.8767	43.2532	52.6515	43.1641	41.6377	39.7447	63.087	45.6278	42.5125	36.0161	32.5402	26.4289	51.1436	47.4451	51.3721	43.7145	44.9753	51.2273	36.255	40.0759	35.386	38.7878	39.5788	42.6411	41.9065	40.1925	38.719	47.4785	40.5694	45.1132	40.0005	29.9414	46.0308	49.9829	40.1474	33.2757	48.6946	43.2607
776	ENSMUSG00000005980	Dnase1	4.95652	6.02929	4.94138	6.17724	9.96823	6.43135	7.00829	5.42582	9.52806	5.14225	3.17004	3.24314	3.4576	9.45936	2.64774	3.63109	2.94426	5.17688	7.03876	4.22431	3.10641	3.45383	3.57426	5.76241	5.06164	6.16576	4.37096	7.15935	8.6264	8.18018	4.85676	6.24568	6.7627	7.12729	9.28928	7.04608	6.17586	5.92651	6.95848	3.53817	5.01353	6.74209	4.73217	5.61098	6.07118	8.92329	9.26607
777	ENSMUSG00000005981	Trap1	86.1989	65.973	71.383	86.7935	70.3349	97.3203	95.2207	100.464	83.0678	82.1806	71.3496	93.6195	103.963	98.6655	104.326	114.058	104.613	88.3392	84.2089	91.1866	52.2888	84.3446	98.9146	113.692	114.232	81.8675	81.8669	73.0011	79.2042	82.3831	66.4281	69.6456	87.2297	76.0395	72.2499	69.3	95.4711	89.7646	105.619	107.993	67.6416	83.522	87.065	68.106	94.271	100.894	102.787
778	ENSMUSG00000005982	Naa60	63.7543	78.299	86.4218	82.0907	86.5267	53.1207	62.3932	54.6681	72.6681	78.0112	59.7231	75.7023	77.0058	79.4557	71.0849	48.4299	62.5827	76.1125	71.8753	88.0079	33.8468	71.8496	75.9147	57.6695	78.1682	88.9117	79.0437	91.1436	84.9869	85.0208	80.2227	95.5777	102.821	90.708	95.4176	95.1514	91.5969	98.6692	81.7107	77.0457	46.3371	84.6331	77.129	84.7004	93.8792	93.5096	76.4893
779	ENSMUSG00000005983	1700037C18Rik	3.36494	2.73704	4.46007	4.06816	4.65187	5.10905	4.49301	4.01341	4.61645	5.74536	3.51541	2.50345	5.54483	4.17244	4.58002	2.86722	5.44928	4.32347	4.37227	4.20036	1.43002	4.42301	4.31901	7.72868	5.62055	4.53739	4.64905	8.34604	7.2092	5.99271	4.99881	4.8337	7.0295	5.63261	4.9081	3.25896	3.37385	6.0037	4.9653	6.5998	5.09245	4.07517	4.23291	5.65119	4.29107	3.73402	4.29824
780	ENSMUSG00000005986	Ankrd13d	16.3583	9.18971	14.5345	8.74851	13.3745	14.2753	11.4327	9.95314	13.5191	20.136	8.90217	12.3712	14.8683	19.462	14.5501	12.6672	13.1124	22.2937	18.1065	11.9384	7.18661	12.1713	9.85323	8.92226	16.9028	16.4598	11.3952	15.6186	11.1206	13.8485	11.9244	11.2581	9.4111	11.512	18.353	14.9202	9.38286	13.1446	18.1125	14.0003	5.42191	11.7903	9.29207	14.9758	20.6031	12.9505	14.1537
781	ENSMUSG00000006005	Tpr	255.896	211.573	211.623	258.458	248.9	246.804	204.286	184.464	218.702	296.644	263.132	231.168	249.407	305.817	270.931	302.396	230.656	218.807	259.934	317.444	156.525	239.459	259.864	288.417	300.594	269.963	228.532	246.041	230.519	266.795	230.521	240.263	238.037	263.454	253.971	231.102	232.165	302.057	263.279	286.896	173.461	265.99	229.622	253	229.911	261.075	195.081
782	ENSMUSG00000006010	Odr4	31.7313	26.6129	25.8142	38.3791	23.4776	41.3793	37.6607	38.5445	21.3501	24.3354	19.5873	30.6075	29.3565	34.6303	24.2065	33.2314	26.4575	31.3083	22.9989	23.3528	18.0969	36.724	24.7222	29.7974	29.5199	22.3004	30.2394	24.4091	30.9876	25.5751	29.0398	31.2917	32.0268	27.8413	34.3408	33.94	34.3691	28.4217	22.4329	35.6544	18.1418	35.2678	27.5364	29.017	28.7364	20.7567	30.7959
783	ENSMUSG00000006014	Prg4	2.80803	5.77051	4.52542	16.3184	1.66132	5.44286	3.9943	2.00581	3.74434	3.60556	3.37139	4.01648	2.00603	4.99877	4.56904	2.68589	4.32726	4.62565	4.97389	1.90682	3.66962	5.45446	2.86761	6.5088	2.78885	3.46758	3.61653	3.83411	5.03295	3.32033	6.91718	6.07839	6.24256	5.78327	4.14078	5.66196	5.49219	3.75897	3.35563	4.57904	1.89642	3.86109	2.81628	4.24219	3.05185	4.25474	2.49285
784	ENSMUSG00000006019	Dhx34	31.8211	34.1981	41.5016	34.8941	35.6298	28.1545	30.6724	27.5789	30.647	35.5587	32.6523	32.7399	26.3294	36.5594	31.3937	34.2067	35.0893	38.4791	38.8639	36.6445	43.4068	31.2718	43.5219	46.5542	46.5474	38.5543	36.2636	34.4668	40.056	38.8881	34.9099	43.8572	36.6939	37.1004	36.9886	41.6728	32.1566	38.7023	38.6015	37.0596	43.6548	41.8021	37.6391	35.7998	36.6273	36.6217	38.2656
785	ENSMUSG00000006021	Kptn	18.3288	14.9478	11.0894	20.027	22.8255	19.808	19.3963	18.0994	15.893	14.6401	15.9104	14.4348	17.6973	18.2507	19.6018	20.3222	17.6844	17.3668	15.945	17.8383	11.7513	18.6543	21.7872	21.8602	18.0801	23.2359	15.0079	14.8847	17.8291	20.0454	18.0737	12.5163	15.1777	16.2819	19.1536	19.4931	19.3865	17.8439	19.3757	21.8437	12.2951	21.2973	18.1154	20.3954	18.7599	20.3765	19.2102
786	ENSMUSG00000006024	Napa	100.017	100.889	104.384	106.066	112.131	87.2439	97.3271	98.9834	97.0084	91.4582	96.608	89.9615	98.8917	99.4181	71.2323	70.1736	89.9102	97.4444	99.9725	99.4002	56.284	98.8249	108.569	72.9312	88.5643	95.3528	94.7329	101.6	107.141	100.592	104.89	119.893	102.648	102.902	116.09	110.246	116.738	123.504	111.132	109.353	58.054	95.5038	118.783	94.6779	108.111	99.09	99.2124
787	ENSMUSG00000006050	Sra1	38.4549	33.1368	31.2606	35.926	31.1862	34.0599	35.6651	29.1469	39.2222	39.4548	38.8469	39.0779	42.4613	45.731	39.6522	47.1883	45.9091	37.6949	36.7139	41.2371	25.3022	45.4454	44.7358	42.6576	44.2566	35.6242	39.9709	33.6834	36.1791	34.5502	32.3671	35.3135	38.5924	34.8399	32.9552	37.4295	39.4177	36.6749	47.0559	46.854	29.2124	34.4702	36.295	37.9861	36.4546	38.6905	32.543
788	ENSMUSG00000006057	Atp5g1	51.6447	47.703	54.3495	50.0524	42.9444	46.4043	39.3406	46.107	53.3486	52.5463	56.8281	57.113	62.5103	63.8029	55.5196	60.9959	72.5882	59.3672	53.4372	53.8912	42.9811	66.1946	73.1143	53.9643	59.1151	54.8628	59.2397	47.2331	49.3886	47.0611	44.7142	49.8997	50.2093	52.7468	48.3992	52.5272	56.9921	62.4335	61.1915	58.2499	60.1743	58.7288	63.2607	55.7365	54.1756	55.299	47.0004
789	ENSMUSG00000006058	Snf8	47.188	37.4952	48.391	43.4022	46.2066	51.4358	47.5097	48.8028	45.3945	48.4986	50.5617	51.5871	65.4845	60.6496	49.5954	59.6559	56.653	54.0011	50.0071	52.8126	34.41	49.1329	53.8969	58.8875	57.5953	64.8695	52.6289	40.4078	40.7817	47.4647	46.5215	44.8022	44.1788	53.6272	59.5308	50.4082	57.3908	59.8111	66.2006	56.6462	40.9562	57.6123	50.8635	51.1727	56.3855	50.907	43.088
790	ENSMUSG00000006095	Tbcb	36.9592	31.4214	29.91	34.2062	24.8699	49.5663	53.6787	57.9366	28.8045	28.774	41.8016	37.9746	45.9677	48.7452	50.8318	60.04	54.4847	37.7678	34.9642	39.2126	33.3164	52.7825	57.6767	77.9936	53.8863	49.7142	37.4488	24.134	30.7002	37.983	35.4477	33.1255	37.1532	28.193	36.9297	33.6402	42.3888	38.2296	43.854	52.2381	32.3293	41.8062	39.3556	37.5445	38.1491	43.7376	41.5854
791	ENSMUSG00000006127	Inpp5k	88.5219	88.1231	85.4222	86.9173	89.1215	86.4776	79.178	76.2805	71.3917	85.4074	71.8399	68.9085	74.8542	92.9639	88.949	69.6612	71.1176	77.8391	79.2809	98.6259	36.4178	72.5378	81.8325	75.7778	84.819	89.4177	79.9828	80.7128	73.3972	89.0085	83.0313	80.0003	76.3743	90.6497	97.9535	88.876	79.3973	83.7315	93.204	102.115	55.519	71.92	75.2665	85.433	90.5111	89.1941	82.1478
792	ENSMUSG00000006134	Crkl	82.9449	70.6107	74.9085	75.4565	94.6323	80.6895	82.2378	84.6541	55.9831	66.4346	67.7803	65.0694	59.1025	76.5543	70.1968	72.727	51.3752	64.2492	65.5889	62.4845	31.1681	50.7943	60.8563	57.1128	61.6555	61.9279	50.13	78.4449	61.8952	60.8465	62.8025	69.1	75.2967	68.7325	71.6654	73.5015	63.9538	66.2485	71.2788	75.5766	38.3777	71.8511	63.1814	66.4909	65.8868	71.2813	80.5178
793	ENSMUSG00000006154	Eps8l1	31.5787	36.6379	46.2228	48.2158	50.667	62.3448	73.5334	47.4383	46.3569	57.6235	41.3355	27.1684	27.2441	29.9876	31.5278	35.8111	34.7074	48.788	34.3088	33.8246	13.4724	16.0053	18.0426	22.8564	35.5876	37.0409	40.5434	43.438	44.9812	42.7905	47.6932	55.5095	64.9247	54.1474	68.4571	50.2885	34.3009	55.7826	51.078	36.1281	31.0145	51.0983	33.9455	47.8498	51.6551	24.7194	16.5861
794	ENSMUSG00000006169	Clint1	150.95	157.037	150.553	143.294	159.093	138.604	133.423	144.992	119.318	130.26	121.865	143.505	118.764	144.868	122.506	135.86	114.825	134.315	134.463	138.061	71.0186	118.894	133.574	125.852	129.127	135.1	137.738	153.229	139.581	129.231	135.463	160.316	158.158	146.46	158.043	147.425	144.328	155.979	150.482	136.093	83.1525	135.098	149.562	153.81	144.458	138.325	140.357
795	ENSMUSG00000006179	Prss16	1.14605	0.411577	0.582509	1.38321	2.19883	2.50057	0.829839	1.91908	2.10803	2.22202	1.26002	0.684572	0.890394	1.27781	2.0582	1.1982	1.25067	0.513342	0.869344	0.946425	0.377545	1.22225	1.34774	1.85156	0.816835	1.26977	2.24714	1.82238	3.353	2.64953	1.71666	3.9564	1.54497	2.04499	1.16036	3.02715	1.08185	1.47584	2.35833	2.56269	1.52384	1.53763	1.60485	2.53843	2.34045	1.98541	1.05147
796	ENSMUSG00000006191	Cdkal1	19.3037	13.375	13.4445	20.216	15.842	12.314	21.8126	10.3534	12.2907	15.0369	12.734	15.9114	12.297	10.8228	12.683	15.4436	11.7321	10.2129	12.3094	11.2874	7.95287	13.4187	14.1969	17.4695	11.0256	19.2688	12.4326	16.2483	11.3957	13.5419	15.5607	12.9997	16.0177	14.2009	16.0438	12.0995	11.4237	12.2305	15.1751	10.2842	9.93655	18.8684	12.9207	12.5107	12.9594	16.3342	13.1907
797	ENSMUSG00000006205	Htra1	49.3286	52.7649	43.5353	60.0512	54.1125	52.0243	75.342	71.5919	60.7664	65.5485	38.3886	58.3604	60.8894	53.316	90.5928	69.5332	64.1945	53.5156	55.5239	77.2788	31.6229	67.4185	63.2054	79.9603	91.7257	51.668	51.7486	42.7405	66.9367	67.0166	49.1987	45.9297	57.8018	57.6929	92.9321	48.3434	56.0925	51.8172	69.4475	104.868	45.1521	52.4287	56.1083	66.2447	84.9874	62.536	44.048
798	ENSMUSG00000006215	Zbtb17	38.838	57.9201	49.4107	41.9272	33.9491	37.8135	45.3041	36.3448	34.2724	35.9949	42.1727	41.6881	42.7324	42.89	36.2518	38.1201	50.0652	44.5298	47.0414	41.1536	16.769	37.6707	47.5371	44.1357	51.1686	42.7475	43.1426	36.8105	39.4843	42.3499	44.0564	37.1955	45.7464	43.0552	42.7626	50.7041	49.4821	50.0215	57.9265	46.9826	27.2294	44.5776	34.0857	45.6641	51.7316	43.2972	35.4265
799	ENSMUSG00000006219	Fblim1	14.8692	17.3724	19.257	12.4859	5.3563	17.0859	14.5066	23.0122	11.0729	9.29312	12.0461	15.2988	19.2671	12.5262	8.43333	14.0083	15.82	23.5164	13.585	7.82209	7.46434	14.8181	17.2572	13.1542	9.91982	16.2034	22.5882	20.5216	15.8096	9.3366	17.2812	30.5463	24.7148	17.6353	14.0992	12.2198	21.7944	20.85	12.1173	7.54467	6.81111	17.7759	19.6379	16.4538	11.3015	17.4851	17.1629
800	ENSMUSG00000006235	Epor	7.47248	9.49267	11.6704	6.60826	2.85663	5.32921	10.7917	13.9025	9.09907	2.3477	5.50066	8.68119	13.7519	5.90996	5.08441	8.70215	10.9425	15.2238	5.69831	5.50269	3.15685	16.0463	13.7374	8.64979	7.98449	10.2589	9.27058	8.14022	7.89536	4.46425	7.52991	10.5408	13.0683	5.787	5.12307	5.01138	16.7027	10.6023	8.03911	8.72603	3.14056	8.86635	9.54446	7.77601	4.39465	6.71262	7.36093
801	ENSMUSG00000006241	Ccdc159	1.28729	2.12296	2.40811	1.50823	1.16029	0.965862	1.82139	1.9546	0.986363	0.364962	0.925233	1.52148	0.277585	1.67087	1.80855	1.47158	0.687078	1.39845	0.927175	0.304935	0.620278	2.20968	2.1286	1.04407	0.555509	1.03626	1.16452	1.3727	0.556891	0.891751	0.81233	1.46721	1.60248	0.709236	0.168085	0.913915	1.3714	1.26314	1.92006	1.46563	0.32329	0.848313	1.1132	0.569564	0.634488	1.73977	1.82962
802	ENSMUSG00000006262	Mob1b	27.7943	29.9196	29.2851	37.406	27.7926	21.9155	25.2359	25.7219	19.0567	28.2225	27.2393	21.82	25.3006	22.1617	18.069	26.3765	23.5009	19.4039	20.4227	18.715	16.4044	20.6249	21.832	17.4116	20.1176	17.5959	16.2113	23.5937	21.6921	25.7208	21.308	27.0212	31.9329	22.7291	19.1795	21.1192	23.6449	25.5663	22.843	22.829	9.01585	26.7135	26.6097	23.1767	26.4716	21.2173	30.1011
803	ENSMUSG00000006273	Atp6v1b2	128.692	128.533	126.305	116.748	104.36	136.858	140.994	168.864	103.662	105.383	120.493	118.529	138.288	117.111	123.466	148.403	127.14	140.363	108.317	113.213	73.5073	133.005	141.272	136.7	116.484	105.234	115.404	107.488	101.144	101.52	108.717	112.131	122.522	105.545	116.69	103.305	130.194	120.017	122.955	139.954	72.8128	118.281	142.15	121.696	117.766	114.514	124.182
804	ENSMUSG00000006276	Eps15l1	86.954	106.343	105.188	108.109	113.12	68.478	72.1144	62.4706	83.891	88.5202	80.9699	91.8994	73.4239	82.1382	74.7763	66.6897	67.1524	84.5185	88.2473	91.399	42.8325	75.7689	80.0639	57.6781	81.0424	86.0624	84.0592	96.7556	98.1414	98.8522	93.1118	97.6705	103.704	94.3317	103.084	93.9434	87.3643	104.409	83.4356	77.3139	49.2573	94.575	97.1957	95.0906	95.8426	99.8091	95.5164
805	ENSMUSG00000006281	Tep1	80.8762	53.552	69.6611	59.0901	66.31	62.6133	62.4398	98.7201	94.485	48.741	76.7953	75.1252	97.4885	73.5123	81.1004	116.252	91.3899	101.361	68.1945	49.4207	48.0711	78.5692	95.5464	92.2384	71.4319	84.8649	78.9486	72.844	47.7063	74.3076	62.0227	63.8932	78.2048	63.8836	90.3695	57.8211	107.604	84.6679	78.6012	73.5427	42.2301	83.1405	83.9928	67.0547	65.1931	59.7737	71.7559
806	ENSMUSG00000006288	Ttc5	78.3617	65.0014	65.2804	66.1498	68.7422	80.1999	66.2632	85.8847	54.0801	62.5913	61.436	53.8338	67.2583	65.943	81.7512	65.0431	57.693	59.733	67.5364	79.499	37.8563	60.2524	84.1925	98.412	84.4437	81.8164	58.8035	59.6448	68.2584	72.5992	58.6198	56.6456	63.834	59.6612	64.1464	69.6022	63.5012	67.6825	78.6895	83.3232	42.7469	60.0048	59.826	59.0037	72.1272	64.0915	70.9137
807	ENSMUSG00000006289	Osgep	39.3392	34.1047	43.2658	41.2126	38.0108	33.176	34.9934	36.8051	48.3867	40.5398	33.7056	40.8451	47.8741	42.0468	56.8235	41.4907	43.2707	46.4147	51.9388	41.2728	23.5586	45.3655	41.2022	35.6694	40.5554	44.8136	40.7561	35.819	36.7169	42.409	35.5689	31.3834	37.7122	39.4634	45.109	37.8603	43.5751	51.3053	40.4002	45.9308	26.6786	35.5926	33.4927	45.1688	37.8802	37.4065	29.8225
808	ENSMUSG00000006299	Aamp	132.309	128.388	122.328	112.723	124.715	151.738	171.663	172.759	136.827	120.807	139.185	132.778	155.643	153.194	161.45	158.169	163.421	144.859	141.863	153.44	78.7028	150.883	162.329	196.326	166.208	164.146	154.903	128.024	132.56	135.227	126.359	135.492	141.174	142.898	131.94	133.268	165.066	154.312	167.301	172.443	108.259	136.611	134.847	154.842	145.046	143.273	159.545
809	ENSMUSG00000006301	Tmbim1	30.5204	38.1634	47.7967	35.3861	28.2972	22.5739	45.818	39.2713	30.6811	19.7932	29.0802	36.3913	43.2628	37.029	37.7659	34.4738	36.5071	57.2045	33.4239	36.3609	25.4218	48.0078	37.945	37.7282	21.7937	27.1991	40.7336	41.8984	31.1392	28.7722	37.4445	45.0528	38.5225	35.5621	49.7538	35.2578	50.0186	45.6809	33.2968	40.5822	28.3857	42.6432	53.2933	37.6915	33.2855	40.7595	39.0143
810	ENSMUSG00000006304	Arpc2	371.817	351.494	370.675	352.932	355.031	380.339	378.435	387.727	337.861	352.361	364.001	396.837	391.54	407.649	394.841	443.662	390.016	391.836	348.04	381.615	200.942	384.182	411.449	417.435	388.663	382.381	350.357	325.537	309.276	334.551	330.514	337.5	369.961	339.169	347.703	346.196	370.461	373.92	374.931	364.61	239.143	341.63	360.073	324.348	351.191	346.766	323.766
811	ENSMUSG00000006307	Kmt2b	208.666	172.372	194.272	189.452	224.424	185.271	189.242	157.192	144.195	171.288	174.201	175.73	111.458	195.829	164.051	140.564	137.752	127.517	198.97	192.67	64.3266	124.843	142.079	132.691	186.973	174.141	154.562	169.675	166.416	163.743	174.542	183.061	207.426	197.491	211.355	183.878	187.752	181.42	162.437	183.466	106.831	186.146	182.133	194.294	177.988	172.645	197.002
812	ENSMUSG00000006310	Zbtb32	2.45444	3.79628	2.49443	3.64716	4.6153	2.39884	1.07728	3.9966	3.35684	3.40996	3.56127	1.7379	3.00131	4.33749	2.92879	4.76876	2.72892	2.99027	4.91539	4.66353	1.84435	4.34596	8.55443	5.33353	5.83379	7.58073	6.22965	4.42984	8.24469	4.58762	5.8613	5.39889	5.41609	6.71126	5.43191	5.47697	5.30142	4.85958	6.55792	5.66404	4.1555	6.80648	4.31643	6.28468	4.82667	6.25335	4.59161
813	ENSMUSG00000006315	Tmem147	29.4717	31.8674	27.9571	27.7113	25.6213	22.7657	24.0886	23.4344	27.4826	28.6353	29.1104	31.2683	34.3032	37.9268	35.2947	36.1915	33.5654	36.0325	32.0923	31.0994	28.3422	36.5012	32.2731	27.8551	35.0891	32.5028	32.1907	27.8312	25.1627	28.7386	26.1124	23.7653	28.385	29.2848	30.5346	27.2222	30.0326	31.3002	31.8368	35.2641	29.5668	28.6529	32.3484	33.2295	27.8536	33.6766	24.8129
814	ENSMUSG00000006333	Rps9	1281.91	1063.7	1074.54	1084.52	1103.87	1411.82	1463.02	1657.11	1293.76	1202.84	1356.87	1304.49	1475.87	1568.8	1739.2	1810.95	1605.74	1299.83	1383.52	1552.92	795.506	1317.44	1633.89	2166.27	1675.73	1475.06	1294.85	1086.43	1155.85	1362.01	1225.85	1118.38	1236.88	1237.1	1260.82	1262.42	1468.35	1514.88	1735.82	1792.13	1070.36	1310.31	1239.9	1303.05	1425.72	1365.69	1380.64
815	ENSMUSG00000006335	Tfpt	19.4185	15.3294	11.8356	12.6174	16.6501	16.495	15.1436	19.7504	13.5149	19.4899	16.5969	16.2628	18.9337	21.8957	21.6491	23.0897	17.4704	13.9179	18.2619	17.6084	12.7369	23.2938	19.9361	23.5568	17.9208	16.2941	14.6326	17.5956	15.9033	20.6279	16.8657	14.0525	15.5947	16.1183	17.6604	18.7706	23.3066	16.019	22.3379	25.0028	13.0508	17.3433	14.4815	17.4729	16.0016	22.523	19.1736
816	ENSMUSG00000006342	Susd2	27.0948	30.7499	25.7371	29.4867	34.5263	23.0045	34.8379	29.9796	25.2254	24.0047	15.8098	21.8746	23.7806	20.4217	26.704	20.6076	17.7401	21.1918	21.1828	27.9378	11.6371	20.3097	22.5641	23.5484	26.7769	45.8807	46.2099	36.501	46.7504	51.0961	43.7546	48.9071	43.5482	48.4953	55.9312	42.0208	45.4604	45.3036	44.9557	53.0083	20.3096	35.856	34.7918	29.7353	42.1353	37.8633	40.7653
817	ENSMUSG00000006344	Ggt5	32.7513	35.6683	32.1483	31.7115	30.5813	28.2489	41.2777	28.6887	30.0424	33.5516	26.3421	28.3627	30.2402	28.1849	22.6733	31.6521	37.7387	26.7495	27.2417	27.8596	16.1218	33.6469	29.4411	39.3565	33.3	33.6489	31.7213	27.2598	34.2428	32.6161	24.9657	34.1776	28.9206	37.5422	36.032	29.3103	27.0315	39.3013	40.5502	33.3826	26.9212	38.6666	30.3365	39.2449	39.7657	40.9396	33.6727
818	ENSMUSG00000006345	Ggt1	13.4405	11.6957	10.4215	9.73863	11.4311	15.8888	14.8736	10.1413	10.3877	9.96971	9.04108	10.408	9.67417	10.2523	8.27702	9.55599	11.5977	8.09066	9.30946	6.37267	44.8017	9.33195	14.6315	9.64068	9.30818	9.38663	5.81024	6.00486	6.79651	3.84718	9.61331	6.6456	6.20488	4.79674	4.56342	9.79952	10.9365	8.55772	5.61252	4.95596	44.9664	6.32063	7.84369	4.49971	4.26193	6.09894	5.81339
819	ENSMUSG00000006356	Crip2	34.5758	39.6561	48.4748	28.1365	27.7997	27.9747	40.8015	46.9193	41.3467	31.9214	38.3736	50.2595	65.9008	40.033	40.545	45.8504	59.1776	70.7424	39.0228	43.5709	18.5641	57.4772	58.3769	42.875	44.3048	44.1615	44.8686	39.2702	49.3838	39.8868	35.4749	46.0583	54.6196	43.182	58.792	43.3281	65.784	53.2501	43.1532	46.0241	32.1624	54.8094	69.1589	49.5446	48.1261	62.1273	46.9065
820	ENSMUSG00000006360	Crip1	189.082	152.067	127.405	128.499	131.332	206.7	197.24	220.042	160.496	141.218	211.955	188.824	200.72	190.71	198.749	251.465	241.427	165.5	164.139	190.603	102.235	177.611	212.099	262.843	225.047	211.543	166.302	118.497	122.036	158.851	182.043	148.113	131.687	121.809	138.059	154.473	173.452	137.698	178.206	201.628	148.83	174.749	132.86	131.629	155.203	173.073	174.543
821	ENSMUSG00000006362	Cbfa2t3	89.62	140.503	117.431	77.5898	74.9553	97.8211	121.498	102.71	91.5206	49.7628	90.1243	85.5791	69.9062	62.067	63.2519	62.091	63.0624	90.6527	83.6934	64.7521	41.6079	90.1282	72.3316	61.1939	65.1115	80.8506	73.5246	79.399	69.6087	60.1763	85.9748	102.365	80.5269	60.2923	94.4671	79.6142	56.4615	57.7839	48.8131	40.6996	45.5578	92.05	71.5638	60.4912	75.5784	95.457	113.176
822	ENSMUSG00000006369	Fbln1	8.4664	11.9336	3.8309	8.15622	1.59794	2.57351	15.0392	5.14068	7.77435	2.17822	2.06135	10.2977	7.03132	4.9955	2.56618	1.74626	8.68063	7.90325	8.37197	2.30337	5.25121	10.2891	6.44199	7.87103	0.999152	4.65996	6.33456	2.81757	7.42933	1.19858	4.61522	6.28781	5.11614	3.63109	2.37604	4.22973	8.75969	3.71938	5.67435	1.88927	5.69233	5.12963	9.18507	7.00883	2.24557	16.8584	5.74831
823	ENSMUSG00000006373	Pgrmc1	46.7926	45.4332	41.5112	52.2624	35.6177	48.9118	59.7469	51.4651	40.8431	42.4318	45.3678	45.0912	53.41	46.7201	47.4912	55.8509	49.0618	42.7263	38.2434	39.936	27.4608	52.2165	53.8727	62.3258	40.7351	45.0237	48.3138	38.9561	42.2278	41.7139	42.3785	41.6604	45.6904	39.3209	42.9006	46.1455	50.2695	46.749	50.8422	57.711	31.1452	47.6842	46.6893	47.9458	46.0729	51.2512	45.3126
824	ENSMUSG00000006378	Gcat	6.24334	2.8009	2.57547	4.15268	4.45741	5.77834	5.21522	1.86827	3.31011	0.954578	5.64159	10.6226	7.91069	4.09631	4.05802	4.02357	4.60795	3.83389	3.80643	1.83619	52.6534	4.4173	6.63668	5.06982	2.24775	4.91101	6.7313	4.26133	3.00327	1.44952	7.65639	2.87707	6.15372	3.71034	2.43216	6.00519	2.22437	2.2964	3.4431	2.75768	48.6904	3.8519	2.21245	1.90227	5.89208	8.24981	4.53139
825	ENSMUSG00000006386	Tek	18.0488	19.6321	19.5826	19.2352	12.1524	15.7321	26.9235	24.873	14.0876	10.2228	11.6765	15.4018	14.1466	11.3366	12.7775	10.8778	13.438	16.1271	11.1034	10.9322	6.4538	17.8037	13.4309	17.7243	10.0975	8.0357	11.4452	8.07901	13.2488	9.66326	8.4028	15.501	15.8296	12.7723	11.9009	11.3424	15.037	11.5297	12.0619	12.9046	6.81296	11.2035	13.5672	12.235	9.91269	16.2801	18.329
826	ENSMUSG00000006390	Elovl1	59.0861	66.7266	62.6769	69.4045	54.6733	46.7217	50.9404	52.5954	58.8934	57.8938	62.7711	62.3391	64.9667	51.1071	55.5893	58.5083	54.5185	68.3435	59.6133	53.288	29.124	61.333	51.59	43.3424	55.5653	63.3221	56.4274	54.8455	56.1462	49.9323	58.0585	62.4319	64.7313	53.2684	63.6619	58.0093	58.5602	64.9259	57.6774	53.8779	37.2408	63.227	59.4345	56.3519	60.0462	62.5027	45.4505
827	ENSMUSG00000006392	Med8	56.0271	39.4644	38.2443	36.5493	40.1049	53.2169	43.8607	46.9987	40.1336	40.0542	44.6709	40.5282	40.9259	51.476	45.0738	49.9105	40.7548	38.2289	40.9641	42.6563	23.9613	43.2076	43.5725	45.1257	48.6321	40.7852	38.4137	35.1729	34.6184	36.4888	33.0694	38.6697	39.1624	35.3076	41.8859	37.4098	43.3335	45.3893	43.1399	46.3619	26.2273	42.3141	38.1423	42.1525	40.3331	38.6909	42.8812
828	ENSMUSG00000006395	Hyi	25.7074	21.3476	18.9453	22.5148	21.0235	19.8633	19.5376	20.919	26.0316	18.982	22.9637	23.084	27.8044	22.3617	25.1466	28.3488	26.26	25.3529	24.8209	27.9283	15.5536	25.664	29.5499	30.4406	25.2072	25.8459	20.9921	20.642	17.542	19.1587	17.6253	19.6086	17.14	21.3907	19.2865	20.9177	27.5713	23.8987	22.8299	26.2715	17.7499	24.3196	18.3352	21.7141	20.9649	25.2708	20.9158
829	ENSMUSG00000006398	Cdc20	9.46785	16.5069	19.9191	14.2837	12.7746	10.3478	10.521	14.305	12.3155	12.901	11.205	14.6206	12.1742	15.5086	10.3029	9.09373	12.2634	11.5707	13.933	14.0107	7.40971	17.4284	28.498	17.3786	11.9107	14.6433	21.0045	14.1875	21.3081	15.0293	18.1525	17.9037	18.5126	21.8057	15.5411	17.0657	18.5336	18.0361	21.9268	22.2366	11.0717	15.6726	11.8514	20.3694	17.979	15.5861	18.0218
830	ENSMUSG00000006403	Adamts4	3.02434	3.12424	3.86043	2.51107	1.02621	1.17045	3.30695	3.08409	1.66441	2.00974	0.916451	1.39472	2.19838	1.50421	1.90053	0.666015	1.16028	2.63726	1.21072	1.10312	1.63536	1.35885	2.45721	1.12074	2.45101	0.842067	1.49227	1.34526	0.889036	0.882023	1.20909	2.97343	3.27005	0.949341	1.61942	1.34109	1.66049	2.3154	0.574144	0.832934	0.143396	2.56618	8.28903	1.66592	1.06042	1.55021	2.215
831	ENSMUSG00000006411	Nectin4	4.54857	2.38046	2.40824	2.48116	2.25737	2.96814	4.99702	2.40571	2.84347	4.22376	3.60804	2.5385	1.36131	1.54451	3.31547	4.35069	2.74318	2.01159	2.9976	4.38367	2.7814	3.37039	2.77576	2.9949	4.8518	3.98832	3.9493	3.04225	5.41123	3.72883	5.46081	5.14564	4.46442	4.90372	7.68964	4.10043	4.8066	2.84142	4.14248	3.64327	1.73523	5.42372	8.7609	2.65673	3.98245	3.45684	3.24287
832	ENSMUSG00000006412	Pfdn2	34.8535	36.7107	34.9861	37.3903	35.9489	28.4929	32.8548	27.4724	39.4628	37.7829	39.4438	34.1887	36.8732	39.1356	39.9877	41.7521	37.93	41.615	42.1915	43.0296	21.6894	43.7955	46.4724	42.1278	44.1817	33.7781	40.971	30.2759	35.5852	37.5446	29.2023	29.6492	39.643	31.5191	38.7134	35.2126	36.9775	36.2204	39.2448	36.8912	29.288	42.6412	38.6159	38.8046	39.8611	34.7195	30.1777
833	ENSMUSG00000006418	Rnf114	137.071	132.416	149.61	142.397	147.671	124.286	113.585	120.548	138.679	149.197	141.827	134.197	137.394	143.505	168.207	155.454	145.892	128.958	129.375	181.636	71.4659	128.725	128.373	119.009	192.055	151.615	146.695	145.92	156.588	183.498	136.597	129.1	174.746	214.36	187.559	159.826	149.232	181.488	182.668	143.922	98.241	148.359	223.423	124.905	166.434	137.04	112.244
834	ENSMUSG00000006423	Steep1	37.1348	40.0552	40.2021	42.2807	35.1589	40.9011	44.9116	46.413	35.5599	36.8995	30.6298	34.2764	25.552	33.8079	34.5797	39.3275	26.4526	33.2385	30.8388	31.809	18.9008	30.832	34.4051	36.1842	38.9819	32.6134	34.4641	34.7577	41.5459	34.2755	42.8606	43.4707	37.5437	46.3562	41.2311	36.2764	38.9489	43.8544	37.1037	42.0543	14.955	34.4005	39.7352	37.3404	37.7358	32.9225	51.5542
835	ENSMUSG00000006442	Srm	33.7824	36.2004	32.9086	33.0395	31.6251	35.9426	34.7847	36.3475	32.1841	37.0988	33.6875	34.9447	37.6009	46.125	29.0461	31.575	38.0003	35.3814	38.2879	34.3824	25.4043	36.3758	42.1285	36.8997	33.385	36.1098	43.0384	36.0417	35.9066	27.1727	30.1766	28.8474	37.4738	35.3669	29.8069	31.346	35.8263	35.7392	42.4186	29.8855	28.3222	37.35	40.3297	44.1192	30.4771	32.6528	35.471
836	ENSMUSG00000006445	Epha2	9.73849	8.88718	12.5567	7.35506	7.49767	9.37178	9.50031	11.1149	5.88915	7.09319	6.12824	7.00021	6.97456	6.17133	3.97722	5.72423	7.56199	10.4284	8.60434	5.01431	2.77845	7.18466	7.84512	2.78151	5.91707	5.72788	4.9281	11.3851	2.77618	4.66282	7.23073	9.13449	13.552	8.57603	7.88004	10.9938	14.1654	19.5035	6.44931	9.03255	2.29264	12.5488	17.0652	10.421	5.97842	8.30763	9.38995
837	ENSMUSG00000006456	Rbm14	46.7057	60.5492	66.9676	62.8799	58.584	51.1113	45.6325	46.128	53.6962	50.2994	56.7856	64.9198	54.3297	57.1754	53.9015	51.5925	55.3419	59.0802	66.5714	64.609	20.9296	41.8879	50.1569	46.1357	40.9525	53.2599	51.7995	52.7774	50.7774	44.7619	50.7283	55.7569	68.0371	55.1973	52.7838	58.9825	49.8129	56.3665	43.83	45.9529	33.5161	61.2672	59.1873	57.6305	52.1707	60.3282	64.9993
838	ENSMUSG00000006462	A530013C23Rik	0.220663	0.595041	0.894771	0.816506	0.535545	0.962379	1.44053	4.07649	3.28151	0.554819	0.389279	0.298047	3.35507	1.83865	0.294483	3.01038	0.88506	0.91009	0.582605	0.87129	0	0.969229	0.82879	1.77385	1.40447	0.426866	0.722855	0.717736	1.08058	0.862042	0.0982167	0.992761	0.98041	1.33684	1.88949	0.786504	0.730565	0.533863	0.795196	1.20239	0.970102	0.495598	0.828586	1.00232	0.714534	0.384367	0.296773
839	ENSMUSG00000006463	Zdhhc24	22.6286	17.4814	18.7115	18.9756	18.1353	22.7965	18.4668	18.2235	19.6667	16.0486	18.4234	15.2669	15.0265	18.272	14.9176	15.1226	15.3774	16.5556	17.2738	16.6038	10.6185	19.4061	17.0419	16.3596	22.0472	20.1512	17.8351	19.3044	21.3855	19.5588	18.3656	22.5634	21.0713	20.7095	18.8019	20.6514	17.8483	17.2827	21.0878	20.7051	9.57572	23.2997	18.2227	19.3408	22.2376	21.8327	23.7801
840	ENSMUSG00000006464	Bbs1	5.30878	5.49373	5.16488	6.07245	5.91537	5.47287	6.04392	5.42741	6.8071	4.06712	3.82068	2.09191	2.43707	3.45493	4.17822	3.29233	5.83278	4.45444	5.08286	4.99524	1.83602	5.00014	3.31009	5.15254	3.89397	2.93071	3.93819	3.0525	5.20411	2.67689	9.56945	7.69413	4.77045	5.55867	6.34561	3.73333	4.14604	3.76698	6.22681	4.9424	1.6572	5.83273	3.9539	5.22163	4.64915	3.13107	3.34693
841	ENSMUSG00000006471	Ndor1	84.5519	78.0081	81.8307	84.6017	97.8664	70.781	65.0655	69.9924	49.6282	59.2277	48.5598	51.4638	31.2974	43.349	35.0057	34.4117	27.1228	50.6033	50.3202	49.4185	35.5691	38.4882	52.2377	48.6024	55.328	62.8772	56.469	71.7354	79.3243	93.7427	75.7896	66.143	90.6323	95.4199	81.9742	86.4922	64.406	67.8561	54.9882	70.1453	25.797	53.4015	55.5759	61.3411	65.1883	52.7751	88.7213
842	ENSMUSG00000006476	Nsmf	45.5013	41.0414	37.8774	44.6186	30.8733	38.4798	34.103	40.8488	32.6912	28.2704	29.5065	38.3457	31.2331	30.7076	34.0944	33.5211	30.061	41.7005	41.0791	32.3967	19.3157	33.4254	28.3345	31.064	33.3696	33.5547	38.1721	31.875	30.1957	31.6782	38.9384	43.4705	34.816	32.2056	42.7031	43.5438	37.8891	34.9493	46.6415	33.8456	21.5061	35.3359	40.7159	35.8043	33.9386	39.8406	46.5807
843	ENSMUSG00000006494	Pdk1	102.827	133.106	104.608	114.672	188.974	117.026	137.274	93.5164	101.065	169.535	75.0405	72.9625	66.2023	78.7299	95.4443	83.7614	60.3686	71.5693	73.1678	99.7699	53.1824	95.3875	123.945	115.4	126.217	94.2997	95.1081	169.943	100.082	114.198	104.071	127.611	139.113	139.23	120.091	139.31	103.742	156.598	112.535	119.212	52.3987	124.68	109.192	119.889	92.7136	115.032	130.827
844	ENSMUSG00000006498	Ptbp1	268.594	339.32	337.767	338.138	345.623	218.952	255.54	193.237	240.419	275.584	264.32	250.007	221.564	254.108	226.768	205.448	196.715	266.463	273.081	297.283	126.597	223.713	244.177	208.163	245.09	293.222	301.251	339.386	311.921	302.57	280.158	325.784	370.564	340.434	380.647	372.517	294.331	321.515	270.776	261.904	145.115	306.696	305.057	297.306	316.248	284.602	274.736
845	ENSMUSG00000006517	Mvd	26.974	26.3583	25.4078	27.0215	29.8667	24.5698	22.531	22.5472	19.7121	21.9528	34.2667	27.8842	27.5513	20.967	20.2187	24.6058	24.9677	26.8384	29.3713	26.7239	15.7401	33.3163	25.8875	22.6127	23.1371	29.7745	29.1907	27.2191	23.2835	22.8001	26.8644	24.4098	26.1737	22.988	21.6607	29.1559	28.5679	26.0749	25.8729	23.1262	22.58	33.9272	19.9566	24.4739	26.8681	31.3741	23.6632
846	ENSMUSG00000006519	Cyba	221.17	223.315	226.642	189.772	191.096	217.719	233.394	338.535	246.513	194.779	245.192	249.721	309.311	252.912	257.746	287.086	313.826	299.096	248.942	255.038	140.242	268.035	326.694	334.621	288.188	290.887	257.482	209.772	216.738	224.24	232.036	240.706	263.729	206.303	218.699	203.307	293.542	288.381	261.725	271.272	186.127	272.103	286.129	263.438	253.305	240.893	235.751
847	ENSMUSG00000006522	Itih3	19.0977	12.9345	6.2662	9.9008	7.28237	12.737	15.9833	11.7092	9.55667	4.33564	14.324	12.8716	11.0727	6.70409	2.98151	15.2186	10.5495	9.11262	4.71408	6.54445	5.05717	11.3638	10.4822	5.60726	4.64171	14.1321	9.60701	4.72133	5.0557	7.04312	17.7006	8.09321	7.59253	4.90856	5.71823	13.7661	10.8053	8.80152	6.38406	7.14386	6.42342	7.95434	3.37182	4.47471	5.31585	13.5066	13.7153
848	ENSMUSG00000006526	Stimate	34.5102	25.3419	25.3927	30.2293	25.506	31.1096	35.0433	25.8623	24.209	24.0938	27.9328	22.2826	19.22	31.1346	34.2092	24.9026	32.0603	27.28	26.3043	33.1958	15.4629	35.1718	36.6241	34.6795	33.8358	25.21	29.1372	25.0857	25.2675	23.6885	30.1562	33.0986	29.924	33.3768	27.871	24.5056	31.5327	33.5312	28.5693	33.2345	18.604	25.8916	31.1763	25.3518	26.6995	35.5521	36.1495
849	ENSMUSG00000006527	Sfmbt1	35.0459	35.614	34.0939	35.6189	28.808	34.2789	39.9129	37.9365	22.6023	29.7357	27.886	29.0052	24.5932	23.1328	23.8524	25.4934	21.5999	22.9354	24.0659	22.3487	13.9887	25.5378	31.0832	23.5589	20.3835	19.687	26.2628	29.8798	30.7166	24.6497	28.5012	30.4086	30.3985	31.0926	37.2565	31.4677	30.5803	27.0538	22.3236	22.897	11.218	27.6347	30.0712	24.7268	28.7116	24.6374	36.1355
850	ENSMUSG00000006575	Rundc3a	7.88477	3.21788	3.45899	3.64339	2.55409	5.91678	1.84819	5.4146	4.48742	3.13936	4.34189	5.56414	1.71406	3.2858	5.56805	5.01923	3.62567	4.08325	4.07604	4.52901	1.61158	3.8915	4.81502	5.36456	7.34387	5.75051	3.16219	3.72254	4.69562	3.17374	2.97181	4.28148	4.61589	7.20192	5.29451	5.98562	3.61969	5.33119	6.64317	6.55865	9.61483	2.70093	1.97389	3.83465	4.72375	5.5387	3.90019
851	ENSMUSG00000006576	Slc4a3	3.35116	12.0983	6.80499	5.81856	3.7111	10.0727	12.0323	7.23852	3.17859	8.83593	4.14434	7.49575	2.26433	4.8391	4.04259	3.225	2.84796	6.73437	4.74026	5.06798	5.86777	5.07995	4.58899	3.92046	5.00397	6.44391	6.06862	6.60669	7.30982	8.50706	6.33026	4.98434	5.34849	5.79852	10.3759	7.93008	4.50949	4.6383	5.58475	3.85533	3.16949	3.71178	6.07247	7.48636	4.27416	6.97699	9.01089
852	ENSMUSG00000006585	Cdt1	27.8037	32.1434	40.5577	35.0893	37.7484	27.0122	30.6394	36.2524	28.778	37.1463	27.12	31.3987	31.2644	36.8629	38.8654	31.2414	30.6438	35.5191	37.069	48.2377	17.0247	34.1456	41.7712	35.6843	43.3718	45.4802	44.4634	45.1974	49.6234	47.88	45.9107	41.0868	50.207	48.3221	53.1463	49.2663	50.4692	57.3521	49.2272	45.609	30.2724	51.1782	44.6548	42.2679	46.5857	45.5867	39.3006
853	ENSMUSG00000006586	Runx1t1	2.4938	2.92584	2.51678	1.84248	2.78123	2.87233	1.46344	1.31899	2.60174	1.96917	1.34494	1.31435	1.55207	0.935397	1.41298	1.79952	1.61521	1.55968	1.41651	1.26824	1.39764	2.40303	1.79672	3.06273	1.34024	1.73335	2.52306	1.96604	4.90264	1.95751	1.84416	1.98979	7.14884	2.54503	1.97738	2.58215	1.35873	2.46619	4.44408	1.77746	0.936847	3.63169	5.30829	3.52187	1.88813	3.65877	2.0157
854	ENSMUSG00000006587	Snai3	7.59155	6.2642	4.71335	4.30845	7.50066	4.39596	5.08436	2.79138	4.85072	6.03879	4.50691	3.39008	3.9387	4.23546	3.40254	3.89387	3.45749	1.97545	4.34767	4.80574	4.38724	3.82656	3.17422	5.91149	6.38131	4.96941	5.54713	5.32714	2.90786	5.4388	4.92708	5.57977	4.26514	5.40482	5.83719	5.57519	5.12884	4.87905	5.42929	4.30291	2.56734	6.56165	3.13996	5.04185	4.52889	6.93993	5.317
855	ENSMUSG00000006589	Aprt	41.9661	38.4492	38.3359	35.2944	40.5644	38.6884	39.196	46.7813	46.3751	43.136	42.0049	50.7899	44.6515	54.8183	47.266	49.4831	55.0536	43.7528	48.2335	45.921	22.6187	44.9314	53.3949	51.5539	48.2492	48.6893	44.3797	41.1795	36.6742	46.7068	34.4562	34.5856	40.0353	41.125	41.8008	39.4863	41.8903	48.0412	51.1865	56.2392	31.9432	39.9242	36.4912	42.749	44.601	44.4989	40.5849
856	ENSMUSG00000006599	Gtf2h1	38.0575	37.2935	39.9143	53.973	49.5412	39.7911	38.7093	44.2424	33.9422	41.5532	35.1074	42.331	39.7628	39.0153	41.0642	43.376	39.3219	43.2336	38.1355	40.1876	20.6832	40.634	41.659	48.7038	43.1073	40.1689	37.5725	44.0222	52.3629	42.4442	36.887	41.5932	53.8587	35.7417	37.5839	40.9935	43.2268	43.8303	44.6234	49.471	25.7859	41.4816	35.8505	41.764	39.1566	39.1684	41.6425
857	ENSMUSG00000006611	Hfe	25.9308	40.7014	39.0356	25.2162	24.4113	23.0747	41.7616	37.2486	28.4855	16.4771	18.3395	40.6951	39.0486	23.1441	21.647	27.7874	44.3668	42.4475	19.7841	14.8571	19.0365	44.6424	38.9719	32.4959	21.4449	21.2806	26.4598	23.4038	19.2385	10.5928	19.3673	20.6598	28.0375	15.2387	17.9179	14.9274	32.7283	22.0638	17.5339	21.6306	13.8121	21.8845	30.9726	19.3645	19.8663	27.2922	21.0003
858	ENSMUSG00000006638	Abhd1	3.00769	4.07571	3.44673	4.30031	4.6293	3.56394	5.16566	3.93346	5.29513	3.48506	3.2466	3.39057	3.79929	3.75282	3.85005	4.50589	3.82157	3.50219	4.73734	6.14917	2.38796	3.67198	4.14185	5.3418	4.33543	2.78706	3.51046	4.12884	3.20347	4.18781	4.24866	4.184	4.98036	3.65413	4.01665	4.01341	3.97398	5.21794	4.83326	3.19455	2.61914	3.58277	3.93372	3.79973	4.96079	4.59248	3.23021
859	ENSMUSG00000006641	Slc5a6	7.22611	25.5835	12.9761	13.567	16.4441	22.3988	37.0064	15.9831	11.4349	13.9425	8.84651	16.6123	8.66705	11.2275	14.0851	10.5136	12.5564	7.96745	17.4618	13.3312	7.14096	15.107	17.0242	11.5223	11.9425	13.8817	20.0153	13.6901	18.0985	13.7157	11.0542	17.3929	13.9577	14.2682	16.5778	12.0573	17.3838	12.7367	16.4547	16.1331	5.4755	13.2747	13.0615	15.2924	16.0816	11.213	23.6797
860	ENSMUSG00000006649	Nphs1	2.49727	2.78525	2.59328	4.5652	5.40393	3.14164	1.60423	1.90809	4.00922	2.27575	1.77202	1.71798	2.47931	2.39485	2.21367	1.90154	1.98895	2.50218	2.06426	2.15196	10.8552	1.92881	5.54926	3.45964	3.51788	1.8291	1.16435	0.953211	3.89343	4.22178	2.34029	1.95593	1.85776	1.60442	4.32758	4.6717	3.31163	2.33721	2.24353	4.35585	10.83	2.75377	1.62108	7.26809	2.28325	4.4619	1.64191
861	ENSMUSG00000006651	Aplp1	3.905	2.01801	4.06004	4.95617	2.14222	5.61841	3.24614	4.10613	2.89745	2.68686	2.55027	4.35733	2.72036	1.86173	3.46825	3.16184	3.01111	3.50108	2.79051	2.91342	3.30602	4.34372	4.92067	4.21301	3.82893	2.86756	4.93163	4.03529	4.94046	4.70548	5.4137	4.73454	3.32083	4.80473	4.42115	6.12809	4.78289	3.26915	4.71483	5.79459	5.65283	5.18616	4.81253	4.69528	6.07175	4.13956	2.2455
862	ENSMUSG00000006673	Qrich1	98.8694	75.1174	79.3663	91.8355	91.7567	83.8064	85.9867	83.116	80.2405	86.8639	70.1099	71.7301	82.885	94.2502	74.5721	85.7989	76.7963	77.5688	76.0074	87.3608	45.2832	70.918	87.2257	97.0873	105.966	94.9644	85.8969	93.2262	94.1526	111.502	79.8184	92.6762	104.366	102.353	101.867	93.6466	94.8897	107.505	95.9144	105.811	51.6789	96.5298	80.8814	93.3599	92.8685	89.2119	90.7449
863	ENSMUSG00000006675	P4htm	4.58784	2.17984	3.45675	4.44355	3.24357	2.71261	2.94597	2.35096	2.7294	4.30095	2.24623	2.36746	3.04685	3.67303	3.98988	4.10602	2.39889	2.6263	3.23045	2.91167	2.14233	3.02856	4.00945	2.90062	3.24939	2.34522	4.05402	2.63462	3.2381	4.61348	2.00206	2.61369	1.96683	2.7432	5.44564	5.68205	4.47	6.16666	4.77321	4.43595	2.67613	4.87891	2.2199	3.51692	3.28448	3.25738	4.79004
864	ENSMUSG00000006676	Usp19	246.973	237.562	240.049	200.664	248.132	263.438	263.075	254.335	171.719	197.025	176.498	196.006	156.966	219.652	192.249	184.718	165.11	198.458	213.262	188.702	103.17	149.578	195.224	159.321	197.259	196.54	195.332	210.376	209.299	241.531	206.476	233.862	222.304	236.652	230.503	241.913	194.503	220.485	207.442	238.464	132.715	223.833	214.792	205.55	222.986	220.098	263.937
865	ENSMUSG00000006678	Pola1	15.1311	14.4035	17.5523	17.9674	18.3108	18.1373	14.1026	18.6888	11.1522	13.0933	11.3121	17.2586	8.82597	12.8593	11.8603	15.91	14.737	20.2509	12.3075	11.7793	11.3294	15.0057	19.5146	21.0095	10.0808	10.2005	14.9933	14.7848	16.4631	19.4525	13.5823	15.5273	18.1608	13.4901	19.6055	15.8346	14.5996	16.4449	17.8092	16.8066	11.2883	11.821	14.0729	15.7253	14.2263	15.7346	15.5396
866	ENSMUSG00000006699	Cdc42	434.498	352.907	349.525	375.821	363.541	417.729	419.702	426.653	347.392	379.764	402.521	394.196	385.846	441.535	456.806	512.402	383.285	348.866	350.744	379.085	219.21	396.717	416.148	465.753	402.14	391.974	326.794	304.018	320.937	343.663	364.321	320.347	328.776	316.965	363.363	328.858	381.552	354.378	413.347	434.783	240.987	345.357	343.032	345.861	356.627	377.6	340.717
867	ENSMUSG00000006705	Pknox1	52.0054	48.7986	45.9339	45.8696	51.6954	49.1221	55.5819	44.6767	41.2405	44.4247	48.2493	48.9505	41.7394	46.64	41.9798	54.0978	35.8245	50.7193	67.3332	39.3848	20.0368	34.5149	40.4939	34.8046	42.8791	46.0917	42.8299	44.9621	55.7777	57.5362	37.7676	44.726	36	49.3772	44.8155	46.4323	41.4354	40.4557	42.0162	42.6485	22.669	46.9321	47.1644	41.1264	43.2457	44.337	50.3786
868	ENSMUSG00000006715	Gmnn	12.0173	8.3311	10.2778	9.7215	9.28357	10.6429	13.0546	13.379	8.97408	8.11869	8.96151	11.3649	8.61413	11.5296	11.952	13.7946	10.9769	9.41446	10.6699	8.25099	6.55114	14.3834	21.0651	19.3273	13.8448	11.5633	13.6831	9.12474	11.8867	11.4105	12.2279	8.62532	10.3536	10.4447	11.4255	12.0772	10.7908	8.28623	13.5532	15.3737	9.27466	10.5794	8.95613	9.96232	12.7637	10.4069	8.95397
869	ENSMUSG00000006717	Acot13	11.1925	11.0655	12.9411	11.2722	12.1303	12.3396	12.3673	12.5301	16.1461	13.4597	13.7962	17.2819	17.7861	16.1327	13.1744	15.3146	14.6424	18.0874	14.9029	16.0541	9.77064	17.1085	14.8125	12.4638	13.7015	14.0208	13.3167	12.7474	12.1454	12.3683	13.6929	11.9203	14.5143	14.1583	14.1031	15.459	16.9898	17.4917	14.8237	18.4056	12.2486	10.8999	14.3362	15.8158	15.2868	13.8591	13.5551
870	ENSMUSG00000006728	Cdk4	101.401	96.8312	103.778	102.396	109.071	114.222	110.676	138.534	112.038	110.664	97.5872	101.566	125.005	128.888	129.548	132.84	110.743	115.836	104.519	107.896	54.4818	114.053	137.13	149.171	117.757	124.819	125.018	108.132	99.9064	116.122	100.358	103.155	117.019	115.001	107.62	110.033	125.322	122.231	133.561	126.223	86.8348	109.903	104.7	105.625	113.983	105.598	109.786
871	ENSMUSG00000006731	B4galnt1	311.613	347.025	351.545	359.225	462.695	304.521	309.105	255.548	332.272	419.092	335.983	298.295	282.032	369.616	374.139	273.838	288.601	297.072	393.23	482.905	213.666	323.987	363.123	327.346	482.259	505.541	451.544	490.01	434.748	536.213	412.44	431.966	485.112	464.248	463.415	512.273	453.425	520.576	473.787	459.263	271.46	461.231	406.28	443.798	486.917	443.277	405.851
872	ENSMUSG00000006732	Mettl1	24.8879	15.7097	18.917	21.9924	18.8182	19.8933	23.452	32.2487	16.2397	20.4299	19.7944	17.9539	17.5349	22.8957	18.8643	25.1629	21.7168	20.1437	20.6345	21.8805	16.9625	22.5708	28.7188	31.8961	24.6861	20.9174	17.1109	17.2769	17.619	22.7811	19.3931	14.6428	19.8205	18.6729	21.5771	20.4381	15.918	17.9309	19.6084	27.8948	17.2837	17.1098	20.4649	20.1237	18.3134	19.4325	21.36
873	ENSMUSG00000006736	Tspan31	41.6481	33.987	36.2838	28.668	25.8256	36.2317	39.9261	35.1616	35.0101	37.4699	31.9475	44.3088	33.6389	36.1651	33.6103	37.2661	34.6152	39.7585	28.8637	29.8938	18.8873	39.09	43.0574	38.8234	35.4972	38.3531	36.2664	31.5007	34.9629	31.0477	35.1093	36.0309	36.5931	30.7248	42.8185	33.0291	41.3223	35.5912	35.6908	43.21	23.0041	32.8393	36.5526	34.3476	40.3245	35.8908	45.0256
874	ENSMUSG00000006740	Kif5b	125.55	128.12	124.213	129.381	156.214	132.568	137.79	142.692	100.775	115.165	112.868	109.012	94.2159	98.352	119.941	132.364	106.258	98.8275	106.357	118.066	53.9472	107.971	113.051	115.249	114.739	89.5591	91.2239	115.233	114.931	128.353	93.7659	127.022	131.391	116.013	127.165	123.166	133.319	126.685	124.595	111.5	72.6139	119.057	121.742	119.695	111.839	121.943	127.51
875	ENSMUSG00000006763	Saal1	22.0662	17.8988	16.7616	20.4553	18.8203	13.4106	20.493	18.9008	14.8715	18.5059	16.1437	17.1596	14.9121	20.2008	17.9798	20.7997	18.6251	17.5169	14.1971	18.8023	10.3672	15.5579	22.2603	21.641	19.6793	16.792	14.4083	14.9703	19.2479	17.1477	15.5738	15.5272	18.6581	19.3566	21.4779	18.4599	16.8045	18.8189	17.5132	21.1039	9.67156	16.2526	14.9263	13.7168	17.8943	18.8557	16.2745
876	ENSMUSG00000006782	Cnp	162.358	150.507	168.722	168.942	190.288	163.131	152.383	155.952	170.735	188.27	156.675	163.277	161.51	196.782	211.233	177.768	159.41	168.042	182.097	226.154	93.576	163.372	202.566	179.463	221.839	212.513	178.814	188.262	200.74	217.486	158.57	172.176	189.173	226.688	228.663	192.284	196.972	214.279	232.444	209.24	110.79	175.307	228.52	188.883	217.815	188.601	176.18
877	ENSMUSG00000006784	Odad4	1.54228	2.74784	1.76926	2.59762	0.794925	1.38985	1.92078	1.84095	2.05868	1.9481	1.77046	1.61073	1.90822	1.32634	2.21394	2.00419	2.1924	2.50967	1.65522	1.58523	1.40192	1.9705	1.17626	1.76188	1.40383	1.40085	1.76147	1.78418	1.08656	0.930835	0.909764	3.16305	1.168	1.18673	0.736285	1.2842	1.73108	0.88335	1.24099	3.22841	1.30251	0.914548	2.04749	1.49448	2.91348	1.3268	1.47528
878	ENSMUSG00000006800	Sulf2	55.0973	76.2245	86.1829	62.6223	39.4481	49.8495	71.129	62.2146	50.7771	35.221	56.6575	73.4921	85.1542	46.2035	50.5248	54.9752	60.7835	81.5697	63.4061	49.7331	32.4832	66.6188	57.3064	43.689	51.7215	49.3435	62.1718	60.8209	61.2533	39.2208	52.66	72.2907	75.3857	51.7313	61.8331	63.418	94.9694	64.896	47.6971	49.4095	33.8261	64.6325	80.9584	67.7746	47.6691	70.6406	72.8022
879	ENSMUSG00000006818	Sod2	45.2114	55.5744	47.8853	56.7484	46.7522	53.5989	58.4791	53.0422	46.869	40.4747	41.042	54.9989	49.7415	59.2512	47.573	50.4325	55.5173	53.9397	47.7457	53.3166	30.5393	63.2334	58.1627	50.8405	36.8018	48.3627	53.6423	41.0077	43.5281	39.8373	40.7153	48.6709	47.1321	45.5291	45.74	48.9359	53.3344	50.0507	43.0247	60.4537	37.0013	51.1633	62.6574	54.1421	50.0299	54.3427	44.718
880	ENSMUSG00000006850	Tmco6	35.6404	23.1378	28.4523	24.3323	21.5216	22.5763	18.3432	28.857	18.4404	20.9773	23.8729	21.6388	18.3685	25.8024	22.8803	27.463	20.4368	22.6072	24.3108	25.2621	16.2526	25.4778	25.8258	33.3511	26.3846	24.7776	20.9069	23.0412	21.9349	23.0832	25.4327	24.1956	23.1259	23.2663	25.2408	27.3305	22.617	23.4756	27.7277	23.2693	19.0596	29.6481	25.9394	24.0432	24.6401	29.1137	26.8265
881	ENSMUSG00000006906	Stambp	14.8737	15.7008	12.3818	18.1439	14.8025	12.0537	15.1411	16.0329	12.0315	17.2545	14.1096	17.9536	13.7563	18.1241	17.905	17.3097	15.8468	14.4029	13.4673	12.8039	10.8631	16.9993	13.7145	17.0886	19.7235	14.9578	16.2822	13.5286	15.5937	15.9821	15.116	17.4186	19.1931	15.396	19.2554	18.4812	20.9751	18.331	20.5434	18.7869	8.60624	14.4323	12.4217	17.119	16.103	15.6762	15.1066
882	ENSMUSG00000006920	Ezh1	93.7971	95.5078	91.3503	105.785	102.633	72.6934	77.2927	75.7013	78.8881	85.2186	76.8362	72.9271	66.3055	77.4652	79.8131	61.16	70.4804	84.8227	82.0557	85.6648	37.7664	63.2436	79.9465	68.5946	74.2568	81.8854	75.5271	91.6671	88.1181	94.8532	100.876	92.0365	102.582	95.6542	104.278	98.2266	95.9618	86.26	87.2702	86.9158	45.0535	85.8333	87.9316	85.3338	97.1516	98.6732	88.667
883	ENSMUSG00000006930	Hap1	60.03	57.0725	57.796	50.2405	40.9408	59.4851	50.3729	60.3352	45.3606	40.9404	33.8068	38.2383	47.8233	39.7285	39.4195	42.6242	35.7402	48.3515	41.3755	36.2552	19.6447	40.9726	45.9821	49.7201	47.6301	41.9212	43.5981	46.6239	55.3405	46.0593	41.3783	53.134	49.2022	61.4889	51.5053	45.9166	48.0568	44.5762	58.5967	59.5645	20.6149	45.9549	57.799	47.8514	48.9122	41.076	46.0347
884	ENSMUSG00000006931	P3h4	7.21336	9.9281	7.18713	5.21371	3.05712	4.83739	7.05683	9.5372	7.25522	5.46135	4.85197	11.7589	7.76662	6.2008	6.6468	5.92087	8.13603	8.20997	5.75335	3.51871	5.5402	7.04621	6.10679	7.15313	3.87306	6.33745	7.83787	6.14308	8.49998	2.94973	8.96682	6.97993	8.00677	5.86524	4.81423	4.70696	8.57898	4.55514	11.5562	16.2426	7.25678	7.88591	9.24373	6.81522	7.69857	6.43556	6.87125
885	ENSMUSG00000006932	Ctnnb1	373.971	301.596	328.675	348.939	331.276	283.983	348.149	371.377	338.106	371.116	386.202	428.767	357.563	433.099	361.07	426.909	359.878	340.39	378.119	330.641	233.722	342.4	352.16	394.125	379.536	346.361	321.436	299.218	314.277	310.896	332.694	317.767	340.313	339.804	365.096	353.858	420.658	375.062	398.855	422.672	273.047	361.693	364.615	323.619	366.413	419.191	308.637
886	ENSMUSG00000006941	Eif1b	33.3178	40.5771	35.822	32.3022	29.8951	33.6702	31.6414	32.4156	39.6355	35.1266	36.0783	36.6398	38.8662	43.2065	42.2444	51.4471	44.0713	37.0744	40.3483	41.4986	19.2155	38.5902	35.7425	37.0144	38.7419	31.3408	33.0842	27.5299	25.4904	34.0604	28.6493	33.2089	28.2818	32.46	32.7346	32.9499	37.338	41.6177	38.9989	39.3545	24.2941	33.8106	37.8651	33.4478	33.8885	36.7588	28.7893
887	ENSMUSG00000006958	Chrd	0.48498	0.791791	0.230205	2.87345	0.139827	0.416625	1.37857	0	0.948018	0.249695	0.635487	1.94723	1.76146	0.650084	0.416606	0.353735	1.57515	0.669962	1.42492	0.635177	0.690674	1.44439	1.23771	2.52036	0.493194	1.06435	1.35373	0.486917	2.45177	0.506903	0.670471	0.762388	1.10671	1.504	0.50974	0.403445	1.7091	1.47751	1.07118	0.671707	0.549083	0.748743	0.96161	0.967781	0.589228	1.66505	3.78495
888	ENSMUSG00000006998	Psmd2	189.877	183.284	173.355	190.012	169.4	191.084	202.145	213.322	151.001	151.178	173.388	182.918	171.449	189.257	185.652	210.264	177.111	181.11	171.467	167.381	100.646	184.856	199.668	236.988	179.768	166.667	175.611	156.942	162.887	167.629	172.814	174.519	170.585	172.194	172.708	188.046	171.464	179.282	191.935	187.324	111.015	164.236	177.309	170.594	170.384	183.578	187.746
889	ENSMUSG00000007029	Vars	295.993	279.235	334.193	271.543	311.061	310.438	314.848	376.033	300.962	277.122	296.765	328.34	297.257	318.846	380.048	277.483	269.77	376.407	351.236	417.49	116.51	265.896	333.279	298.218	364.485	389.595	349.829	406.203	430.275	438.673	360.434	372.62	418.409	438.898	490.332	428.345	379.286	443.088	423.308	463.892	242.068	382.709	436.885	369.148	465.761	372.62	389.51
890	ENSMUSG00000007030	Vwa7	2.91073	3.95879	3.38655	6.55021	3.50905	3.32054	2.6542	3.73899	4.29077	3.67842	3.95318	3.22255	2.58781	3.60165	2.99997	3.91696	4.425	5.91276	3.60722	3.5978	2.58335	3.08877	4.08494	2.76485	3.78711	3.55328	5.59536	3.66735	2.70366	3.81428	4.37894	3.20053	3.45388	4.3657	2.23312	4.30808	3.87643	3.65765	4.04713	5.02914	1.89058	5.82839	3.4774	3.26348	4.04314	4.18206	4.25694
891	ENSMUSG00000007033	Hspa1l	1.69413	1.59738	1.43732	2.34101	1.96897	0.692033	1.96982	1.69384	3.45597	1.5579	1.23842	3.54725	2.87606	2.41754	2.17996	2.28276	1.47815	3.58363	1.76298	2.24124	0	1.36542	3.01221	1.42357	1.08574	2.29239	3.34743	1.06216	2.54509	1.74132	0.844474	1.59211	3.58647	2.81652	0	0.516316	2.14768	0.798963	2.20584	0	0.903932	3.48084	1.96766	3.8812	4.50515	4.64348	1.14656
892	ENSMUSG00000007035	Msh5	4.85262	9.31494	9.4951	9.16888	8.49833	6.93052	4.40114	8.99963	4.067	7.21571	4.03217	3.72622	5.76867	7.60214	6.33351	8.4011	5.57388	4.08417	8.23267	6.50181	3.22658	6.51777	4.99334	4.82178	7.0998	5.83875	8.67938	5.93506	4.9944	6.94231	10.1608	6.06081	7.78777	4.11508	7.28756	5.02809	10.1551	6.83523	5.92131	9.75959	3.65067	3.4034	6.01975	4.23331	6.06933	7.07259	4.84824
893	ENSMUSG00000007036	Abhd16a	71.5026	71.2329	70.4548	67.5726	69.9137	61.5137	66.8111	55.8063	69.9197	64.4919	58.4709	72.2617	62.2474	69.566	67.9445	56.3793	59.9542	86.4584	69.0706	67.0284	31.1199	70.4739	67.4739	60.9098	74.8162	73.7542	75.3063	70.0778	70.5204	64.9175	61.0499	76.6136	77.4015	76.6902	82.4646	74.1275	65.6835	73.5199	70.2756	64.8644	38.2281	78.2642	82.6617	68.4265	86.9874	68.3437	73.7789
894	ENSMUSG00000007038	Neu1	57.7441	56.0928	69.585	55.2777	47.9166	57.9595	58.4555	81.6243	60.5647	62.32	64.2317	65.3611	78.7584	72.8709	64.4971	64.9356	62.7377	83.6658	70.3714	64.2832	30.3683	62.0753	65.1337	60.0588	57.3844	65.0182	62.8089	67.7113	63.5972	62.4728	59.2016	61.8464	81.2511	69.8571	64.8653	65.5132	71.573	83.1051	70.5757	62.9886	41.5635	69.5857	82.2571	75.3253	71.3184	67.8761	67.9667
895	ENSMUSG00000007039	Ddah2	10.7141	12.8649	11.4449	12.8717	6.79716	9.50677	13.6387	17.1638	12.1912	8.04107	15.5452	14.9159	12.1388	13.0198	16.0711	12.9568	16.2716	15.8382	12.8427	9.71006	8.52705	17.4178	13.1884	24.245	12.785	12.0218	12.3297	9.74888	9.28813	9.79432	12.1765	11.3519	15.9135	12.7859	13.2079	10.4876	15.304	9.27017	13.173	14.6992	12.2863	10.2637	10.3678	12.8379	8.83232	14.4721	14.2832
896	ENSMUSG00000007041	Clic1	226.103	200.027	207.542	209.71	212.599	230.611	226.685	254.754	215.684	223.89	221.912	251.129	250.78	268.094	288.714	292.383	263.536	221.384	217.936	262.271	124.597	257.887	286.571	302.37	273.407	253.827	224.872	193.377	226.182	252.666	226.474	208.51	233.192	223.144	243.01	217.387	253.18	268.758	308.888	307.554	164.229	221.625	230.744	226.269	256.451	233.039	212.409
897	ENSMUSG00000007050	Lsm2	12.6661	16.9388	23.7756	20.0106	18.8259	13.1862	13.4777	13.5287	14.617	18.0544	17.8971	19.6644	29.0204	21.2993	22.0212	20.7744	21.5514	18.1324	23.5402	18.2009	10.6001	20.0573	23.7203	19.794	19.0157	19.9572	25.2218	15.6552	21.5926	17.5981	16.9902	17.8799	22.2736	19.2379	22.5335	23.5269	23.3428	29.7425	19.9452	18.7255	15.9767	21.1104	21.1051	20.8019	21.6971	21.7019	16.5989
898	ENSMUSG00000007080	Pole	14.8588	13.7432	20.4337	15.9497	17.7881	16.1383	16.318	15.9023	8.0167	15.4678	14.9778	13.8209	17.5242	14.1801	12.4075	14.0619	17.873	17.5093	12.7208	15.0904	8.97589	21.9743	22.8925	15.1936	14.9556	16.4296	15.1213	13.5564	16.3321	14.2664	17.7801	19.896	13.8065	13.3307	18.583	20.622	19.1617	17.1831	19.8726	20.9545	11.7812	17.9315	18.644	16.9776	15.2995	18.4213	16.3184
899	ENSMUSG00000007097	Atp1a2	53.2237	99.4765	32.4951	99.0396	13.0163	34.5744	222.827	58.429	72.9176	29.3109	58.1504	66.5895	58.955	38.5247	49.8754	34.3289	80.6595	44.9742	54.4815	36.1072	36.2751	97.0686	40.5011	89.745	32.6318	36.2991	82.714	46.2891	58.2462	29.6784	31.7206	64.8641	66.8763	59.7371	69.3273	53.5835	107.974	45.8124	68.0856	108.378	23.9639	55.0394	81.7205	62.8979	63.7902	89.2553	79.6892
900	ENSMUSG00000007207	Stx1a	31.1964	22.2049	30.2482	18.8389	25.7333	29.9563	23.3172	24.9544	16.6565	21.4699	18.2569	12.0258	15.7531	18.8135	9.36813	20.5986	16.9172	19.7273	26.7622	17.6073	13.3569	13.4592	14.3318	19.3208	14.6848	19.3743	15.0398	20.0629	11.2409	16.6455	15.0468	26.0554	17.4353	17.4182	12.564	16.7806	13.4876	15.1461	15.3632	14.2135	11.6686	17.8162	17.2031	19.9155	17.7614	22.6127	31.7103
901	ENSMUSG00000007216	Zfp775	8.97712	5.91303	6.15662	5.74083	14.1003	4.61133	7.41425	4.22078	8.53422	7.82675	4.40549	5.05076	5.69196	6.97952	6.31305	2.64187	5.71844	9.71889	5.16286	6.98775	4.97401	5.61788	5.91902	8.31169	8.32411	9.48921	11.1616	7.40337	10.3675	10.1333	10.586	7.54025	11.5522	9.54462	10.8053	8.88537	5.4728	9.241	9.07869	9.52416	7.04365	5.92279	6.98836	8.20301	5.81424	10.8525	14.4025
902	ENSMUSG00000007338	Mrpl49	26.5376	27.34	23.9497	25.4643	27.5465	34.9631	35.2666	27.4684	28.5697	34.3524	27.1866	24.9178	26.5214	27.011	36.8087	28.0334	29.53	23.2111	29.916	24.8455	11.7844	22.0553	35.2522	27.5773	39.3651	28.0151	32.4553	32.6608	23.1403	27.0386	26.8846	20.1444	25.2947	27.3947	29.9213	24.3235	34.6033	43.5419	35.9156	31.9154	16.0078	35.4529	22.3288	23.9687	31.9297	32.4441	24.585
903	ENSMUSG00000007379	Dennd2c	3.75119	3.51212	5.25712	2.63683	3.65394	3.91671	2.9282	3.74811	6.30893	1.63977	2.21525	3.91455	3.42229	2.93611	2.90815	4.77347	3.4473	6.03028	3.90079	1.65883	1.49183	2.63283	3.15241	5.24362	4.3872	3.90721	2.75398	3.23227	2.61547	4.07885	4.77764	2.76174	3.82884	3.60701	4.25075	2.40898	3.38854	2.52612	3.72046	3.70592	2.09668	2.59991	5.80286	3.35695	2.65909	1.93909	3.69528
904	ENSMUSG00000007411	Mark3	85.113	70.7252	58.3438	68.7422	80.1384	73.0803	68.2666	77.6516	80.5158	71.808	77.3425	73.427	96.8422	87.01	71.9351	87.3334	88.7648	69.2197	74.6623	78.6313	43.8323	66.1764	87.8386	92.3392	79.3368	79.3984	79.7484	61.2454	66.7033	76.2165	57.3167	64.4232	61.1565	75.6972	70.1211	81.5649	84.3474	85.7386	87.7479	85.0868	66.9564	65.0727	62.8032	76.4941	85.9353	70.6205	73.1925
905	ENSMUSG00000007415	Gatad1	35.8006	35.1068	35.0222	40.534	35.3109	30.8048	35.895	36.8241	36.8618	36.3408	36.298	40.5246	35.8162	43.0451	36.4977	38.6855	32.8576	37.025	37.6502	35.0565	21.3613	38.7327	40.0185	25.4169	32.5769	32.105	30.0839	30.2241	31.5405	29.8374	30.7618	27.2622	37.5231	29.2417	37.0509	36.8982	33.2666	36.1307	34.9679	37.3896	22.0827	41.6609	40.1413	34.395	35.8365	38.4262	29.7979
906	ENSMUSG00000007458	M6pr	241.348	217.312	219.672	214.664	203.292	238.398	241.331	249.306	185.746	196.068	233.139	237.834	232.275	227.455	210.258	254.516	216.876	230.057	204.085	200.177	119.316	236.324	255.015	251.78	219.104	222.147	204.142	184.307	195.13	195.126	203.799	216.329	217.205	202.466	201.72	202.143	237.152	228.336	230.129	222.396	135.976	222.583	228.098	212.877	203.048	219.264	212.256
907	ENSMUSG00000007476	Lrrc8a	35.84	47.2822	40.1418	38.5672	46.2936	40.3025	44.2594	41.4733	40.1945	36.6692	35.9476	44.3627	38.7167	40.9707	40.669	29.6364	34.2992	44.275	44.4584	48.0068	16.8532	32.0461	34.78	32.8306	37.8465	51.5519	42.0188	46.1204	46.5547	45.3306	43.8229	46.7213	49.0703	47.7391	51.3483	53.7169	50.8061	56.0301	43.5313	47.0511	26.6051	46.3942	49.2524	50.8474	51.0595	49.1501	49.1632
908	ENSMUSG00000007564	Ppp2r1a	132.539	136.223	134.994	127.059	119.496	128.941	146.601	147.533	151.27	153.686	143.227	164.95	171.172	166.717	162.338	138.877	147.318	153.22	147.159	152.472	87.6357	155.605	167.613	170.898	162.63	176.513	143.615	137.726	136.582	152.066	138.773	142.553	153.656	144.543	151.421	167.483	185.321	159.774	178.756	160.828	108.978	162.942	155.875	152.962	167.031	152.228	151.037
909	ENSMUSG00000007570	Fance	29.7816	22.0816	17.19	21.8726	22.9032	23.5697	22.0041	17.7008	19.428	16.7808	10.9146	20.1719	22.718	24.4407	26.193	23.8546	14.8421	16.9691	18.8488	21.6794	12.0281	16.1573	22.1978	28.2021	25.9271	27.8076	23.4904	17.3971	16.0263	27.7867	17.9118	23.1548	24.2696	21.9937	28.0378	25.8565	27.8912	34.9558	24.5406	28.0152	15.1392	20.4549	23.356	19.9964	23.7207	15.0468	28.2003
910	ENSMUSG00000007589	Tinf2	66.618	61.8444	48.2659	60.9832	64.141	63.7249	52.0236	57.968	44.6586	63.3981	66.2725	53.0539	47.2909	64.3317	59.6045	50.4116	43.7225	50.3438	49.852	61.1959	32.5844	54.1726	62.1254	61.4146	67.0685	60.7614	50.9207	47.7703	59.0582	57.9415	55.4281	57.9092	57.9896	61.5403	68.0066	66.3931	54.0679	54.5671	62.7507	69.8902	38.0711	51.7341	53.0318	58.3183	69.8386	54.236	53.5235
911	ENSMUSG00000007591	Tssk4	2.89247	1.786	2.45624	3.50226	3.00493	1.77098	2.06922	1.94065	3.42119	2.27049	1.68675	1.13047	1.99541	3.08993	3.78641	2.86299	1.6027	1.4506	2.65041	2.83348	2.04486	1.67505	2.76189	3.59054	2.78957	4.51811	3.11023	4.07915	1.34162	2.85211	2.4414	2.36909	3.58493	3.88933	2.88141	3.7588	2.63153	4.24396	3.62837	3.38987	1.99457	3.10611	3.15	3.37336	4.2454	3.95046	2.52509
912	ENSMUSG00000007603	Dus3l	73.0799	80.6225	84.753	79.7649	89.5461	69.1417	76.8987	79.9045	71.2037	83.4235	76.241	76.9922	76.0209	81.9503	74.1921	72.8401	64.9534	82.794	86.384	94.2481	42.5449	74.9667	86.357	87.0609	102.732	89.5761	92.2109	80.7868	80.4338	91.0989	80.2128	81.3447	88.1556	92.2121	100.42	90.0625	85.5414	98.9807	98.9229	88.3749	50.4058	91.8783	87.1763	89.9739	100.236	90.169	87.0504
913	ENSMUSG00000007610	Gtpbp3	26.8479	34.0126	30.0423	30.7771	28.3472	30.2124	36.8598	34.5072	28.8199	25.1946	24.6099	28.9688	25.7912	26.7132	35.044	29.5867	31.1749	37.4736	33.0203	29.71	18.3929	27.3162	33.6128	24.545	32.4153	31.6507	33.19	32.3255	31.2171	31.2788	30.448	29.5137	33.5075	34.2352	34.2058	35.617	27.2864	35.3911	29.5334	26.845	18.6621	36.3768	32.7313	39.3937	37.0987	30.0155	32.5938
914	ENSMUSG00000007613	Tgfbr1	52.8061	53.8554	54.3468	55.7004	78.231	61.6868	55.782	59.0582	33.4361	49.8736	47.1172	45.8657	39.053	52.3995	43.1967	53.9586	36.65	39.9295	46.5278	42.0571	25.5286	39.2965	44.6268	44.4422	46.7237	47.3766	46.9859	49.7595	49.4137	49.7732	52.0647	56.8039	48.3343	51.7868	53.9752	54.9962	48.0111	48.1074	51.3981	52.1865	28.5456	52.2815	44.1156	44.9231	46.7182	47.4124	62.5535
915	ENSMUSG00000007617	Homer1	9.97521	9.25136	9.82815	8.26012	6.68023	11.4468	6.69693	12.7552	5.65956	7.00318	8.4932	9.69216	5.40276	6.46445	8.49651	7.66228	6.25599	7.60338	6.79522	6.04583	6.05056	7.5012	10.3738	5.5252	5.72016	7.8752	4.91631	7.33306	7.49653	6.74791	8.02656	7.89921	12.4573	9.35665	8.24035	9.21091	9.76531	10.1565	7.31975	7.26324	2.0808	5.59058	8.55525	7.68091	7.36793	7.40493	8.29353
916	ENSMUSG00000007646	Rad51c	3.93138	3.61814	5.42787	3.97476	6.74019	4.29302	2.60731	3.32017	4.74073	5.48991	4.88662	5.85768	5.01645	6.76785	6.06805	6.55406	6.47609	5.19338	5.28953	4.44865	2.40593	4.36363	7.49304	4.58024	6.523	3.83001	4.44152	2.84859	4.71332	5.48414	5.03194	5.4725	4.59071	5.12606	4.03467	4.0928	4.86886	5.96809	7.27198	6.31464	2.80484	4.34872	3.18756	5.23401	5.31796	5.122	3.23382
917	ENSMUSG00000007655	Cav1	42.9102	88.22	49.5141	94.2688	30.6445	31.0137	113.964	53.9568	66.9734	24.3975	34.0128	52.0582	57.1283	57.5623	52.1879	35.5064	53.2692	50.1461	59.6764	33.4577	30.0547	78.1948	52.5687	62.9749	33.216	22.5381	44.0669	30.4712	69.3877	31.2311	20.359	42.0099	47.821	35.5699	45.1806	23.5993	47.6919	26.8555	28.0449	69.9517	17.953	41.7921	58.552	60.1743	54.9321	55.957	74.2062
918	ENSMUSG00000007656	Arpp19	59.057	51.1868	49.614	56.5759	60.2073	59.6343	57.0023	56.3305	50.1742	59.5083	65.9265	65.1659	69.0155	67.5743	76.2812	88.2257	78.9207	53.3574	59.9151	62.8882	43.9755	60.8269	72.6668	72.3276	67.3672	64.9731	52.3567	41.2984	50.2796	56.097	56.0722	49.0674	46.86	49.2723	57.5177	53.329	62.1921	54.589	69.6082	65.1928	49.0052	54.1179	48.1455	50.5885	46.4131	62.466	49.6991
919	ENSMUSG00000007659	Bcl2l1	37.9172	39.0158	39.9771	27.4495	29.7959	41.7913	40.3477	53.3884	31.7225	28.0879	40.214	53.5478	53.6184	34.156	50.0304	43.7078	42.6991	47.2323	33.5509	36.1458	21.8592	43.7238	42.6573	38.487	38.3764	48.845	42.9097	41.3178	35.6711	45.2448	42.5713	43.0273	47.0106	34.4538	46.0883	37.3494	49.2903	49.5433	42.2651	44.6214	37.5021	48.1824	75.1573	44.3366	43.2578	44.328	47.5076
920	ENSMUSG00000007670	Khsrp	141.048	154.956	155.454	153.824	153.848	141.036	155.295	132.293	123.626	129.029	137.222	139.743	101.797	141.037	117.247	114.057	122.05	128.706	148.247	139.507	74.527	121.939	130.891	101.121	126.106	155.751	140.58	154.75	147.217	143.847	150.913	148.272	157.48	164.805	175.059	172.091	153.083	159.968	146.848	143.558	72.0935	163.098	140.502	159.124	148.663	165.023	197.453
[truncated: 16,204 more rows]
[truncated: 3 more columns]

## Sheet: E.entire GO list Fig7D
	ONTOLOGY	ID	Description	pvalue	adj_pval	qvalue	geneID	Count
[truncated: 443 more rows]

## Sheet: F.Jej_control_vs_VitAdef
gene	gene_name	logFC	AveExpr	t	P.Value	adj_pval
ENSMUSG00000063415	Cyp26b1	4.29017	1.60445	8.35872	1.09e-10	8.18e-08
[truncated: 877 more rows]

## Sheet: G.Jej_vs_Col_VitAdef
gene	gene_name	logFC	AveExpr	t	P.Value	adj_pval
[truncated: 336 more rows]

[truncated: 1 more sheets: H.Jej_vs_Col_control]
